# Supplementary material for: Wastewater Metagenomics for Antimicrobial Resistance and Pathogen Surveillance: A Bibliometric Analysis
Source: Microorganisms. 2026 Jul 20;14(7):1583. doi: 10.3390/microorganisms14071583 (PMC13413772; doi:10.3390/microorganisms14071583)
Supplement: Supplementary file 1 [file microorganisms-14-01583-s001.zip]

Archive with 3 entries (3 files):
- download_001.txt
- download_002.txt
- download_003.txt
