# Supplementary material for: Wastewater Metagenomics for Antimicrobial Resistance and Pathogen Surveillance: A Bibliometric Analysis
Source: Microorganisms. 2026 Jul 20;14(7):1583. doi: 10.3390/microorganisms14071583 (PMC13413772; doi:10.3390/microorganisms14071583)
Supplement: Supplementary file 1 [file microorganisms-14-01583-s001.zip › download_001.txt]

FN Clarivate Analytics Web of Science
VR 1.0
PT J
AU Tien, YC
   Li, B
   Zhang, T
   Scott, A
   Murray, R
   Sabourin, L
   Marti, R
   Topp, E
AF Tien, Yuan-Ching
   Li, Bing
   Zhang, Tong
   Scott, Andrew
   Murray, Roger
   Sabourin, Lyne
   Marti, Romain
   Topp, Edward
TI Impact of dairy manure pre-application treatment on manure composition,
   soil dynamics of antibiotic resistance genes, and abundance of
   antibiotic-resistance genes on vegetables at harvest
SO SCIENCE OF THE TOTAL ENVIRONMENT
LA English
DT Article
DE Antibiotic resistance genes; Manure; Agricultural soil; Vegetables Risk
   of exposure
ID GRAM-NEGATIVE BACTERIA; SEWAGE-SLUDGE; METAGENOMIC APPROACH;
   ANAEROBIC-DIGESTION; ACTIVATED-SLUDGE; PATHOGENS; LIVESTOCK; SYSTEMS;
   SWINE; INTEGRONS
AB Manuring ground used for crop production is an important agricultural practice. Should antibiotic-resistant enteric bacteria carried in the manure be transferred to crops that are consumed raw, their consumption by humans or animals will represent a route of exposure to antibiotic resistance genes. Treatment of manures prior to land application is a potential management option to reduce the abundance of antibiotic resistance genes entrained with manure application. In this study, dairy manure that was untreated, anaerobically digested, mechanically dewatered or composted was applied to field plots that were then cropped to lettuce, carrots and radishes. The impact of treatment on manure composition, persistence of antibiotic resistance gene targets in soil following application, and distribution of antibiotic resistance genes and bacteria on vegetables at harvest was determined. Composted manure had the lowest abundance of antibiotic resistance gene targets compared to the other manures. There was no significant difference in the persistence characteristics of antibiotic resistance genes following land application of the various manures. Compared to unmanured soil, antibiotic resistance genes were detected more frequently in soil receiving raw or digested manure, whereas they were not in soil receiving composted manure. The present study suggests that vegetables grown in ground receiving raw or digested manure are at risk of contamination with manure-borne antibiotic resistant bacteria, whereas vegetables grown in ground receiving composted manure are less so. Crown Copyright (C) 2016 Published by Elsevier B.V. All rights reserved.
C1 [Tien, Yuan-Ching; Scott, Andrew; Murray, Roger; Sabourin, Lyne; Marti, Romain; Topp, Edward] Agr & Agri Food Canada, London, ON N5V 4T3, Canada.
   [Li, Bing] Tsinghua Univ, Grad Sch Shenzhen, Beijing, Peoples R China.
   [Zhang, Tong] Univ Hong Kong, Environm Biotechnol Lab, Hong Kong, Hong Kong, Peoples R China.
   [Topp, Edward] Univ Western Ontario, London, ON, Canada.
C3 Agriculture & Agri Food Canada; Tsinghua Shenzhen International Graduate
   School; Tsinghua University; University of Hong Kong; Western University
   (University of Western Ontario)
RP Topp, E (corresponding author), Agr & Agri Food Canada, London, ON N5V 4T3, Canada.
EM ed.topp@agr.gc.ca
RI Li, Bing/B-7282-2017; /F-5645-2014; Zhang, Tong/C-6786-2008
OI Li, Bing/0000-0002-7161-0477; Zhang, Tong/0000-0003-1148-4322
FU Growing Forward 2 program of AAFC; NSERC Fellowship in Government
   Laboratories program
FX This research was supported by competitive funding awarded through the
   Growing Forward 2 program of AAFC. R. Marti was supported through the
   NSERC Fellowship in Government Laboratories program. We thank S. Gordon
   and K van Engelen for valued technical assistance, and the AAFC London
   farm staff for their assistance in field operations.
CR Agerso Y, 2005, APPL ENVIRON MICROB, V71, P7941, DOI 10.1128/AEM.71.12.7941-7947.2005
   Allen HK, 2014, CURR OPIN MICROBIOL, V19, P25, DOI 10.1016/j.mib.2014.06.001
   Ashbolt NJ, 2013, ENVIRON HEALTH PERSP, V121, P993, DOI 10.1289/ehp.1206316
   Boehme S, 2004, MOL NUTR FOOD RES, V48, P522, DOI 10.1002/mnfr.200400030
   Chen J, 2007, APPL ENVIRON MICROB, V73, P4407, DOI 10.1128/AEM.02799-06
   Commonwealth of Australia, 2015, RESP THREAT ANT RES
   Cook KL, 2014, J ENVIRON QUAL, V43, P1546, DOI 10.2134/jeq2013.10.0432
   Côté C, 2006, BIORESOURCE TECHNOL, V97, P686, DOI 10.1016/j.biortech.2005.03.024
   Durso LM, 2014, CURR OPIN MICROBIOL, V19, P37, DOI 10.1016/j.mib.2014.05.019
   European Centre for Disease Prevention and Control, 2015, ANT RES STRAT ACT PL
   Fahrenfeld N, 2014, ENVIRON SCI TECHNOL, V48, P2643, DOI 10.1021/es404988k
   Ghosh S, 2009, APPL MICROBIOL BIOT, V84, P791, DOI 10.1007/s00253-009-2125-2
   Government of Canada, 2015, FED ACT PLAN ANT RES
   Heuer H, 2011, CURR OPIN MICROBIOL, V14, P236, DOI 10.1016/j.mib.2011.04.009
   Ju F, 2016, WATER RES, V91, P1, DOI 10.1016/j.watres.2015.11.071
   Laxminarayan R, 2013, LANCET INFECT DIS, V13, P1057, DOI 10.1016/S1473-3099(13)70318-9
   Li B, 2015, ISME J, V9, P2490, DOI 10.1038/ismej.2015.59
   Liu JX, 2016, ENVIRON MICROBIOL, V18, P557, DOI 10.1111/1462-2920.13097
   Ma YJ, 2011, ENVIRON SCI TECHNOL, V45, P7855, DOI 10.1021/es200827t
   Marti R, 2014, APPL ENVIRON MICROB, V80, P3258, DOI 10.1128/AEM.00231-14
   Marti R, 2013, APPL ENVIRON MICROB, V79, P5701, DOI 10.1128/AEM.01682-13
   o A Resistance R., 2014, Review on Antimicrobial Resistance
   Pruden A, 2013, ENVIRON HEALTH PERSP, V121, P878, DOI 10.1289/ehp.1206446
   Rahube TO, 2014, APPL ENVIRON MICROB, V80, P6898, DOI 10.1128/AEM.02389-14
   Raphael E, 2011, APPL ENVIRON MICROB, V77, P1601, DOI 10.1128/AEM.02506-10
   Ruimy R, 2010, ENVIRON MICROBIOL, V12, P608, DOI 10.1111/j.1462-2920.2009.02100.x
   Schwaiger K, 2011, INT J FOOD MICROBIOL, V148, P191, DOI 10.1016/j.ijfoodmicro.2011.06.001
   Sharma R, 2009, J ENVIRON QUAL, V38, P567, DOI 10.2134/jeq2007.0638
   Su JQ, 2015, ENVIRON SCI TECHNOL, V49, P7356, DOI 10.1021/acs.est.5b01012
   Topp E, 2009, BIORESOURCE TECHNOL, V100, P5395, DOI 10.1016/j.biortech.2008.11.001
   U.S. The White House, 2015, NAT ACT PLAN COMB AN
   Walia S, 2013, INT J ENVIRON HEAL R, V23, P108, DOI 10.1080/09603123.2012.708916
   Wang FH, 2015, J HAZARD MATER, V299, P215, DOI 10.1016/j.jhazmat.2015.05.028
   Yang Y, 2013, ENVIRON SCI TECHNOL, V47, P10197, DOI 10.1021/es4017365
   Zhang T, 2015, APPL MICROBIOL BIOT, V99, P7771, DOI 10.1007/s00253-015-6688-9
   Zhu YG, 2013, P NATL ACAD SCI USA, V110, P3435, DOI 10.1073/pnas.1222743110
NR 36
TC 155
Z9 183
U1 12
U2 418
PU ELSEVIER SCIENCE BV
PI AMSTERDAM
PA PO BOX 211, 1000 AE AMSTERDAM, NETHERLANDS
SN 0048-9697
EI 1879-1026
J9 SCI TOTAL ENVIRON
JI Sci. Total Environ.
PD MAR 1
PY 2017
VL 581
BP 32
EP 39
DI 10.1016/jscitotenv.2016.12.138
PG 8
WC Environmental Sciences
WE Science Citation Index Expanded (SCI-EXPANDED)
SC Environmental Sciences & Ecology
GA EL5AZ
UT WOS:000394635300005
PM 28076772
DA 2026-05-21
ER

PT J
AU Xu, M
   Gao, Y
   Zhu, YX
   Gao, P
   Zhang, H
   Shen, XX
AF Xu, Ming
   Gao, Yuan
   Zhu, Yun-xiang
   Gao, Peng
   Zhang, Heng
   Shen, Xiao-xiao
TI Deciphering the mobility and bacterial hosts of antibiotic resistance
   genes under the coexistence of antibiotics and microplastics by
   metagenomic analysis and binning method
SO CHEMICAL ENGINEERING JOURNAL
LA English
DT Article
DE Antibiotic resistance genes; Anaerobic digestion; Metabolic pathway;
   Host bacteria; Metagenomic assembly
ID POLYMERIC SUBSTANCES EPS; TETRACYCLINE DEGRADATION; DIGESTION; WASTE;
   DEWATERABILITY; PRETREATMENT; PREVALENCE; FAMILY; IMPACT; SWINE
AB The effects of co-exposure to antibiotics and microplastics in waste-activated sludge on the spread of antibiotic resistance genes remain poorly understood. Metagenomic data obtained from anaerobic digestion reactors supplemented with tetracyclines and various microplastics were used to analyze the microbial community structure and functional potential. The coexistence of tetracyclines and microplastics promoted hydrolysis and enhanced the fermentation efficiency of anaerobic digestion for methane production. Tetracycline-Polyamide (13.34-1.45%) and Tetracycline-Polypropylene (13.34-10.05%) inhibited the removal efficiency of antibiotic resistance genes in anaerobic digestion, whereas Tetracycline-Polyethylene enhanced the removal efficiency of antibiotic resistance genes in this process (13.34-34.38%). The insertion sequences of mobile genetic elements significantly affected the dissemination of multidrug and aminoglycoside antibiotic resistance genes. The recovered metagenome-assembled genomes revealed a new antibiotic resistance gene host, the Microtrichaceae family, which exhibited multidrug resistance. Soluble proteins may serve as critical links between cellular metabolism and the propagation of antibiotic resistance genes within the tetracycline-microplastics system. Tetracycline-microplastics influenced antibiotic resistance gene transmission by regulating key genes associated with horizontal gene transfer, such as reactive oxygen species, cell membrane permeability, extracellular polymeric substance generation, and the type IV secretion system. This study provides novel insights into the transmission of antibiotic resistance genes exacerbated by combined pollution within the sludge digestion system and the mechanistic responses associated with horizontal gene transfer, thereby guiding the enhanced control of antibiotic resistance gene transmission.
C1 [Xu, Ming; Gao, Yuan; Zhu, Yun-xiang; Zhang, Heng] Hohai Univ, Coll Environm, Key Lab Integrated Regulat & Resource Dev Shallow, Minist Educ, Nanjing 210098, Peoples R China.
   [Xu, Ming; Gao, Yuan; Zhu, Yun-xiang; Zhang, Heng] Hohai Univ, Coll Environm, Nanjing 210098, Peoples R China.
   [Shen, Xiao-xiao] Hohai Univ, Inst Water Sci & Technol, Nanjing 210098, Peoples R China.
   [Shen, Xiao-xiao] Hohai Univ, Natl Key Lab Water Disaster Prevent, Nanjing 210098, Peoples R China.
   [Gao, Peng] State Power Environm Protect Res Inst Co Ltd, Nanjing 210031, Peoples R China.
C3 Hohai University; Hohai University; Hohai University; Hohai University
RP Shen, XX (corresponding author), Hohai Univ, Inst Water Sci & Technol, Nanjing 210098, Peoples R China.; Shen, XX (corresponding author), Hohai Univ, Natl Key Lab Water Disaster Prevent, Nanjing 210098, Peoples R China.
EM xxshen@hhu.edu.cn
FU National Key R & D Program of China [2022YFC3202604]; National Natural
   Science Foundation of China [52109054]
FX This work was supported by the National Key R & D Program of China
   (grant number 2022YFC3202604) and the National Natural Science
   Foundation of China (grant number 52109054) .
CR Abranches J, 2006, FEMS MICROBIOL LETT, V255, P240, DOI 10.1111/j.1574-6968.2005.00076.x
   Alhaji NB, 2018, ONE HEALTH-AMSTERDAM, V6, P41, DOI 10.1016/j.onehlt.2018.11.001
   Alneberg J, 2014, NAT METHODS, V11, P1144, DOI [10.1038/NMETH.3103, 10.1038/nmeth.3103]
   Bleem AC, 2024, METAB ENG, V84, P145, DOI 10.1016/j.ymben.2024.06.009
   Brown NL, 2003, FEMS MICROBIOL REV, V27, P145, DOI 10.1016/S0168-6445(03)00051-2
   Broxton CN, 2016, PLOS PATHOG, V12, DOI 10.1371/journal.ppat.1005295
   Busch K, 2022, NAT COMMUN, V13, DOI 10.1038/s41467-022-32684-4
   Cascales E, 2004, SCIENCE, V304, P1170, DOI 10.1126/science.1095211
   Cayetano RDA, 2021, BIORESOURCE TECHNOL, V332, DOI 10.1016/j.biortech.2021.125014
   Chaturvedi P, 2021, BIORESOURCE TECHNOL, V319, DOI 10.1016/j.biortech.2020.124161
   Che Y, 2021, P NATL ACAD SCI USA, V118, DOI [10.1073/pnas.2008731118, 10.1073/pnas.2104557118]
   Chen A, 2015, RSC ADV, V5, P59326, DOI 10.1039/c5ra08434b
   Chen HB, 2021, CHEM ENG J, V408, DOI 10.1016/j.cej.2020.127251
   Chen SF, 2018, BIOINFORMATICS, V34, P884, DOI 10.1093/bioinformatics/bty560
   Chen YG, 2021, ENVIRON POLLUT, V287, DOI 10.1016/j.envpol.2021.117568
   Cowieson AJ, 2019, ANIM FEED SCI TECH, V250, P81, DOI 10.1016/j.anifeedsci.2018.04.026
   Cuthbertson L, 2013, MICROBIOL MOL BIOL R, V77, P440, DOI 10.1128/MMBR.00018-13
   Dufour D, 2023, GENES-BASEL, V14, DOI 10.3390/genes14101887
   Nguyen F, 2014, BIOL CHEM, V395, P559, DOI 10.1515/hsz-2013-0292
   Fiaz A, 2021, ENVIRON SCI EUR, V33, DOI 10.1186/s12302-021-00505-y
   Gaballah MS, 2023, SCI TOTAL ENVIRON, V857, DOI 10.1016/j.scitotenv.2022.159536
   Frazzon APG, 2010, WORLD J MICROB BIOT, V26, P365, DOI 10.1007/s11274-009-0160-x
   Guest RL, 2016, TRENDS MICROBIOL, V24, P377, DOI 10.1016/j.tim.2016.03.001
   Guo AY, 2022, J HAZARD MATER, V424, DOI 10.1016/j.jhazmat.2021.127761
   Haffiez N, 2023, ENVIRON INT, V175, DOI 10.1016/j.envint.2023.107938
   Harley-Nyang D, 2022, SCI TOTAL ENVIRON, V823, DOI 10.1016/j.scitotenv.2022.153735
   He DD, 2021, J CLEAN PROD, V313, DOI 10.1016/j.jclepro.2021.127929
   He DD, 2021, WATER RES, V199, DOI 10.1016/j.watres.2021.117198
   He SY, 2022, J HAZARD MATER, V424, DOI 10.1016/j.jhazmat.2021.127286
   He ZW, 2023, CHEM ENG J, V466, DOI 10.1016/j.cej.2023.143081
   He ZW, 2021, BIORESOURCE TECHNOL, V331, DOI 10.1016/j.biortech.2021.125035
   Hongli Li, 2021, IOP Conference Series: Earth and Environmental Science, V675, DOI [10.1088/1755-1315/675/1/012208, 10.1088/1755-1315/675/1/012208]
   Huang KL, 2014, INT J MOL SCI, V15, P10083, DOI 10.3390/ijms150610083
   Huson DH, 2013, METHOD ENZYMOL, V531, P465, DOI 10.1016/B978-0-12-407863-5.00021-6
   Hussain A, 2017, BIORESOURCE TECHNOL, V245, P1, DOI 10.1016/j.biortech.2017.08.130
   Jain C, 2018, NAT COMMUN, V9, DOI 10.1038/s41467-018-07641-9
   Jia FX, 2017, ENVIRON SCI TECHNOL, V51, P3260, DOI 10.1021/acs.est.6b05761
   Jiang C, 2022, WATER RES, V221, DOI 10.1016/j.watres.2022.118744
   Jin XX, 2023, J HAZARD MATER, V443, DOI 10.1016/j.jhazmat.2022.130261
   Kang DWD, 2019, PEERJ, V7, DOI 10.7717/peerj.7359
   Karmakar K, 2023, RES MICROBIOL, V174, DOI 10.1016/j.resmic.2023.104045
   Khongfak S, 2022, PEERJ, V10, DOI 10.7717/peerj.13718
   Kirsch JM, 2023, PLOS PATHOG, V19, DOI 10.1371/journal.ppat.1011424
   Kruglova A, 2022, ENVIRON POLLUT, V314, DOI 10.1016/j.envpol.2022.120316
   Langmead B, 2012, NAT METHODS, V9, P357, DOI [10.1038/NMETH.1923, 10.1038/nmeth.1923]
   Li DH, 2015, BIOINFORMATICS, V31, P1674, DOI 10.1093/bioinformatics/btv033
   Li XY, 2007, WATER RES, V41, P1022, DOI 10.1016/j.watres.2006.06.037
   Li XR, 2024, INT J FOOD MICROBIOL, V413, DOI 10.1016/j.ijfoodmicro.2024.110591
   Lins P, 2015, BIORESOURCE TECHNOL, V190, P148, DOI 10.1016/j.biortech.2015.04.070
   Liu YW, 2021, BIORESOURCE TECHNOL, V334, DOI 10.1016/j.biortech.2021.125253
   Loll PJ, 2024, J BIOL CHEM, V300, DOI 10.1016/j.jbc.2024.105723
   Luo JY, 2020, J HAZARD MATER, V383, DOI 10.1016/j.jhazmat.2019.121176
   Luo TY, 2023, ENVIRON SCI TECHNOL, V57, P14611, DOI 10.1021/acs.est.3c02815
   Luo TY, 2023, WATER RES, V228, DOI 10.1016/j.watres.2022.119356
   Ma LP, 2016, ENVIRON SCI TECHNOL, V50, P420, DOI 10.1021/acs.est.5b03522
   Mahamallik P, 2015, CHEM ENG J, V276, P155, DOI 10.1016/j.cej.2015.04.064
   Melville CM, 2001, ANTIMICROB AGENTS CH, V45, P3246, DOI 10.1128/AAC.45.11.3246-3249.2001
   Mirdita M, 2019, BIOINFORMATICS, V35, P2856, DOI 10.1093/bioinformatics/bty1057
   Moura ECCM, 2020, FRONT MICROBIOL, V11, DOI 10.3389/fmicb.2020.00909
   Nguyen NHA, 2021, SCI TOTAL ENVIRON, V785, DOI 10.1016/j.scitotenv.2021.147413
   Ni BJ, 2020, SCI TOTAL ENVIRON, V703, DOI 10.1016/j.scitotenv.2019.134899
   Olm MR, 2017, ISME J, V11, P2864, DOI 10.1038/ismej.2017.126
   Pan XF, 2019, CHEM ENG J, V359, P662, DOI 10.1016/j.cej.2018.11.135
   Parks DH, 2015, GENOME RES, V25, P1043, DOI 10.1101/gr.186072.114
   plasticfinder, About us
   Segata N, 2011, GENOME BIOL, V12, DOI 10.1186/gb-2011-12-6-r60
   Shao LM, 2010, J ENVIRON SCI-CHINA, V22, P474, DOI 10.1016/S1001-0742(09)60132-7
   Shi JH, 2022, ENVIRON POLLUT, V310, DOI 10.1016/j.envpol.2022.119859
   Shi Y, 2023, ENERGY, V262, DOI 10.1016/j.energy.2022.125243
   Sieber CMK, 2018, NAT MICROBIOL, V3, P836, DOI 10.1038/s41564-018-0171-1
   Tang HM, 2023, ENVIRON SCI TECHNOL, V58, P1338, DOI 10.1021/acs.est.3c07559
   Tang ZR, 2023, CHEM ENG J, V454, DOI 10.1016/j.cej.2022.139968
   Teichmann L, 2017, MOL MICROBIOL, V104, P761, DOI 10.1111/mmi.13660
   Tempel S, 2022, BMC GENOMICS, V23, DOI 10.1186/s12864-022-08678-3
   Waksman G, 2019, EMBO REP, V20, DOI 10.15252/embr.201847012
   Wang CX, 2024, WATER RES, V253, DOI 10.1016/j.watres.2024.121258
   Wang J, 2016, ENVIRON INT, V92-93, P317, DOI 10.1016/j.envint.2016.04.020
   Wang J, 2024, WATER RES, V259, DOI 10.1016/j.watres.2024.121805
   Wang S, 2023, CHEM ENG J, V452, DOI 10.1016/j.cej.2022.139520
   Wang WG, 2020, WATER RES, V169, DOI 10.1016/j.watres.2019.115223
   Wang XT, 2024, ENVIRON RES, V252, DOI 10.1016/j.envres.2024.119061
   Wang YH, 2021, ENVIRON SCI TECHNOL, V55, P15579, DOI 10.1021/acs.est.1c04509
   Wang ZX, 2021, RENEW SUST ENERG REV, V145, DOI 10.1016/j.rser.2021.111069
   Wei W, 2019, ENVIRON SCI TECHNOL, V53, P9604, DOI 10.1021/acs.est.9b02971
   Wu QD, 2022, SCI TOTAL ENVIRON, V845, DOI 10.1016/j.scitotenv.2022.157384
   Wu YW, 2014, MICROBIOME, V2, DOI 10.1186/2049-2618-2-26
   Wu ZY, 2021, WATER RES, V190, DOI 10.1016/j.watres.2020.116721
   Xiao Y, 2024, BIORESOURCE TECHNOL, V411, DOI 10.1016/j.biortech.2024.131358
   Xu LY, 2021, SCI TOTAL ENVIRON, V753, DOI 10.1016/j.scitotenv.2020.141975
   Xu M, 2024, J ENVIRON MANAGE, V360, DOI 10.1016/j.jenvman.2024.121090
   Xu XP, 2024, BIORESOURCE TECHNOL, V401, DOI 10.1016/j.biortech.2024.130758
   Yang LA, 2019, BMC GENOMICS, V19, DOI 10.1186/s12864-019-5445-3
   Yang S, 2021, BIORESOURCE TECHNOL, V324, DOI 10.1016/j.biortech.2021.124679
   Yao ZT, 2018, INT J ENERG RES, V42, P4301, DOI 10.1002/er.4188
   Zhang QP, 2021, J CLEAN PROD, V292, DOI 10.1016/j.jclepro.2021.125909
   Zhang RM, 2022, SCI TOTAL ENVIRON, V839, DOI 10.1016/j.scitotenv.2022.156313
   Zhang T, 2009, ENVIRON SCI TECHNOL, V43, P3455, DOI 10.1021/es803309m
   Zhang XY, 2018, BIORESOURCE TECHNOL, V255, P266, DOI 10.1016/j.biortech.2018.01.100
   Zhao L, 2019, BIORESOURCE TECHNOL, V273, P454, DOI 10.1016/j.biortech.2018.11.049
   Zhao Q, 2021, WATER RES, V205, DOI 10.1016/j.watres.2021.117672
   Zhao RX, 2020, WATER RES, V186, DOI 10.1016/j.watres.2020.116318
   Zhou H, 2021, SCI ADV, V7, DOI 10.1126/sciadv.abj5056
   Zhou LJ, 2013, SCI TOTAL ENVIRON, V444, P183, DOI 10.1016/j.scitotenv.2012.11.087
   Zhu WH, 2010, NUCLEIC ACIDS RES, V38, DOI 10.1093/nar/gkq275
   Zou X, 2022, BIORESOURCE TECHNOL, V351, DOI 10.1016/j.biortech.2022.127006
NR 105
TC 10
Z9 10
U1 53
U2 196
PU ELSEVIER SCIENCE SA
PI LAUSANNE
PA PO BOX 564, 1001 LAUSANNE, SWITZERLAND
SN 1385-8947
EI 1873-3212
J9 CHEM ENG J
JI Chem. Eng. J.
PD MAR 1
PY 2025
VL 507
AR 160029
DI 10.1016/j.cej.2025.160029
EA FEB 2025
PG 14
WC Engineering, Environmental; Engineering, Chemical
WE Science Citation Index Expanded (SCI-EXPANDED)
SC Engineering
GA X5W8W
UT WOS:001426059000001
DA 2026-05-21
ER

PT J
AU Ni, N
   Qiu, JH
   Ge, WJ
   Guo, XY
   Zhu, D
   Wang, N
   Luo, Y
AF Ni, Ni
   Qiu, Jinghao
   Ge, Wenjie
   Guo, Xinyan
   Zhu, Dong
   Wang, Na
   Luo, Yi
TI Fibrous and Fragmented Microplastics Discharged from Sewage Amplify
   Health Risks Associated with Antibiotic Resistance Genes in Aquatic
   Environments
SO ENVIRONMENTAL SCIENCE & TECHNOLOGY
LA English
DT Article
DE microplastics; intracellular antibiotic resistance genes; extracellular
   antibiotic resistance genes; enrichment; proliferation; environmental
   risk
AB Wastewater treatment plants (WWTPs) are key sources of antibiotic resistance genes (ARGs) and microplastics (MPs) in aquatic environments. However, field data on ARG-MP copollution remain scarce, hindering environmental risk assessment of ARGs. This study used metagenomic sequencing and high-throughput qPCR to examine the composition and association of ARGs and MPs in sewage discharge-receiving waters. The results indicated that sewage discharge significantly increased the abundance of ARG-MP complexes in receiving waters, with fibrous and fragmented MPs exhibiting enhanced ARG enrichment and thereby serving as selective vectors for pathogens. Effluents promoted plasmid-mediated gene transfer and microbial functional shifts, driving intracellular ARG proliferation in the plastisphere. Fibrous and fragmented MPs showed strong co-occurrence patterns with ARGs, virulence factor genes, and mobile genetic elements, suggesting their role in antimicrobial resistance dissemination. A projection pursuit regression model indicated effluent-induced MP risk escalation at the estuary and downstream areas, which was associated with fragmented and polyamide MPs. Notably, WWTPs released substantial extracellular ARGs, with MPs potentially serving as a protective niche and a proliferative microenvironment. Here, we determined the role of WWTPs in shaping the aquatic resistome via MPs, which provides critical data for risk assessment and control strategies.
C1 [Ni, Ni; Qiu, Jinghao; Ge, Wenjie; Guo, Xinyan; Wang, Na] Minist Ecol & Environm Peoples Republ China Nanjin, Nanjing Inst Environm Sci, Key Lab Pesticide Environm Assessment & Pollut Con, Nanjing 210042, Peoples R China.
   [Zhu, Dong] Chinese Acad Sci, Inst Urban Environm, State Key Lab Reg & Urban Ecol, Ningbo Urban Environm Observat & Res Stn, Xiamen 361021, Peoples R China.
   [Luo, Yi] Nanjing Univ, Sch Environm, State Key Lab Pollut Control & Resource Reuse, Nanjing 210000, Peoples R China.
   [Zhu, Dong] Chinese Acad Sci, Zhejiang Key Lab Urban Environm Proc & Pollut Cont, Haixi Ind Technol Innovat Ctr Beilun, Ningbo 315830, Peoples R China.
C3 Nanjing Institute of Environmental Sciences, Ministry of Ecology &
   Environment; Chinese Academy of Sciences; Institute of Urban
   Environment, CAS; Nanjing University; Chinese Academy of Sciences
RP Wang, N (corresponding author), Minist Ecol & Environm Peoples Republ China Nanjin, Nanjing Inst Environm Sci, Key Lab Pesticide Environm Assessment & Pollut Con, Nanjing 210042, Peoples R China.; Zhu, D (corresponding author), Chinese Acad Sci, Inst Urban Environm, State Key Lab Reg & Urban Ecol, Ningbo Urban Environm Observat & Res Stn, Xiamen 361021, Peoples R China.; Zhu, D (corresponding author), Chinese Acad Sci, Zhejiang Key Lab Urban Environm Proc & Pollut Cont, Haixi Ind Technol Innovat Ctr Beilun, Ningbo 315830, Peoples R China.
EM dzhu@iue.ac.cn; wangna@nies.org
RI Ge, Wenjie/AAJ-3066-2020; Zhu, Dong/AAV-4954-2021
OI Zhu, Dong/0000-0002-0826-6423
FU Natural Science Foundation of Jiangsu Province [BK20241741]; Natural
   Science Foundation of Jiangsu Province, China [GYZX230102]; Special
   Project of Basic Scientific Research Operating Expenses, Central-level
   Public Welfare Research Institute of China [BE2023672]; Key Technology
   R&D Program of Jiangsu Province [2023YFF0611000]; National Key Research
   and Development Program of China [JSTJ-2023-XH024]; Jiangsu Provincial
   Young Scientific and Technological Talent Support Project [2023S011];
   Ningbo Public Welfare Key Science and Technology Plan Project
FX This study was supported by the Natural Science Foundation of Jiangsu
   Province, China (BK20241741), the Special Project of Basic Scientific
   Research Operating Expenses, Central-level Public Welfare Research
   Institute of China (GYZX230102), the Key Technology R&D Program of
   Jiangsu Province (BE2023672), and the National Key Research and
   Development Program of China (2023YFF0611000), Jiangsu Provincial Young
   Scientific and Technological Talent Support Project (JSTJ-2023-XH024),
   and Ningbo Public Welfare Key Science and Technology Plan Project
   (2023S011).
CR Abadi ZTR, 2024, J HAZARD MATER, V476, DOI 10.1016/j.jhazmat.2024.134961
   Agustinho DP, 2024, NAT METHODS, V21, P954, DOI 10.1038/s41592-024-02262-1
   Almeida A, 2021, NAT BIOTECHNOL, V39, P105, DOI 10.1038/s41587-020-0603-3
   Berendonk TU, 2015, NAT REV MICROBIOL, V13, P310, DOI 10.1038/nrmicro3439
   Chen YC, 2019, ENVIRON SCI TECHNOL, V53, P2539, DOI 10.1021/acs.est.8b06096
   Cheng Y, 2022, ENVIRON POLLUT, V292, DOI 10.1016/j.envpol.2021.118284
   Chowdhury NN, 2022, ENVIRON SCI TECHNOL, V56, P15044, DOI 10.1021/acs.est.2c02878
   Chuckran PF, 2023, SOIL BIOL BIOCHEM, V178, DOI 10.1016/j.soilbio.2022.108935
   Colzi I, 2022, J HAZARD MATER, V423, DOI 10.1016/j.jhazmat.2021.127238
   Dabrowska GB, 2021, INT J BIOL MACROMOL, V193, P145, DOI 10.1016/j.ijbiomac.2021.10.063
   Dong PY, 2019, ENVIRON INT, V125, P90, DOI 10.1016/j.envint.2019.01.050
   Goh YX, 2024, NAT COMMUN, V15, DOI 10.1038/s41467-024-54459-9
   Gralka M, 2023, NAT MICROBIOL, V8, P1799, DOI 10.1038/s41564-023-01458-z
   Hooda S, 2023, WASTE MANAGE, V164, P143, DOI 10.1016/j.wasman.2023.04.002
   Jiménez-Contreras J, 2024, ENVIRON MONIT ASSESS, V196, DOI 10.1007/s10661-024-12978-4
   Lee K, 2023, NAT COMMUN, V14, DOI 10.1038/s41467-023-36633-7
   Li J, 2020, SCI TOTAL ENVIRON, V720, DOI 10.1016/j.scitotenv.2020.137616
   Li J, 2020, WATER RES, V179, DOI 10.1016/j.watres.2020.115885
   Li YT, 2024, J HAZARD MATER, V479, DOI 10.1016/j.jhazmat.2024.135762
   Lin D, 2025, NAT ECOL EVOL, V9, DOI 10.1038/s41559-025-02740-5
   Lin D, 2024, ENVIRON INT, V183, DOI 10.1016/j.envint.2024.108431
   Lin XJ, 2023, ISME J, V17, P2003, DOI 10.1038/s41396-023-01514-w
   Liu CC, 2023, WATER RES, V240, DOI 10.1016/j.watres.2023.120086
   Liu XM, 2024, CRIT REV ENV SCI TEC, V54, P1852, DOI 10.1080/10643389.2024.2368758
   Liu XW, 2024, J ENVIRON CHEM ENG, V12, DOI 10.1016/j.jece.2024.113698
   Liu XR, 2022, WATER RES, V221, DOI 10.1016/j.watres.2022.118780
   Luo TY, 2023, ENVIRON SCI TECHNOL, V57, P14611, DOI 10.1021/acs.est.3c02815
   Luo TY, 2023, WATER RES, V228, DOI 10.1016/j.watres.2022.119356
   Luo YL, 2023, J HAZARD MATER, V441, DOI 10.1016/j.jhazmat.2022.129974
   Marathe NP, 2022, MICROBIOL SPECTR, V10, DOI 10.1128/spectrum.02037-22
   Mardalisa, 2025, WATER RES, V274, DOI 10.1016/j.watres.2025.123155
   Metcalf R, 2024, J HAZARD MATER, V461, DOI 10.1016/j.jhazmat.2023.132567
   Müller ND, 2024, ENVIRON SCI TECHNOL, V58, P7588, DOI 10.1021/acs.est.3c10825
   Muurinen J, 2022, ENVIRON SCI TECHNOL, DOI 10.1021/acs.est.2c01570
   Niu JQ, 2024, NPJ CLEAN WATER, V7, DOI 10.1038/s41545-024-00329-2
   Ott A, 2021, ENVIRON SCI TECHNOL, V55, P7466, DOI 10.1021/acs.est.1c00939
   Ouyang D, 2023, SCI TOTAL ENVIRON, V893, DOI 10.1016/j.scitotenv.2023.164821
   Pärnänen K, 2018, NAT COMMUN, V9, DOI 10.1038/s41467-018-06393-w
   Peng RL, 2024, MAR POLLUT BULL, V209, DOI 10.1016/j.marpolbul.2024.117260
   Ren ZY, 2023, WATER RES, V235, DOI 10.1016/j.watres.2023.119884
   Schoen ME, 2021, ENVIRON SCI TECHNOL, V55, P15246, DOI 10.1021/acs.est.1c04038
   Silva I, 2023, ENVIRON POLLUT, V332, DOI 10.1016/j.envpol.2023.121995
   Tang ZR, 2023, CHEM ENG J, V454, DOI 10.1016/j.cej.2022.139968
   Tavares-Carreon F, 2023, PEERJ, V11, DOI 10.7717/peerj.14399
   Wang F, 2024, J HAZARD MATER, V480, DOI 10.1016/j.jhazmat.2024.135901
   Wang HX, 2023, J HAZARD MATER, V459, DOI 10.1016/j.jhazmat.2023.132085
   Wang N, 2024, WATER RES, V266, DOI 10.1016/j.watres.2024.122444
   Wang T, 2023, SCI TOTAL ENVIRON, V888, DOI 10.1016/j.scitotenv.2023.164041
   Wang WM, 2024, WATER RES, V257, DOI 10.1016/j.watres.2024.121721
   Wang XL, 2024, ISME J, V18, DOI 10.1093/ismejo/wrad032
   Wang YF, 2024, NAT COMMUN, V15, DOI 10.1038/s41467-024-54237-7
   Wu GJ, 2024, CELL, V187, DOI 10.1016/j.cell.2024.09.019
   Xu CY, 2022, WATER RES, V225, DOI 10.1016/j.watres.2022.119192
   Xu GH, 2021, J HAZARD MATER, V416, DOI 10.1016/j.jhazmat.2021.125847
   Xu KL, 2024, J HAZARD MATER, V477, DOI 10.1016/j.jhazmat.2024.135239
   Yang YT, 2022, WATER RES, V223, DOI 10.1016/j.watres.2022.118979
   Yi SW, 2024, ENVIRON INT, V190, DOI 10.1016/j.envint.2024.108915
   Yin Y, 2025, ENVIRON INT, V202, DOI 10.1016/j.envint.2025.109611
   Yu WC, 2023, J HAZARD MATER, V455, DOI 10.1016/j.jhazmat.2023.131561
   Yuan QB, 2019, ENVIRON INT, V131, DOI 10.1016/j.envint.2019.104986
   Zarei-Baygi A, 2021, BIORESOURCE TECHNOL, V319, DOI 10.1016/j.biortech.2020.124181
   Zarei-Baygi A, 2020, ENVIRON SCI TECHNOL, V54, P12742, DOI 10.1021/acs.est.0c04787
   Zhang LS, 2021, J CLEAN PROD, V291, DOI 10.1016/j.jclepro.2021.125968
   Zhang L, 2022, WATER RES, V217, DOI 10.1016/j.watres.2022.118426
   Zhang XH, 2023, WATER RES, V247, DOI 10.1016/j.watres.2023.120832
   Zhao RX, 2020, WATER RES, V186, DOI 10.1016/j.watres.2020.116318
   Zhao YF, 2023, SCI TOTAL ENVIRON, V902, DOI 10.1016/j.scitotenv.2023.166474
   Zhou M, 2025, ENVIRON RES, V270, DOI 10.1016/j.envres.2025.120984
   Zou YH, 2021, ENVIRON SCI POLLUT R, V28, P11572, DOI 10.1007/s11356-020-11431-6
NR 69
TC 12
Z9 12
U1 78
U2 154
PU AMER CHEMICAL SOC
PI WASHINGTON
PA 1155 16TH ST, NW, WASHINGTON, DC 20036 USA
SN 0013-936X
EI 1520-5851
J9 ENVIRON SCI TECHNOL
JI Environ. Sci. Technol.
PD AUG 5
PY 2025
VL 59
IS 30
BP 15919
EP 15930
DI 10.1021/acs.est.5c01335
EA JUL 2025
PG 12
WC Engineering, Environmental; Environmental Sciences
WE Science Citation Index Expanded (SCI-EXPANDED)
SC Engineering; Environmental Sciences & Ecology
GA 5UE7O
UT WOS:001521589900001
PM 40598913
DA 2026-05-21
ER

PT J
AU Mao, GN
   Wang, DL
   Bai, YH
   Qu, JH
AF Mao, Guannan
   Wang, Donglin
   Bai, Yaohui
   Qu, Jiuhui
TI Mitigating microbiological risks of potential pathogens carrying
   antibiotic resistance genes and virulence factors in receiving rivers:
   Benefits of wastewater treatment plant upgrade
SO FRONTIERS OF ENVIRONMENTAL SCIENCE & ENGINEERING
LA English
DT Article
DE Wastewater treatment plant upgrade; Antibiotic resistance genes (ARGs);
   Virulence factors (VFs); Gene co-occurrence; Genome-centric analysis
ID BACTERIA; REMOVAL; MICROPOLLUTANTS; COOCCURRENCE; EXPRESSION
AB Wastewater treatment plants (WWTPs) with additional tertiary ultrafiltration membranes and ozonation treatment can improve water quality in receiving rivers. However, the impacts of WWTP upgrade (WWTP-UP) on pathogens carrying antibiotic resistance genes (ARGs) and virulence factors (VFs) in rivers remain poorly understood. In this study, ARGs, VFs, and their pathogenic hosts were investigated in three rivers impacted by large-scale WWTP-UP. A five-year sampling campaign covered the periods before and after WWTP-UP. Results showed that the abundance of total metagenome-assembled genomes (MAGs) containing both ARGs and VFs in receiving rivers did not decrease substantially after WWTP-UP, but the abundance of MAGs belonging to pathogenic genera that contain both ARGs and VFs (abbreviated as PAVs) declined markedly. Genome-resolved metagenomics further revealed that WWTP-UP not only reduced most types of VFs and ARGs in PAVs, but also effectively eliminated efflux pump and nutritional VFs carried by PAVs in receiving rivers. WWTP-UP narrowed the pathogenic host ranges of ARGs and VFs and mitigated the cooccurrence of ARGs and VFs in receiving rivers. These findings underline the importance of WWTP-UP for the alleviation of pathogens containing both ARGs and VFs in receiving rivers.
C1 [Mao, Guannan; Wang, Donglin; Bai, Yaohui; Qu, Jiuhui] Chinese Acad Sci, Res Ctr Ecoenvironm Sci, Key Lab Drinking Water Sci & Technol, Beijing 100085, Peoples R China.
   [Mao, Guannan] Chinese Acad Sci, Inst Tibetan Plateau Res, State Key Lab Tibetan Plateau Earth Syst Environm, Beijing 100101, Peoples R China.
   [Wang, Donglin] Univ Chinese Acad Sci, Beijing 100049, Peoples R China.
C3 Chinese Academy of Sciences; Research Center for Eco-Environmental
   Sciences (RCEES), CAS; Chinese Academy of Sciences; Institute of Tibetan
   Plateau Research, CAS; Chinese Academy of Sciences; University of
   Chinese Academy of Sciences, CAS
RP Bai, YH (corresponding author), Chinese Acad Sci, Res Ctr Ecoenvironm Sci, Key Lab Drinking Water Sci & Technol, Beijing 100085, Peoples R China.
EM yhbai@rcees.ac.cn
FU National Natural Science Foundation of China [42101128, 51578537,
   51778603]; Chinese Academy of Sciences [QYZDY-SSW-DQC004]
FX AcknowledgementsThis work was supported by the National Natural Science
   Foundation of China (42101128, 51578537, and 51778603) and Chinese
   Academy of Sciences (QYZDY-SSW-DQC004). The authors thank the Beijing
   Genomics Institute Central China for providing high-throughput
   sequencing services.
CR Alneberg J, 2014, NAT METHODS, V11, P1144, DOI [10.1038/NMETH.3103, 10.1038/nmeth.3103]
   Balcazar JL, 2015, FRONT MICROBIOL, V6, DOI 10.3389/fmicb.2015.01216
   Biswal BK, 2014, WATER RES, V50, P245, DOI 10.1016/j.watres.2013.11.047
   Breazeal MVR, 2013, WATER RES, V47, P130, DOI 10.1016/j.watres.2012.09.044
   Cheng XX, 2021, J ENVIRON MANAGE, V295, DOI 10.1016/j.jenvman.2021.113129
   Chu BTT, 2018, APPL ENVIRON MICROB, V84, DOI 10.1128/AEM.02168-17
   Das D, 2022, SCI TOTAL ENVIRON, V833, DOI 10.1016/j.scitotenv.2022.155205
   Eaves DJ, 2004, ANTIMICROB AGENTS CH, V48, P1145, DOI 10.1128/AAC.48.4.1145-1150.2004
   Eggen RIL, 2014, ENVIRON SCI TECHNOL, V48, P7683, DOI 10.1021/es500907n
   Gao TW, 2022, FRONT ENV SCI ENG, V16, DOI 10.1007/s11783-021-1483-6
   Gu DX, 2018, LANCET INFECT DIS, V18, P37, DOI [10.1016/s1473-3099(17)30489-9, 10.1016/S1473-3099(17)30489-9]
   Harnisz M, 2020, SCI TOTAL ENVIRON, V741, DOI 10.1016/j.scitotenv.2020.140466
   Hu YR, 2019, SCI TOTAL ENVIRON, V669, P777, DOI 10.1016/j.scitotenv.2019.03.143
   Hu YF, 2013, NAT COMMUN, V4, DOI 10.1038/ncomms3151
   Hyatt D, 2010, BMC BIOINFORMATICS, V11, DOI 10.1186/1471-2105-11-119
   Iakovides IC, 2019, WATER RES, V159, P333, DOI 10.1016/j.watres.2019.05.025
   Jäger T, 2018, FRONT MICROBIOL, V9, DOI 10.3389/fmicb.2018.02599
   Jain C, 2018, NAT COMMUN, V9, DOI 10.1038/s41467-018-07641-9
   Jiao YN, 2017, CHEMOSPHERE, V184, P53, DOI 10.1016/j.chemosphere.2017.05.149
   Josenhans C, 2002, INT J MED MICROBIOL, V291, P605, DOI 10.1078/1438-4221-00173
   Ju F, 2016, WATER RES, V91, P1, DOI 10.1016/j.watres.2015.11.071
   Kang DWD, 2019, PEERJ, V7, DOI 10.7717/peerj.7359
   Keum JW, 2009, CHEM COMMUN, P7036, DOI 10.1039/b917661f
   Le TH, 2018, WATER RES, V145, P498, DOI 10.1016/j.watres.2018.08.060
   Leclerc H, 2002, FEMS MICROBIOL REV, V26, P207, DOI 10.1016/S0168-6445(02)00097-9
   Lemos LN, 2017, FRONT MICROBIOL, V8, DOI 10.3389/fmicb.2017.00644
   Li DH, 2015, BIOINFORMATICS, V31, P1674, DOI 10.1093/bioinformatics/btv033
   Liang JS, 2020, WATER RES, V168, DOI 10.1016/j.watres.2019.115160
   Lin ZJ, 2021, SCI TOTAL ENVIRON, V771, DOI 10.1016/j.scitotenv.2020.144814
   Liu B, 2019, NUCLEIC ACIDS RES, V47, pD687, DOI 10.1093/nar/gky1080
   Lüddeke F, 2015, WATER RES, V69, P243, DOI 10.1016/j.watres.2014.11.018
   Majeed HJ, 2021, FRONT MICROBIOL, V12, DOI 10.3389/fmicb.2021.657954
   Mao DQ, 2014, ENVIRON SCI TECHNOL, V48, P71, DOI 10.1021/es404280v
   Nguyen AQ, 2021, SCI TOTAL ENVIRON, V783, DOI 10.1016/j.scitotenv.2021.146964
   Pan Y, 2020, MSYSTEMS, V5, DOI 10.1128/mSystems.00821-19
   Parks DH, 2018, NAT BIOTECHNOL, V36, P996, DOI 10.1038/nbt.4229
   Penttinen R, 2016, MICROB ECOL, V72, P955, DOI 10.1007/s00248-016-0781-1
   Piotrowska M, 2014, ANN MICROBIOL, V64, P921, DOI 10.1007/s13213-014-0911-2
   Stamm C, 2016, ADV ECOL RES, V55, P183, DOI 10.1016/bs.aecr.2016.07.002
   Stange C, 2019, INT J HYG ENVIR HEAL, V222, P541, DOI 10.1016/j.ijheh.2019.02.002
   Su D, 2021, J HAZARD MATER, V406, DOI 10.1016/j.jhazmat.2020.124331
   Sui SJH, 2009, PLOS ONE, V4, DOI 10.1371/journal.pone.0008094
   Tang JY, 2016, ECOTOX ENVIRON SAFE, V132, P260, DOI 10.1016/j.ecoenv.2016.06.016
   Tavares RDS, 2020, WATER RES, V184, DOI 10.1016/j.watres.2020.116079
   Varela AR, 2013, ENVIRON SCI POLLUT R, V20, P3550, DOI 10.1007/s11356-013-1594-0
   Wang H, 2019, SMALL, V15, DOI 10.1002/smll.201804436
   Wang QJ, 2020, ENVIRON POLLUT, V263, DOI 10.1016/j.envpol.2020.114478
   Wu YW, 2016, BIOINFORMATICS, V32, P605, DOI 10.1093/bioinformatics/btv638
   Yang L, 2019, FRONT ENV SCI ENG, V13, DOI 10.1007/s11783-019-1116-5
   Yin XL, 2018, BIOINFORMATICS, V34, P2263, DOI 10.1093/bioinformatics/bty053
   Yuan QB, 2019, ENVIRON INT, V131, DOI 10.1016/j.envint.2019.104986
   Zhang B, 2016, PLOS ONE, V11, DOI 10.1371/journal.pone.0167422
   Zhang JY, 2022, J HAZARD MATER, V429, DOI 10.1016/j.jhazmat.2022.128277
   Zhao JH, 2022, FRONT ENV SCI ENG, V16, DOI 10.1007/s11783-021-1469-4
NR 54
TC 14
Z9 21
U1 13
U2 181
PU HIGHER EDUCATION PRESS
PI BEIJING
PA CHAOYANG DIST, 4, HUIXINDONGJIE, FUSHENG BLDG, BEIJING 100029, PEOPLES R
   CHINA
SN 2095-2201
EI 2095-221X
J9 FRONT ENV SCI ENG
JI Front. Env. Sci. Eng.
PD JUL
PY 2023
VL 17
IS 7
AR 82
DI 10.1007/s11783-023-1682-4
PG 9
WC Engineering, Environmental; Environmental Sciences
WE Science Citation Index Expanded (SCI-EXPANDED)
SC Engineering; Environmental Sciences & Ecology
GA 8N2DV
UT WOS:000924961100003
DA 2026-05-21
ER

PT J
AU Thornton, CN
   Tanner, WD
   VanDerslice, JA
   Brazelton, WJ
AF Thornton, Christopher N.
   Tanner, Windy D.
   VanDerslice, James A.
   Brazelton, William J.
TI Localized effect of treated wastewater effluent on the resistome of an
   urban watershed
SO GIGASCIENCE
LA English
DT Article
DE antibiotic resistance; wastewater; metagenome; watershed; pollution
ID ANTIBIOTIC-RESISTANCE GENES; METAGENOMIC ANALYSIS; ESCHERICHIA-COLI;
   TREATMENT PLANTS; READ ALIGNMENT; BACTERIA; ENVIRONMENT; HOTSPOTS;
   REVEALS
AB Background: Wastewater treatment is an essential tool for maintaining water quality in urban environments. While the treatment of wastewater can remove most bacterial cells, some will inevitably survive treatment to be released into natural environments. Previous studies have investigated antibiotic resistance within wastewater treatment plants, but few studies have explored how a river's complete set of antibiotic resistance genes (the "resistome") is affected by the release of treated effluent into surface waters. Results: Here we used high-throughput, deep metagenomic sequencing to investigate the effect of treated wastewater effluent on the resistome of an urban river and the downstream distribution of effluent-associated antibiotic resistance genes and mobile genetic elements. Treated effluent release was found to be associated with increased abundance and diversity of antibiotic resistance genes and mobile genetic elements. The impact of wastewater discharge on the river's resistome diminished with increasing distance from effluent discharge points. The resistome at river locations that were not immediately downstream from any wastewater discharge points was dominated by a single integron carrying genes associated with resistance to sulfonamides and quaternary ammonium compounds. Conclusions: Our study documents variations in the resistome of an urban watershed from headwaters to a major confluence in an urban center. Greater abundances and diversity of antibiotic resistance genes are associated with human fecal contamination in river surface water, but the fecal contamination effect seems to be localized, with little measurable effect in downstream waters. The diverse composition of antibiotic resistance genes throughout the watershed suggests the influence of multiple environmental and biological factors.
C1 [Thornton, Christopher N.; Brazelton, William J.] Univ Utah, Sch Biol Sci, 257 South 1400 East,Rm 201, Salt Lake City, UT 84112 USA.
   [Tanner, Windy D.; VanDerslice, James A.] Univ Utah, Dept Family & Prevent Med, 257 South 1400 East,Rm 201, Salt Lake City, UT 84112 USA.
C3 Utah System of Higher Education; University of Utah; Utah System of
   Higher Education; University of Utah
RP Thornton, CN; Brazelton, WJ (corresponding author), Univ Utah, Sch Biol Sci, 257 South 1400 East,Rm 201, Salt Lake City, UT 84112 USA.
EM christopher.thornton@utah.edu; william.brazelton@utah.edu
OI Thornton, Christopher/0000-0001-9907-2327
FU U.S. CDC under Broad Agency Announcement [200-2016-91949]; 
   [2016-N-17812]
FX This work was supported by contract No. 200-2016-91949 to PI VanDerslice
   from the U.S. CDC under Broad Agency Announcement 2016-N-17812. The
   funding body had no role in the design or execution of the study, nor in
   writing the manuscript.
CR Achaz G, 2007, BIOINFORMATICS, V23, P119, DOI 10.1093/bioinformatics/btl519
   Anders S, 2015, BIOINFORMATICS, V31, P166, DOI 10.1093/bioinformatics/btu638
   [Anonymous], 2016, M23A4 CLIN LAB STAND
   [Anonymous], 2013, Antibiotic Resistance Threats in the United States, 2013
   [Anonymous], **DATA OBJECT**, DOI DOI 10.5524/100806
   Aubert D, 2004, ANTIMICROB AGENTS CH, V48, P3284, DOI 10.1128/AAC.48.9.3284-3290.2004
   Awad S, 2017, BIORXIV, DOI DOI 10.1101/155358
   Bengtsson-Palme J, 2014, FRONT MICROBIOL, V5
   Bhullar K, 2012, PLOS ONE, V7, DOI 10.1371/journal.pone.0034953
   Brazelton WJ, 2017, PEERJ, V5, DOI 10.7717/peerj.2945
   Buchfink B, 2015, NAT METHODS, V12, P59, DOI 10.1038/nmeth.3176
   Camacho C, 2009, BMC BIOINFORMATICS, V10, DOI 10.1186/1471-2105-10-421
   Chang JM, 2014, MOL BIOL EVOL, V31, P1625, DOI 10.1093/molbev/msu117
   Chen BW, 2013, ENVIRON SCI TECHNOL, V47, P12753, DOI 10.1021/es403818e
   Chu BTT, 2018, APPL ENVIRON MICROB, V84, DOI 10.1128/AEM.02168-17
   Cury J, 2016, NUCLEIC ACIDS RES, V44, P4539, DOI 10.1093/nar/gkw319
   Czekalski N, 2014, ISME J, V8, P1381, DOI 10.1038/ismej.2014.8
   D'Costa VM, 2011, NATURE, V477, P457, DOI 10.1038/nature10388
   Doi Y, 2013, CLIN INFECT DIS, V56, P641, DOI 10.1093/cid/cis942
   Dutilh BE, 2014, NAT COMMUN, V5, DOI 10.1038/ncomms5498
   El-Gebali S, 2019, NUCLEIC ACIDS RES, V47, pD427, DOI 10.1093/nar/gky995
   Feldgarden M, 2019, ANTIMICROB AGENTS CH, V63, DOI 10.1128/AAC.00483-19
   Freeman JT, 2009, CLIN INFECT DIS, V49, pE30, DOI 10.1086/600046
   García-Aljaro C, 2017, MICROB BIOTECHNOL, V10, P1775, DOI 10.1111/1751-7915.12841
   Gregor I, 2016, PEERJ, V4, DOI 10.7717/peerj.1603
   Gullberg E, 2014, MBIO, V5, DOI 10.1128/mBio.01918-14
   Guo JH, 2017, WATER RES, V123, P468, DOI 10.1016/j.watres.2017.07.002
   Hendriksen RS, 2019, NAT COMMUN, V10, DOI 10.1038/s41467-019-08853-3
   Hyatt D, 2010, BMC BIOINFORMATICS, V11, DOI 10.1186/1471-2105-11-119
   Karkman A, 2019, NAT COMMUN, V10, DOI 10.1038/s41467-018-07992-3
   Karkman A, 2016, FEMS MICROBIOL ECOL, V92, DOI 10.1093/femsec/fiw014
   Katoh K, 2002, NUCLEIC ACIDS RES, V30, P3059, DOI 10.3390/ijms20020382
   Kristiansson E, 2011, PLOS ONE, V6, DOI 10.1371/journal.pone.0017038
   Langmead B, 2012, NAT METHODS, V9, P357, DOI [10.1038/NMETH.1923, 10.1038/nmeth.1923]
   Leplae R, 2010, NUCLEIC ACIDS RES, V38, pD57, DOI 10.1093/nar/gkp938
   Li B, 2010, BIOINFORMATICS, V26, P493, DOI 10.1093/bioinformatics/btp692
   Li DH, 2016, METHODS, V102, P3, DOI 10.1016/j.ymeth.2016.02.020
   Li H, 2009, BIOINFORMATICS, V25, P1754, DOI [10.1093/bioinformatics/btp698, 10.1093/bioinformatics/btp100, 10.1093/bioinformatics/btp324]
   Liu M, 2019, NUCLEIC ACIDS RES, V47, pD660, DOI 10.1093/nar/gky1123
   Martinez JL, 2009, FEMS MICROBIOL REV, V33, P44, DOI 10.1111/j.1574-6976.2008.00142.x
   Lumley T., 2013, dichromat: Color Schemes for Dichromats
   Lupo A, 2012, FRONT MICROBIOL, V3, DOI 10.3389/fmicb.2012.00018
   MacManes MD, 2014, FRONT GENET, V5, DOI 10.3389/fgene.2014.00013
   Mao DQ, 2015, WATER RES, V85, P458, DOI 10.1016/j.watres.2015.09.010
   Marti E, 2013, PLOS ONE, V8, DOI 10.1371/journal.pone.0078906
   Matuschek E, 2018, CLIN MICROBIOL INFEC, V24, P865, DOI 10.1016/j.cmi.2017.11.020
   Mikheenko A, 2016, BIOINFORMATICS, V32, P1088, DOI 10.1093/bioinformatics/btv697
   Munck C, 2015, NAT COMMUN, V6, DOI 10.1038/ncomms9452
   Munir M, 2011, WATER RES, V45, P681, DOI 10.1016/j.watres.2010.08.033
   Nawrocki EP, 2013, BIOINFORMATICS, V29, P2933, DOI 10.1093/bioinformatics/btt509
   Notredame C, 2000, J MOL BIOL, V302, P205, DOI 10.1006/jmbi.2000.4042
   Ogata H, 1999, NUCLEIC ACIDS RES, V27, P29, DOI 10.1093/nar/27.1.29
   Petrovich M, 2018, FEMS MICROBIOL ECOL, V94, DOI 10.1093/femsec/fiy041
   Proia L, 2016, ENVIRON POLLUT, V210, P121, DOI 10.1016/j.envpol.2015.11.035
   Punta M, 2012, NUCLEIC ACIDS RES, V40, pD290, DOI 10.1093/nar/gkr1065
   Rizzo L, 2013, SCI TOTAL ENVIRON, V447, P345, DOI 10.1016/j.scitotenv.2013.01.032
   Robinson MD, 2010, BIOINFORMATICS, V26, P139, DOI 10.1093/bioinformatics/btp616
   Rodriguez-R LM, 2014, BIOINFORMATICS, V30, P629, DOI 10.1093/bioinformatics/btt584
   Rohland N, 2012, GENOME RES, V22, P939, DOI 10.1101/gr.128124.111
   Rowe W, 2016, WATER SCI TECHNOL, V73, P1541, DOI 10.2166/wst.2015.634
   Shakya M, 2013, ENVIRON MICROBIOL, V15, P1882, DOI 10.1111/1462-2920.12086
   Soueidan H, 2013, BMC BIOINFORMATICS, V14, DOI 10.1186/1471-2105-14-S15-S16
   Su JQ, 2017, MICROBIOME, V5, DOI 10.1186/s40168-017-0298-y
   Subirats J, 2017, MOL ECOL, V26, P5567, DOI 10.1111/mec.14288
   Sundin GW, 1996, MOL ECOL, V5, P133, DOI 10.1111/j.1365-294X.1996.tb00299.x
   Tang JY, 2016, ECOTOX ENVIRON SAFE, V132, P260, DOI 10.1016/j.ecoenv.2016.06.016
   Thornton CN, 2020, PROTOCOLSIO, DOI [10.17504/protocols.io.bm2ek8be, DOI 10.17504/PROTOCOLS.IO.BM2EK8BE]
   United States Environmental Protection Agency (USEPA), 2002, STAND METHODS, V18, P4
   van der Walt AJ, 2017, BMC GENOMICS, V18, DOI 10.1186/s12864-017-3918-9
   Vollmers J, 2017, PLOS ONE, V12, DOI 10.1371/journal.pone.0169662
   Wickham H., 2016, GGPLOT2 ELEGANT GRAP, DOI [DOI 10.1007/978-3-319-24277-4, 10.1007/978-3-319-24277-4]
   Wickham H, 2007, J STAT SOFTW, V21, P1
   Wilkison DH, 2006, U.S. Geological Survey Scientific Investigations Report 2006-5147, DOI [10.3133/sir20065147, DOI 10.3133/SIR20065147]
   Wilkison DonaldH., 2002, Water Resources Investigations Report 02-4107, DOI DOI 10.3133/WRI024107
   Yang Y, 2014, WATER RES, V62, P97, DOI 10.1016/j.watres.2014.05.019
   Yuan QB, 2016, ENVIRON SCI POLLUT R, V23, P19495, DOI 10.1007/s11356-016-7048-8
NR 76
TC 27
Z9 35
U1 8
U2 52
PU OXFORD UNIV PRESS
PI OXFORD
PA GREAT CLARENDON ST, OXFORD OX2 6DP, ENGLAND
SN 2047-217X
J9 GIGASCIENCE
JI GigaScience
PD NOV
PY 2020
VL 9
IS 11
AR giaa125
DI 10.1093/gigascience/giaa125
PG 13
WC Biology; Multidisciplinary Sciences
WE Science Citation Index Expanded (SCI-EXPANDED)
SC Life Sciences & Biomedicine - Other Topics; Science & Technology - Other
   Topics
GA PP7ZU
UT WOS:000606077000011
PM 33215210
OA Green Submitted, gold
DA 2026-05-21
ER

PT J
AU Zhao, F
   Yang, Z
   Wang, JJ
   Bartlam, M
   Wang, YY
AF Zhao, Fang
   Yang, Zhao
   Wang, Jingjing
   Bartlam, Mark
   Wang, Yingying
TI Enantioselective effects of chiral antibiotics on antibiotic resistance
   gene dissemination and risk in activated sludge
SO BIORESOURCE TECHNOLOGY
LA English
DT Article
DE Stereochemistry; Resistome; Mobility; Virulence factors; Risk assessment
ID WATER; EVOLUTION; OFLOXACIN
AB Misuse of antibiotics drives the spread of antibiotic resistance genes (ARGs). Although reducing residual antibiotic concentrations can help curb ARG proliferation, the biodegradation and transformation of antibiotic stereoisomers may exacerbate resistance development. However, the impact of antibiotic enantiomers on ARG proliferation remains poorly understood. This study employed metagenomic analysis to investigate the enantiomer-specific selection and resistance risks of chiral antibiotic ofloxacin (OFL) and its (S)-enantiomer, levofloxacin (LEV), in activated sludge. Results showed that LEV primarily promoted the enrichment of ARGs related to aminoglycoside and mupirocin resistance by selecting for pathogenic bacteria carrying virulence factors under high toxicity stress. OFL-driven ARG proliferation involved more diverse mechanisms, including increased gene mobility, co-selection with heavy metals, broader host range, and elevated pathogenicity. The antibiotic resistome risk index (ARRI) further demonstrated a higher environmental risk under OFL treatment than LEV. These findings offer critical insights into the enantioselective resistance risks posed by chiral antibiotics.
C1 [Zhao, Fang; Yang, Zhao; Wang, Yingying] Nankai Univ, Nankai Int Adv Res Inst Shenzhen Futian, Tianjin Key Lab Environm Remediat & Pollut Control, Key Lab Pollut Proc & Environm Criteria,Coll Envir, Tianjin 300350, Peoples R China.
   [Wang, Jingjing; Bartlam, Mark] Nankai Univ, Nankai Int Adv Res Inst Shenzhen Futian, Coll Life Sci, State Key Lab Med Chem Biol, Tianjin, Peoples R China.
C3 Nankai University; Nankai University
RP Wang, YY (corresponding author), Nankai Univ, Nankai Int Adv Res Inst Shenzhen Futian, Tianjin Key Lab Environm Remediat & Pollut Control, Key Lab Pollut Proc & Environm Criteria,Coll Envir, Tianjin 300350, Peoples R China.; Bartlam, M (corresponding author), Nankai Univ, Nankai Int Adv Res Inst Shenzhen Futian, Coll Life Sci, State Key Lab Med Chem Biol, Tianjin, Peoples R China.
EM bartlam@nankai.edu.cn; wangyy@nankai.edu.cn
RI Bartlam, Mark/OGP-6431-2025
FU National Natural Science Foundation of China [32371706]; Guangdong
   Province Basic and Applied Basic Research Foundation [2025A1515011155];
   Shenzhen Natural Science Foundation [JCYJ20220530164606013]; The 111
   Program of the Ministry of Education, China [B17025]
FX This work was supported by the National Natural Science Foundation of
   China (32371706) , the Guangdong Province Basic and Applied Basic
   Research Foundation (2025A1515011155) , the Shenzhen Natural Science
   Foundation (JCYJ20220530164606013) , and the 111 Program of the Ministry
   of Education, China (B17025) .
CR Asadi A, 2019, INFECTION, V47, P13, DOI 10.1007/s15010-018-1222-5
   Castrignanò E, 2020, WATER RES, V182, DOI 10.1016/j.watres.2020.116015
   Che Y., 2021, P NATL ACAD SCI US, V118
   Chen JF, 2022, J ENVIRON SCI, V113, P345, DOI 10.1016/j.jes.2021.06.026
   Chen LH, 2005, NUCLEIC ACIDS RES, V33, pD325, DOI 10.1093/nar/gki008
   Dai DJ, 2022, MICROBIOME, V10, DOI 10.1186/s40168-021-01216-5
   Guo JH, 2017, WATER RES, V123, P468, DOI 10.1016/j.watres.2017.07.002
   Guo XY, 2018, SCI TOTAL ENVIRON, V612, P119, DOI 10.1016/j.scitotenv.2017.08.229
   Han MZ, 2022, J HAZARD MATER, V424, DOI 10.1016/j.jhazmat.2021.127745
   He XL, 2017, WATER RES, V124, P39, DOI 10.1016/j.watres.2017.07.048
   Hu YF, 2013, NAT COMMUN, V4, DOI 10.1038/ncomms3151
   Huang B, 2024, ENVIRON RES, V241, DOI 10.1016/j.envres.2023.117718
   Hussain S, 2016, POL J ENVIRON STUD, V25, P607, DOI 10.15244/pjoes/61229
   Ju F, 2019, ISME J, V13, P346, DOI 10.1038/s41396-018-0277-8
   Kong Q, 2017, BIORESOURCE TECHNOL, V241, P849, DOI 10.1016/j.biortech.2017.06.019
   Krawczyk PS, 2018, NUCLEIC ACIDS RES, V46, DOI 10.1093/nar/gkx1321
   Li H, 2023, ENVIRON SCI POLLUT R, DOI 10.1007/s11356-023-28744-x
   Li H, 2020, BIORESOURCE TECHNOL, V296, DOI 10.1016/j.biortech.2019.122290
   Li LG, 2017, ISME J, V11, P651, DOI 10.1038/ismej.2016.155
   Liang CZ, 2016, J AGR FOOD CHEM, V64, P7688, DOI 10.1021/acs.jafc.6b02961
   Loftie-Eaton W, 2012, PLASMID, V67, P15, DOI 10.1016/j.plasmid.2011.10.001
   Ma LP, 2016, ENVIRON SCI TECHNOL, V50, P420, DOI 10.1021/acs.est.5b03522
   Maia AS, 2016, J CHROMATOGR B, V1029, P174, DOI 10.1016/j.jchromb.2016.06.026
   Pal C, 2014, NUCLEIC ACIDS RES, V42, pD737, DOI 10.1093/nar/gkt1252
   Pärnänen K, 2018, NAT COMMUN, V9, DOI 10.1038/s41467-018-06393-w
   Persat A, 2015, P NATL ACAD SCI USA, V112, P7563, DOI 10.1073/pnas.1502025112
   Raza S, 2022, WATER RES, V208, DOI 10.1016/j.watres.2021.117882
   Shi B, 2023, SCI TOTAL ENVIRON, V870, DOI 10.1016/j.scitotenv.2023.162031
   Shi LD, 2021, ENVIRON SCI TECHNOL, V55, P1004, DOI 10.1021/acs.est.0c05698
   Shi YJ, 2021, J HAZARD MATER, V414, DOI 10.1016/j.jhazmat.2021.125527
   Song JJ, 2024, ENVIRON SCI TECHNOL, V58, P2931, DOI 10.1021/acs.est.3c07761
   Song RP, 2022, SCI TOTAL ENVIRON, V828, DOI 10.1016/j.scitotenv.2022.154596
   Su ZG, 2023, ENVIRON INT, V171, DOI 10.1016/j.envint.2022.107714
   Tan YL, 2023, SCI TOTAL ENVIRON, V866, DOI 10.1016/j.scitotenv.2023.161386
   Xu CY, 2024, ENVIRON POLLUT, V349, DOI 10.1016/j.envpol.2024.123910
   Yan WF, 2020, ENVIRON INT, V139, DOI 10.1016/j.envint.2020.105742
   Yang WQ, 2024, SCI TOTAL ENVIRON, V926, DOI 10.1016/j.scitotenv.2024.171757
   Yin XL, 2023, ENGINEERING-PRC, V27, P234, DOI 10.1016/j.eng.2022.10.011
   Yu YF, 2018, FRONT MICROBIOL, V9, DOI 10.3389/fmicb.2018.00974
   Zagui GS, 2021, ENVIRON RES, V196, DOI 10.1016/j.envres.2020.110352
   Zeng JX, 2023, J HAZARD MATER, V458, DOI 10.1016/j.jhazmat.2023.131974
   Zhang AN, 2021, NAT COMMUN, V12, DOI 10.1038/s41467-021-25096-3
   Zhang HP, 2020, J HAZARD MATER, V396, DOI 10.1016/j.jhazmat.2020.122618
   Zhang J, 2019, SCI TOTAL ENVIRON, V649, P396, DOI 10.1016/j.scitotenv.2018.08.212
   Zhang M, 2021, ENVIRON INT, V155, DOI 10.1016/j.envint.2021.106694
   Zhang XR, 2022, CHEMOSPHERE, V299, DOI 10.1016/j.chemosphere.2022.134333
   Zhao RX, 2021, SCI TOTAL ENVIRON, V755, DOI 10.1016/j.scitotenv.2020.142632
   Zhao RX, 2019, WATER RES, V151, P388, DOI 10.1016/j.watres.2018.12.034
   Zheng XL, 2023, SCI TOTAL ENVIRON, V896, DOI 10.1016/j.scitotenv.2023.165249
   Zou YA, 2023, SCI TOTAL ENVIRON, V897, DOI 10.1016/j.scitotenv.2023.165441
NR 50
TC 3
Z9 3
U1 26
U2 69
PU ELSEVIER SCI LTD
PI London
PA 125 London Wall, London, ENGLAND
SN 0960-8524
EI 1873-2976
J9 BIORESOURCE TECHNOL
JI Bioresour. Technol.
PD OCT
PY 2025
VL 434
AR 132749
DI 10.1016/j.biortech.2025.132749
EA JUN 2025
PG 12
WC Agricultural Engineering; Biotechnology & Applied Microbiology; Energy &
   Fuels
WE Science Citation Index Expanded (SCI-EXPANDED)
SC Agriculture; Biotechnology & Applied Microbiology; Energy & Fuels
GA 3WX4I
UT WOS:001510954300001
PM 40456327
DA 2026-05-21
ER

PT J
AU Chen, KJ
   Liang, JS
   Wang, YH
   Tao, YC
   Lu, Y
   Wang, AJ
AF Chen, Kejing
   Liang, Jinsong
   Wang, Yuhan
   Tao, Yechen
   Lu, Yun
   Wang, Aijie
TI A global perspective on microbial risk factors in effluents of
   wastewater treatment plants
SO JOURNAL OF ENVIRONMENTAL SCIENCES
LA English
DT Article
DE Wastewater treatment plant; Microbial risk factor; Effluent, Pathogen;
   Antibiotic resistance gene; Virulence factor gene
ID ANTIBIOTIC-RESISTANCE GENES; REMOVAL
AB Effective monitoring and management of microbial risk factors in wastewater treatment plants (WWTPs) effluents require a comprehensive investigation of these risks. A global survey on microbial risk factors in WWTP effluents could reveal important insights into their risk features. This study aims to explore the abundance and types of antibiotic resistance genes (ARGs), virulence factor genes (VFGs), the vector of ARG/VFG, and dominant pathogens in global WWTP effluents. We collected 113 metagenomes of WWTP effluents from the Sequence Read Archive of the National Center for Biotechnology Information and characterized the microbial risk factors. Our results showed that multidrug resistance was the dominant ARG type, while offensive virulence factors were the most abundant type of VFGs. The most dominant types of ARGs in the vector of plasmid and phage were both aminoglycoside resistance, which is concerning as aminoglycosides are often a last resort for treating multi-resistant infections. Acinetobacter baumannii was the most dominant pathogen, rather than Escherichia coli , and a weak negative correlation between Escherichia coli and two other dominant pathogens ( Acinetobacter baumannii and Bacteroides uniformis ) suggests that using Escherichia coli as a biological indicator for all pathogens in WWTP effluents may not be appropriate. The Getah virus was the most dominant virus found in global WWTP effluents. Our study presents a comprehensive global-scale investigation of microbial risk factors in WWTP effluents, providing valuable insights into the potential risks associated with WWTP effluents and contributing to the monitoring and control of these risks.(c) 2023 The Research Center for Eco-Environmental Sciences, Chinese Academy of Sciences. Published by Elsevier B.V.
C1 [Liang, Jinsong; Wang, Yuhan; Tao, Yechen; Wang, Aijie] Harbin Inst Technol, Sch Civil & Environm Engn, Shenzhen 518055, Peoples R China.
   [Chen, Kejing] Shenzhen Guohuan Environm Protect Technol Dev Co L, Shenzhen 518055, Peoples R China.
   [Lu, Yun] Tsinghua Univ, Sch Environm, State Key Joint Lab Environm Simulat & Pollut Cont, State Environm Protect Key Lab Microorganism Appli, Beijing 100084, Peoples R China.
C3 Harbin Institute of Technology; Tsinghua University
RP Liang, JS (corresponding author), Harbin Inst Technol, Sch Civil & Environm Engn, Shenzhen 518055, Peoples R China.
EM liangjinsong@hit.edu.cn
RI liang, jinsong/AAP-5012-2021; Wang, Aijie/JQI-1549-2023
FU National Natural Science Foundation of China [52170156, 52250056,
   52293442]; Shenzhen Science and Technology Program
   [KQTD20190929172630447]
FX This study was supported by the National Natural Science Foundation of
   China (Nos. 52170156 , 52250056 , and 52293442) , and the Shenzhen
   Science and Technology Program (No. KQTD20190929172630447) .
CR Antunes LCS, 2014, PATHOG DIS, V71, P292, DOI 10.1111/2049-632X.12125
   Berglund B, 2015, ENVIRON TOXICOL CHEM, V34, P192, DOI 10.1002/etc.2784
   Botelho J, 2021, TRENDS MICROBIOL, V29, P8, DOI 10.1016/j.tim.2020.05.011
   Browne AJ, 2021, LANCET PLANET HEALTH, V5, pE893, DOI 10.1016/S2542-5196(21)00280-1
   Chen LH, 2005, NUCLEIC ACIDS RES, V33, pD325, DOI 10.1093/nar/gki008
   Chen SF, 2018, BIOINFORMATICS, V34, P884, DOI 10.1093/bioinformatics/bty560
   Cui Q, 2020, SCI TOTAL ENVIRON, V705, DOI 10.1016/j.scitotenv.2019.135811
   De Oliveira DMP, 2020, CLIN MICROBIOL REV, V33, DOI 10.1128/CMR.00181-19
   Enault F, 2017, ISME J, V11, P237, DOI 10.1038/ismej.2016.90
   Fang ZC, 2019, GIGASCIENCE, V8, DOI 10.1093/gigascience/giz066
   Gonçalves OS, 2022, FUNCT INTEGR GENOMIC, V22, P1139, DOI 10.1007/s10142-022-00903-2
   Hou J, 2019, WATER RES, V159, P511, DOI 10.1016/j.watres.2019.05.034
   Hu YF, 2013, NAT COMMUN, V4, DOI 10.1038/ncomms3151
   Josenhans C, 2002, INT J MED MICROBIOL, V291, P605, DOI 10.1078/1438-4221-00173
   Kesari KK, 2021, WATER AIR SOIL POLL, V232, DOI 10.1007/s11270-021-05154-8
   Khan SN, 2016, FRONT MICROBIOL, V7, DOI 10.3389/fmicb.2016.00174
   Kosecka-Strojek M., 2018, Pet-to-Man travelling Staphilococci, P11, DOI DOI 10.1016/B978-0-12-813547-1.00002-9
   Larrañaga O, 2018, ENVIRON INT, V115, P133, DOI 10.1016/j.envint.2018.03.019
   Le LT, 2022, ENVIRON SCI-WAT RES, V8, P1650, DOI [10.1039/d1ew00820j, 10.1039/D1EW00820J]
   Li DH, 2016, METHODS, V102, P3, DOI 10.1016/j.ymeth.2016.02.020
   Li N, 2017, WATER RES, V111, P204, DOI 10.1016/j.watres.2017.01.010
   Liang CY, 2021, ECOTOX ENVIRON SAFE, V210, DOI 10.1016/j.ecoenv.2020.111885
   Liang JS, 2023, WATER RES, V233, DOI 10.1016/j.watres.2023.119822
   Liang JS, 2020, WATER RES, V168, DOI 10.1016/j.watres.2019.115160
   Lu J, 2022, NAT PROTOC, V17, P2815, DOI 10.1038/s41596-022-00738-y
   Manoharan-Basil SS, 2021, FRONT MICROBIOL, V12, DOI 10.3389/fmicb.2021.683901
   Mapipa Q, 2021, SCI REP-UK, V11, DOI 10.1038/s41598-021-91280-6
   Mulchandani R, 2023, PLOS GLOB PUBL HLTH, V3, DOI 10.1371/journal.pgph.0001305
   Nguyen AQ, 2021, SCI TOTAL ENVIRON, V783, DOI 10.1016/j.scitotenv.2021.146964
   Nikaido H, 2009, ANNU REV BIOCHEM, V78, P119, DOI 10.1146/annurev.biochem.78.082907.145923
   Pan Y, 2020, MSYSTEMS, V5, DOI 10.1128/mSystems.00821-19
   Ping Q, 2022, SCI TOTAL ENVIRON, V827, DOI 10.1016/j.scitotenv.2022.154154
   Poirel L, 2018, MICROBIOL SPECTR, V6, DOI 10.1128/microbiolspec.ARBA-0026-2017
   Pradier L, 2023, ELIFE, V12, DOI 10.7554/eLife.77015
   Pruden A, 2006, ENVIRON SCI TECHNOL, V40, P7445, DOI 10.1021/es060413l
   Wood DE, 2019, GENOME BIOL, V20, DOI 10.1186/s13059-019-1891-0
   Yang Y, 2022, SCI TOTAL ENVIRON, V809, DOI 10.1016/j.scitotenv.2021.152190
   Yin XL, 2018, BIOINFORMATICS, V34, P2263, DOI 10.1093/bioinformatics/bty053
   Zhang AN, 2021, NAT COMMUN, V12, DOI 10.1038/s41467-021-25096-3
   Zhou CS, 2020, J HAZARD MATER, V388, DOI 10.1016/j.jhazmat.2020.122070
NR 40
TC 14
Z9 14
U1 8
U2 66
PU SCIENCE PRESS
PI BEIJING
PA 16 DONGHUANGCHENGGEN NORTH ST, BEIJING 100717, PEOPLES R CHINA
SN 1001-0742
EI 1878-7320
J9 J ENVIRON SCI
JI J. Environ. Sci.
PD APR
PY 2024
VL 138
BP 227
EP 235
DI 10.1016/j.jes.2023.04.012
EA APR 2023
PG 9
WC Environmental Sciences
WE Science Citation Index Expanded (SCI-EXPANDED)
SC Environmental Sciences & Ecology
GA FN1B1
UT WOS:001146404100001
PM 38135391
DA 2026-05-21
ER

PT J
AU Cachetas, D
   Vaz-Moreira, I
   Pereira, V
   Manaia, CM
AF Cachetas, Diogo
   Vaz-Moreira, Ivone
   Pereira, Vitor
   Manaia, Celia M.
TI Towards the definition of an antibiotic resistome signature in
   wastewater and downstream environments
SO ENVIRONMENTAL POLLUTION
LA English
DT Article
DE Metagenomics; Resistome; Environmental impact; One-health; Monitoring
ID RESISTANCE GENES; REVEALS
AB Domestic wastewater is a significant reservoir of antibiotic resistance genes, which pose environmental and public health risks. We aimed to define an antibiotic resistome signature, represented by core genes, i.e., shared by >= 90% of the metagenomes of each of three conceptual environmental compartments - wastewater (influent, sludge, effluent), freshwater, and agricultural soil. The definition of resistome signatures would support the proposal of a framework for monitoring treatment efficacy and assessing the impact of treated wastewater discharge into the environment, such as freshwater and agricultural soil. Metagenomic data from 163 samples originating from wastewater (n = 81), freshwater (n = 58), and agricultural soils (n = 24) across different regions (29 countries, 5 continents), were analysed regarding antibiotic resistance diversity, based on annotation against a database that merged CARD and ResFinder databases. The relative abundance of the total antibiotic resistance genes (corresponding to the ratio between the antibiotic resistance genes and total reads number) was not statistically different between raw and treated wastewater, being significantly higher than in freshwater or agricultural soils. The latter had the significantly lowest relative abundance of antibiotic resistance genes. Genes conferring resistance to aminoglycosides, beta-lactams, and tetracyclines were among the most abundant in wastewater environments, while multidrug resistance was equally distributed across all environments. The wastewater resistome signature included 27 antibiotic resistance genes that were detected in at least 90% of the wastewater resistomes, and that were not frequent in freshwater or agricultural soil resistomes. Among these were genes responsible for resistance to tetracyclines (n = 8), macrolide-lincosamide-streptogramin B (n = 7), aminoglycosides (n = 4), beta-lactams (n = 3), multidrug (n = 2), sulphonamides (n = 2), and polypeptides (n = 1). This comprehensive assessment provides valuable insights into the dynamics of antibiotic resistance in urban wastewater systems and their potential ecological implications in diverse environmental settings. Furthermore, provides guidance for the implementation of One Health monitoring approaches.
C1 [Cachetas, Diogo; Vaz-Moreira, Ivone; Manaia, Celia M.] Univ Catol Portuguesa, CBQF Ctr Biotecnol & Quim Fina Laboratoriorio Asso, Escola Super Biotecnol, Rua Diogo Botelho 1327, P-4169005 Porto, Portugal.
   [Pereira, Vitor] Univ Minho, Ctr Biol Engn, Braga, Portugal.
   [Pereira, Vitor] LABBELS, Associate Lab, Guimaraeses, Portugal.
C3 Universidade Catolica Portuguesa; Universidade do Minho
RP Vaz-Moreira, I (corresponding author), Univ Catol Portuguesa, CBQF Ctr Biotecnol & Quim Fina Laboratoriorio Asso, Escola Super Biotecnol, Rua Diogo Botelho 1327, P-4169005 Porto, Portugal.
EM ivmoreira@ucp.pt
RI Manaia, Celia/AAZ-3407-2021; Vaz-Moreira, Ivone/H-5197-2019; Pereira,
   Vítor/AAD-5690-2019
OI Cachetas, Diogo/0000-0002-3752-6677; Vaz-Moreira,
   Ivone/0000-0001-8912-9836; Pereira, Vítor/0000-0002-8661-9626
FU European Regional Development Fund (FEDER) [NORTE-01-0145-FEDER-000066];
   National Funds from the Fundacao para a Ciencia e a Tecnologia (FCT)
   [UIDB/50016/2020]
FX This work was developed within the scope of the project
   HSoil4Food-Healthy soils for healthy foods (NORTE-01-0145-FEDER-000066)
   co-financed by the European Regional Development Fund (FEDER) through
   the Northern Regional Operational Program. This work was also supported
   by funding from the National Funds from the Fundacao para a Ciencia e a
   Tecnologia (FCT) through project UIDB/50016/2020.
CR Alcock BP, 2020, NUCLEIC ACIDS RES, V48, pD517, DOI 10.1093/nar/gkz935
   Arkin AP, 2018, NAT BIOTECHNOL, V36, P566, DOI 10.1038/nbt.4163
   Bengtsson-Palme J, 2016, SCI TOTAL ENVIRON, V572, P697, DOI 10.1016/j.scitotenv.2016.06.228
   Bortolaia V, 2020, J ANTIMICROB CHEMOTH, V75, P3491, DOI 10.1093/jac/dkaa345
   Cerqueira F, 2019, ENVIRON RES, V170, P16, DOI 10.1016/j.envres.2018.12.007
   Che Y, 2019, MICROBIOME, V7, DOI 10.1186/s40168-019-0663-0
   Christou A, 2017, WATER RES, V123, P448, DOI 10.1016/j.watres.2017.07.004
   Clausen PTLC, 2018, BMC BIOINFORMATICS, V19, DOI 10.1186/s12859-018-2336-6
   Davis BC, 2023, CRIT REV ENV SCI TEC, V53, P1731, DOI 10.1080/10643389.2023.2181620
   de Nies L, 2022, ELIFE, V11, DOI 10.7554/eLife.81196
   Di Cesare A, 2023, CHEMOSPHERE, V331, DOI 10.1016/j.chemosphere.2023.138800
   Du S, 2020, SCI TOTAL ENVIRON, V712, DOI 10.1016/j.scitotenv.2019.136418
   Eckert EM, 2020, PLOS BIOL, V18, DOI 10.1371/journal.pbio.3000698
   Ferreira C, 2023, FEMS MICROBES, V4, DOI 10.1093/femsmc/xtad008
   Fortunato G, 2018, ENVIRON POLLUT, V243, P1696, DOI 10.1016/j.envpol.2018.09.128
   Gupta CL, 2020, ENVIRON INT, V138, DOI 10.1016/j.envint.2020.105667
   Hendriksen RS, 2019, NAT COMMUN, V10, DOI 10.1038/s41467-019-08853-3
   Hernando-Amado S, 2019, NAT MICROBIOL, V4, P1432, DOI 10.1038/s41564-019-0503-9
   Honda R, 2023, NPJ CLEAN WATER, V6, DOI 10.1038/s41545-023-00261-x
   Huang Y, 2010, BIOINFORMATICS, V26, P680, DOI 10.1093/bioinformatics/btq003
   Jacquiod S, 2017, MOL ECOL, V26, P3556, DOI 10.1111/mec.14138
   Keenum I, 2022, CRIT REV ENV SCI TEC, V52, P4395, DOI 10.1080/10643389.2021.2024739
   Kopylova E, 2012, BIOINFORMATICS, V28, P3211, DOI 10.1093/bioinformatics/bts611
   Larsson DGJ, 2022, NAT REV MICROBIOL, V20, P257, DOI 10.1038/s41579-021-00649-x
   Li LG, 2018, MICROBIOME, V6, DOI 10.1186/s40168-018-0480-x
   Lira F, 2020, SCI REP-UK, V10, DOI 10.1038/s41598-020-65031-y
   Manaia CM, 2023, CRIT REV ENV SCI TEC, V53, P754, DOI 10.1080/10643389.2022.2085956
   Manaia CM, 2018, ENVIRON INT, V115, P312, DOI 10.1016/j.envint.2018.03.044
   Manaia CM, 2017, TRENDS MICROBIOL, V25, P173, DOI 10.1016/j.tim.2016.11.014
   Marano RBM, 2021, ENVIRON SCI TECHNOL, V55, P6814, DOI 10.1021/acs.est.1c00612
   McWilliam H, 2013, NUCLEIC ACIDS RES, V41, pW597, DOI 10.1093/nar/gkt376
   Menzel P, 2016, NAT COMMUN, V7, DOI 10.1038/ncomms11257
   Munk P, 2022, NAT COMMUN, V13, DOI 10.1038/s41467-022-34312-7
   Pärnänen KMM, 2019, SCI ADV, V5, DOI 10.1126/sciadv.aau9124
   Pillay S, 2022, FRONT MICROBIOL, V13, DOI 10.3389/fmicb.2022.1066995
   Pruden A, 2012, ENVIRON SCI TECHNOL, V46, P11541, DOI 10.1021/es302657r
   Quast C, 2013, NUCLEIC ACIDS RES, V41, pD590, DOI 10.1093/nar/gks1219
   Quintela-Baluja M, 2019, WATER RES, V162, P347, DOI 10.1016/j.watres.2019.06.075
   Raza S, 2022, WATER RES, V208, DOI 10.1016/j.watres.2021.117882
   Tarek MH, 2023, SCI TOTAL ENVIRON, V854, DOI 10.1016/j.scitotenv.2022.158698
   Teixeira AM, 2023, WATER RES, V247, DOI 10.1016/j.watres.2023.120761
   The Water Research Foundation, 2023, Standardizing methods with QA/QC standards for investigating the occurrence and removal of antibiotic resistant bacteria/ antibiotic resistance genes (ARB/ARGs) in surface water
   Tiwari A, 2022, FRONT MICROBIOL, V13, DOI 10.3389/fmicb.2022.977106
   Wang Y, 2022, ENVIRON POLLUT, V310, DOI 10.1016/j.envpol.2022.119870
   WHO and UN-Habitat, 2022, Progress on wastewater treatment (SDG target 6.3) WWW Document
   Zhang AN, 2021, NAT COMMUN, V12, DOI 10.1038/s41467-021-25096-3
   Zhang Gang, 2016, Yichuan, V38, P872, DOI 10.16288/j.yczz.16-159
   Zhang YX, 2020, ECOL INDIC, V114, DOI 10.1016/j.ecolind.2020.106299
NR 48
TC 7
Z9 8
U1 7
U2 34
PU ELSEVIER SCI LTD
PI London
PA 125 London Wall, London, ENGLAND
SN 0269-7491
EI 1873-6424
J9 ENVIRON POLLUT
JI Environ. Pollut.
PD SEP 15
PY 2024
VL 357
AR 124424
DI 10.1016/j.envpol.2024.124424
EA JUN 2024
PG 10
WC Environmental Sciences
WE Science Citation Index Expanded (SCI-EXPANDED)
SC Environmental Sciences & Ecology
GA K7J7P
UT WOS:001345606800001
PM 38909773
OA Green Submitted, hybrid
DA 2026-05-21
ER

PT J
AU Harb, M
   Wei, CH
   Wang, N
   Amy, G
   Hong, PY
AF Harb, Moustapha
   Wei, Chun-Hai
   Wang, Nan
   Amy, Gary
   Hong, Pei-Ying
TI Organic micropollutants in aerobic and anaerobic membrane bioreactors:
   Changes in microbial communities and gene expression
SO BIORESOURCE TECHNOLOGY
LA English
DT Article
DE Trace organic compounds; Bioreactor; Transcriptomics; Antibiotic
   resistance genes; MBR
ID METAGENOMIC ANALYSIS REVEALS; ANTIBIOTIC-RESISTANCE GENES; WASTE-WATER;
   ACTIVATED-SLUDGE; TREATMENT PLANTS; REMOVAL; BIODEGRADATION;
   CONTAMINANTS; BACTERIA; REUSE
AB Organic micro-pollutants (OMPs) are contaminants of emerging concern in wastewater treatment due to the risk of their proliferation into the environment, but their impact on the biological treatment process is not well understood. The purpose of this study is to examine the effects of the presence of OMPs on the core microbial populations of wastewater treatment. Two nanofiltration-coupled membrane bioreactors (aerobic and anaerobic) were subjected to the same operating conditions while treating synthetic municipal wastewater spiked with OMPs. Microbial community dynamics, gene expression levels, and antibiotic resistance genes were analyzed using molecular-based approaches. Results showed that presence of OMPs in the wastewater feed had a clear effect on keystone bacterial populations in both the aerobic and anaerobic sludge while also significantly impacting biodegradation-associated gene expression levels. Finally, multiple antibiotic-type OMPs were found to have higher removal rates in the anaerobic MBR, while associated antibiotic resistance genes were lower. (C) 2016 Published by Elsevier Ltd.
C1 [Harb, Moustapha; Wei, Chun-Hai; Wang, Nan; Amy, Gary; Hong, Pei-Ying] KAUST, WDRC, Biol & Environm Sci & Engn Div BESE, Thuwal 239556900, Saudi Arabia.
C3 King Abdullah University of Science & Technology
RP Hong, PY (corresponding author), KAUST, WDRC, Biol & Environm Sci & Engn Div BESE, Thuwal 239556900, Saudi Arabia.
EM peiying.hong@kaust.edu.sa
RI Wei, Chun-Hai/C-1502-2010; Harb, Moustapha/JZT-1012-2024; Hong,
   Peiying/A-4813-2009
OI Wei, Chun-Hai/0000-0002-4336-8556; Harb, Moustapha/0000-0002-1566-987X;
   Hong, Peiying/0000-0002-4474-6600
FU KAUST Academic Partnership Program [PID 7000000105]; KAUST Center
   Competitive Funding Program [FCC/1/1971-06-01]
FX The authors thank Y. Mao for providing the Perl scripts used for OTU
   sequence analysis and gene database information extraction. This study
   was partially funded by the KAUST Academic Partnership Program grant
   (PID 7000000105) and by the KAUST Center Competitive Funding Program
   grant (FCC/1/1971-06-01) awarded to P.-Y. Hong.
CR Aktürk Z, 2002, FARMACO, V57, P201, DOI 10.1016/S0014-827X(01)01197-1
   Al-Jassim N, 2015, WATER RES, V73, P277, DOI 10.1016/j.watres.2015.01.036
   [Anonymous], J WATER REUSE DESALI
   [Anonymous], P AWWA AMTA MEMBR TE
   [Anonymous], APPL MICROBIOL BIOTE
   Berben G, 1996, ANTON LEEUW INT J G, V69, P305, DOI 10.1007/BF00399619
   Bolong N, 2009, DESALINATION, V239, P229, DOI 10.1016/j.desal.2008.03.020
   Christgen B, 2015, ENVIRON SCI TECHNOL, V49, P2577, DOI 10.1021/es505521w
   Cirja Magdalena, 2008, Reviews in Environmental Science and Bio/Technology, V7, P61, DOI 10.1007/s11157-007-9121-8
   De Wever H, 2007, WATER RES, V41, P935, DOI 10.1016/j.watres.2006.11.013
   Fang H, 2014, SCI TOTAL ENVIRON, V470, P983, DOI 10.1016/j.scitotenv.2013.10.076
   Fang H, 2013, BIORESOURCE TECHNOL, V129, P209, DOI 10.1016/j.biortech.2012.11.054
   Felföldi T, 2011, INT J SYST EVOL MICR, V61, P2146, DOI 10.1099/ijs.0.020818-0
   Fernandez AS, 2000, APPL ENVIRON MICROB, V66, P4058, DOI 10.1128/AEM.66.9.4058-4067.2000
   Ghosh S, 2009, APPL MICROBIOL BIOT, V84, P791, DOI 10.1007/s00253-009-2125-2
   Hannemann F, 2007, BBA-GEN SUBJECTS, V1770, P330, DOI 10.1016/j.bbagen.2006.07.017
   Harb M, 2015, ENVIRON SCI-WAT RES, V1, P800, DOI [10.1039/c5ew00162e, 10.1039/C5EW00162E]
   Hong PY, 2013, ANTIBIOTICS-BASEL, V2, P367, DOI 10.3390/antibiotics2030367
   Hong PY, 2011, ISME J, V5, P1461, DOI 10.1038/ismej.2011.33
   Hu LF, 2011, INT J ANTIMICROB AG, V37, P230, DOI 10.1016/j.ijantimicag.2010.10.025
   Kanekar PP, 1999, J APPL MICROBIOL, V85, p128S, DOI 10.1111/j.1365-2672.1998.tb05291.x
   Liu YT, 1999, INT J SYST BACTERIOL, V49, P545, DOI 10.1099/00207713-49-2-545
   Luo RB, 2012, GIGASCIENCE, V1, DOI 10.1186/2047-217X-1-18
   Michael I, 2013, WATER RES, V47, P957, DOI 10.1016/j.watres.2012.11.027
   Monsalvo VM, 2014, WATER RES, V49, P103, DOI 10.1016/j.watres.2013.11.026
   Mukherjee S, 2013, REV ENVIRON SCI BIO, V12, P61, DOI 10.1007/s11157-012-9302-y
   Na GS, 2014, MAR POLLUT BULL, V84, P70, DOI 10.1016/j.marpolbul.2014.05.039
   Tran NH, 2013, BIORESOURCE TECHNOL, V146, P721, DOI 10.1016/j.biortech.2013.07.083
   NICELL JA, 1993, WATER RES, V27, P1629, DOI 10.1016/0043-1354(93)90127-4
   Noinaj N, 2010, ANNU REV MICROBIOL, V64, P43, DOI 10.1146/annurev.micro.112408.134247
   Radjenovic J, 2009, WATER RES, V43, P831, DOI 10.1016/j.watres.2008.11.043
   Rysz M, 2013, ENVIRON SCI TECHNOL, V47, P6995, DOI 10.1021/es3035329
   Sandoval A, 2005, APPL MICROBIOL BIOT, V67, P97, DOI 10.1007/s00253-004-1752-x
   Sarethy IP, 2011, J IND MICROBIOL BIOT, V38, P769, DOI 10.1007/s10295-011-0968-x
   SCHEFF G, 1984, APPL MICROBIOL BIOT, V19, P114, DOI 10.1007/BF00302451
   Schmid MC, 2008, ENVIRON MICROBIOL, V10, P3140, DOI 10.1111/j.1462-2920.2008.01732.x
   Smith AL, 2012, BIORESOURCE TECHNOL, V122, P149, DOI 10.1016/j.biortech.2012.04.055
   Suresh PS, 2008, J MOL GRAPH MODEL, V26, P845, DOI 10.1016/j.jmgm.2007.05.005
   Tadkaew N, 2011, WATER RES, V45, P2439, DOI 10.1016/j.watres.2011.01.023
   Teerlink J, 2012, WATER RES, V46, P3261, DOI 10.1016/j.watres.2012.03.018
   Vasiliadou IA, 2013, BIOCHEM ENG J, V81, P108, DOI 10.1016/j.bej.2013.10.010
   Verlicchi P, 2015, SCI TOTAL ENVIRON, V514, P467, DOI 10.1016/j.scitotenv.2015.02.020
   Wijekoon KC, 2015, BIORESOURCE TECHNOL, V189, P391, DOI 10.1016/j.biortech.2015.04.034
   Xiong YH, 2016, SEP PURIF TECHNOL, V157, P192, DOI 10.1016/j.seppur.2015.11.024
   Yang Y, 2014, WATER RES, V62, P97, DOI 10.1016/j.watres.2014.05.019
   Yang YY, 2014, SCI TOTAL ENVIRON, V470, P1184, DOI 10.1016/j.scitotenv.2013.10.102
   Zhang T., 2015, APPL MICROBIOL BIOT, P1
   Zhang T, 2012, ISME J, V6, P1137, DOI 10.1038/ismej.2011.188
   Zuehlke S, 2006, WATER ENVIRON RES, V78, P2480, DOI 10.2175/106143006X111826
NR 49
TC 72
Z9 78
U1 4
U2 218
PU ELSEVIER SCI LTD
PI OXFORD
PA THE BOULEVARD, LANGFORD LANE, KIDLINGTON, OXFORD OX5 1GB, OXON, ENGLAND
SN 0960-8524
EI 1873-2976
J9 BIORESOURCE TECHNOL
JI Bioresour. Technol.
PD OCT
PY 2016
VL 218
BP 882
EP 891
DI 10.1016/j.biortech.2016.07.036
PG 10
WC Agricultural Engineering; Biotechnology & Applied Microbiology; Energy &
   Fuels
WE Science Citation Index Expanded (SCI-EXPANDED)
SC Agriculture; Biotechnology & Applied Microbiology; Energy & Fuels
GA DX9JI
UT WOS:000384710500113
PM 27441825
DA 2026-05-21
ER

PT J
AU Liu, ZT
   Yao, JQ
   Ma, HY
   Rukeya, A
   Liang, ZH
   Du, WY
   Chen, YG
AF Liu, Ziteng
   Yao, Junqin
   Ma, Huiying
   Rukeya, Abudukelimu
   Liang, Zenghui
   Du, Wenyan
   Chen, Yinguang
TI Bacterial Hosts and Genetic Characteristics of Antibiotic Resistance
   Genes in Wastewater Treatment Plants of Xinjiang (China) Revealed by
   Metagenomics
SO APPLIED SCIENCES-BASEL
LA English
DT Article
DE persistent antibiotic resistance gene; mobile genetic elements; ARG
   host; genetic background; metagenomic assembly
ID RESISTOME; FATE; COMMUNITY; ENVIRONMENTS; COOCCURRENCE; MOBILIZATION;
   HOSPITALS; PATHOGENS; INTEGRONS; INSIGHTS
AB Antibiotic resistance genes (ARGs) pose a widespread concern for human health and wastewater treatment plants (WWTPs) are considered to be a major source of ARG transmission. In this paper, the potential hosts and genetic characteristics of ARGs in the influent, activated sludge and effluent of WWTPs in Xinjiang were studied by metagenomics. Bacitracin resistance gene (bacA), beta-lactamase gene (class A beta-lactamase), multidrug resistance genes (mexD, qacEdelta1), and sulfonamide resistance genes (sul1, and sul2) are persistent antibiotic resistance genes (PARGs). The potential hosts of ARGs were mainly pathogens, with Escherichia coli (12.9%), Acinetobacter johnsonii (8.94%), and Klebsiella pneumoniae (5.30%) accounting for the highest proportions. Chromosomal sequences and plasmid sequences accounted for 42.0% and 22.6% of ARG-carrying contigs (ACCs) in the influent, respectively. Meanwhile, the effluent contained 58.3% of ACCs in plasmids and 8.30% in chromosomes. Bacitracin resistance genes and multidrug resistance genes were mainly carried by chromosomes, while resistance genes for macrolide-lincosamide-streptogramin (MLS), vancomycin, sulfonamide, beta-lactam, tetracycline, chloramphenicol, and aminoglycoside were mainly carried by plasmids. ICEPae690-sul1-qacEdelta1 and ICEPmiChn3-sul2 were stable coexistence structures and heighten the transfer potential of ARGs in the environment. This study provided a clearer picture of host bacterial sources and genetic context of ARGs in the environment.
C1 [Liu, Ziteng; Yao, Junqin; Ma, Huiying; Rukeya, Abudukelimu; Liang, Zenghui; Du, Wenyan] Xinjiang Univ, Coll Ecol & Environm, Urumqi 830017, Peoples R China.
   [Chen, Yinguang] Tongji Univ, Coll Environm Sci & Engn, Shanghai 200092, Peoples R China.
C3 Xinjiang University; Tongji University
RP Yao, JQ (corresponding author), Xinjiang Univ, Coll Ecol & Environm, Urumqi 830017, Peoples R China.
EM zitengliu@stu.xju.edu.cn; yaojunqin@xju.edu.cn; dreammpie@163.com;
   rukeya1456117607@163.com; lzh15509939929@163.com; 18326053633@163.com;
   yinguangchen@tongji.edu.cn
RI 杜, 文琰/HZH-3934-2023; Liu, Zi-Teng/IQS-8700-2023
OI Liu, Zi-Teng/0000-0002-3583-4238
FU National Natural Science Foundation of China [52160005]; Natural Science
   Foundation of Xinjiang of China [2021D01C047]
FX This research was funded by National Natural Science Foundation of China
   (Grant No. 52160005) and Natural Science Foundation of Xinjiang of China
   (Grant No. 2021D01C047).
CR Adamczuk M, 2017, ARCH MICROBIOL, V199, P177, DOI 10.1007/s00203-016-1285-6
   Ahmed Y, 2020, WATER RES, V179, DOI 10.1016/j.watres.2020.115878
   [Anonymous], 2014, ANT RES GLOB REP SUR
   Becerra-Castro C, 2016, SCI TOTAL ENVIRON, V573, P313, DOI 10.1016/j.scitotenv.2016.08.054
   Berendonk TU, 2015, NAT REV MICROBIOL, V13, P310, DOI 10.1038/nrmicro3439
   Böltner D, 2002, J BACTERIOL, V184, P5158, DOI 10.1128/JB.184.18.5158-5169.2002
   Botelho J, 2020, MICROB GENOMICS, V6, DOI 10.1099/mgen.0.000424
   Bouki C, 2013, ECOTOX ENVIRON SAFE, V91, P1, DOI 10.1016/j.ecoenv.2013.01.016
   Breitwieser FP, 2020, BIOINFORMATICS, V36, P1303, DOI 10.1093/bioinformatics/btz715
   Bueno MFC, 2016, ANTIMICROB AGENTS CH, V60, P1928, DOI 10.1128/AAC.02562-15
   Che Y, 2019, MICROBIOME, V7, DOI 10.1186/s40168-019-0663-0
   Chen SF, 2018, BIOINFORMATICS, V34, P884, DOI 10.1093/bioinformatics/bty560
   Fresia P, 2019, MICROBIOME, V7, DOI 10.1186/s40168-019-0648-z
   Guo JH, 2017, WATER RES, V123, P468, DOI 10.1016/j.watres.2017.07.002
   Hall JPJ, 2017, NAT ECOL EVOL, V1, P1348, DOI 10.1038/s41559-017-0250-3
   HALL RM, 1995, MOL MICROBIOL, V15, P593, DOI 10.1111/j.1365-2958.1995.tb02368.x
   He LY, 2019, SCI TOTAL ENVIRON, V685, P197, DOI 10.1016/j.scitotenv.2019.05.369
   Hyatt D, 2010, BMC BIOINFORMATICS, V11, DOI 10.1186/1471-2105-11-119
   Jia SY, 2020, WATER RES, V176, DOI 10.1016/j.watres.2020.115721
   Jia SY, 2017, WATER RES, V124, P259, DOI 10.1016/j.watres.2017.07.061
   Jiang XL, 2017, NAT COMMUN, V8, DOI 10.1038/ncomms15784
   Ju F, 2019, ISME J, V13, P346, DOI 10.1038/s41396-018-0277-8
   Ju F, 2016, WATER RES, V91, P1, DOI 10.1016/j.watres.2015.11.071
   Karkman A, 2018, TRENDS MICROBIOL, V26, P220, DOI 10.1016/j.tim.2017.09.005
   Krawczyk PS, 2018, NUCLEIC ACIDS RES, V46, DOI 10.1093/nar/gkx1321
   Langmead B, 2012, NAT METHODS, V9, P357, DOI [10.1038/NMETH.1923, 10.1038/nmeth.1923]
   Le Page G, 2017, ENVIRON INT, V109, P155, DOI 10.1016/j.envint.2017.09.013
   Li B, 2015, ISME J, V9, P2490, DOI 10.1038/ismej.2015.59
   Li B, 2015, ENVIRON SCI TECHNOL, V49, P10492, DOI 10.1021/acs.est.5b02345
   Li C, 2016, ENVIRON SCI POLLUT R, V23, P15111, DOI 10.1007/s11356-016-6688-z
   Li DH, 2015, BIOINFORMATICS, V31, P1674, DOI 10.1093/bioinformatics/btv033
   Liang JS, 2020, WATER RES, V168, DOI 10.1016/j.watres.2019.115160
   Liu M, 2019, NUCLEIC ACIDS RES, V47, pD660, DOI 10.1093/nar/gky1123
   Liu ZB, 2019, ENVIRON INT, V129, P208, DOI 10.1016/j.envint.2019.05.036
   Luo LF, 2021, SCI REP-UK, V11, DOI 10.1038/s41598-021-88335-z
   Lupo A, 2012, FRONT MICROBIOL, V3, DOI 10.3389/fmicb.2012.00018
   Ma LP, 2016, ENVIRON SCI TECHNOL, V50, P420, DOI 10.1021/acs.est.5b03522
   Majeed HJ, 2021, FRONT MICROBIOL, V12, DOI 10.3389/fmicb.2021.657954
   Marathe NP, 2017, WATER RES, V124, P388, DOI 10.1016/j.watres.2017.07.060
   Martínez JL, 2015, NAT REV MICROBIOL, V13, P116, DOI 10.1038/nrmicro3399
   Moura A, 2009, BIOINFORMATICS, V25, P1096, DOI 10.1093/bioinformatics/btp105
   Osinska A, 2020, J HAZARD MATER, V381, DOI 10.1016/j.jhazmat.2019.121221
   Pakyz AL, 2009, ANTIMICROB AGENTS CH, V53, P1983, DOI 10.1128/AAC.01535-08
   Pärnänen K, 2016, SCI REP-UK, V6, DOI 10.1038/srep35790
   Partridge SR, 2018, CLIN MICROBIOL REV, V31, DOI 10.1128/CMR.00088-17
   Pruden A, 2012, ENVIRON SCI TECHNOL, V46, P11541, DOI 10.1021/es302657r
   Raza S, 2021, SCI TOTAL ENVIRON, V765, DOI 10.1016/j.scitotenv.2020.142755
   Roche D, 2010, J BACTERIOL, V192, P5026, DOI 10.1128/JB.00609-10
   Santajit S, 2016, BIOMED RES INT, V2016, DOI 10.1155/2016/2475067
   Sentchilo V, 2013, ISME J, V7, P1173, DOI 10.1038/ismej.2013.13
   Siguier P, 2006, NUCLEIC ACIDS RES, V34, pD32, DOI 10.1093/nar/gkj014
   Sugawara E, 2014, ANTIMICROB AGENTS CH, V58, P7250, DOI 10.1128/AAC.03728-14
   Tacao M, 2014, WATER RES, V48, P100, DOI 10.1016/j.watres.2013.09.021
   Tong J, 2019, BIORESOURCE TECHNOL, V272, P489, DOI 10.1016/j.biortech.2018.10.079
   Wang YQ, 2021, ECOTOX ENVIRON SAFE, V221, DOI 10.1016/j.ecoenv.2021.112427
   Wexler HM, 2007, CLIN MICROBIOL REV, V20, P593, DOI 10.1128/CMR.00008-07
   Wood DE, 2019, GENOME BIOL, V20, DOI 10.1186/s13059-019-1891-0
   Woolhouse MEJ, 2013, SCIENCE, V341, P1460, DOI 10.1126/science.1243444
   Wright GD, 2007, NAT REV MICROBIOL, V5, P175, DOI 10.1038/nrmicro1614
   Wushouer H, 2018, J INFECT PUBLIC HEAL, V11, P339, DOI [10.1016/j.jiph.2017.09.021, 10.1016/j.jiph.2017.00.021]
   Xu Y, 2016, ENVIRON POLLUT, V213, P833, DOI 10.1016/j.envpol.2016.03.054
   Yang Y, 2014, WATER RES, V62, P97, DOI 10.1016/j.watres.2014.05.019
   Yang YY, 2019, ENVIRON INT, V127, P371, DOI 10.1016/j.envint.2019.03.062
   Yin XL, 2019, ENVIRON INT, V133, DOI 10.1016/j.envint.2019.105270
   Yin XL, 2018, BIOINFORMATICS, V34, P2263, DOI 10.1093/bioinformatics/bty053
   Yu ZF, 2016, WATER RES, V106, P583, DOI 10.1016/j.watres.2016.10.042
   Zeng JX, 2019, ENVIRON INT, V126, P346, DOI 10.1016/j.envint.2019.02.052
   Zhang HP, 2021, J HAZARD MATER, V408, DOI 10.1016/j.jhazmat.2020.124855
   Zhao RX, 2020, WATER RES, V186, DOI 10.1016/j.watres.2020.116318
   Zhao RX, 2018, WATER RES, V134, P126, DOI 10.1016/j.watres.2018.01.063
   Zhou T, 2014, WATER SCI TECHNOL, V70, P925, DOI 10.2166/wst.2014.321
NR 71
TC 17
Z9 20
U1 6
U2 94
PU MDPI
PI BASEL
PA MDPI AG, Grosspeteranlage 5, CH-4052 BASEL, SWITZERLAND
EI 2076-3417
J9 APPL SCI-BASEL
JI Appl. Sci.-Basel
PD MAR
PY 2022
VL 12
IS 6
AR 3100
DI 10.3390/app12063100
PG 14
WC Chemistry, Multidisciplinary; Engineering, Multidisciplinary; Materials
   Science, Multidisciplinary; Physics, Applied
WE Science Citation Index Expanded (SCI-EXPANDED)
SC Chemistry; Engineering; Materials Science; Physics
GA 0D5NO
UT WOS:000776042200001
OA Green Submitted, gold
DA 2026-05-21
ER

PT J
AU Das, B
   Emon, MI
   Moumi, NA
   Sein, J
   Pruden, A
   Heath, LS
   Zhang, LQ
AF Das, Badhan
   Emon, Muhit Islam
   Moumi, Nazifa Ahmed
   Sein, Justin
   Pruden, Amy
   Heath, Lenwood S.
   Zhang, Liqing
TI HT-ARGfinder: A Comprehensive Pipeline for Identifying Horizontally
   Transferred Antibiotic Resistance Genes and Directionality in
   Metagenomic Sequencing Data
SO FRONTIERS IN ENVIRONMENTAL SCIENCE
LA English
DT Article
DE antibiotic resistance gene; horizontal gene transfer; metagenomics;
   urban conventional activated sludge; hospital sewage; urban sewage
ID ANTIMICROBIAL RESISTANCE; GENOMES
AB Antibiotic resistance is a continually rising threat to global health. A primary driver of the evolution of new strains of resistant pathogens is the horizontal gene transfer (HGT) of antibiotic resistance genes (ARGs). However, identifying and quantifying ARGs subject to HGT remains a significant challenge. Here, we introduce HT-ARGfinder (horizontally transferred ARG finder), a pipeline that detects and enumerates horizontally transferred ARGs in metagenomic data while also estimating the directionality of transfer. To demonstrate the pipeline, we applied it to an array of publicly-available wastewater metagenomes, including hospital sewage. We compare the horizontally transferred ARGs detected across various sample types and estimate their directionality of transfer among donors and recipients. This study introduces a comprehensive tool to track mobile ARGs in wastewater and other aquatic environments.
C1 [Das, Badhan; Emon, Muhit Islam; Moumi, Nazifa Ahmed; Heath, Lenwood S.; Zhang, Liqing] Virginia Polytech Inst & State Univ, Dept Comp Sci, Blacksburg, VA 24061 USA.
   [Sein, Justin] Virginia Polytech Inst & State Univ, Interdisciplinary PhD Program Genet Bioinformat &, Blacksburg, VA USA.
   [Pruden, Amy] Virginia Polytech Inst & State Univ, Dept Civil & Environm Engn, Blacksburg, VA USA.
C3 Virginia Polytechnic Institute & State University; Virginia Polytechnic
   Institute & State University; Virginia Polytechnic Institute & State
   University
RP Zhang, LQ (corresponding author), Virginia Polytech Inst & State Univ, Dept Comp Sci, Blacksburg, VA 24061 USA.
EM lqzhang@vt.edu
RI ; Heath, Lenwood/A-5861-2008
OI Emon, Muhit Islam/0000-0002-8190-4495; Das, Badhan/0000-0002-5327-9952; 
FU U.S. National Science Foundation [1545756, 2004751, 2125798];
   Directorate for STEM Education; Division Of Graduate Education [2125798]
   Funding Source: National Science Foundation; Office of Advanced
   Cyberinfrastructure (OAC); Direct For Computer & Info Scie & Enginr
   [2004751] Funding Source: National Science Foundation
FX Funding This work was supported in part by the U.S. National Science
   Foundation Awards 1545756, 2004751, and 2125798.
CR Alcock BP, 2020, NUCLEIC ACIDS RES, V48, pD517, DOI 10.1093/nar/gkz935
   Amarasiri M, 2020, CRIT REV ENV SCI TEC, V50, P2016, DOI 10.1080/10643389.2019.1692611
   Arango-Argoty G, 2018, MICROBIOME, V6, DOI 10.1186/s40168-018-0401-z
   Bansal MS, 2018, BIOINFORMATICS, V34, P3214, DOI 10.1093/bioinformatics/bty314
   Beceiro A, 2013, CLIN MICROBIOL REV, V26, P185, DOI 10.1128/CMR.00059-12
   Bolger AM, 2014, BIOINFORMATICS, V30, P2114, DOI 10.1093/bioinformatics/btu170
   Bowe Alexander, 2012, Algorithms in Bioinformatics. Proceedings of the12th International Workshop, WABI 2012, P225, DOI 10.1007/978-3-642-33122-0_18
   Bowers RM, 2017, NAT BIOTECHNOL, V35, P725, DOI 10.1038/nbt.3893
   Brown J, 2017, BIOINFORMATICS, V33, P3137, DOI 10.1093/bioinformatics/btx373
   Buchfink B, 2015, NAT METHODS, V12, P59, DOI 10.1038/nmeth.3176
   Bush K, 2011, NAT REV MICROBIOL, V9, P894, DOI 10.1038/nrmicro2693
   Chaumeil PA, 2020, BIOINFORMATICS, V36, P1925, DOI 10.1093/bioinformatics/btz848
   Chen SF, 2018, BIOINFORMATICS, V34, P884, DOI 10.1093/bioinformatics/bty560
   Chen SF, 2017, BMC BIOINFORMATICS, V18, DOI 10.1186/s12859-017-1469-3
   Davies J, 2010, MICROBIOL MOL BIOL R, V74, P417, DOI 10.1128/MMBR.00016-10
   Doster E, 2020, NUCLEIC ACIDS RES, V48, pD561, DOI 10.1093/nar/gkz1010
   Feldgarden M, 2019, ANTIMICROB AGENTS CH, V63, DOI 10.1128/AAC.00483-19
   Gibson MK, 2015, ISME J, V9, P207, DOI 10.1038/ismej.2014.106
   Gordon AEK, 2017, CLIN INFECT DIS, V64, P1435, DOI 10.1093/cid/cix132
   Gupta SK, 2014, ANTIMICROB AGENTS CH, V58, P212, DOI 10.1128/AAC.01310-13
   Kang DWD, 2019, PEERJ, V7, DOI 10.7717/peerj.7359
   Khan A, 2019, MICROBIAL DIVERSITY IN THE GENOMIC ERA, P657, DOI 10.1016/B978-0-12-814849-5.00036-8
   Khezri A, 2021, MICROORGANISMS, V9, DOI 10.3390/microorganisms9010052
   Kunhikannan S, 2021, MICROBIOLOGYOPEN, V10, DOI 10.1002/mbo3.1197
   Le Roux F, 2018, ANNU REV MICROBIOL, V72, P89, DOI 10.1146/annurev-micro-090817-062148
   Li C, 2019, BMC BIOINFORMATICS, V20, DOI 10.1186/s12859-019-3301-8
   Li DH, 2015, BIOINFORMATICS, V31, P1674, DOI 10.1093/bioinformatics/btv033
   Li Y, 2021, MICROBIOME, V9, DOI 10.1186/s40168-021-01002-3
   Lin HH, 2016, SCI REP-UK, V6, DOI 10.1038/srep24175
   Malhotra-Kumar S, 2016, LANCET INFECT DIS, V16, P283, DOI 10.1016/S1473-3099(16)00012-8
   Martins M., 2011, EMBnet. journal, V17, P10, DOI [DOI 10.14806/EJ.17.1.200, NextGenerationSequencingDataAnalysisDO-10.14806/ej.17.1.200, 10.14806/ej.17.1.200]
   Mathers AJ, 2015, CLIN MICROBIOL REV, V28, P565, DOI 10.1128/CMR.00116-14
   ONeil J., 2014, REV ANTIMICROB RESIS, DOI DOI 10.1038/510015A
   Parks DH, 2015, GENOME RES, V25, P1043, DOI 10.1101/gr.186072.114
   Quince C., 2013, GENOMICS
   Song WZ, 2019, MICROBIOME, V7, DOI 10.1186/s40168-019-0649-y
   Sun DC, 2019, FRONT MICROBIOL, V10, DOI 10.3389/fmicb.2019.01933
   Wang B, 2015, J ANTIMICROB CHEMOTH, V70, P611, DOI 10.1093/jac/dku405
   Wu YW, 2016, BIOINFORMATICS, V32, P605, DOI 10.1093/bioinformatics/btv638
   Zankari E, 2012, J ANTIMICROB CHEMOTH, V67, P2640, DOI 10.1093/jac/dks261
   Zhang XX, 2009, APPL MICROBIOL BIOT, V82, P397, DOI 10.1007/s00253-008-1829-z
NR 41
TC 2
Z9 3
U1 3
U2 61
PU FRONTIERS MEDIA SA
PI LAUSANNE
PA AVENUE DU TRIBUNAL FEDERAL 34, LAUSANNE, CH-1015, SWITZERLAND
EI 2296-665X
J9 FRONT ENV SCI-SWITZ
JI Front. Environ. Sci.
PD JUN 3
PY 2022
VL 10
AR 901917
DI 10.3389/fenvs.2022.901917
PG 9
WC Environmental Sciences
WE Science Citation Index Expanded (SCI-EXPANDED)
SC Environmental Sciences & Ecology
GA 2F2IJ
UT WOS:000812736800001
OA Green Submitted, gold
DA 2026-05-21
ER

PT J
AU Meng, QY
   Wang, J
   Li, K
   Zhang, YB
   Hu, ZY
   Wang, F
   Pan, F
   Fu, J
   Dang, CY
AF Meng, Qiyue
   Wang, Jia
   Li, Kun
   Zhang, Yibo
   Hu, Ziyu
   Wang, Feng
   Pan, Fei
   Fu, Jie
   Dang, Chenyuan
TI Low-dose chlorine disinfection poses a greater potential risk of
   antibiotic resistance genes and their pathogenic hosts
SO WATER RESEARCH
LA English
DT Article
DE Antibiotic resistance gene; Chlorine disinfection; Pathogen;
   Metagenomic; Metatranscriptomic
ID WASTE-WATER; BACTERIAL; SEDIMENT; PLASMID; GENOMES; FATE
AB Identifying the responses of antibiotic resistance genes (ARGs) and their hosts to chlorine disinfection is necessary because it has been paradoxically reported to both amplify and suppress antibiotic resistance in water treatment processes. In this study, our integrated metagenomic and metatranscriptomic analysis of sequencing batch reactors under different chlorine disinfection conditions (0, 2, 6, and 10 mg/L) in activated sludge reveals that low-dose chlorine obviously increases ARG abundance, diversity, and transcriptional activity, particularly for multidrug, beta-lactam, and tetracycline types, while higher doses reduce transcriptional diversity and activity. Acinetobacter johnsonii, a pathogen abundant and active under chlorine-addition conditions, poses a high risk of ARG transmission due to its multiple mobile genetic elements and potential involvement in horizontal gene transfer with non-pathogens. Notably, chlorine disinfection may simultaneously promote the co-transfer of chlorine resistance and antibiotic resistance genes, such as the qacE gene, with the involvement of plasmids and integrons. Overall, this study demonstrates that low-dose chlorine may promote greater ARG enrichment, mobility, and pathogenic potential in activated sludge. The findings highlight overlooked risks of low-concentration residual chlorine, urging reconsideration of disinfection strategies to protect public health.
C1 [Meng, Qiyue; Wang, Jia; Zhang, Yibo; Hu, Ziyu; Fu, Jie; Dang, Chenyuan] Huazhong Univ Sci & Technol HUST, Sch Environm Sci & Engn, Hubei Key Lab Multimedia Pollut Cooperat Control Y, 1037 Luoyu Rd, Wuhan 430074, Hubei, Peoples R China.
   [Li, Kun; Hu, Ziyu] Natl Engn Res Ctr Ecoenvironm Yangtze River Econ B, China Three Gorges Corp, 234 Yanjiang Ave, Wuhan 430014, Hubei, Peoples R China.
   [Hu, Ziyu; Wang, Feng] Yangtze River Water Resources Commiss, Hanjiang Hydrol & Water Resources Survey Bur, Hydrol Bur, 6 Pipashan Rd, Xiangyang 441022, Hubei, Peoples R China.
   [Pan, Fei] Wuhan Text Univ, Sch Resources & Environm, Wuhan 430200, Peoples R China.
C3 Huazhong University of Science & Technology; China Three Gorges
   Corporation; Yangtze River Water Resources Protection Bureau; Wuhan
   Textile University
RP Dang, CY (corresponding author), Huazhong Univ Sci & Technol HUST, Sch Environm Sci & Engn, Hubei Key Lab Multimedia Pollut Cooperat Control Y, 1037 Luoyu Rd, Wuhan 430074, Hubei, Peoples R China.
EM dangcy@hust.edu.cn
RI Fu, Jie/G-6607-2014; Dang, Chenyuan/GLQ-9791-2022; PAN,
   FEI/NNG-4380-2025
OI Fu, Jie/0000-0001-5054-571X; 
FU National Natural Science Foundation of China [52192683, 52100217]
FX This study was financially supported by the National Natural Science
   Foundation of China (52192683 and 52100217) .
CR Abe K, 2020, FEMS MICROBIOL ECOL, V96, DOI 10.1093/femsec/fiaa031
   Alneberg J, 2013, Arxiv, DOI arXiv:1312.4038
   Alvarez-Rodríguez I, 2020, FRONT MOL BIOSCI, V7, DOI 10.3389/fmolb.2020.00201
   Aminov RI, 2011, FRONT MICROBIOL, V2, DOI 10.3389/fmicb.2011.00158
   An XL, 2018, ENVIRON INT, V117, P146, DOI 10.1016/j.envint.2018.05.011
   Bastian Mathieu, 2009, [No title captured], V3, P361
   Bommer A, 2018, INT J MED MICROBIOL, V308, P1105, DOI 10.1016/j.ijmm.2018.09.004
   Cao JR, 2024, J HAZARD MATER, V471, DOI 10.1016/j.jhazmat.2024.134257
   Carini P, 2017, NAT MICROBIOL, V2, DOI 10.1038/nmicrobiol.2016.242
   Chaumeil P.-A., 2020, GTDB-Tk: a toolkit to classify genomes with the Genome Taxonomy Database
   Chen SF, 2018, BIOINFORMATICS, V34, P884, DOI 10.1093/bioinformatics/bty560
   Costa TRD, 2021, MOL MICROBIOL, V115, P436, DOI 10.1111/mmi.14670
   Czekalski N, 2014, ISME J, V8, P1381, DOI 10.1038/ismej.2014.8
   Dang CY, 2023, ENVIRON HEALTH-WASH, V1, P3, DOI 10.1021/envhealth.3c00057
   Dang CY, 2023, WATER RES, V244, DOI 10.1016/j.watres.2023.120453
   DeBenedictis EP, 2016, SCI ADV, V2, DOI 10.1126/sciadv.1600998
   Dodd MC, 2012, J ENVIRON MONITOR, V14, P1754, DOI 10.1039/c2em00006g
   Domínguez M, 2019, FRONT MICROBIOL, V10, DOI 10.3389/fmicb.2019.00748
   Eisenberg E, 2013, TRENDS GENET, V29, P569, DOI 10.1016/j.tig.2013.05.010
   Fiorentino A, 2015, J PHOTOCH PHOTOBIO B, V148, P43, DOI 10.1016/j.jphotobiol.2015.03.029
   Gao XR, 2025, ENVIRON SCI TECHNOL, V59, P3895, DOI 10.1021/acs.est.4c12161
   Gelvin SB, 2018, CURR TOP MICROBIOL, V418, pV
   Hayward JL, 2018, SCI TOTAL ENVIRON, V642, P1415, DOI 10.1016/j.scitotenv.2018.06.083
   Hua XT, 2021, FRONT MICROBIOL, V12, DOI 10.3389/fmicb.2021.649969
   Hyatt D, 2010, BMC BIOINFORMATICS, V11, DOI 10.1186/1471-2105-11-119
   Jia J, 2022, GENE, V808, DOI 10.1016/j.gene.2021.145985
   Jia SY, 2024, WATER RES, V249, DOI 10.1016/j.watres.2023.120922
   Jia SY, 2015, ENVIRON SCI TECHNOL, V49, P12271, DOI 10.1021/acs.est.5b03521
   Jin M, 2020, ISME J, V14, P1847, DOI 10.1038/s41396-020-0656-9
   Kang DWD, 2019, PEERJ, V7, DOI 10.7717/peerj.7359
   Klein EY, 2018, P NATL ACAD SCI USA, V115, pE3463, DOI 10.1073/pnas.1717295115
   Kopylova E, 2012, BIOINFORMATICS, V28, P3211, DOI 10.1093/bioinformatics/bts611
   Kristiansson E, 2011, PLOS ONE, V6, DOI 10.1371/journal.pone.0017038
   Li B, 2015, ENVIRON SCI TECHNOL, V49, P10492, DOI 10.1021/acs.est.5b02345
   Li DH, 2015, BIOINFORMATICS, V31, P1674, DOI 10.1093/bioinformatics/btv033
   Liang JS, 2020, WATER RES, V168, DOI 10.1016/j.watres.2019.115160
   Lin WF, 2016, WATER RES, V91, P331, DOI 10.1016/j.watres.2016.01.020
   Liu SS, 2018, WATER RES, V136, P131, DOI 10.1016/j.watres.2018.02.036
   Liu ZB, 2019, ENVIRON INT, V129, P208, DOI 10.1016/j.envint.2019.05.036
   Lu J, 2021, SCIENCE, V371, P474, DOI 10.1126/science.abg4380
   Montaña S, 2016, PLOS ONE, V11, DOI 10.1371/journal.pone.0161528
   Moura A, 2009, BIOINFORMATICS, V25, P1096, DOI 10.1093/bioinformatics/btp105
   Pan Y, 2020, MSYSTEMS, V5, DOI 10.1128/mSystems.00821-19
   Parks DH, 2022, NUCLEIC ACIDS RES, V50, pD785, DOI 10.1093/nar/gkab776
   Parks DH, 2017, NAT MICROBIOL, V2, P1533, DOI 10.1038/s41564-017-0012-7
   Parks DH, 2015, GENOME RES, V25, P1043, DOI 10.1101/gr.186072.114
   Pruden A, 2006, ENVIRON SCI TECHNOL, V40, P7445, DOI 10.1021/es060413l
   Rillig MC, 2025, ENVIRON SCI TECHNOL, V59, P2887, DOI 10.1021/acs.est.5c01101
   Schwengers O, 2020, MICROB GENOMICS, V6, DOI 10.1099/mgen.0.000398
   Seifert H, 1997, J CLIN MICROBIOL, V35, P2819, DOI 10.1128/JCM.35.11.2819-2825.1997
   Song RP, 2022, SCI TOTAL ENVIRON, V828, DOI 10.1016/j.scitotenv.2022.154596
   Sorn S, 2025, ENVIRON MICROBIOL, V27, DOI 10.1111/1462-2920.70087
   Sullivan BA, 2017, J ENVIRON CHEM ENG, V5, P777, DOI 10.1016/j.jece.2016.12.052
   Szczepanowski R, 2009, MICROBIOL-SGM, V155, P2306, DOI 10.1099/mic.0.028233-0
   Tian L, 2022, APPL MICROBIOL BIOT, V106, P6785, DOI 10.1007/s00253-022-12162-z
   Uritskiy GV, 2018, MICROBIOME, V6, DOI 10.1186/s40168-018-0541-1
   Wang J, 2025, WATER RES, V282, DOI 10.1016/j.watres.2025.123607
   Wang JW, 2022, MICROBIOME, V10, DOI 10.1186/s40168-022-01294-z
   Wang YY, 2010, APPL MICROBIOL BIOT, V87, P331, DOI 10.1007/s00253-010-2526-2
   Wegrzyn G, 2002, MICROB CELL FACT, V1, DOI 10.1186/1475-2859-1-2
   Wood DE, 2014, GENOME BIOL, V15, DOI 10.1186/gb-2014-15-3-r46
   Wu XJ, 2022, J HAZARD MATER, V430, DOI 10.1016/j.jhazmat.2022.128418
   Wu YW, 2016, BIOINFORMATICS, V32, P605, DOI 10.1093/bioinformatics/btv638
   Xu DM, 2023, ENVIRON POLLUT, V338, DOI 10.1016/j.envpol.2023.122671
   Yang YW, 2023, MICROBIOME, V11, DOI 10.1186/s40168-023-01679-8
   Yao MC, 2023, ENVIRON INT, V178, DOI 10.1016/j.envint.2023.108121
   Ye CS, 2022, WATER RES, V221, DOI 10.1016/j.watres.2022.118798
   Yin XL, 2023, ENGINEERING-PRC, V27, P234, DOI 10.1016/j.eng.2022.10.011
   Yin XL, 2019, ENVIRON INT, V133, DOI 10.1016/j.envint.2019.105270
   Yoo K, 2020, J MICROBIOL, V58, P123, DOI 10.1007/s12275-020-9309-y
   Yuan L, 2023, BRIEF BIOINFORM, V24, DOI 10.1093/bib/bbad035
   Yuan QL, 2015, PLOS ONE, V10, DOI [10.1371/journal.pone.0117146, 10.1371/journal.pone.0119403]
   Zhang JY, 2023, WATER RES, V245, DOI 10.1016/j.watres.2023.120635
   Zhang QQ, 2018, APPL MICROBIOL BIOT, V102, P8261, DOI 10.1007/s00253-018-9235-7
   Zhang RD, 2024, ENVIRON POLLUT, V357, DOI 10.1016/j.envpol.2024.124482
   Zhang S, 2021, ISME J, V15, P2969, DOI 10.1038/s41396-021-00980-4
   Zhang SH, 2018, ENVIRON POLLUT, V234, P339, DOI 10.1016/j.envpol.2017.11.031
   Zhang T, 2011, PLOS ONE, V6, DOI 10.1371/journal.pone.0026041
   Zhang YX, 2022, WATER RES, V224, DOI 10.1016/j.watres.2022.119061
   Zhang ZY, 2022, NAT COMMUN, V13, DOI 10.1038/s41467-022-29283-8
   Zhao QQ, 2022, SCI TOTAL ENVIRON, V804, DOI 10.1016/j.scitotenv.2021.150095
   Zhao RX, 2020, WATER RES, V186, DOI 10.1016/j.watres.2020.116318
   Zheng WL, 2020, ENVIRON INT, V135, DOI 10.1016/j.envint.2019.105372
   Zhou H, 2021, SCI ADV, V7, DOI 10.1126/sciadv.abj5056
   Zwama M, 2018, RES MICROBIOL, V169, P372, DOI 10.1016/j.resmic.2018.05.005
NR 85
TC 1
Z9 1
U1 56
U2 56
PU PERGAMON-ELSEVIER SCIENCE LTD
PI OXFORD
PA THE BOULEVARD, LANGFORD LANE, KIDLINGTON, OXFORD OX5 1GB, ENGLAND
SN 0043-1354
EI 1879-2448
J9 WATER RES
JI Water Res.
PD JAN 15
PY 2026
VL 289
AR 124895
DI 10.1016/j.watres.2025.124895
EA NOV 2025
PN B
PG 15
WC Engineering, Environmental; Environmental Sciences; Water Resources
WE Science Citation Index Expanded (SCI-EXPANDED)
SC Engineering; Environmental Sciences & Ecology; Water Resources
GA D9067
UT WOS:001622003100002
PM 41237728
DA 2026-05-21
ER

PT J
AU Itzhari, D
   Ronen, Z
AF Itzhari, Daniella
   Ronen, Zeev
TI The Emergence of Antibiotics Resistance Genes, Bacteria, and
   Micropollutants in Grey Wastewater
SO APPLIED SCIENCES-BASEL
LA English
DT Review
DE emerging pollutants; antibiotic resistance; treated greywater;
   resistance genes; resistant bacteria; water reuse
ID WIDELY USED BIOCIDE; ANTIMICROBIAL RESISTANCE; TREATMENT PLANTS;
   BENZALKONIUM CHLORIDE; ESCHERICHIA-COLI; PATHOGENIC BACTERIA; RECLAIMED
   WATER; EFFLUX PUMPS; IN-VITRO; IRRIGATION
AB The reuse of household greywater is increasing globally. Wastewater and greywater treatment processes are not fully effective in removing all contaminants, such as emerging micropollutants, antimicrobial-resistant bacteria, and antibiotic resistance genes. The dynamics between emerging micropollutants and antibiotic resistance genes in greywater treatment systems are complex. Thus, this review aims to analyze the current knowledge on sources, spread, and the fate of emerging micropollutants, antibiotic-resistance genes, and antimicrobial-resistant bacteria in microbial communities of greywater and downstream recipients. The fate of antimicrobial resistance and emerging micropollutants from greywater in the environment has not been determined. More studies are needed to identify the mechanism/s involved in the degradation of emerging micropollutants and the presence of transformation pathways in the microbial metagenome. In the review, we aim to describe the link between the persistence of emerging micropollutants and the emergence of antimicrobial resistance. We showed that the effect of irrigation with treated wastewater was variable. In addition, we tried to summarize the impact of emerging micropollutants on bacteria and their fate in the soil microbiome, demonstrating that emerging micropollutants induce changes in the diversity of soil bacteria. The fate and transport of emerging micropollutants, antimicrobial-resistant bacteria, and antibiotic resistance genes can vary with soil properties. It is, therefore, necessary to better understand how widely antibiotic-resistance genes are disseminated.
C1 [Itzhari, Daniella; Ronen, Zeev] Ben Gurion Univ Negev, Zuckerberg Inst Water Res, Jacob Blaustein Inst Desert Res, IL-8499000 Beer Sheva, Israel.
C3 Ben-Gurion University of the Negev
RP Ronen, Z (corresponding author), Ben Gurion Univ Negev, Zuckerberg Inst Water Res, Jacob Blaustein Inst Desert Res, IL-8499000 Beer Sheva, Israel.
EM zeevrone@bgu.ac.il
RI ; Itzhari, Daniella/LIF-4507-2024
OI Ronen, Zeev/0000-0002-8399-4295; Itzhari, Daniella/0000-0001-6923-6685
FU Marcus Zuckerberg Institute for Water Research-Northwestern Awards; Ben
   Gurion University of the Negev Kreitman School fellowship; Israel
   Ministry of Immigration and Absorption fellowship [1237]
FX This research was funded by the Marcus Zuckerberg Institute for Water
   Research-Northwestern Awards, the Ben Gurion University of the Negev
   Kreitman School fellowship, and the Israel Ministry of Immigration and
   Absorption fellowship to DI (contract number 1237).
CR Acheamfour CL, 2021, MICROBIOL SPECTR, V9, DOI 10.1128/Spectrum.00669-21
   Al-Hamaiedeh H, 2010, DESALINATION, V256, P115, DOI 10.1016/j.desal.2010.02.004
   Alcalde-Rico M, 2020, ENVIRON MICROBIOL, V22, P5167, DOI 10.1111/1462-2920.15177
   Alderton I, 2021, EMERG CONTAM, V7, P160, DOI 10.1016/j.emcon.2021.07.001
   Alfiya Y, 2013, WATER SCI TECHNOL, V67, P1389, DOI 10.2166/wst.2013.687
   Alonso A, 2001, ENVIRON MICROBIOL, V3, P1, DOI 10.1046/j.1462-2920.2001.00161.x
   Anand U, 2021, ANTIBIOTICS-BASEL, V10, DOI 10.3390/antibiotics10040374
   Andersson DI, 2014, NAT REV MICROBIOL, V12, P465, DOI 10.1038/nrmicro3270
   [Anonymous], 2021, Summary Progress Update 2021: SDG 6-water and sanitation for all
   Asaf S, 2020, CRIT REV BIOTECHNOL, V40, P138, DOI 10.1080/07388551.2019.1709793
   Bach H, 2021, FUTUR SCI OA, V7, DOI 10.2144/fsoa-2020-0194
   Balaban NQ, 2019, NAT REV MICROBIOL, V17, P441, DOI 10.1038/s41579-019-0196-3
   Barancheshme F, 2018, FRONT MICROBIOL, V8, DOI 10.3389/fmicb.2017.02603
   Barber OW, 2022, CRIT REV ENV SCI TEC, V52, P2691, DOI 10.1080/10643389.2021.1889284
   Bay DC, 2017, RES MICROBIOL, V168, P208, DOI 10.1016/j.resmic.2016.11.003
   Becerra-Castro C, 2015, ENVIRON INT, V75, P117, DOI 10.1016/j.envint.2014.11.001
   Benami M, 2013, SCI TOTAL ENVIRON, V458, P298, DOI 10.1016/j.scitotenv.2013.04.023
   Berendonk TU, 2015, NAT REV MICROBIOL, V13, P310, DOI 10.1038/nrmicro3439
   Birosová L, 2009, J MED MICROBIOL, V58, P436, DOI 10.1099/jmm.0.003657-0
   Blanco P, 2016, MICROORGANISMS, V4, DOI 10.3390/microorganisms4010014
   Bolujoko NB, 2021, SCI TOTAL ENVIRON, V792, DOI 10.1016/j.scitotenv.2021.148092
   Bondurant S, 2020, AM J INFECT CONTROL, V48, P522, DOI 10.1016/j.ajic.2019.08.030
   Brauner A, 2016, NAT REV MICROBIOL, V14, P320, DOI 10.1038/nrmicro.2016.34
   Bredin J, 2005, J ANTIMICROB CHEMOTH, V55, P1013, DOI 10.1093/jac/dki110
   Breijyeh Z, 2020, MOLECULES, V25, DOI 10.3390/molecules25061340
   Burata OE, 2022, J BIOL CHEM, V298, DOI 10.1016/j.jbc.2022.102482
   Burdon FJ, 2020, GLOBAL CHANGE BIOL, V26, P6363, DOI 10.1111/gcb.15302
   Cameron A, 2019, PLOS ONE, V14, DOI 10.1371/journal.pone.0211144
   Carey DE, 2015, FRONT MICROBIOL, V5, DOI 10.3389/fmicb.2014.00780
   Casanova LM, 2001, J AM WATER RESOUR AS, V37, P1313, DOI 10.1111/j.1752-1688.2001.tb03641.x
   Cerqueira F, 2019, SCI TOTAL ENVIRON, V652, P660, DOI 10.1016/j.scitotenv.2018.10.268
   Cha JM, 2009, WATER RES, V43, P2522, DOI 10.1016/j.watres.2009.03.004
   Chen CQ, 2014, ENVIRON POLLUT, V193, P94, DOI 10.1016/j.envpol.2014.06.005
   Chen J, 2016, SCI TOTAL ENVIRON, V571, P974, DOI 10.1016/j.scitotenv.2016.07.085
   Christou A, 2017, WATER RES, V123, P448, DOI 10.1016/j.watres.2017.07.004
   Clara M, 2011, CHEMOSPHERE, V82, P1116, DOI 10.1016/j.chemosphere.2010.11.041
   Condell O, 2012, J PROTEOMICS, V75, P4505, DOI 10.1016/j.jprot.2012.04.044
   Craddock HA, 2020, ENVIRON RES, V188, DOI 10.1016/j.envres.2020.109777
   Davies J, 2010, MICROBIOL MOL BIOL R, V74, P417, DOI 10.1128/MMBR.00016-10
   Dhifi Wissal, 2016, Medicines (Basel), V3, DOI [10.3390/medicines3040025, 10.3390/medicines3040025]
   Ding TD, 2020, J HAZARD MATER, V384, DOI 10.1016/j.jhazmat.2019.121360
   ECHA, 2017, GUIDANCE BIOCIDAL PR, V2
   Fahimipour AK, 2018, MSYSTEMS, V3, DOI 10.1128/mSystems.00200-18
   Fahrenfeld N, 2013, FRONT MICROBIOL, V4, DOI 10.3389/fmicb.2013.00130
   Fazlara A., 2012, American-Eurasian Journal of Agricultural & Environmental Sciences, V12, P23
   Fierer N, 2017, NAT REV MICROBIOL, V15, P579, DOI 10.1038/nrmicro.2017.87
   Gallego S, 2021, ECOTOX ENVIRON SAFE, V223, DOI 10.1016/j.ecoenv.2021.112595
   Gatica J, 2013, ENVIRON SCI POLLUT R, V20, P3529, DOI 10.1007/s11356-013-1505-4
   Gaze WH, 2005, ANTIMICROB AGENTS CH, V49, P1802, DOI 10.1128/AAC.49.5.1802-1807.2005
   Giuliano CA, 2015, PHARMACOTHERAPY, V35, P328, DOI 10.1002/phar.1553
   Gorgich M, 2020, ENERGY REP, V6, P811, DOI 10.1016/j.egyr.2019.11.007
   Goudarzi M, 2019, ARCH CLIN INFECT DIS, V14, DOI 10.5812/archcid.65744
   Gravel J, 2017, MEDCHEMCOMM, V8, P1408, DOI 10.1039/c7md00113d
   Gross A, 2007, CHEMOSPHERE, V66, P916, DOI 10.1016/j.chemosphere.2006.06.006
   Gross A, 2015, GREYWATER REUSE, P1, DOI 10.1201/b18217
   Guérin A, 2021, PATHOGENS, V10, DOI 10.3390/pathogens10020220
   Guo JH, 2017, WATER RES, V123, P468, DOI 10.1016/j.watres.2017.07.002
   Halden RU, 2014, ENVIRON SCI TECHNOL, V48, P3603, DOI 10.1021/es500495p
   Han XM, 2016, ENVIRON POLLUT, V211, P48, DOI 10.1016/j.envpol.2015.12.033
   Harrow D.I., 2011, APPL ENVIRON SOIL SC, V2011, DOI [DOI 10.1155/2011/646750, 10.1155/2011/646750]
   Hartmann EM, 2016, ENVIRON SCI TECHNOL, V50, P9807, DOI 10.1021/acs.est.6b00262
   Hayatgheib N, 2021, MICROORGANISMS, V9, DOI 10.3390/microorganisms9061201
   Hegstad K, 2010, MICROB DRUG RESIST, V16, P91, DOI 10.1089/mdr.2009.0120
   Hemkemeyer M, 2021, MICROBIOL RES, V252, DOI 10.1016/j.micres.2021.126832
   Hendriksen RS, 2019, NAT COMMUN, V10, DOI 10.1038/s41467-019-08853-3
   Hidri Y, 2010, AGRON SUSTAIN DEV, V30, P423, DOI 10.1051/agro/2009038
   Hora PI, 2020, ENVIRON SCI TECH LET, V7, P622, DOI 10.1021/acs.estlett.0c00437
   Ibekwe AM, 2018, SCI TOTAL ENVIRON, V622, P1603, DOI 10.1016/j.scitotenv.2017.10.039
   Izabel-Shen D, 2022, ISME COMMUN, V2, DOI 10.1038/s43705-022-00129-0
   James D., GREY WATER RECLAMATI
   Jiang XB, 2018, FRONT MICROBIOL, V9, DOI 10.3389/fmicb.2018.02350
   Kampouris ID, 2021, ENVIRON INT, V146, DOI 10.1016/j.envint.2020.106190
   Karatzas KAG, 2007, J ANTIMICROB CHEMOTH, V60, P947, DOI 10.1093/jac/dkm314
   Khan R, 2015, J MICROBIOL BIOTECHN, V25, P511, DOI 10.4014/jmb.1407.07021
   Kim M, 2018, APPL ENVIRON MICROB, V84, DOI 10.1128/AEM.01201-18
   Kücken D, 2000, FEMS MICROBIOL LETT, V183, P95
   Kumar KS, 2010, ARCH ENVIRON CON TOX, V58, P275, DOI 10.1007/s00244-009-9383-y
   Lai YS, 2017, WATER RES, V123, P825, DOI 10.1016/j.watres.2017.07.003
   Langsrud S, 2004, J APPL MICROBIOL, V96, P201, DOI 10.1046/j.1365-2672.2003.02140.x
   Leal LH, 2010, ENVIRON SCI TECHNOL, V44, P6835, DOI 10.1021/es101509e
   Levin-Reisman I, 2017, SCIENCE, V355, P826, DOI 10.1126/science.aaj2191
   Li MZ, 2019, ENVIRON SCI TECHNOL, V53, P3277, DOI 10.1021/acs.est.8b06763
   Lin J, 2015, FRONT MICROBIOL, V6, DOI 10.3389/fmicb.2015.00034
   Liu C, 2021, FRONT ENV SCI-SWITZ, V9, DOI 10.3389/fenvs.2021.692298
   Liu F, 2009, ECOTOX ENVIRON SAFE, V72, P86, DOI 10.1016/j.ecoenv.2008.06.009
   Liu JL, 2013, ENVIRON INT, V59, P208, DOI 10.1016/j.envint.2013.06.012
   Lozano C, 2021, PEERJ, V9, DOI 10.7717/peerj.12278
   Lozano C, 2021, SCI TOTAL ENVIRON, V793, DOI 10.1016/j.scitotenv.2021.148431
   Lozano C, 2020, SCI TOTAL ENVIRON, V722, DOI 10.1016/j.scitotenv.2020.137803
   Lu J, 2018, ENVIRON INT, V121, P1217, DOI 10.1016/j.envint.2018.10.040
   Lu J, 2018, ENVIRON INT, V118, P257, DOI 10.1016/j.envint.2018.06.004
   Malayil L, 2022, ENVIRON SCI TECHNOL, DOI 10.1021/acs.est.2c02281
   Marano RBM, 2021, ENVIRON SCI TECHNOL, V55, P6814, DOI 10.1021/acs.est.1c00612
   Marano RBM, 2019, WATER RES, V164, DOI 10.1016/j.watres.2019.114906
   Mavri A, 2013, INT J FOOD MICROBIOL, V160, P304, DOI 10.1016/j.ijfoodmicro.2012.11.006
   McLain JE, 2014, SUSTAINABILITY-BASEL, V6, P1313, DOI 10.3390/su6031313
   McMurry LM, 1998, NATURE, V394, P531, DOI 10.1038/28970
   Meroueh SO, 2003, J AM CHEM SOC, V125, P9612, DOI 10.1021/ja034861u
   Mutuku C, 2022, WORLD J MICROB BIOT, V38, DOI 10.1007/s11274-022-03334-0
   Ndour NYB, 2008, BIOL FERT SOILS, V44, P797, DOI 10.1007/s00374-008-0285-3
   Negreanu Y, 2012, ENVIRON SCI TECHNOL, V46, P4800, DOI 10.1021/es204665b
   Nesme J, 2015, ENVIRON MICROBIOL, V17, P913, DOI 10.1111/1462-2920.12631
   Tran NH, 2018, WATER RES, V133, P182, DOI 10.1016/j.watres.2017.12.029
   Noman EA, 2022, ENVIRON RES, V212, DOI 10.1016/j.envres.2022.113380
   Nowak K, 2021, ENVIRON RES, V198, DOI 10.1016/j.envres.2020.110488
   Nowak-Lange M, 2022, SCI REP-UK, V12, DOI 10.1038/s41598-022-22981-9
   Orlofsky E, 2016, AGR ECOSYST ENVIRON, V215, P140, DOI 10.1016/j.agee.2015.08.008
   Ottoson J, 2003, WATER RES, V37, P645, DOI 10.1016/S0043-1354(02)00352-4
   Oved T, 2001, APPL ENVIRON MICROB, V67, P3426, DOI 10.1128/AEM.67.8.3426-3433.2001
   Pal C, 2015, BMC GENOMICS, V16, DOI 10.1186/s12864-015-2153-5
   Pazda M, 2019, SCI TOTAL ENVIRON, V697, DOI 10.1016/j.scitotenv.2019.134023
   Pepper IL, 2018, ENVIRON SCI TECHNOL, V52, P3949, DOI 10.1021/acs.est.7b04360
   Pereira BMP, 2019, APPL ENVIRON MICROB, V85, DOI 10.1128/AEM.00377-19
   Piepersberg W., 1991, FEDERATION EUROPEAN
   Porob S, 2020, WATER-SUI, V12, DOI 10.3390/w12051460
   Qin Q, 2015, CRIT REV ENV SCI TEC, V45, P1379, DOI 10.1080/10643389.2014.955628
   Rana P, 2020, EUR J MED CHEM, V208, DOI 10.1016/j.ejmech.2020.112757
   Randall LP, 2004, J ANTIMICROB CHEMOTH, V53, P208, DOI 10.1093/jac/dkh070
   Rimkus G.G, POLYCYCLIC MUSK FRAG
   Rizzo L, 2013, SCI TOTAL ENVIRON, V447, P345, DOI 10.1016/j.scitotenv.2013.01.032
   Romero JL, 2017, FRONT MICROBIOL, V8, DOI 10.3389/fmicb.2017.01650
   Ruppé É, 2015, ANN INTENSIVE CARE, V5, DOI 10.1186/s13613-015-0061-0
   Russell AD, 2002, J APPL MICROBIOL, V92, p1S, DOI 10.1046/j.1365-2672.92.5s1.14.x
   Sanchez P, 2005, ANTIMICROB AGENTS CH, V49, P781, DOI 10.1128/AAC.49.2.781-782.2005
   Schweizer HP, 2001, FEMS MICROBIOL LETT, V202, P1, DOI 10.1111/j.1574-6968.2001.tb10772.x
   Selvaraj KK, 2013, WATER SCI TECHNOL, V68, P2067, DOI 10.2166/wst.2013.447
   Shi KW, 2018, SCI TOTAL ENVIRON, V635, P1507, DOI 10.1016/j.scitotenv.2018.04.197
   Shi XD, 2022, WATER RES, V224, DOI 10.1016/j.watres.2022.119060
   Singer AC, 2016, FRONT MICROBIOL, V7, DOI 10.3389/fmicb.2016.01728
   Singer H, 2002, ENVIRON SCI TECHNOL, V36, P4998, DOI 10.1021/es025750i
   Slobodiuk S, 2021, INT J ENV RES PUB HE, V18, DOI 10.3390/ijerph182111046
   Soni MG, 2005, FOOD CHEM TOXICOL, V43, P985, DOI 10.1016/j.fct.2005.01.020
   Stanton IC, 2024, ENVIRON TOXICOL CHEM, V43, P623, DOI 10.1002/etc.5498
   Szczepanowski R, 2009, MICROBIOL-SGM, V155, P2306, DOI 10.1099/mic.0.028233-0
   Tandukar M, 2013, ENVIRON SCI TECHNOL, V47, P9730, DOI 10.1021/es401507k
   Tanwar Jyoti, 2014, Interdiscip Perspect Infect Dis, V2014, P541340, DOI 10.1155/2014/541340
   Thomas CM, 2005, NAT REV MICROBIOL, V3, P711, DOI 10.1038/nrmicro1234
   Troiano E, 2018, FRONT MICROBIOL, V9, DOI 10.3389/fmicb.2018.02666
   Valkova N, 2001, APPL ENVIRON MICROB, V67, P2404, DOI 10.1128/AEM.67.6.2404-2409.2001
   Vuppaladadiyam AK, 2019, REV ENVIRON SCI BIO, V18, P77, DOI 10.1007/s11157-018-9487-9
   Waller NJ, 2009, ENVIRON TOXICOL CHEM, V28, P65, DOI 10.1897/08-224.1
   Wu WY, 2021, AGR WATER MANAGE, V251, DOI 10.1016/j.agwat.2021.106862
   Wu Y, 2017, ECOTOX ENVIRON SAFE, V138, P25, DOI 10.1016/j.ecoenv.2016.12.017
   Yazdankhah SP, 2006, MICROB DRUG RESIST, V12, P83, DOI 10.1089/mdr.2006.12.83
   Yin YR, 2022, MICROORGANISMS, V10, DOI 10.3390/microorganisms10091713
   Yomoda S, 2003, J CLIN MICROBIOL, V41, P4246, DOI 10.1128/JCM.41.9.4246-4251.2003
   Zaayman M, 2017, FEMS MICROBIOL LETT, V364, DOI 10.1093/femsle/fnx163
   Zgurskaya HI, 2015, ACS INFECT DIS, V1, P512, DOI 10.1021/acsinfecdis.5b00097
   Zhang ZY, 2022, NAT COMMUN, V13, DOI 10.1038/s41467-022-29283-8
   Zhou Y, 2022, SCI TOTAL ENVIRON, V833, DOI 10.1016/j.scitotenv.2022.155062
   Zhu L, 2013, MBIO, V4, DOI 10.1128/mBio.00613-13
   Zhu L, 2019, ENVIRON RES, V170, P122, DOI 10.1016/j.envres.2018.11.048
   Zou LK, 2014, J ANTIMICROB CHEMOTH, V69, P2644, DOI 10.1093/jac/dku197
NR 153
TC 5
Z9 6
U1 4
U2 74
PU MDPI
PI BASEL
PA MDPI AG, Grosspeteranlage 5, CH-4052 BASEL, SWITZERLAND
EI 2076-3417
J9 APPL SCI-BASEL
JI Appl. Sci.-Basel
PD FEB
PY 2023
VL 13
IS 4
AR 2322
DI 10.3390/app13042322
PG 18
WC Chemistry, Multidisciplinary; Engineering, Multidisciplinary; Materials
   Science, Multidisciplinary; Physics, Applied
WE Science Citation Index Expanded (SCI-EXPANDED)
SC Chemistry; Engineering; Materials Science; Physics
GA 9H3PX
UT WOS:000938748000001
OA Green Submitted, gold
DA 2026-05-21
ER

PT J
AU Zhang, XW
   Liu, SW
   Sun, HH
   Huang, KL
   Ye, L
AF Zhang, Xiuwen
   Liu, Suwan
   Sun, Haohao
   Huang, Kailong
   Ye, Lin
TI Impact of different organic matters on the occurrence of antibiotic
   resistance genes in activated sludge
SO JOURNAL OF ENVIRONMENTAL SCIENCES
LA English
DT Article
DE Organic pollutants; Antibiotic resistance genes; Metagenomic sequencing;
   Mobile genetic elements; Microbial community
ID MICROBIAL COMMUNITY; TETRACYCLINE; BACTERIA; INTEGRASE; SYSTEMS; SOIL
AB The occurrence of antibiotic resistance genes (ARGs) in various environments has drawn worldwide attentionduetotheirpotentialrisks.Previousstudieshavereportedthatava-rietyofsubstancescanenhancetheoccurrenceanddisseminationofARGs.However,fewstudieshavecomparedtheresponseofARGsunderthestressofdifferentorganicmattersinbiologicalwastewatertreatmentsystems.Inthisstudy,sevenorganicpollutantswereaddedintowastewatertreatmentbioreactorstoinvestigatetheirimpactsontheARGoccurrenceinactivatedsludge.Basedonhigh-throughputsequencing,itwasfoundthatthemicrobialcommunitiesandARGpatternsweresignificantlychangedintheactivatedsludgeexposedtotheseorganicpollutants.Comparedwiththenon-antibioticrefractoryorganicmatters,antibioticsnotonlyincreasedtheabundanceofARGsbutalsosignificantlychangedtheARGcompositions.TheincreaseofGram-negativebacteria(e.g.,Archangium,ProsthecobacterandDokdonella)carryingARGscouldbethemaincauseofARGproliferation.Inaddition,sig-nificantco-occurrencerelationshipsbetweenARGsandmobilegeneticelementswerealsoobservedinthesludgesamples,whichmayalsoaffecttheARGdiversityandabundanceduringtheorganicmattertreatmentinthebioreactors.Overall,thesefindingsprovidenewinformationforbetterunderstandingtheARGoccurrenceanddisseminationcausedbyor-ganicpollutantsinwastewatertreatmentsystems.(c) 2022 The ResearchCenterforEco-EnvironmentalSciences,ChineseAcademyofSciences.PublishedbyElsevierB.V.IntroductionTheantibioticresistancegenes(ARGs)andantibioticresis-tantbacteria(ARB)innaturalandengineeringenvironmentshavedrawnworldwideattentionsduetotheirpotentialriskstohumansandanimals.WithanincreasingnumberofARGsfoundinvariousenvironments,theyhavebeenregardedas*Correspondingauthor.E-mail:linye@nju.edu.cn(L.Ye).akindofnewpollutants,especiallyinthewaterenviron-ment(Prudenetal.,2006;Zhangetal.,2009).Wastewaterfromvarioussourcesandmicroorganismsfromdifferentenviron-mentscontinuouslyenterthewastewatertreatmentplants,whilethetreatmentprocesseshavelimitedeffectsoninacti-vationofARBandARGsandmayevenpromotetheirprolifer-ation(Michaeletal.,2013).Therefore,thebiologicalreactorsinwastewatertreatmentplantsareregardedasthehotspotsofARGoccurrenceanddissemination(Karkmanetal.,2018).AsfortheoccurrenceofhighabundanceofARGsinvariousenvironments,oneofthemostdirectandimportantcausesishttps://doi.org/10.1016/j.jes.2022.04.0211001-0742/(c) 2022 The Research Center for Eco-Environmental Sciences, Chinese Academy of Sciences. Published by Elsevier B.V.
C1 [Zhang, Xiuwen; Liu, Suwan; Sun, Haohao; Ye, Lin] Nanjing Univ, Sch Environm, State Key Lab Pollut Control & Resource Reuse, Nanjing 210023, Peoples R China.
   [Huang, Kailong] Nanjing Jiangdao Inst Environm Res Co Ltd, Nanjing 210019, Peoples R China.
C3 Nanjing University
RP Ye, L (corresponding author), Nanjing Univ, Sch Environm, State Key Lab Pollut Control & Resource Reuse, Nanjing 210023, Peoples R China.
EM linye@nju.edu.cn
RI Sun, Haohao/KYQ-4786-2024; Ye, Lin/F-9709-2013
OI Ye, Lin/0000-0002-4682-8917
FU National Natural Science Foundation of China [51878333]; Natural Science
   Foundation of Jiangsu Province [BK20201260]
FX This work was supported by the National Natural Science Foundation of
   China (No. 51878333) and the Natural Science Foundation of Jiangsu
   Province (No. BK20201260).
CR Akhbarizadeh R, 2020, J HAZARD MATER, V392, DOI 10.1016/j.jhazmat.2020.122271
   Aziz RK, 2010, NUCLEIC ACIDS RES, V38, P4207, DOI 10.1093/nar/gkq140
   Ben YJ, 2019, ENVIRON RES, V169, P483, DOI 10.1016/j.envres.2018.11.040
   Bolger AM, 2014, BIOINFORMATICS, V30, P2114, DOI 10.1093/bioinformatics/btu170
   Caporaso JG, 2010, NAT METHODS, V7, P335, DOI 10.1038/nmeth.f.303
   Chaturvedi P, 2021, ENVIRON RES, V194, DOI 10.1016/j.envres.2020.110664
   Chen BW, 2018, WATER RES, V134, P200, DOI 10.1016/j.watres.2018.02.003
   Chopra I, 2001, MICROBIOL MOL BIOL R, V65, P232, DOI 10.1128/MMBR.65.2.232-260.2001
   Cole JR, 2009, NUCLEIC ACIDS RES, V37, pD141, DOI 10.1093/nar/gkn879
   Collado N, 2013, CHEMOSPHERE, V93, P99, DOI 10.1016/j.chemosphere.2013.04.094
   Coque TM, 1999, ANTIMICROB AGENTS CH, V43, P141, DOI 10.1128/AAC.43.1.141
   Dai HH, 2021, J HAZARD MATER, V404, DOI 10.1016/j.jhazmat.2020.124192
   De Marco P, 2004, FEMS MICROBIOL LETT, V234, P75, DOI [10.1016/j.femsle.2004.03.010, 10.1111/j.1574-6968.2004.tb09515.x]
   Deng Y, 2015, ANN CLIN MICROB ANTI, V14, DOI 10.1186/s12941-015-0100-6
   Di Cesare A, 2016, WATER RES, V94, P208, DOI 10.1016/j.watres.2016.02.049
   Du BB, 2019, INT J ENV RES PUB HE, V16, DOI 10.3390/ijerph16234681
   Eaton A.D., 1995, STANDARD METHODS EXA
   Economou V, 2015, INFECT DRUG RESIST, V8, P49, DOI 10.2147/IDR.S55778
   Fromme H, 2002, WATER RES, V36, P1429, DOI 10.1016/S0043-1354(01)00367-0
   Gao P, 2018, CHEMOSPHERE, V205, P308, DOI 10.1016/j.chemosphere.2018.04.135
   Hall RM, 1998, DRUG RESIST UPDATE, V1, P109, DOI 10.1016/S1368-7646(98)80026-5
   Hao XD, 2010, CRIT REV ENV SCI TEC, V40, P239, DOI 10.1080/10643380802278901
   Hu YF, 2013, NAT COMMUN, V4, DOI 10.1038/ncomms3151
   Huang KL, 2014, INT J MOL SCI, V15, P10083, DOI 10.3390/ijms150610083
   Huddleston JR, 2014, INFECT DRUG RESIST, V7, P167, DOI 10.2147/IDR.S48820
   Kang DWD, 2015, PEERJ, V3, DOI 10.7717/peerj.1165
   Karkman A, 2018, TRENDS MICROBIOL, V26, P220, DOI 10.1016/j.tim.2017.09.005
   Klein EY, 2021, LANCET INFECT DIS, V21, P107, DOI 10.1016/S1473-3099(20)30332-7
   Krzywinski M, 2009, GENOME RES, V19, P1639, DOI 10.1101/gr.092759.109
   Kuzikova IL, 2019, EURASIAN SOIL SCI+, V52, P671, DOI 10.1134/S1064229319060073
   Li B, 2015, ISME J, V9, P2490, DOI 10.1038/ismej.2015.59
   Li DC, 2020, ENVIRON INT, V137, DOI 10.1016/j.envint.2020.105540
   Li DC, 2020, BIORESOURCE TECHNOL, V312, DOI 10.1016/j.biortech.2020.123567
   Li HK, 2020, SCI TOTAL ENVIRON, V744, DOI 10.1016/j.scitotenv.2020.140852
   Li X, 2022, J ENVIRON SCI, V115, P363, DOI 10.1016/j.jes.2021.08.006
   Lubelski J, 2007, MICROBIOL MOL BIOL R, V71, P463, DOI 10.1128/MMBR.00001-07
   Ma XD, 2020, ENVIRON SCI TECHNOL, V54, P7591, DOI 10.1021/acs.est.9b07324
   Makowska N, 2016, CHEMOSPHERE, V144, P1665, DOI 10.1016/j.chemosphere.2015.10.044
   Michael I, 2013, WATER RES, V47, P957, DOI 10.1016/j.watres.2012.11.027
   Ohore OE, 2019, J ENVIRON SCI, V77, P323, DOI 10.1016/j.jes.2018.09.004
   Parks DH, 2018, NAT BIOTECHNOL, V36, P996, DOI 10.1038/nbt.4229
   Parks DH, 2015, GENOME RES, V25, P1043, DOI 10.1101/gr.186072.114
   Parks DH, 2014, BIOINFORMATICS, V30, P3123, DOI 10.1093/bioinformatics/btu494
   Pärnänen K, 2018, NAT COMMUN, V9, DOI 10.1038/s41467-018-06393-w
   Partridge SR, 2018, CLIN MICROBIOL REV, V31, DOI 10.1128/CMR.00088-17
   Peng Y, 2012, BIOINFORMATICS, V28, P1420, DOI 10.1093/bioinformatics/bts174
   Pruden A, 2006, ENVIRON SCI TECHNOL, V40, P7445, DOI 10.1021/es060413l
   Pu CJ, 2019, SCI TOTAL ENVIRON, V688, P262, DOI 10.1016/j.scitotenv.2019.06.081
   Ramos C, 2015, BIORESOURCE TECHNOL, V198, P844, DOI 10.1016/j.biortech.2015.09.084
   Roberts MC, 2005, FEMS MICROBIOL LETT, V245, P195, DOI 10.1016/j.femsle.2005.02.034
   Sebastian N, 2020, J HAZARD MATER, V394, DOI 10.1016/j.jhazmat.2020.122544
   Shin D, 2010, J ENVIRON SCI HEAL A, V45, P674, DOI 10.1080/10934521003648859
   Siguier P, 2017, CURR OPIN MICROBIOL, V38, P171, DOI 10.1016/j.mib.2017.06.005
   Stalder T, 2012, FRONT MICROBIOL, V3, DOI 10.3389/fmicb.2012.00119
   Stasinakis AS, 2010, BIORESOURCE TECHNOL, V101, P2090, DOI 10.1016/j.biortech.2009.10.086
   Sun YX, 2016, SPRINGERPLUS, V5, DOI 10.1186/s40064-016-3451-3
   Taitt CR, 2014, ANTIMICROB AGENTS CH, V58, P767, DOI 10.1128/AAC.01897-13
   Toleman MA, 2006, MICROBIOL MOL BIOL R, V70, P296, DOI 10.1128/MMBR.00048-05
   Tong H, 2015, J HAZARD MATER, V298, P252, DOI 10.1016/j.jhazmat.2015.05.049
   Van Camp PJ, 2020, FRONT MICROBIOL, V11, DOI 10.3389/fmicb.2020.01013
   Walsh TR, 2010, INT J ANTIMICROB AG, V36, pS8, DOI 10.1016/S0924-8579(10)70004-2
   Wang Q, 2019, ECOTOX ENVIRON SAFE, V171, P746, DOI 10.1016/j.ecoenv.2019.01.047
   Wang Y, 2020, ISME J, V14, P2179, DOI 10.1038/s41396-020-0679-2
   Xia JT, 2019, WATER RES, V166, DOI 10.1016/j.watres.2019.115073
   Yan MT, 2018, SCI TOTAL ENVIRON, V631-632, P840, DOI 10.1016/j.scitotenv.2018.03.085
   Yang Y, 2016, BIOINFORMATICS, V32, P2346, DOI 10.1093/bioinformatics/btw136
   Yang Y, 2013, ENVIRON SCI TECHNOL, V47, P10197, DOI 10.1021/es4017365
   Zhang S, 2019, ENVIRON INT, V129, P478, DOI 10.1016/j.envint.2019.05.054
   Zhang T, 2011, PLOS ONE, V6, DOI 10.1371/journal.pone.0026041
   Zhang W, 2013, BIORESOURCE TECHNOL, V150, P9, DOI 10.1016/j.biortech.2013.09.081
   Zhang XX, 2009, APPL MICROBIOL BIOT, V82, P397, DOI 10.1007/s00253-008-1829-z
   Zhang YY, 2016, SCI TOTAL ENVIRON, V571, P479, DOI 10.1016/j.scitotenv.2016.07.014
   Zhao RX, 2021, SCI TOTAL ENVIRON, V755, DOI 10.1016/j.scitotenv.2020.142632
   Zhu YJ, 2017, CHEM ENG J, V325, P300, DOI 10.1016/j.cej.2017.05.073
NR 74
TC 8
Z9 10
U1 4
U2 214
PU SCIENCE PRESS
PI BEIJING
PA 16 DONGHUANGCHENGGEN NORTH ST, BEIJING 100717, PEOPLES R CHINA
SN 1001-0742
EI 1878-7320
J9 J ENVIRON SCI
JI J. Environ. Sci.
PD MAY
PY 2023
VL 127
BP 273
EP 283
DI 10.1016/j.jes.2022.04.021
EA JUN 2022
PG 11
WC Environmental Sciences
WE Science Citation Index Expanded (SCI-EXPANDED)
SC Environmental Sciences & Ecology
GA 3M8TN
UT WOS:000835729900007
PM 36522059
DA 2026-05-21
ER

PT J
AU Liu, XY
   Li, HY
   Yang, J
   Yan, S
   Zhou, YF
   Jiang, R
   Li, RH
   Wang, MM
   Ren, P
AF Liu, Xiangyu
   Li, Huiyue
   Yang, Jie
   Yan, Shen
   Zhou, Yufei
   Jiang, Rui
   Li, Renhe
   Wang, Mengmeng
   Ren, Peng
TI Different effects of bio/non-degradable microplastics on sewage sludge
   compost performance: Focusing on antibiotic resistance genes, virulence
   factors and key metabolic functions
SO JOURNAL OF HAZARDOUS MATERIALS
LA English
DT Article
DE Microplastics; Sewage sludge composting; Antibiotic resistance genes;
   Virulence factors; Key metabolic functions
ID WASTE-WATER; BACTERIAL
AB Microplastics (MP) have aroused increasing concern due to the negative environmental impact. However, the impact of bio/non-biodegradable MPs on the sludge composting process has not been thoroughly investigated. This study examined antibiotic resistance genes (ARGs), virulence factors (VFs), and microbial community functions in sludge compost with the application of polylactic acid (PLA) and polypropylene (PP), using metagenomic sequencing. The findings indicated that both types of MPs could extend the thermophilic phase, enhance microbial activity, and inhibit the formation of humic acids. Compared to CK, the subtypes of ARGs decreased 4.22 % and 13.11 % in PLA and PP groups, respectively. But new ARGs emerged, particularly in the PLA group. The proportions of ARGs related to efflux and VFs associated with the adhesion system increased 1.62 %-2.27 % and 55.56 %-60.00 %, respectively, in MPs-added composts. The relative abundance of potential bacterial hosts (e.g., Psychrobacter) carrying multiple ARGs and VFs was much higher in PLA-added compost than in the other two. Moreover, PP facilitated denitrification process and PLA enhanced dissimilatory nitrate reduction to ammonium. Both types of MPs inhibited assimilatory nitrate reduction to ammonia but promoted inorganic nitrogen assimilation. This study broadens our understanding of the potential environmental risks posed by biodegradable and non-biodegradable microplastics on sludge compost and offers valuable insights for the management and application of compost products.
C1 [Liu, Xiangyu; Li, Huiyue; Yang, Jie; Zhou, Yufei; Jiang, Rui; Li, Renhe; Wang, Mengmeng] Qingdao Univ Sci & Technol, Coll Environm & Safety Engn, Qingdao 266042, Peoples R China.
   [Yan, Shen] Staff Dev Inst China Natl Tobacco Corp, Zhengzhou 450000, Peoples R China.
   [Ren, Peng] Minist Nat Resources MNR, Inst Oceanog 1, Key Lab Marine Geol & Metallogeny, Qingdao 266061, Peoples R China.
C3 Qingdao University of Science & Technology; China National Tobacco
   Corporation; First Institute of Oceanography, Ministry of Natural
   Resources; Ministry of Natural Resources of the People's Republic of
   China
RP Wang, MM (corresponding author), Qingdao Univ Sci & Technol, Coll Environm & Safety Engn, Qingdao 266042, Peoples R China.
EM wangmm@qust.edu.cn
RI Li, Renhe/ABD-8482-2021
FU National Natural Science Foundation of China [52200161, 42406078]
FX This work was financially supported by National Natural Science
   Foundation of China (52200161 and 42406078) .
CR Arias-Andres M, 2018, ENVIRON POLLUT, V237, P253, DOI 10.1016/j.envpol.2018.02.058
   Bhat MA, 2025, AIR QUAL ATMOS HLTH, V18, P1, DOI 10.1007/s11869-024-01624-0
   Bhat MA, 2024, ENVIRON MONIT ASSESS, V196, DOI 10.1007/s10661-024-12345-3
   Chang WQ, 2018, NAT COMMUN, V9, DOI 10.1038/s41467-018-07633-9
   Chauhan A., 2022, Int J Health Sci, V6, P10457
   Chen Fu-Nuan, 2022, Biotechnology Bulletin, V38, P43, DOI 10.13560/j.cnki.biotech.bull.1985.2021-1175
   Chen JY, 2023, J HAZARD MATER, V456, DOI 10.1016/j.jhazmat.2023.131612
   Chen LH, 2016, NUCLEIC ACIDS RES, V44, pD694, DOI 10.1093/nar/gkv1239
   Chen SF, 2018, BIOINFORMATICS, V34, P884, DOI 10.1093/bioinformatics/bty560
   Yiwen CW, 2021, VIRULENCE, V12, P788, DOI 10.1080/21505594.2021.1889813
   Cheng S, 2024, J HAZARD MATER, V476, DOI 10.1016/j.jhazmat.2024.134995
   Chia RW, 2023, SCI TOTAL ENVIRON, V887, DOI 10.1016/j.scitotenv.2023.164112
   Chitsaz M, 2017, ESSAYS BIOCHEM, V61, P127, DOI 10.1042/EBC20160064
   Conco T, 2022, J ENVIRON CHEM ENG, V10, DOI 10.1016/j.jece.2022.107596
   Daghighi E, 2023, ENVIRON RES, V231, DOI 10.1016/j.envres.2023.116227
   Ezzariai A, 2018, J HAZARD MATER, V359, P465, DOI 10.1016/j.jhazmat.2018.07.092
   Fan P, 2022, ENVIRON INT, V163, DOI 10.1016/j.envint.2022.107244
   Farda B, 2022, SCI REP-UK, V12, DOI 10.1038/s41598-022-24159-9
   Feng Y, 2023, J ENVIRON MANAGE, V336, DOI 10.1016/j.jenvman.2023.117632
   Founou LL, 2021, FUTUR SCI OA, V7, DOI 10.2144/fsoa-2020-0189
   Garcillán-Barcia MP, 2002, FEMS MICROBIOL ECOL, V42, P303, DOI 10.1111/j.1574-6941.2002.tb01020.x
   Guo HA, 2024, BIORESOURCE TECHNOL, V406, DOI 10.1016/j.biortech.2024.130991
   He YX, 2022, J HAZARD MATER, V431, DOI 10.1016/j.jhazmat.2022.128524
   Hechmi S, 2024, DISCOV ENVIRON, V2, DOI [10.1007/s44274-024-00135-0, 10.1007/s44274-024-00135-0]
   Hu XJ, 2023, J HAZARD MATER, V451, DOI 10.1016/j.jhazmat.2023.131097
   Huang XJ, 2020, BIORESOURCE TECHNOL, V312, DOI 10.1016/j.biortech.2020.123597
   Kang LY, 2024, NAT COMMUN, V15, DOI 10.1038/s41467-024-50276-2
   Kanold E, 2024, FUNCT ECOL, V38, P2369, DOI 10.1111/1365-2435.14659
   Li DH, 2015, BIOINFORMATICS, V31, P1674, DOI 10.1093/bioinformatics/btv033
   Li K, 2024, J HAZARD MATER, V465, DOI 10.1016/j.jhazmat.2024.133428
   Li T, 2023, SCI TOTAL ENVIRON, V860, DOI 10.1016/j.scitotenv.2022.160461
   Li ZL, 2024, ENVIRON SCI TECHNOL, V58, P3654, DOI 10.1021/acs.est.3c07717
   Lin H, 2021, J CLEAN PROD, V285, DOI 10.1016/j.jclepro.2020.125483
   Liu B, 2022, NUCLEIC ACIDS RES, V50, pD912, DOI 10.1093/nar/gkab1107
   Liu XN, 2019, CHEM ENG J, V362, P176, DOI 10.1016/j.cej.2019.01.033
   Ma C, 2022, BIORESOURCE TECHNOL, V362, DOI 10.1016/j.biortech.2022.127798
   Raherison S, 2017, ANTIMICROB AGENTS CH, V61, DOI [10.1128/aac.02704-16, 10.1128/AAC.02704-16]
   Ryan RP, 2009, NAT REV MICROBIOL, V7, P514, DOI 10.1038/nrmicro2163
   Shao BB, 2022, J HAZARD MATER, V435, DOI 10.1016/j.jhazmat.2022.129067
   She YC, 2024, J CLEAN PROD, V438, DOI 10.1016/j.jclepro.2024.140835
   Shi JH, 2022, ENVIRON POLLUT, V310, DOI 10.1016/j.envpol.2022.119859
   Shi ML, 2023, BIORESOURCE TECHNOL, V374, DOI 10.1016/j.biortech.2023.128721
   Shiadeh SMJ, 2019, ACTA MICROBIOL IMM H, V66, P57, DOI 10.1556/030.65.2018.016
   Smith J, 2001, P ROY SOC B-BIOL SCI, V268, P61, DOI 10.1098/rspb.2000.1330
   Son SM, 2024, FOOD SCI BIOTECHNOL, V33, P1931, DOI 10.1007/s10068-023-01496-7
   Song J, 2024, ENVIRON POLLUT, V363, DOI 10.1016/j.envpol.2024.125260
   Song RP, 2022, SCI TOTAL ENVIRON, V828, DOI 10.1016/j.scitotenv.2022.154596
   Song YJ, 2022, J ENVIRON CHEM ENG, V10, DOI 10.1016/j.jece.2022.108681
   Sun Y, 2020, SCI TOTAL ENVIRON, V737, DOI 10.1016/j.scitotenv.2020.139856
   Wang CH, 2023, BIORESOURCE TECHNOL, V367, DOI 10.1016/j.biortech.2022.128253
   Wang S, 2023, CHEM ENG J, V452, DOI 10.1016/j.cej.2022.139520
   Wang YW, 2023, BIORESOURCE TECHNOL, V381, DOI 10.1016/j.biortech.2023.129140
   Whiteley M, 2017, NATURE, V551, P313, DOI 10.1038/nature24624
   Wu YC, 2018, FRONT MICROBIOL, V9, DOI 10.3389/fmicb.2018.03096
   Xiang YP, 2024, CHEM ENG J, V486, DOI 10.1016/j.cej.2024.149979
   Xu M, 2024, J ENVIRON MANAGE, V360, DOI 10.1016/j.jenvman.2024.121090
   Yeliz TC, 2021, INDIAN J MED MICROBI, V39, P59, DOI 10.1016/j.ijmmb.2020.09.003
   Zainudin MHM, 2017, J IND MICROBIOL BIOT, V44, P869, DOI 10.1007/s10295-017-1916-1
   Zhang BN, 2024, WASTE MANAGE, V183, P1, DOI 10.1016/j.wasman.2024.04.048
   Zhang HB, 2023, ECOTOX ENVIRON SAFE, V263, DOI 10.1016/j.ecoenv.2023.115277
   Zhang LL, 2020, J HAZARD MATER, V386, DOI 10.1016/j.jhazmat.2019.121895
   Zhang ZC, 2019, BIORESOURCE TECHNOL, V291, DOI 10.1016/j.biortech.2019.121882
   Zhao NL, 2023, J HAZARD MATER, V460, DOI 10.1016/j.jhazmat.2023.132512
   Zhao S, 2022, J ENVIRON MANAGE, V323, DOI 10.1016/j.jenvman.2022.116185
   Zhao XH, 2023, SCI TOTAL ENVIRON, V887, DOI 10.1016/j.scitotenv.2023.164026
   Zhao Y, 2022, ENVIRON RES, V214, DOI 10.1016/j.envres.2022.113903
   Zhao Z, 2020, ENVIRON INT, V135, DOI 10.1016/j.envint.2019.105385
   Zhong HY, 2021, BIORESOURCE TECHNOL, V326, DOI 10.1016/j.biortech.2021.124777
   Zhou LY, 2023, PROCESS SAF ENVIRON, V172, P882, DOI 10.1016/j.psep.2023.02.063
   Zhu WH, 2010, NUCLEIC ACIDS RES, V38, DOI 10.1093/nar/gkq275
NR 70
TC 18
Z9 19
U1 39
U2 164
PU ELSEVIER
PI AMSTERDAM
PA RADARWEG 29, 1043 NX AMSTERDAM, NETHERLANDS
SN 0304-3894
EI 1873-3336
J9 J HAZARD MATER
JI J. Hazard. Mater.
PD MAY 5
PY 2025
VL 488
AR 37329
DI 10.1016/j.jhazmat.2025.137329
EA JAN 2025
PG 11
WC Engineering, Environmental; Environmental Sciences
WE Science Citation Index Expanded (SCI-EXPANDED)
SC Engineering; Environmental Sciences & Ecology
GA U6V3Y
UT WOS:001413142700001
PM 39879766
DA 2026-05-21
ER

PT J
AU Hembach, N
   Alexander, J
   Hiller, C
   Wieland, A
   Schwartz, T
AF Hembach, Norman
   Alexander, Johannes
   Hiller, Christian
   Wieland, Arne
   Schwartz, Thomas
TI Dissemination prevention of antibiotic resistant and facultative
   pathogenic bacteria by ultrafiltration and ozone treatment at an urban
   wastewater treatment plant
SO SCIENTIFIC REPORTS
LA English
DT Article
ID PLASMID METAGENOME; ACTIVATED CARBON; GENES; REMOVAL; OZONATION;
   PRODUCTS; PHARMACEUTICALS; QUANTIFICATION; IMPACT
AB Conventional wastewater treatment is not sufficient for the removal of hygienically relevant bacteria and achieves only limited reductions. This study focuses on the reduction efficiencies of two semi-industrial ultrafiltration units operating at a large scale municipal wastewater treatment plant. In total, 7 clinically relevant antibiotic resistance genes, together with 3 taxonomic gene markers targeting specific facultative pathogenic bacteria were analysed via qPCR analyses before and after advanced treatment. In parallel with membrane technologies, an ozone treatment (1 g ozone/g DOC) was performed for comparison of the different reduction efficiencies. Both ultrafiltration units showed increased reduction efficiencies for facultative pathogenic bacteria and antibiotic resistance genes of up to 6 log units, resulting mostly in a strong reduction of the bacterial targets. In comparison, the ozone treatment showed some reduction efficiency, but was less effective compared with ultrafiltration due to low ozone dosages frequently used for micro-pollutant removal at municipal wastewater treatment plants. Additionally, metagenome analyses demonstrated the accumulation of facultative pathogenic bacteria, antibiotic resistance genes, virulence factor genes, and metabolic gene targets in the back flush retentate of the membranes, which opens further questions about retentate fluid material handling at urban wastewater treatment plants.
C1 [Hembach, Norman; Alexander, Johannes; Schwartz, Thomas] KIT, IFG, Microbiol Mol Biol Dept, Hermann von Helmholtz Pl 1, D-76344 Eggenstein Leopoldshafen, Germany.
   [Hiller, Christian] Zweckverband Klaranlage Steinhaule, Reinzstr 1, D-89233 Neu Ulm, Germany.
   [Wieland, Arne] Xylem Serv GmbH, Boschstr 4-14, D-32051 Herford, Germany.
C3 Helmholtz Association; Karlsruhe Institute of Technology
RP Schwartz, T (corresponding author), KIT, IFG, Microbiol Mol Biol Dept, Hermann von Helmholtz Pl 1, D-76344 Eggenstein Leopoldshafen, Germany.
EM thomas.schwartz@kit.edu
RI Alexandra, Jason/AFK-6039-2022
FU BMBF [02WRS1377BB]; Deutsche Forschungsgemeinschaft; Karlsruhe Institute
   of Technology
FX We thank the BMBF for financial support within the framework of the
   HyReKA-project (02WRS1377BB) as part of the RiSKWa-program. The HyReKA
   research project is also headed by Prof. Dr. Martin Exner (University
   Clinics Bonn, Germany. We acknowledge support by Deutsche
   Forschungsgemeinschaft and Open Access Publishing Fund of Karlsruhe
   Institute of Technology. We also thank Dr. Chistophe Merlin (University
   of Lorraine, Nancy) providing the E. coli reference strain carrying the
   pNORM plasmid.
CR Alexander J, 2016, SCI TOTAL ENVIRON, V559, P103, DOI 10.1016/j.scitotenv.2016.03.154
   Alexander J, 2015, SCI TOTAL ENVIRON, V512, P316, DOI 10.1016/j.scitotenv.2015.01.046
   Bai RB, 2002, SEP PURIF TECHNOL, V29, P189, DOI 10.1016/S1383-5866(02)00075-8
   Berendonk TU, 2015, NAT REV MICROBIOL, V13, P310, DOI 10.1038/nrmicro3439
   Breazeal MVR, 2013, WATER RES, V47, P130, DOI 10.1016/j.watres.2012.09.044
   Clifford RJ, 2012, PLOS ONE, V7, DOI 10.1371/journal.pone.0048558
   Crozes GF, 1997, J MEMBRANE SCI, V124, P63, DOI 10.1016/S0376-7388(96)00244-X
   Czekalski N, 2014, ISME J, V8, P1381, DOI 10.1038/ismej.2014.8
   Czekalski N, 2012, FRONT MICROBIOL, V3, DOI 10.3389/fmicb.2012.00106
   Davies J, 2006, CURR OPIN MICROBIOL, V9, P445, DOI 10.1016/j.mib.2006.08.006
   Davison J, 1999, PLASMID, V42, P73, DOI 10.1006/plas.1999.1421
   De Mora S.J., 2000, The Effects of UV Radiation in the Marine Environment
   Dehouli H, 2010, DESALINATION, V254, P12, DOI 10.1016/j.desal.2009.12.021
   Ek M, 2014, WATER SCI TECHNOL, V69, P2372, DOI 10.2166/wst.2014.172
   Esplugas S, 2007, J HAZARD MATER, V149, P631, DOI 10.1016/j.jhazmat.2007.07.073
   Feuerpfeil I., 1999, BUNDESGESUNDHEITSBLA, V42, P37, DOI DOI 10.1007/S001030050057
   Hembach N, 2017, FRONT MICROBIOL, V8, DOI 10.3389/fmicb.2017.01282
   Hunt NK, 1997, WATER RES, V31, P1355, DOI 10.1016/S0043-1354(96)00394-6
   Iakovides IC, 2019, WATER RES, V159, P333, DOI 10.1016/j.watres.2019.05.025
   Jäger T, 2018, FRONT MICROBIOL, V9, DOI 10.3389/fmicb.2018.02599
   Jäger T, 2018, ENVIRON POLLUT, V232, P571, DOI 10.1016/j.envpol.2017.09.089
   Jutkina J, 2018, SCI TOTAL ENVIRON, V616, P172, DOI 10.1016/j.scitotenv.2017.10.312
   Klein G, 1998, APPL ENVIRON MICROB, V64, P1825
   Kurpiel PM, 2012, J ANTIMICROB CHEMOTH, V67, P339, DOI 10.1093/jac/dkr479
   Langmead B, 2009, GENOME BIOL, V10, DOI 10.1186/gb-2009-10-3-r25
   Levy SB, 2004, NAT MED, V10, pS122, DOI 10.1038/nm1145
   Li JH, 2014, NAT BIOTECHNOL, V32, P834, DOI 10.1038/nbt.2942
   Lüddeke F, 2015, WATER RES, V69, P243, DOI 10.1016/j.watres.2014.11.018
   Miehe U., 2013, ABSCHLUSSBERICHT PRO
   Monteiro J, 2012, J ANTIMICROB CHEMOTH, V67, P906, DOI 10.1093/jac/dkr563
   Mulder M., 2015, STOWA WATERBOARD DOM, V55
   Ottoson J, 2006, WATER RES, V40, P1449, DOI 10.1016/j.watres.2006.01.039
   Paterson DL, 2003, ANTIMICROB AGENTS CH, V47, P3554, DOI 10.1128/AAC.47.11.3554-3560.2003
   Peak N, 2007, ENVIRON MICROBIOL, V9, P143, DOI 10.1111/j.1462-2920.2006.01123.x
   Pesesky MW, 2015, EMERG INFECT DIS, V21, P1034, DOI 10.3201/eid2106.141504
   Rocha J., 2018, J ENV CHEM ENG
   Schlüter A, 2008, J BIOTECHNOL, V136, P65, DOI 10.1016/j.jbiotec.2008.03.017
   Schwartz T, 2003, FEMS MICROBIOL ECOL, V43, P325, DOI 10.1111/j.1574-6941.2003.tb01073.x
   Somensi CA, 2010, J HAZARD MATER, V175, P235, DOI 10.1016/j.jhazmat.2009.09.154
   Szczepanowski R, 2008, J BIOTECHNOL, V136, P54, DOI 10.1016/j.jbiotec.2008.03.020
   Ternes TA, 2003, WATER RES, V37, P1976, DOI 10.1016/S0043-1354(02)00570-5
   Volkmann H, 2004, J MICROBIOL METH, V56, P277, DOI 10.1016/j.mimet.2003.10.014
   Volkmann H, 2007, MOL CELL PROBE, V21, P125, DOI 10.1016/j.mcp.2006.08.009
   Weschler CJ, 2006, ENVIRON HEALTH PERSP, V114, P1489, DOI 10.1289/ehp.9256
   Weschler CJ, 2004, ATMOS ENVIRON, V38, P5715, DOI 10.1016/j.atmosenv.2004.08.001
   Wood DE, 2014, GENOME BIOL, V15, DOI 10.1186/gb-2014-15-3-r46
   Zhang XX, 2009, APPL MICROBIOL BIOT, V82, P1169, DOI 10.1007/s00253-009-1886-y
   Zhang YQ, 2011, J APPL MICROBIOL, V111, P1006, DOI 10.1111/j.1365-2672.2011.05113.x
   Zhou CE, 2007, NUCLEIC ACIDS RES, V35, pD391, DOI 10.1093/nar/gkl791
NR 49
TC 88
Z9 101
U1 4
U2 86
PU NATURE PORTFOLIO
PI BERLIN
PA HEIDELBERGER PLATZ 3, BERLIN, 14197, GERMANY
SN 2045-2322
J9 SCI REP-UK
JI Sci Rep
PD SEP 6
PY 2019
VL 9
AR 12843
DI 10.1038/s41598-019-49263-1
PG 12
WC Multidisciplinary Sciences
WE Science Citation Index Expanded (SCI-EXPANDED)
SC Science & Technology - Other Topics
GA IW0MT
UT WOS:000484656700031
PM 31492933
OA Green Published, Green Submitted, gold
DA 2026-05-21
ER

PT J
AU Jang, HM
   Shin, J
   Choi, S
   Shin, SG
   Park, KY
   Cho, J
   Kim, YM
AF Jang, Hyun Min
   Shin, Jingyeong
   Choi, Sangki
   Shin, Seung Gu
   Park, Ki Young
   Cho, Jinwoo
   Kim, Young Mo
TI Fate of antibiotic resistance genes in mesophilic and thermophilic
   anaerobic digestion of chemically enhanced primary treatment (CEPT)
   sludge
SO BIORESOURCE TECHNOLOGY
LA English
DT Article
DE Chemically enhanced primary treatment (CEPT); Anaerobic digestion (AD);
   Antibiotic resistance genes (ARGs); Microbial community quantitative PCR
   (qPCR)
ID MUNICIPAL WASTE-WATER; MICROBIAL COMMUNITY STRUCTURE; CLASS-I INTEGRONS;
   ACTIVATED-SLUDGE; SEWAGE-SLUDGE; CO-DIGESTION; FOOD WASTE; TETRACYCLINE
   RESISTANCE; MICROWAVE PRETREATMENT; METAGENOMIC APPROACH
AB Anaerobic digestion (AD) of chemically enhanced primary treatment (CEPT) sludge and non-CEPT (conventional sedimentation) sludge were comparatively operated under mesophilic and thermophilic conditions. The highest methane yield (692.46 +/- 0.46 mL CH4/g VSremoved in CEPT sludge) was observed in mesophilic AD of CEPT sludge. Meanwhile, thermophilic conditions were more favorable for the removal of total antibiotic resistance genes (ARGs). In this study, no measurable difference in the fates and removal of ARGs and class 1 integrin-integrase gene (intI1) was observed between treated non-CEPT and CEPT sludge. However, redundancy analysis indicated that shifts in bacterial community were primarily accountable for the variations in ARGs and intI1. Network analysis further revealed potential host bacteria for ARGs and intI1.
C1 [Jang, Hyun Min; Shin, Jingyeong; Choi, Sangki; Kim, Young Mo] Gwangju Inst Sci & Technol, Sch Earth Sci & Environm Engn, Gwangju 500712, South Korea.
   [Shin, Seung Gu] Pohang Univ Sci & Technol POSTECH, Sch Environm Sci & Engn, 77 Cheongam Ro, Pohang, Gyeongbuk, South Korea.
   [Park, Ki Young] Konkuk Univ, Dept Civil & Environm Syst Engn, Seoul 143701, South Korea.
   [Cho, Jinwoo] Sejong Univ, Environm & Energy Dept, Seoul 143747, South Korea.
C3 Gwangju Institute of Science & Technology (GIST); Pohang University of
   Science & Technology (POSTECH); Konkuk University; Sejong University
RP Kim, YM (corresponding author), Gwangju Inst Sci & Technol, Sch Earth Sci & Environm Engn, Gwangju 500712, South Korea.
EM youngmo@gist.ac.kr
RI KIM, Young Mo/HKF-1486-2023; Shin, Seung/ABD-4657-2020
OI KIM, Young Mo/0000-0002-6969-4499; 
FU Public Technology Development Program based on Environmental Policy -
   Ministry of Environment, South Korea
FX This research was supported by Public Technology Development Program
   based on Environmental Policy funded by the Ministry of Environment,
   South Korea.
CR Baek G, 2016, BIORESOURCE TECHNOL, V222, P344, DOI 10.1016/j.biortech.2016.10.019
   Cabirol N, 2003, WATER SCI TECHNOL, V48, P235, DOI 10.2166/wst.2003.0407
   Chen H, 2013, ENVIRON SCI TECHNOL, V47, P8157, DOI 10.1021/es401091y
   Chen YP, 2010, AVIAN PATHOL, V39, P333, DOI 10.1080/03079457.2010.507761
   Chubar N, 2008, COLLOID SURFACE B, V65, P126, DOI 10.1016/j.colsurfb.2008.03.006
   De Feo G, 2008, DESALINATION, V230, P229, DOI 10.1016/j.desal.2007.12.003
   Diehl DL, 2010, ENVIRON SCI TECHNOL, V44, P9128, DOI 10.1021/es102765a
   Dong J, 2009, J HAZARD MATER, V163, P717, DOI 10.1016/j.jhazmat.2008.07.066
   Elsayed M, 2016, ENERG CONVERS MANAGE, V117, P538, DOI 10.1016/j.enconman.2016.03.064
   Federation WE, 2005, STANDARD METHODS EXA
   Hadjoudja S, 2010, J COLLOID INTERF SCI, V342, P293, DOI 10.1016/j.jcis.2009.10.078
   Hao XD, 2017, WATER RES, V117, P58, DOI 10.1016/j.watres.2017.03.048
   Henriques IS, 2006, RES MICROBIOL, V157, P938, DOI 10.1016/j.resmic.2006.09.003
   Jang HM, 2015, CHEM ENG J, V276, P20, DOI 10.1016/j.cej.2015.04.072
   Jiang JQ, 1998, WATER SA, V24, P237
   Jordao EP, 2004, WATER SCI TECHNOL, V50, P237, DOI 10.2166/wst.2004.0465
   Ju F, 2016, APPL MICROBIOL BIOT, V100, P8975, DOI 10.1007/s00253-016-7730-2
   Ketrot D, 2013, SOIL RES, V51, P222, DOI 10.1071/SR13021
   Khalid A, 2011, WASTE MANAGE, V31, P1737, DOI 10.1016/j.wasman.2011.03.021
   LaPara TM, 2011, ENVIRON SCI TECHNOL, V45, P9543, DOI 10.1021/es202775r
   Lee J, 2017, SCI TOTAL ENVIRON, V579, P1692, DOI 10.1016/j.scitotenv.2016.11.187
   Lei GY, 2009, DESALINATION, V247, P518, DOI 10.1016/j.desal.2008.06.026
   Leski TA, 2013, INT J ANTIMICROB AG, V42, P83, DOI 10.1016/j.ijantimicag.2013.04.014
   Li B, 2015, ISME J, V9, P2490, DOI 10.1038/ismej.2015.59
   Li N, 2017, WATER RES, V111, P204, DOI 10.1016/j.watres.2017.01.010
   Li WZ, 2012, BRIEF BIOINFORM, V13, P656, DOI 10.1093/bib/bbs035
   Li YB, 2011, RENEW SUST ENERG REV, V15, P821, DOI 10.1016/j.rser.2010.07.042
   Li YF, 2014, MICROB BIOTECHNOL, V7, P332, DOI 10.1111/1751-7915.12125
   Luo G., 2017, ENV SCI TECHNOL
   Ma YJ, 2011, ENVIRON SCI TECHNOL, V45, P7855, DOI 10.1021/es200827t
   Magoc T, 2011, BIOINFORMATICS, V27, P2957, DOI 10.1093/bioinformatics/btr507
   Park CM, 2013, WATER SCI TECHNOL, V68, P2391, DOI 10.2166/wst.2013.507
   Pelletier E, 2008, J BACTERIOL, V190, P2572, DOI 10.1128/JB.01248-07
   Raposo F, 2012, RENEW SUST ENERG REV, V16, P861, DOI 10.1016/j.rser.2011.09.008
   Sköld O, 2000, DRUG RESIST UPDATE, V3, P155, DOI 10.1054/drup.2000.0146
   Solli L, 2014, BIOTECHNOL BIOFUELS, V14, DOI 10.1186/s13068-014-0146-2
   Song W, 2017, BIORESOURCE TECHNOL, V231, P1, DOI 10.1016/j.biortech.2017.01.054
   Sun W, 2016, SCI REP-UK, V6, DOI 10.1038/srep30237
   Tian Z, 2016, WATER RES, V98, P261, DOI 10.1016/j.watres.2016.04.031
   Tong J, 2016, BIORESOURCE TECHNOL, V217, P37, DOI 10.1016/j.biortech.2016.02.130
   Wan JF, 2016, SCI REP-UK, V6, DOI 10.1038/srep25054
   Wang DN, 2016, WATER RES, V92, P188, DOI 10.1016/j.watres.2016.01.035
   Wang HT, 2009, WATER SCI TECHNOL, V60, P1803, DOI 10.2166/wst.2009.547
   Wu Y, 2016, BIORESOURCE TECHNOL, V211, P414, DOI 10.1016/j.biortech.2016.03.086
   Yang Y, 2014, WATER RES, V62, P97, DOI 10.1016/j.watres.2014.05.019
   Zhang JY, 2016, BIORESOURCE TECHNOL, V217, P28, DOI 10.1016/j.biortech.2016.02.140
   Zhang T, 2015, APPL MICROBIOL BIOT, V99, P7771, DOI 10.1007/s00253-015-6688-9
   Zhang YB, 2014, BIORESOURCE TECHNOL, V159, P297, DOI 10.1016/j.biortech.2014.02.114
NR 48
TC 54
Z9 64
U1 2
U2 212
PU ELSEVIER SCI LTD
PI OXFORD
PA THE BOULEVARD, LANGFORD LANE, KIDLINGTON, OXFORD OX5 1GB, OXON, ENGLAND
SN 0960-8524
EI 1873-2976
J9 BIORESOURCE TECHNOL
JI Bioresour. Technol.
PD NOV
PY 2017
VL 244
BP 433
EP 444
DI 10.1016/j.biortech.2017.07.153
PN 1
PG 12
WC Agricultural Engineering; Biotechnology & Applied Microbiology; Energy &
   Fuels
WE Science Citation Index Expanded (SCI-EXPANDED)
SC Agriculture; Biotechnology & Applied Microbiology; Energy & Fuels
GA FG6YD
UT WOS:000410545300053
PM 28797965
DA 2026-05-21
ER

PT J
AU Jankowski, P
   Gan, J
   Le, T
   McKennitt, M
   Garcia, A
   Yanaç, K
   Yuan, QY
   Uyaguari-Diaz, M
AF Jankowski, Paul
   Gan, Jaydon
   Le, Tri
   McKennitt, Michaela
   Garcia, Audrey
   Yanac, Kadir
   Yuan, Qiuyan
   Uyaguari-Diaz, Miguel
TI Metagenomic community composition and resistome analysis in a full-scale
   cold climate wastewater treatment plant
SO ENVIRONMENTAL MICROBIOME
LA English
DT Article
DE Antibiotic resistance genes; Wastewater treatment; Metagenomics;
   Resistome; Integrases; Bacterial community; Bacteriophages
ID ANTIBIOTIC-RESISTANCE GENES; DNA VIRUSES; ACTIVATED-SLUDGE;
   RIBOSOMAL-RNA; BACTERIA; BACTERIOPHAGES; DIVERSITY; PCR; DISINFECTION;
   ENTEROCOCCUS
AB Background Wastewater treatment plants are an essential part of maintaining the health and safety of the general public. However, they are also an anthropogenic source of antibiotic resistance genes. In this study, we characterized the resistome, the distribution of classes 1-3 integron-integrase genes (intI1, intI2, and intI3) as mobile genetic element biomarkers, and the bacterial and phage community compositions in the North End Sewage Treatment Plant in Winnipeg, Manitoba. Samples were collected from raw sewage, returned activated sludge, final effluent, and dewatered sludge. A total of 28 bacterial and viral metagenomes were sequenced over two seasons, fall and winter. Integron-integrase genes, the 16S rRNA gene, and the coliform beta-glucuronidase gene were also quantified during this time period. Results Bacterial classes observed above 1% relative abundance in all treatments were Actinobacteria (39.24% +/- 0.25%), Beta-proteobacteria (23.99% +/- 0.16%), Gamma-proteobacteria (11.06% +/- 0.09%), and Alpha-proteobacteria (9.18 +/- 0.04%). Families within the Caudovirales order: Siphoviridae (48.69% +/- 0.10%), Podoviridae (23.99% +/- 0.07%), and Myoviridae (19.94% +/- 0.09%) were the dominant phage observed throughout the NESTP. The most abundant bacterial genera (in terms of average percent relative abundance) in influent, returned activated sludge, final effluent, and sludge, respectively, includes Mycobacterium (37.4%, 18.3%, 46.1%, and 7.7%), Acidovorax (8.9%, 10.8%, 5.4%, and 1.3%), and Polaromonas (2.5%, 3.3%, 1.4%, and 0.4%). The most abundant class of antibiotic resistance in bacterial samples was tetracycline resistance (17.86% +/- 0.03%) followed by peptide antibiotics (14.24% +/- 0.03%), and macrolides (10.63% +/- 0.02%). Similarly, the phage samples contained a higher prevalence of macrolide (30.12% +/- 0.30%), peptide antibiotic (10.78% +/- 0.13%), and tetracycline (8.69% +/- 0.11%) resistance. In addition, intI1 was the most abundant integron-integrase gene throughout treatment (1.14 x 10(4) gene copies/mL) followed by intI3 (4.97 x 10(3) gene copies/mL) while intI2 abundance remained low (6.4 x 10(1) gene copies/mL). Conclusions Wastewater treatment successfully reduced the abundance of bacteria, DNA phage and antibiotic resistance genes although many antibiotic resistance genes remained in effluent and biosolids. The presence of integron-integrase genes throughout treatment and in effluent suggests that antibiotic resistance genes could be actively disseminating resistance between both environmental and pathogenic bacteria.
C1 [Jankowski, Paul; Gan, Jaydon; Le, Tri; Garcia, Audrey; Uyaguari-Diaz, Miguel] Univ Manitoba, Dept Microbiol, 45 Chancellors Circle,Buller Bldg, Winnipeg, MB R3T 2N2, Canada.
   [Jankowski, Paul] Univ Manitoba, Dept Med Microbiol & Infect Dis, Winnipeg, MB, Canada.
   [McKennitt, Michaela] Univ Manitoba, Clayton H Riddell Fac Environm Earth & Resources, Winnipeg, MB, Canada.
   [Yanac, Kadir; Yuan, Qiuyan] Univ Manitoba, Dept Civil Engn, Winnipeg, MB, Canada.
   [McKennitt, Michaela] Univ Ottawa, Inst Environm, Ottawa, ON, Canada.
C3 University of Manitoba; University of Manitoba; University of Manitoba;
   University of Manitoba; University of Ottawa
RP Uyaguari-Diaz, M (corresponding author), Univ Manitoba, Dept Microbiol, 45 Chancellors Circle,Buller Bldg, Winnipeg, MB R3T 2N2, Canada.
EM Miguel.Uyaguari@umanitoba.ca
OI Jankowski, Paul/0000-0002-6104-6956; Uyaguari,
   Miguel/0000-0003-2719-5111
FU University of Manitoba (UoM) [322388]; UoM Research Grants Program
   [322930]; Faculty of Science, UoM [322788]
FX This project was financially supported by the University of Manitoba
   (UoM) through the Research Start-up Funds grant No. 322388 (Dr.
   Uyaguari), The UoM Research Grants Program, Grant No. 322930 (Dr.
   Uyaguari), and The Faculty of Science, UoM, collaborative Grant No.
   322788 (Drs. Uyaguari and Yuan). No funding body played a role in the
   design, analysis, interpretation, or writing of the manuscript.
CR ABUGHARARAH ZH, 1994, J ENVIRON SCI HEAL A, V29, P585, DOI 10.1080/10934529409376056
   Alcock BP, 2020, NUCLEIC ACIDS RES, V48, pD517, DOI 10.1093/nar/gkz935
   Alic S, 2017, FRONT MICROBIOL, V8, DOI 10.3389/fmicb.2017.01870
   Amha YM, 2017, ENVIRON SCI TECHNOL, V51, P3048, DOI 10.1021/acs.est.6b05580
   An XL, 2018, APPL ENVIRON MICROB, V84, DOI 10.1128/AEM.02766-17
   [Anonymous], 2016, RSTUDIO INT DEV R
   [Anonymous], 2016, Journal of the Medical Library Association: JMLA, V104, P182, DOI [10.3163/1536-5050.104.2.022, 10.5195/jmla.2016.75, DOI 10.3163/1536-5050.104.2.022]
   Auerbach EA, 2007, WATER RES, V41, P1143, DOI 10.1016/j.watres.2006.11.045
   Barraud O, 2010, J ANTIMICROB CHEMOTH, V65, P1642, DOI 10.1093/jac/dkq167
   Bastian Mathieu, 2009, [No title captured], V3, P361
   Bohrerova Z, 2006, WATER ENVIRON RES, V78, P565, DOI 10.2175/106143006X99795
   Cambray G, 2010, ANNU REV GENET, V44, P141, DOI 10.1146/annurev-genet-102209-163504
   Cangelosi GA, 2014, APPL ENVIRON MICROB, V80, P5884, DOI 10.1128/AEM.01763-14
   Carlet J, 2012, ANTIMICROB RESIST IN, V1, DOI 10.1186/2047-2994-1-11
   Cha K, 2018, FRONT MICROBIOL, V9, DOI 10.3389/fmicb.2018.00696
   City of Winnipeg, 2020, SEWAGE TREATMENT PLA
   City of Winnipeg, 2019, BIOS LAND APPL TIM
   Colavecchio A, 2017, FRONT MICROBIOL, V8, DOI 10.3389/fmicb.2017.01108
   Daims H, 2001, APPL ENVIRON MICROB, V67, P5273, DOI 10.1128/AEM.67.11.5273-5284.2001
   De Oliveira DMP, 2020, CLIN MICROBIOL REV, V33, DOI 10.1128/CMR.00181-19
   Deng Y, 2015, ANN CLIN MICROB ANTI, V14, DOI 10.1186/s12941-015-0100-6
   Edgar RC, 2017, PEERJ, V5, DOI 10.7717/peerj.3889
   Faron ML, 2016, J CLIN MICROBIOL, V54, P2436, DOI 10.1128/JCM.00211-16
   Fernando DM, 2013, ANTIBIOTICS-BASEL, V2, P163, DOI 10.3390/antibiotics2010163
   Finke JF, 2019, FRONT MICROBIOL, V10, DOI 10.3389/fmicb.2019.00167
   Frahm E, 2003, J MICROBIOL METH, V52, P123, DOI 10.1016/S0167-7012(02)00150-1
   Frieden T., 2013, CTR DIS CONTROL PREV, V114, P77
   Garcia A, QUANTITATION HUMAN E, V2021, DOI [10.1101/2021.08.05.455335, DOI 10.1101/2021.08.05.455335]
   Gawor J, 2016, EXTREMOPHILES, V20, P403, DOI 10.1007/s00792-016-0831-0
   Gil-Pulido B, 2018, J DAIRY RES, V85, P388, DOI 10.1017/S0022029918000572
   Gonzalez-Martinez A, 2016, SCI REP-UK, V6, DOI 10.1038/srep18786
   Hashimoto Y, 2018, BMC MICROBIOL, V18, DOI 10.1186/s12866-018-1342-1
   Hatfull GF, 2008, RES MICROBIOL, V159, P332, DOI 10.1016/j.resmic.2008.04.008
   He S, 2016, BIORESOURCE TECHNOL, V211, P494, DOI 10.1016/j.biortech.2016.03.069
   He T, 2019, NAT MICROBIOL, V4, P1450, DOI 10.1038/s41564-019-0445-2
   Hendrix RW, 1999, P NATL ACAD SCI USA, V96, P2192, DOI 10.1073/pnas.96.5.2192
   Howard-Varona C, 2017, ISME J, V11, P1511, DOI 10.1038/ismej.2017.16
   Inkscape Project, 2020, Inkscape
   Jendrzejewska N, 2018, WATER SCI TECHNOL, V77, P2320, DOI 10.2166/wst.2018.153
   Ju F, 2014, ENV MICROBIOL REP, V6, P80, DOI 10.1111/1758-2229.12110
   Karkman A, 2018, TRENDS MICROBIOL, V26, P220, DOI 10.1016/j.tim.2017.09.005
   Karthikeyan KG, 2006, SCI TOTAL ENVIRON, V361, P196, DOI 10.1016/j.scitotenv.2005.06.030
   Kearse M, 2012, BIOINFORMATICS, V28, P1647, DOI 10.1093/bioinformatics/bts199
   Kim BR, 2017, J MICROBIOL BIOTECHN, V27, P2089, DOI 10.4014/jmb.1709.09027
   Kim TS, 2013, APPL MICROBIOL BIOT, V97, P1755, DOI 10.1007/s00253-012-4002-7
   Kolpin DW, 2002, ENVIRON SCI TECHNOL, V36, P1202, DOI 10.1021/es011055j
   Kortesmäki E, 2020, ENVIRON TOXICOL CHEM, V39, P1774, DOI 10.1002/etc.4805
   Kulkarni P, 2017, INT J ENV RES PUB HE, V14, DOI 10.3390/ijerph14060668
   Lee ZMP, 2009, NUCLEIC ACIDS RES, V37, pD489, DOI 10.1093/nar/gkn689
   Lewtas K, 2017, MANITOBA PRAIRIE LAK, P36
   Li B, 2015, ISME J, V9, P2490, DOI 10.1038/ismej.2015.59
   Lira F, 2020, SCI REP-UK, V10, DOI 10.1038/s41598-020-65031-y
   Liu YY, 2016, LANCET INFECT DIS, V16, P161, DOI 10.1016/S1473-3099(15)00424-7
   Balcázar JL, 2020, INT MICROBIOL, V23, P475, DOI 10.1007/s10123-020-00121-5
   Balcazar JL, 2014, PLOS PATHOG, V10, DOI 10.1371/journal.ppat.1004219
   Majeed HJ, 2021, FRONT MICROBIOL, V12, DOI 10.3389/fmicb.2021.657954
   McConnell MM, 2018, SCI TOTAL ENVIRON, V643, P292, DOI 10.1016/j.scitotenv.2018.06.212
   McMurdie PJ, 2013, PLOS ONE, V8, DOI 10.1371/journal.pone.0061217
   Merzouki M, 1999, CURR MICROBIOL, V38, P9, DOI 10.1007/PL00006776
   Meyer F, 2008, BMC BIOINFORMATICS, V9, DOI 10.1186/1471-2105-9-386
   Moon K, 2020, MICROBIOME, V8, DOI 10.1186/s40168-020-00863-4
   Muniesa M, 2011, MICROB BIOTECHNOL, V4, P725, DOI 10.1111/j.1751-7915.2011.00264.x
   Mushegian AR, 2020, J BACTERIOL, V202, DOI 10.1128/JB.00052-20
   Muszynski A, 2015, INT BIODETER BIODEGR, V100, P44, DOI 10.1016/j.ibiod.2015.02.008
   Nayfach S, 2021, NAT MICROBIOL, V6, P960, DOI 10.1038/s41564-021-00928-6
   O'Brien E, 2017, WATER RES, V111, P338, DOI 10.1016/j.watres.2017.01.014
   Oksanen J., 2020, R Package Version, DOI DOI 10.4135/9781412971874.N145
   Oravcova V, 2017, SCI TOTAL ENVIRON, V609, P633, DOI 10.1016/j.scitotenv.2017.07.121
   Osunmakinde CO, 2019, MICROORGANISMS, V7, DOI 10.3390/microorganisms7110506
   Pärnänen KMM, 2019, SCI ADV, V5, DOI 10.1126/sciadv.aau9124
   Petrovich ML, 2019, MICROB BIOTECHNOL, V12, P1324, DOI 10.1111/1751-7915.13464
   Petrovski S, 2012, J VIROL, V86, P358, DOI 10.1128/JVI.05460-11
   Pruden A, 2014, ENVIRON SCI TECHNOL, V48, P5, DOI 10.1021/es403883p
   Raats M. M., 1992, Food Quality and Preference, V3, P89, DOI 10.1016/0950-3293(91)90028-D
   Randle-Boggis RJ, 2016, FEMS MICROBIOL ECOL, V92, DOI 10.1093/femsec/fiw095
   Rinninella E, 2019, MICROORGANISMS, V7, DOI 10.3390/microorganisms7010014
   Ritalahti KM, 2006, APPL ENVIRON MICROB, V72, P2765, DOI 10.1128/AEM.72.4.2765-2774.2006
   Rizzo L, 2013, SCI TOTAL ENVIRON, V447, P345, DOI 10.1016/j.scitotenv.2013.01.032
   Rodwell E V., 2021, VIRUSES-BASEL, P13
   Roux S, 2013, OPEN BIOL, V3, DOI 10.1098/rsob.130160
   Salcedo I, 2007, APPL ENVIRON MICROB, V73, P1594, DOI 10.1128/AEM.02145-06
   Salter SJ, 2014, BMC BIOL, V12, DOI 10.1186/s12915-014-0087-z
   Sausset R, 2020, MUCOSAL IMMUNOL, V13, P205, DOI 10.1038/s41385-019-0250-5
   Savin M, 2020, APPL ENVIRON MICROB, V86, DOI 10.1128/AEM.02748-19
   Scholz MB, 2012, CURR OPIN BIOTECH, V23, P9, DOI 10.1016/j.copbio.2011.11.013
   Schroeder MR, 2019, FRONT MICROBIOL, V10, DOI 10.3389/fmicb.2019.00868
   SIREGAR JJ, 1995, BIOCHEMISTRY-US, V34, P12681, DOI 10.1021/bi00039a026
   Strange JES, 2021, SCI REP-UK, V11, DOI 10.1038/s41598-021-80990-6
   Subirats J, 2016, INT J ANTIMICROB AG, V48, P163, DOI 10.1016/j.ijantimicag.2016.04.028
   Sultan I, 2018, FRONT MICROBIOL, V9, DOI 10.3389/fmicb.2018.02066
   Tamaki H, 2012, ENVIRON MICROBIOL, V14, P441, DOI 10.1111/j.1462-2920.2011.02630.x
   Tiwari A, 2021, ENVIRON MICROBIOME, V16, DOI 10.1186/s40793-021-00379-w
   Uyaguari MI, 2013, MAR POLLUT BULL, V76, P77, DOI 10.1016/j.marpolbul.2013.09.027
   Uyaguari-Díaz MI, 2018, FRONT MICROBIOL, V9, DOI 10.3389/fmicb.2018.00852
   Uyaguari-Diaz MI, 2016, MICROBIOME, V4, DOI 10.1186/s40168-016-0166-1
   van Hoek AHAM, 2011, FRONT MICROBIOL, V2, DOI 10.3389/fmicb.2011.00203
   Varela AR, 2013, ENVIRON SCI POLLUT R, V20, P3550, DOI 10.1007/s11356-013-1594-0
   Wang MZ, 2018, FRONT MICROBIOL, V9, DOI 10.3389/fmicb.2018.02474
   Wickham H., 2016, GGPLOT2 ELEGANT GRAP, DOI [DOI 10.1007/978-3-319-24277-4, 10.1007/978-3-319-24277-4]
   Wilson WH, 2009, CURR TOP MICROBIOL, V328, P1
   Ye J, 2012, BMC BIOINFORMATICS, V13, DOI 10.1186/1471-2105-13-134
   Yuan LJ, 2020, PROG MOL BIOL TRANSL, V171, P15, DOI 10.1016/bs.pmbts.2020.04.005
   Zhang B, 2017, SCI REP-UK, V7, DOI 10.1038/s41598-017-17743-x
   Zhang HH, 2019, J ENVIRON SCI, V82, P24, DOI 10.1016/j.jes.2019.02.023
   Zheng WL, 2020, ENVIRON INT, V135, DOI 10.1016/j.envint.2019.105372
   Zielinski W, 2021, ENVIRON INT, V156, DOI 10.1016/j.envint.2021.106641
NR 106
TC 41
Z9 44
U1 6
U2 95
PU BMC
PI LONDON
PA CAMPUS, 4 CRINAN ST, LONDON N1 9XW, ENGLAND
EI 2524-6372
J9 ENVIRON MICROBIOME
JI Environ. Microbiome
PD JAN 15
PY 2022
VL 17
IS 1
AR 3
DI 10.1186/s40793-022-00398-1
PG 20
WC Genetics & Heredity; Microbiology
WE Science Citation Index Expanded (SCI-EXPANDED)
SC Genetics & Heredity; Microbiology
GA YH7GC
UT WOS:000743330500002
PM 35033203
OA Green Submitted, gold
DA 2026-05-21
ER

PT J
AU Munck, C
   Albertsen, M
   Telke, A
   Ellabaan, M
   Nielsen, PH
   Sommer, MOA
AF Munck, Christian
   Albertsen, Mads
   Telke, Amar
   Ellabaan, Mostafa
   Nielsen, Per Halkjaer
   Sommer, Morten O. A.
TI Limited dissemination of the wastewater treatment plant core resistome
SO NATURE COMMUNICATIONS
LA English
DT Article
ID ANTIBIOTIC-RESISTANCE GENES; METAGENOMIC ANALYSIS; BETA-LACTAMASE; SOIL
   BACTERIA; COMMUNITY; ENVIRONMENT; SEQUENCES; REVEALS; PREVALENCE;
   RESERVOIR
AB Horizontal gene transfer is a major contributor to the evolution of bacterial genomes and can facilitate the dissemination of antibiotic resistance genes between environmental reservoirs and potential pathogens. Wastewater treatment plants (WWTPs) are believed to play a central role in the dissemination of antibiotic resistance genes. However, the contribution of the dominant members of the WWTP resistome to resistance in human pathogens remains poorly understood. Here we use a combination of metagenomic functional selections and comprehensive metagenomic sequencing to uncover the dominant genes of the WWTP resistome. We find that this core resistome is unique to the WWTP environment, with <10% of the resistance genes found outside the WWTP environment. Our data highlight that, despite an abundance of functional resistance genes within WWTPs, only few genes are found in other environments, suggesting that the overall dissemination of the WWTP resistome is comparable to that of the soil resistome.
C1 [Munck, Christian; Ellabaan, Mostafa; Sommer, Morten O. A.] Tech Univ Denmark, Novo Nordisk Fdn Ctr Biosustainabil, DK-2970 Horsholm, Denmark.
   [Albertsen, Mads; Nielsen, Per Halkjaer] Aalborg Univ, Dept Chem & Biosci, Ctr Microbial Communities, DK-9220 Aalborg, Denmark.
   [Telke, Amar] Tech Univ Denmark, Dept Syst Biol, DK-2800 Lyngby, Denmark.
C3 Technical University of Denmark; Aalborg University; Technical
   University of Denmark
RP Sommer, MOA (corresponding author), Tech Univ Denmark, Novo Nordisk Fdn Ctr Biosustainabil, Kogle Alle 6, DK-2970 Horsholm, Denmark.
EM msom@bio.dtu.dk
RI Nielsen, Per Halkjær/T-6796-2018; Albertsen, Mads/T-7358-2018; Ellabaan,
   Mostafa/ISV-3681-2023
OI Nielsen, Per Halkjær/0000-0002-6402-1877; Albertsen,
   Mads/0000-0002-6151-190X; Sommer, Morten Otto
   Alexander/0000-0003-4005-5674; Munck, Christian/0000-0001-7809-0550; 
FU Lundbeck Foundation; EU FP7-Health Program Evotar [282004]; Danish
   Council for Independent Research (Technology and Production Sciences);
   Danish Free Research Councils; ERC; Novo Nordisk Foundation; Lundbeck
   Foundation [R77-2010-6772, R140-2013-13496] Funding Source:
   researchfish; NNF Center for Biosustainability [Bacterial Synthetic
   Biology] Funding Source: researchfish; Novo Nordisk Fonden
   [NNF13SA0006019, NNF13SA0009311, NNF14OC0011335, NNF10CC1016517] Funding
   Source: researchfish
FX This research was primarily funded by the Lundbeck Foundation, EU
   FP7-Health Program Evotar (282004) and the Danish Council for
   Independent Research (Technology and Production Sciences). M.O.A.S.
   acknowledges additional funding from The Danish Free Research Councils,
   ERC and the Novo Nordisk Foundation.
CR Agerso Y, 2005, APPL ENVIRON MICROB, V71, P7941, DOI 10.1128/AEM.71.12.7941-7947.2005
   Albertsen M, 2015, PLOS ONE, V10, DOI 10.1371/journal.pone.0132783
   Albertsen M, 2013, NAT BIOTECHNOL, V31, P533, DOI 10.1038/nbt.2579
   Allen HK, 2010, NAT REV MICROBIOL, V8, P251, DOI 10.1038/nrmicro2312
   Allen HK, 2009, ISME J, V3, P243, DOI 10.1038/ismej.2008.86
   AMANN RI, 1995, MICROBIOL REV, V59, P143, DOI 10.1128/MMBR.59.1.143-169.1995
   Andersson DI, 2014, NAT REV MICROBIOL, V12, P465, DOI 10.1038/nrmicro3270
   [Anonymous], R LANG ENV STAT COMP
   Baquero F, 2008, CURR OPIN BIOTECH, V19, P260, DOI 10.1016/j.copbio.2008.05.006
   BRAY J. ROGER, 1957, ECOL MONOGR, V27, P325, DOI 10.2307/1942268
   Brown KD, 2006, SCI TOTAL ENVIRON, V366, P772, DOI 10.1016/j.scitotenv.2005.10.007
   Caporaso JG, 2012, ISME J, V6, P1621, DOI 10.1038/ismej.2012.8
   Caporaso JG, 2010, NAT METHODS, V7, P335, DOI 10.1038/nmeth.f.303
   Cheng G, 2012, FEMS MICROBIOL LETT, V336, P11, DOI 10.1111/j.1574-6968.2012.02647.x
   Chiu CH, 2014, BIOMETRICS, V70, P671, DOI 10.1111/biom.12200
   Dantas G, 2012, CURR OPIN MICROBIOL, V15, P577, DOI 10.1016/j.mib.2012.07.004
   Davies J, 2010, MICROBIOL MOL BIOL R, V74, P417, DOI 10.1128/MMBR.00016-10
   Donato JJ, 2010, APPL ENVIRON MICROB, V76, P4396, DOI 10.1128/AEM.01763-09
   Edgar RC, 2013, NAT METHODS, V10, P996, DOI [10.1038/NMETH.2604, 10.1038/nmeth.2604]
   Forsberg KJ, 2014, NATURE, V509, P612, DOI 10.1038/nature13377
   Forsberg KJ, 2012, SCIENCE, V337, P1107, DOI 10.1126/science.1220761
   Gibson MK, 2015, ISME J, V9, P207, DOI 10.1038/ismej.2014.106
   Girlich D, 2012, APPL ENVIRON MICROB, V78, P1292, DOI 10.1128/AEM.06841-11
   Gullberg E, 2014, MBIO, V5, DOI 10.1128/mBio.01918-14
   Hess M, 2011, SCIENCE, V331, P463, DOI 10.1126/science.1200387
   Jacoby GA, 2013, ANTIMICROB AGENTS CH, V57, P1930, DOI 10.1128/AAC.02080-12
   Lang KS, 2010, APPL ENVIRON MICROB, V76, P5321, DOI 10.1128/AEM.00323-10
   Langmead B, 2012, NAT METHODS, V9, P357, DOI [10.1038/NMETH.1923, 10.1038/nmeth.1923]
   Li D, 2009, ENVIRON MICROBIOL, V11, P1506, DOI 10.1111/j.1462-2920.2009.01878.x
   Livermore DM, 2007, J ANTIMICROB CHEMOTH, V59, P165, DOI 10.1093/jac/dkl483
   Lohse M, 2012, NUCLEIC ACIDS RES, V40, pW622, DOI 10.1093/nar/gks540
   Luo Y, 2014, ENVIRON SCI TECH LET, V1, P26, DOI 10.1021/ez400152e
   Mackelprang R, 2011, NATURE, V480, P368, DOI 10.1038/nature10576
   Magoc T, 2011, BIOINFORMATICS, V27, P2957, DOI 10.1093/bioinformatics/btr507
   McDonald D, 2012, ISME J, V6, P610, DOI 10.1038/ismej.2011.139
   McMurdie PJ, 2013, PLOS ONE, V8, DOI 10.1371/journal.pone.0061217
   McWilliam H, 2013, NUCLEIC ACIDS RES, V41, pW597, DOI 10.1093/nar/gkt376
   Nesme J, 2014, CURR BIOL, V24, P1096, DOI 10.1016/j.cub.2014.03.036
   Oksanen J., 2020, R Package Version, DOI DOI 10.4135/9781412971874.N145
   Poirel L, 2002, ANTIMICROB AGENTS CH, V46, P4038, DOI 10.1128/AAC.46.12.4038-4040.2002
   Qin JJ, 2010, NATURE, V464, P59, DOI 10.1038/nature08821
   Rahube TO, 2010, AFR J BIOTECHNOL, V9, P9183
   Renew JE, 2004, J CHROMATOGR A, V1042, P113, DOI 10.1016/j.chroma.2004.05.056
   Riesenfeld CS, 2004, ENVIRON MICROBIOL, V6, P981, DOI 10.1111/j.1462-2920.2004.00664.x
   Rizzo L, 2013, SCI TOTAL ENVIRON, V447, P345, DOI 10.1016/j.scitotenv.2013.01.032
   Schmitz FJ, 1999, J ANTIMICROB CHEMOTH, V43, P253, DOI 10.1093/jac/43.2.253
   Schmitz FJ, 2000, J ANTIMICROB CHEMOTH, V45, P891, DOI 10.1093/jac/45.6.891
   Schwartz T, 2003, FEMS MICROBIOL ECOL, V43, P325, DOI 10.1111/j.1574-6941.2003.tb01073.x
   Sengelov G, 2001, CURR MICROBIOL, V42, P160, DOI 10.1007/s002840010197
   Sentchilo V, 2013, ISME J, V7, P1173, DOI 10.1038/ismej.2013.13
   Shannon KE, 2007, SCI TOTAL ENVIRON, V382, P121, DOI 10.1016/j.scitotenv.2007.02.039
   Sommer MOA, 2009, SCIENCE, V325, P1128, DOI 10.1126/science.1176950
   Stalder T, 2014, ISME J, V8, P768, DOI 10.1038/ismej.2013.189
   Szczepanowski R, 2009, MICROBIOL-SGM, V155, P2306, DOI 10.1099/mic.0.028233-0
   Volkmann H, 2004, J MICROBIOL METH, V56, P277, DOI 10.1016/j.mimet.2003.10.014
   Walsh TR, 2011, LANCET INFECT DIS, V11, P355, DOI 10.1016/S1473-3099(11)70059-7
   Wang Q, 2007, APPL ENVIRON MICROB, V73, P5261, DOI 10.1128/AEM.00062-07
   Wang Z, 2013, PLOS ONE, V8, DOI 10.1371/journal.pone.0076079
   Watkinson AJ, 2009, SCI TOTAL ENVIRON, V407, P2711, DOI 10.1016/j.scitotenv.2008.11.059
   Wellington EMH, 2013, LANCET INFECT DIS, V13, P155, DOI 10.1016/S1473-3099(12)70317-1
   Wickham H, 2009, USE R, P1, DOI 10.1007/978-0-387-98141-3
   Wright GD, 2010, CURR OPIN MICROBIOL, V13, P589, DOI 10.1016/j.mib.2010.08.005
   Wrighton KC, 2012, SCIENCE, V337, P1661, DOI 10.1126/science.1224041
   Yang Y, 2013, ENVIRON SCI TECHNOL, V47, P10197, DOI 10.1021/es4017365
   Zhang T, 2011, PLOS ONE, V6, DOI 10.1371/journal.pone.0026041
NR 65
TC 175
Z9 194
U1 7
U2 237
PU NATURE PORTFOLIO
PI BERLIN
PA HEIDELBERGER PLATZ 3, BERLIN, 14197, GERMANY
EI 2041-1723
J9 NAT COMMUN
JI Nat. Commun.
PD SEP
PY 2015
VL 6
AR 8452
DI 10.1038/ncomms9452
PG 10
WC Multidisciplinary Sciences
WE Science Citation Index Expanded (SCI-EXPANDED)
SC Science & Technology - Other Topics
GA CT9NH
UT WOS:000363143400002
PM 26419330
OA Green Submitted, Green Published, gold
DA 2026-05-21
ER

PT J
AU Ibekwe, AFM
   Bhattacharjee, AS
   Phan, D
   Ashworth, D
   Schmidt, MP
   Murinda, SE
   Obayiuwana, A
   Murry, MA
   Schwartz, G
   Lundquist, T
   Ma, JC
   Karathia, H
   Fanelli, B
   Hasan, NA
   Yang, CH
AF Ibekwe, Abasio fiok M.
   Bhattacharjee, Ananda S.
   Phan, Duc
   Ashworth, Daniel
   Schmidt, Michael P.
   Murinda, Shelton E.
   Obayiuwana, Amarachukwu
   Murry, Marcia A.
   Schwartz, Gregory
   Lundquist, Tryg
   Ma, Jincai
   Karathia, H.
   Fanelli, B.
   Hasan, Nur. A.
   Yang, Ching-Hong
TI Potential reservoirs of antimicrobial resistance in livestock waste and
   treated wastewater that can be disseminated to agricultural land
SO SCIENCE OF THE TOTAL ENVIRONMENT
LA English
DT Article
DE Antibiotic resistance genes; Antibiotic-resistant bacteria; Virulence
   factor genes; Wastewater; Manure; Dairy lagoon
ID DAIRY MANURE; GENES; GENOME; RESISTOME; ABUNDANCE; DIVERSE
AB Livestock manure, dairy lagoon effluent, and treated wastewater are known reservoirs of antibiotic resistance genes (ARGs), antibiotic-resistant bacteria (ARB), and virulence factor genes (VFGs), and their application to agricultural farmland could be a serious public health threat. However, their dissemination to agricultural lands and impact on important geochemical pathways such as the nitrogen (N) cycle have not been jointly explored. In this study, shotgun metagenomic sequencing and analyses were performed to examine the diversity and composition of microbial communities, ARGs, VFGs, and N cycling genes in different livestock manure/lagoon and treated wastewater collected from concentrated animal feeding operations (CAFOs) and a municipal wastewater treatment plant along the west coast of the United States. Multivariate analysis showed that diversity indices of bacterial taxa from the different microbiomes were not significantly different based on InvSimpson (P = 0.05), but differences in ARG mechanisms
C1 [Ibekwe, Abasio fiok M.; Bhattacharjee, Ananda S.; Phan, Duc; Ashworth, Daniel; Schmidt, Michael P.] USDA ARS, US Salin Lab, 450 W Big Springs Rd, Riverside, CA 92507 USA.
   [Bhattacharjee, Ananda S.] Univ Calif Riverside, Dept Environm Sci, Riverside, CA 92507 USA.
   [Phan, Duc] Univ Calif Riverside, Dept Chem & Environm Engn, Riverside, CA 92507 USA.
   [Murinda, Shelton E.] Calif State Polytech Univ Pomona, Anim & Vet Sci Dept, Pomona, CA 91768 USA.
   [Obayiuwana, Amarachukwu] Augustine Univ Ilara Epe, Dept Biol Sci, Lagos 106101, Nigeria.
   [Murry, Marcia A.] Calif State Polytech Univ Pomona, Biol Sci Dept, Pomona, CA 91768 USA.
   [Schwartz, Gregory] Calif Polytech State Univ San Luis Obispo, Coll Agr, BioResource & Agr Engn Dept, San Luis Obispo, CA USA.
   [Lundquist, Tryg] Calif Polytech State Univ San Luis Obispo, Coll Engn, Civil & Environm Engn Dept, San Luis Obispo, CA USA.
   [Ma, Jincai] Jilin Univ, Coll New Energy & Environm, Changchun 130021, Peoples R China.
   [Karathia, H.; Fanelli, B.] CosmosID Inc, Germantown, MD USA.
   [Hasan, Nur. A.] Univ Maryland, Ctr Bioinformat & Computat Biol, College Pk, MD USA.
   [Hasan, Nur. A.] EzBiome Inc, Gaithersburg, MD USA.
   [Yang, Ching-Hong] Univ Wisconsin, Dept Biol Sci, Milwaukee, WI 53211 USA.
C3 United States Department of Agriculture (USDA); University of California
   System; University of California Riverside; University of California
   System; University of California Riverside; California State University
   System; California State Polytechnic University Pomona; California State
   University System; California State Polytechnic University Pomona;
   California State University System; California Polytechnic State
   University San Luis Obispo; California State University System;
   California Polytechnic State University San Luis Obispo; University
   System of Maryland; University of Maryland College Park; University of
   Wisconsin System; University of Wisconsin Milwaukee
RP Ibekwe, AFM (corresponding author), USDA ARS, US Salin Lab, 450 W Big Springs Rd, Riverside, CA 92507 USA.
EM Mark.Ibekwe@usda.gov
RI hasan, nur/AAX-3881-2021; /A-9701-2008; Yang, Ching-Hong/JXY-0692-2024;
   Ma, Jincai/JBJ-7461-2023
OI Schmidt, Michael/0000-0001-8789-9204; Bhattacharjee,
   Ananda/0000-0002-4326-1230; Ma, Jincai/0000-0002-0792-0251; Phan,
   Duc/0000-0001-8124-4039
FU USDA-AFRI-NIFA Award [2013-67019-21374]
FX This research was supported by the USDA-AFRI-NIFA Award
   #2013-67019-21374. Mention of trade names or commercial products in this
   publication is solely for the purpose of providing specific information
   and does not imply recommendation or endorsement by the U.S. Department
   of Agriculture. The U.S. Department of Agriculture (USDA) prohibits
   discrimination in all its programs and activities based on race, color,
   national origin, age, disability, and where applicable, sex, marital
   status, familial status, parental status, religion, sexual orientation,
   genetic information, political be-liefs, reprisal, or because all or
   part of an individual's income is derived from any public assistance
   program.
CR Agga GE, 2015, PLOS ONE, V10, DOI 10.1371/journal.pone.0132586
   [Anonymous], 2014, ANT RES GLOB REP SUR
   [Anonymous], 2013, ANT RES THREATS US, P1, DOI DOI 10.1016/J.MEDMAL.2007.05.006,2013
   Ashworth DJ, 2023, SCI TOTAL ENVIRON, V858, DOI 10.1016/j.scitotenv.2022.159841
   Bankevich A, 2012, J COMPUT BIOL, V19, P455, DOI 10.1089/cmb.2012.0021
   Bengtsson-Palme J, 2014, FRONT MICROBIOL, V5
   Bushnell B., 2014, BBTOOLS DEP ENERGY J
   Chalita M, 2020, PATHOGENS, V9, DOI 10.3390/pathogens9030204
   Chaumeil PA, 2020, BIOINFORMATICS, V36, P1925, DOI 10.1093/bioinformatics/btz848
   Chen QL, 2016, ENVIRON INT, V92-93, P1, DOI 10.1016/j.envint.2016.03.026
   Cloeckaert A, 2017, FRONT MICROBIOL, V8, DOI 10.3389/fmicb.2017.02428
   Connelly S, 2018, ANAEROBE, V53, P82, DOI 10.1016/j.anaerobe.2018.04.012
   de Nies L, 2021, MICROBIOME, V9, DOI 10.1186/s40168-020-00993-9
   Dungan RS, 2020, ENVIRON POLLUT, V257, DOI 10.1016/j.envpol.2019.113568
   Dungan RS, 2018, SCI TOTAL ENVIRON, V635, P1477, DOI 10.1016/j.scitotenv.2018.04.020
   Durso LM, 2012, PLOS ONE, V7, DOI 10.1371/journal.pone.0048325
   Eckstrom K, 2019, PLOS ONE, V14, DOI 10.1371/journal.pone.0219807
   EMA EFSA EMA EFSA, 2017, EFSA J, V15, P1, DOI [10.2903/j.efsa.2017.4666, DOI 10.2903/J.EFSA.2017.4666]
   Forsberg KJ, 2014, NATURE, V509, P612, DOI 10.1038/nature13377
   Guron GKP, 2019, MSPHERE, V4, DOI 10.1128/mSphere.00239-19
   Hasan NA, 2014, PLOS ONE, V9, DOI 10.1371/journal.pone.0097699
   He Y, 2020, NPJ CLEAN WATER, V3, DOI 10.1038/s41545-020-0051-0
   Hendriksen RS, 2019, NAT COMMUN, V10, DOI 10.1038/s41467-019-08853-3
   Hu XDC, 2016, ENVIRON SCI TECH LET, V3, P344, DOI 10.1021/acs.estlett.6b00260
   Ibekwe AM, 2016, SCI TOTAL ENVIRON, V544, P68, DOI 10.1016/j.scitotenv.2015.11.139
   Kaito C, 2013, PLOS PATHOG, V9, DOI 10.1371/journal.ppat.1003269
   Kaleko M, 2016, ANAEROBE, V41, P58, DOI 10.1016/j.anaerobe.2016.05.015
   Kanehisa M, 2016, J MOL BIOL, V428, P726, DOI 10.1016/j.jmb.2015.11.006
   Kang DWD, 2015, PEERJ, V3, DOI 10.7717/peerj.1165
   Kim S, 2014, SCI TOTAL ENVIRON, V468, P813, DOI 10.1016/j.scitotenv.2013.08.100
   Kimera ZI, 2020, ANTIMICROB RESIST IN, V9, DOI 10.1186/s13756-020-0697-x
   Kolde R., 2018, Package 'pheatmap'
   Langmead B, 2012, NAT METHODS, V9, P357, DOI [10.1038/NMETH.1923, 10.1038/nmeth.1923]
   Li H, 2009, BIOINFORMATICS, V25, P2078, DOI [10.1093/bioinformatics/btp352, 10.1016/j.chemosphere.2024.143287]
   Liu B, 2019, NUCLEIC ACIDS RES, V47, pD687, DOI 10.1093/nar/gky1080
   McMurdie PJ, 2013, PLOS ONE, V8, DOI 10.1371/journal.pone.0061217
   Nesme J, 2015, ENVIRON MICROBIOL, V17, P913, DOI 10.1111/1462-2920.12631
   Noyes NR, 2016, SCI REP-UK, V6, DOI 10.1038/srep24645
   Oksanen J., 2020, R Package Version, DOI DOI 10.4135/9781412971874.N145
   Parks DH, 2015, GENOME RES, V25, P1043, DOI 10.1101/gr.186072.114
   Penadés JR, 2015, CURR OPIN MICROBIOL, V23, P171, DOI 10.1016/j.mib.2014.11.019
   Ponnusamy D, 2016, P NATL ACAD SCI USA, V113, P722, DOI 10.1073/pnas.1523817113
   Prieto AMG, 2016, FRONT MICROBIOL, V7, DOI 10.3389/fmicb.2016.00788
   Qian X, 2016, BIORESOURCE TECHNOL, V220, P425, DOI 10.1016/j.biortech.2016.08.101
   Quinlan AR, 2010, BIOINFORMATICS, V26, P841, DOI 10.1093/bioinformatics/btq033
   Ross J, 2015, APPL ENVIRON MICROB, V81, P7905, DOI 10.1128/AEM.02363-15
   Rowe W, 2016, WATER SCI TECHNOL, V73, P1541, DOI 10.2166/wst.2015.634
   Ruiz-Perez CA, 2021, BMC BIOINFORMATICS, V22, DOI 10.1186/s12859-020-03940-5
   Rynn L., 2008, Morbidity and Mortality Weekly Report, V57, P1
   Schwartz G, 2021, Current Biochemical Engineering, V7, P72, DOI [10.2174/2212711907666210622153521, 10.2174/2212711907666210622153521, DOI 10.2174/2212711907666210622153521]
   Seemann T, 2014, BIOINFORMATICS, V30, P2068, DOI 10.1093/bioinformatics/btu153
   Semedo M., 2022, SEDIMENT METAGENOMIC
   Semedo M, 2020, ENVIRON SCI TECHNOL, V54, P146, DOI 10.1021/acs.est.9b03560
   Semedo M, 2018, FRONT MICROBIOL, V9, DOI 10.3389/fmicb.2018.02121
   Su JQ, 2015, ENVIRON SCI TECHNOL, V49, P7356, DOI 10.1021/acs.est.5b01012
   Udikovic-Kolic N, 2014, P NATL ACAD SCI USA, V111, P15202, DOI 10.1073/pnas.1409836111
   Uhlemann AC, 2014, INFECT GENET EVOL, V21, P563, DOI 10.1016/j.meegid.2013.04.030
   Van Boeckel TP, 2015, P NATL ACAD SCI USA, V112, P5649, DOI 10.1073/pnas.1503141112
   Walle I.V., 2019, EFSA ECDC TECHNICAL, DOI [10.2903/sp.efsa.2019.EN-1337, DOI 10.2903/SP.EFSA.2019.EN-1337]
   Wan JX, 2021, FRONT MICROBIOL, V12, DOI 10.3389/fmicb.2021.621126
   Wichmann F, 2014, MBIO, V5, DOI 10.1128/mBio.01017-13
   Wood DE, 2019, bioRxiv, DOI [10.1101/762302, 10.1101/762302, DOI 10.1101/762302]
   Wright MS, 2014, MBIO, V5, DOI 10.1128/mBio.00963-13
   Yin GY, 2017, CHEMOSPHERE, V171, P118, DOI 10.1016/j.chemosphere.2016.12.068
   Yoon SH, 2017, INT J SYST EVOL MICR, V67, P1613, DOI 10.1099/ijsem.0.001755
   Zalewska M, 2021, FRONT MICROBIOL, V12, DOI 10.3389/fmicb.2021.610656
   Zaouri N, 2020, ENVIRON RES, V180, DOI 10.1016/j.envres.2019.108835
   Zhu YG, 2013, P NATL ACAD SCI USA, V110, P3435, DOI 10.1073/pnas.1222743110
NR 68
TC 69
Z9 77
U1 6
U2 149
PU ELSEVIER
PI AMSTERDAM
PA RADARWEG 29, 1043 NX AMSTERDAM, NETHERLANDS
SN 0048-9697
EI 1879-1026
J9 SCI TOTAL ENVIRON
JI Sci. Total Environ.
PD MAY 10
PY 2023
VL 872
AR 162194
DI 10.1016/j.scitotenv.2023.162194
EA FEB 2023
PG 25
WC Environmental Sciences
WE Science Citation Index Expanded (SCI-EXPANDED)
SC Environmental Sciences & Ecology
GA A4JY8
UT WOS:000954818900001
PM 36781130
DA 2026-05-21
ER

PT J
AU Tian, HY
   Liu, JW
   Zhang, YX
   Yang, T
   Hao, GZ
AF Tian, Hongyu
   Liu, Jianwei
   Zhang, Yuxiu
   Yang, Tang
   Hao, Guizhen
TI Decoding the microplastic Micro-interface: a complex Web of gene
   transfer and pathogenic threats in wastewater
SO ENVIRONMENT INTERNATIONAL
LA English
DT Article
DE Microplastic micro-interface; Antibiotic resistance gene; Potential
   pathogen; Horizontal gene transfer; Municipal wastewater treatment
   system; Gene co-occurrence and transfer framework
ID ANTIBIOTIC-RESISTANCE GENES; NETWORK; AGENTS
AB The microplastic micro-interface (MPMI) in the municipal wastewater treatment system (MWTS) provides a new ecological niche for the microbiome (MGs) and potential pathogens (PPHs), facilitating both vertical and horizontal gene transfer (HGT) of antibiotic resistance genes (ARGs) and virulence factor genes (VFGs). However, the distribution patterns and gene transfer events of PPHs, ARGs, and VFGs in MPMI remain unknown. This study examined three representative MPMIs (PET-MPMI, PE-MPMI, and PP-MPMI) colonized in the transverse gradient of MWTS using metagenomics. MGs, PPHs, ARGs, VFGs, and MGEs varied significantly across transverse gradients and horizontal interfaces. In MPMI, MGs/PPHs exhibited better connectivity and robustness (closeness centrality 19.51/21.45 and betweenness centricity 19.66/14.07), ARG hosts (mostly Escherichia coli and Salmonella enterica) demonstrated greater contig diversity and richness (6.44-7.36%), and adhesive VFGs provided superior competitive advantages. Additionally, MPMI shows a more complex and persistent coexistence pattern of MGs, ARGs, and VFGs (54.30-57.25%), increasing pathogenicity risk. MPMI accelerates the HGT of ARGs mediated by MGEs at the horizontal interface and transverse gradients through PPHs, with MGs, PPHs, MGEs, and VFGs directly influencing the alterations in ARGs within MPMI. This study developed a conceptual framework to understand MPMI gene co-occurrence and transfer across transverse gradients and interfaces, as well as the health risks of MPMI from ARG and VFG metastasis mediated by PPHs.
C1 [Tian, Hongyu; Zhang, Yuxiu] China Univ Min & Technol Beijing, Sch Chem & Environm Engn, Beijing 100083, Peoples R China.
   [Liu, Jianwei] Beijing Univ Civil Engn & Architecture, Beijing Engn Res Ctr Sustainable Urban Sewage Syst, Beijing 100044, Peoples R China.
   [Tian, Hongyu; Liu, Jianwei] Beijing Univ Civil Engn & Architecture, Minist Educ, Key Lab Urban Stormwater Syst & Water Environm, Beijing 100044, Peoples R China.
   [Yang, Tang] Qingdao Univ Technol, Sch Environm & Municipal Engn, Qingdao 266033, Peoples R China.
   [Hao, Guizhen] Hebei Univ Architecture, Hebei Key Lab Water Qual Engn & Comprehens Utiliza, Zhangjiakou 075000, Peoples R China.
C3 China University of Mining & Technology; Beijing University of Civil
   Engineering & Architecture; Beijing University of Civil Engineering &
   Architecture; Qingdao University of Technology; Hebei University of
   Architecture
RP Zhang, YX (corresponding author), China Univ Min & Technol Beijing, Sch Chem & Environm Engn, Beijing 100083, Peoples R China.; Liu, JW (corresponding author), Beijing Univ Civil Engn & Architecture, Beijing Engn Res Ctr Sustainable Urban Sewage Syst, Beijing 100044, Peoples R China.; Liu, JW (corresponding author), Beijing Univ Civil Engn & Architecture, Minist Educ, Key Lab Urban Stormwater Syst & Water Environm, Beijing 100044, Peoples R China.
EM liujianwei@bucea.edu.cn; zhangyuxiu@cumtb.edu.cn
RI Tian, Hongyu/AIA-5394-2022
OI Tian, Hongyu/0000-0001-6647-9622; liu, jianwei/0000-0002-6812-657X
FU Beijing Natural Science Foundation [8252023]
FX This work was supported by the Beijing Natural Science Foundation (No.
   8252023) .
CR Bank MS, 2020, SCIENCE, V369, P1315, DOI 10.1126/science.abd9937
   Basler M, 2013, CELL, V152, P884, DOI 10.1016/j.cell.2013.01.042
   Brown CL, 2024, NAT COMMUN, V15, DOI 10.1038/s41467-024-49742-8
   Chattopadhyay S., 2018, Exposure Pathways to High-consequence Pathogens in the Wastewater Collection and Treatment Systems
   Chen HY, 2019, ENVIRON INT, V127, P267, DOI 10.1016/j.envint.2019.03.048
   Chen TY, 2023, WATER RES, V245, DOI 10.1016/j.watres.2023.120611
   Chen YH, 2019, WATER RES, V162, P127, DOI 10.1016/j.watres.2019.06.047
   Cui YC, 2024, J HAZARD MATER, V461, DOI 10.1016/j.jhazmat.2023.132675
   Ellabaan MMH, 2021, NAT COMMUN, V12, DOI 10.1038/s41467-021-22757-1
   Fazzino L, 2020, ISME J, V14, P123, DOI 10.1038/s41396-019-0511-z
   Forsberg KJ, 2014, NATURE, V509, P612, DOI 10.1038/nature13377
   Forster SC, 2022, NAT COMMUN, V13, DOI 10.1038/s41467-022-29096-9
   Frost LS, 2005, NAT REV MICROBIOL, V3, P722, DOI 10.1038/nrmicro1235
   Galafassi S, 2021, WATER RES, V201, DOI 10.1016/j.watres.2021.117368
   Groussin M, 2021, CELL, V184, P2053, DOI 10.1016/j.cell.2021.02.052
   Han MZ, 2022, J HAZARD MATER, V424, DOI 10.1016/j.jhazmat.2021.127745
   Han ZM, 2020, WATER RES, V183, DOI 10.1016/j.watres.2020.116088
   Hernando-Amado S, 2016, DRUG RESIST UPDATE, V28, P13, DOI 10.1016/j.drup.2016.06.007
   Hu XJ, 2022, ENVIRON SCI TECHNOL, V56, P14948, DOI 10.1021/acs.est.2c00745
   Kim H, 2022, ENVIRON POLLUT, V294, DOI 10.1016/j.envpol.2021.118634
   Kim SW, 2020, ENVIRON SCI TECHNOL, V54, P13868, DOI 10.1021/acs.est.0c04641
   Li RL, 2024, NAT WATER, V2, P553, DOI 10.1038/s44221-024-00249-y
   Li RL, 2022, WATER RES, V223, DOI 10.1016/j.watres.2022.119018
   Li RL, 2021, ENVIRON SCI TECHNOL, V55, P8760, DOI 10.1021/acs.est.1c01395
   Liang JS, 2020, WATER RES, V168, DOI 10.1016/j.watres.2019.115160
   Lin WF, 2022, J HAZARD MATER, V436, DOI 10.1016/j.jhazmat.2022.129261
   Lin ZJ, 2024, WATER RES, V255, DOI 10.1016/j.watres.2024.121549
   Liu P, 2022, ENVIRON SCI TECHNOL, V56, P12267, DOI 10.1021/acs.est.2c02782
   Maddamsetti R, 2024, NAT COMMUN, V15, DOI 10.1038/s41467-024-45638-9
   Mao CZ, 2023, J HAZARD MATER ADV, V9, DOI 10.1016/j.hazadv.2023.100233
   Martínez E, 2016, NAT COMMUN, V7, DOI 10.1038/ncomms13823
   Martínez JL, 2008, SCIENCE, V321, P365, DOI 10.1126/science.1159483
   Mazel D, 2006, NAT REV MICROBIOL, V4, P608, DOI 10.1038/nrmicro1462
   Murray CJL, 2022, LANCET, V399, P629, DOI 10.1016/S0140-6736(21)02724-0
   Niu LH, 2023, WATER RES, V232, DOI 10.1016/j.watres.2023.119704
   Partridge SR, 2018, CLIN MICROBIOL REV, V31, DOI 10.1128/CMR.00088-17
   Ricardo IA, 2021, CHEM ENG J, V424, DOI 10.1016/j.cej.2021.130282
   Sidhu JPS, 2020, WATER RES, V185, DOI 10.1016/j.watres.2020.116269
   Smillie CS, 2011, NATURE, V480, P241, DOI 10.1038/nature10571
   Sun HW, 2023, WATER RES, V229, DOI 10.1016/j.watres.2022.119461
   Sun J, 2021, WATER RES, V190, DOI 10.1016/j.watres.2020.116784
   Sun RK, 2022, SCI TOTAL ENVIRON, V837, DOI 10.1016/j.scitotenv.2022.155771
   Tacconelli E, 2018, LANCET INFECT DIS, V18, P318, DOI [10.1016/s1473-3099(17)30753-3, 10.1016/S1473-3099(17)30753-3]
   Vilela PB, 2022, CHEM ENG J, V441, DOI 10.1016/j.cej.2022.136060
   Wu H, 2024, ENVIRON SCI TECHNOL, V58, P4334, DOI 10.1021/acs.est.3c08704
   Wu XW, 2022, WATER RES, V221, DOI 10.1016/j.watres.2022.118825
   Xie ST, 2023, ENVIRON INT, V172, DOI 10.1016/j.envint.2023.107761
   Yan ZH, 2022, ENVIRON SCI TECHNOL, V56, P414, DOI 10.1021/acs.est.1c03924
   Yang K, 2020, ENVIRON SCI TECHNOL, V54, P11322, DOI 10.1021/acs.est.0c04292
   Yuan WK, 2023, WATER RES, V242, DOI 10.1016/j.watres.2023.120249
   Zampaloni C, 2024, NATURE, V625, DOI 10.1038/s41586-023-06873-0
   Zhang LM, 2023, ENVIRON SCI TECHNOL, V57, P19965, DOI 10.1021/acs.est.3c04681
   Zhang ZY, 2022, NAT COMMUN, V13, DOI 10.1038/s41467-022-29283-8
   Zhou WS, 2020, ENVIRON SCI TECHNOL, V54, P8115, DOI 10.1021/acs.est.0c01575
   Zhu D, 2022, ISME J, V16, P521, DOI 10.1038/s41396-021-01103-9
   Zhu L, 2022, J HAZARD MATER, V437, DOI 10.1016/j.jhazmat.2022.129356
NR 56
TC 1
Z9 1
U1 25
U2 25
PU PERGAMON-ELSEVIER SCIENCE LTD
PI OXFORD
PA THE BOULEVARD, LANGFORD LANE, KIDLINGTON, OXFORD OX5 1GB, ENGLAND
SN 0160-4120
EI 1873-6750
J9 ENVIRON INT
JI Environ. Int.
PD JAN
PY 2026
VL 207
AR 109971
DI 10.1016/j.envint.2025.109971
EA DEC 2025
PG 13
WC Environmental Sciences
WE Science Citation Index Expanded (SCI-EXPANDED)
SC Environmental Sciences & Ecology
GA W0452
UT WOS:001639207600001
PM 41370957
OA Green Submitted, gold
DA 2026-05-21
ER

PT J
AU Wang, YL
   Zhang, QS
   Li, H
   Teng, YJ
   Wang, HJ
AF Wang, Yali
   Zhang, Qiushuo
   Li, Hang
   Teng, Yajie
   Wang, Hongjie
TI Metagenomic analysis reveals the effects of potassium ferrate and steel
   slag on fate of ARGs in anaerobic sludge digestion system
SO JOURNAL OF ENVIRONMENTAL MANAGEMENT
LA English
DT Article
DE Antibiotic resistance gene (ARGs); Metabolic pathways; Anaerobic
   digestion; Advanced oxidation; Metagenomics analysis
ID ANTIBIOTIC-RESISTANCE; MECHANISMS; YIELD; ACIDS
AB Waste activated sludge (WAS) pose a potential risk for the spread of antibiotic resistance genes (ARGs). This study estimated the effect of sludge on antibiotic resistance genes (ARGs) in anaerobic sludge digestion process. Metagenomic analysis revealed anaerobic sludge with potassium ferrate (PF) and the modified PF loaded steel slag (MPF-SS) brought an increase of ARGs during digestion process. PF was found to effectively reduce most of the high-risk ARGs (i.e., acrB and mexW). Furthermore, network and correlation analysis among ARGs and genera verified that PF significantly increased the potential ARGs hosts. Mechanistic analysis revealed that PF induced oxidative stress behavior of anaerobic digestion microorganisms, and observably upregulated the relative genes about SOS response-related. These findings provide insights into the mechanism underlining PF for ARGs fate and its risk during anaerobic sludge digestion, which could offer practical guidance on the sustainable management of WAS.
C1 [Wang, Yali; Zhang, Qiushuo; Li, Hang; Teng, Yajie; Wang, Hongjie] Hebei Univ, Sch Ecoenvironm, Hebei Key Lab Close Nat Restorat Technol Wetlands, Baoding 071002, Peoples R China.
   [Wang, Yali; Zhang, Qiushuo; Li, Hang; Teng, Yajie; Wang, Hongjie] MOE, Engn Res Ctr Ecol Safety & Conservat Beijing Tianj, Tianjin, Peoples R China.
C3 Hebei University
RP Wang, HJ (corresponding author), Hebei Univ, Sch Ecoenvironm, Hebei Key Lab Close Nat Restorat Technol Wetlands, Baoding 071002, Peoples R China.
EM wanghj@hbu.edu.cn
RI Wang, Hongjie/AAA-1528-2019
FU National Natural Science Foundation of China (NSFC) [52100140];
   Scientific research project of colleges and universities of Hebei
   Education Department [BJK2022024]; Advanced Talents Incubation Program
   of the Hebei University [521000981379, 050001-513300301004]; Excellent
   Youth Research Innovation Team of Hebei University [QNTD202404];
   Collaborative Innovation Center for Baiyangdian Basin Ecological
   Protection and Beijing-Tianjin-Hebei Sustainable Development
FX Financial support from National Natural Science Foundation of China
   (NSFC) (52100140) , Scientific research project of colleges and
   universities of Hebei Education Department (BJK2022024) , Advanced
   Talents Incubation Program of the Hebei University (521000981379) ,
   Institute of Life Science and Green Development (050001-513300301004) ,
   The Excellent Youth Research Innovation Team of Hebei University
   (QNTD202404) , and Collaborative Innovation Center for Baiyangdian Basin
   Ecological Protection and Beijing-Tianjin-Hebei Sustainable Development.
CR Ahmad A, 2023, MOBILE NETW APPL, V28, P1, DOI [10.1007/s11036-019-01355-y, 10.1099/mic.0.000823]
   Akhtar AA, 2022, MICROB PATHOGENESIS, V171, DOI 10.1016/j.micpath.2022.105734
   Ali OS, 2021, SUSTAINABILITY-BASEL, V13, DOI 10.3390/su132011131
   Alvarez-Rodríguez I, 2020, FRONT MOL BIOSCI, V7, DOI 10.3389/fmolb.2020.00185
   Band VI, 2019, NAT MICROBIOL, V4, P1627, DOI 10.1038/s41564-019-0480-z
   Bhagirath AY, 2019, INT J MOL SCI, V20, DOI 10.3390/ijms20071781
   Calderon AG, 2021, WATER RES, V195, DOI 10.1016/j.watres.2021.116977
   Cheng XS, 2023, ENVIRON RES, V216, DOI 10.1016/j.envres.2022.114767
   Fu YL, 2022, PROCESS SAF ENVIRON, V160, P62, DOI 10.1016/j.psep.2022.02.006
   Giedraitiene A, 2011, MEDICINA-LITHUANIA, V47, P137, DOI 10.3390/medicina47030019
   Han ZB, 2023, SCI TOTAL ENVIRON, V869, DOI 10.1016/j.scitotenv.2023.161799
   Hu JW, 2020, BIORESOURCE TECHNOL, V317, DOI 10.1016/j.biortech.2020.124022
   Ilangovan A, 2015, TRENDS MICROBIOL, V23, P301, DOI 10.1016/j.tim.2015.02.012
   Jia BF, 2017, NUCLEIC ACIDS RES, V45, pD566, DOI 10.1093/nar/gkw1004
   Li L, 2018, CHEM ENG J, V332, P456, DOI 10.1016/j.cej.2017.09.103
   Li YX, 2023, WATER RES, V234, DOI 10.1016/j.watres.2023.119816
   Liang ZS, 2022, ACS EST WATER, V2, P226, DOI 10.1021/acsestwater.1c00392
   Liu WB, 2022, J HAZARD MATER, V438, DOI 10.1016/j.jhazmat.2022.129535
   Luo JY, 2022, BIORESOURCE TECHNOL, V345, DOI 10.1016/j.biortech.2021.126474
   Luo JY, 2021, BIORESOURCE TECHNOL, V342, DOI 10.1016/j.biortech.2021.125998
   Luo JY, 2020, J HAZARD MATER, V383, DOI 10.1016/j.jhazmat.2019.121176
   Luo Q, 2024, J ENVIRON MANAGE, V356, DOI 10.1016/j.jenvman.2024.120592
   Luo TY, 2023, WATER RES, V228, DOI 10.1016/j.watres.2022.119356
   Murray CJL, 2022, LANCET, V399, P629, DOI 10.1016/S0140-6736(21)02724-0
   Ni B, 2024, J HAZARD MATER, V465, DOI 10.1016/j.jhazmat.2023.133335
   Poelarends GJ, 2002, BBA-BIOENERGETICS, V1555, P1, DOI 10.1016/S0005-2728(02)00246-3
   Qiao ZH, 2022, J ENVIRON SCI, V120, P41, DOI 10.1016/j.jes.2022.01.001
   Qin KN, 2020, CHINESE CHEM LETT, V31, P2603, DOI 10.1016/j.cclet.2020.04.057
   Shi LD, 2021, ENVIRON SCI TECHNOL, V55, P1004, DOI 10.1021/acs.est.0c05698
   Soni K, 2024, J ENVIRON MANAGE, V351, DOI 10.1016/j.jenvman.2023.119938
   Suganya K, 2023, FOLIA MICROBIOL, V68, P657, DOI 10.1007/s12223-023-01083-7
   Sun W, 2023, J ENVIRON MANAGE, V326, DOI 10.1016/j.jenvman.2022.116864
   Szurmant L, 2004, MICROBIOL MOL BIOL R, V68, P301, DOI 10.1128/MMBR.68.2.301-319.2004
   Tang ZR, 2023, CHEM ENG J, V454, DOI 10.1016/j.cej.2022.139968
   von Wintersdorff CJH, 2016, FRONT MICROBIOL, V7, DOI 10.3389/fmicb.2016.00173
   Wang F, 2022, BIORESOURCE TECHNOL, V359, DOI 10.1016/j.biortech.2022.127488
   Wang HC, 2020, WATER RES, V185, DOI 10.1016/j.watres.2020.116290
   Wang MZ, 2023, ENVIRON POLLUT, V322, DOI 10.1016/j.envpol.2023.121238
   Wang YL, 2023, J ENVIRON MANAGE, V340, DOI 10.1016/j.jenvman.2023.117996
   Wang ZY, 2023, CHEM ENG J, V475, DOI 10.1016/j.cej.2023.146141
   Woolhouse M, 2016, J GLOB HEALTH, V6, DOI 10.7189/jogh.06.010306
   Xu NH, 2023, WATER RES, V244, DOI 10.1016/j.watres.2023.120488
   Xu QX, 2021, WATER RES, V194, DOI 10.1016/j.watres.2021.116909
   Xu R, 2019, BIORESOURCE TECHNOL, V282, P179, DOI 10.1016/j.biortech.2019.02.120
   Xu Y, 2021, J HAZARD MATER, V416, DOI 10.1016/j.jhazmat.2021.126136
   Yang BQ, 2022, SCI TOTAL ENVIRON, V810, DOI 10.1016/j.scitotenv.2021.152245
   Yang QY, 2023, SCI REP-UK, V13, DOI 10.1038/s41598-023-34869-3
   Yang S, 2022, ENVIRON RES, V212, DOI 10.1016/j.envres.2022.113530
   Yin YA, 2023, BIORESOURCE TECHNOL, V382, DOI 10.1016/j.biortech.2023.129180
   Zhang AN, 2021, NAT COMMUN, V12, DOI 10.1038/s41467-021-25096-3
   Zhang HB, 2023, SCI TOTAL ENVIRON, V881, DOI 10.1016/j.scitotenv.2023.163520
   Zhang QP, 2021, J CLEAN PROD, V292, DOI 10.1016/j.jclepro.2021.125909
   Zhang ZY, 2022, NAT COMMUN, V13, DOI 10.1038/s41467-022-29283-8
   Zhao QQ, 2022, SCI TOTAL ENVIRON, V804, DOI 10.1016/j.scitotenv.2021.150095
   Zhao ZX, 2023, J HAZARD MATER, V459, DOI 10.1016/j.jhazmat.2023.132314
   Zhou J, 2023, INT BIODETER BIODEGR, V178, DOI 10.1016/j.ibiod.2022.105546
   Zielinski W, 2021, ENVIRON INT, V156, DOI 10.1016/j.envint.2021.106641
   Zou SM, 2022, BIORESOURCE TECHNOL, V362, DOI 10.1016/j.biortech.2022.127816
NR 58
TC 5
Z9 7
U1 22
U2 85
PU ACADEMIC PRESS LTD- ELSEVIER SCIENCE LTD
PI LONDON
PA 24-28 OVAL RD, LONDON NW1 7DX, ENGLAND
SN 0301-4797
EI 1095-8630
J9 J ENVIRON MANAGE
JI J. Environ. Manage.
PD JAN
PY 2025
VL 373
AR 123981
DI 10.1016/j.jenvman.2024.123981
EA JAN 2025
PG 10
WC Environmental Sciences
WE Science Citation Index Expanded (SCI-EXPANDED)
SC Environmental Sciences & Ecology
GA T2S2Z
UT WOS:001403564400001
PM 39754807
DA 2026-05-21
ER

PT J
AU Liu, WH
   Huang, WL
   Cao, ZH
   Ji, Y
   Liu, DF
   Huang, WW
   Zhu, YJ
   Lei, ZF
AF Liu, Wenhao
   Huang, Wenli
   Cao, Zhenhua
   Ji, Yuan
   Liu, Dongfang
   Huang, Weiwei
   Zhu, Yanjing
   Lei, Zhongfang
TI Microalgae simultaneously promote antibiotic removal and antibiotic
   resistance genes/bacteria attenuation in algal-bacterial granular sludge
   system
SO JOURNAL OF HAZARDOUS MATERIALS
LA English
DT Article
DE Bacterial granular sludge; Algal-bacterial granular sludge; Antibiotic;
   Antibiotic resistance genes; Antibiotic resistance genes hosts
ID MUNICIPAL WASTE-WATER; MICROBIAL COMMUNITY; ACTIVATED-SLUDGE; GENES;
   SULFAMETHOXAZOLE; TETRACYCLINE; BIODEGRADATION; PERFORMANCE; DIVERSITY;
   CONSORTIA
AB This study investigated the effects of microalgae growth on antibiotic removal and the attenuation of antibiotic resistance genes (ARGs)/ARGs host bacteria in algal-bacterial granular sludge (ABGS) system. In the presence of tetracycline (TC) and sulfadiazine (SDZ) mixture (2-4 mg/L), microalgae could grow on bacterial granular sludge (BGS) to form ABGS, with a chlorophyll-a content of 7.68-8.13 mg/g-VSS being achieved. The removal efficiencies of TC and SDZ by ABGS were as high as 79.0 % and 94.0 %, which were 4.3-5.0 % higher than those by BGS. Metagenomic analysis indicated that the relative abundances of TC/SDZ- related ARGs and mobile genetic elements (MGEs) in BGS were 56.1 % and 22.1 % higher than those in ABGS. A total of 26 ARGs were detected from the granules, and they were identified to associate with 46 host bacteria. 13 out of 26 ARGs and 13 out of 46 hosts were shared ARGs and hosts, respectively. The total relative abundance of host bacteria in BGS was 30.8 % higher than that in ABGS. Scenedesmus and Chlorella were the dominant microalgae that may reduce the diversity of ARGs hosts. Overall, ABGS is a promising biotechnology for antibiotic-containing wastewater treatment.
C1 [Liu, Wenhao; Huang, Wenli; Cao, Zhenhua; Ji, Yuan; Liu, Dongfang] Nankai Univ, Coll Environm Sci & Engn, Key Lab Pollut Proc & Environm Criteria, Minist Educ, Tianjin 300350, Peoples R China.
   [Huang, Weiwei] Hainan Univ, Key Lab Agroforestry Environm Proc & Ecol Regulat, Renmin Rd, Haikou 570228, Peoples R China.
   [Zhu, Yanjing] IVL Swedish Environm Res Inst, Beijing Representat Off, Beijing 100006, Peoples R China.
   [Lei, Zhongfang] Univ Tsukuba, Grad Sch Life & Environm Sci, 1-1-1 Tennodai, Tsukuba, Ibaraki 3058572, Japan.
C3 Nankai University; Hainan University; University of Tsukuba
RP Huang, WL; Liu, DF (corresponding author), Nankai Univ, Coll Environm Sci & Engn, Key Lab Pollut Proc & Environm Criteria, Minist Educ, Tianjin 300350, Peoples R China.
EM dongfangl@nankai.edu.cn
RI Huang, Wenli/AGP-5596-2022; Yanjing, Zhu/AAG-7244-2020; Huang,
   Weiwei/AAC-4561-2019; Ji, Yuan/MIP-2414-2025; Lei, Zhongfang/B-3611-2014
OI Huang, Wenli/0000-0002-2094-862X; 
FU Natural Science Foun-dation of Tianjin City [19JCQNJC08600]; National
   Natural Science Foundation of China [52060005]; NCC Fund [NCC2020FH11]
FX Acknowledgements This work was financially supported by the Natural
   Science Foun-dation of Tianjin City (19JCQNJC08600) , National Natural
   Science Foundation of China (52060005) and NCC Fund (NCC2020FH11) .
CR Adav SS, 2008, WATER RES, V42, P1644, DOI 10.1016/j.watres.2007.10.013
   [Anonymous], 1999, STANDARD METHODS EXA, V20th
   Cai T, 2013, RENEW SUST ENERG REV, V19, P360, DOI 10.1016/j.rser.2012.11.030
   Chu LB, 2013, CHEMOSPHERE, V91, P1310, DOI 10.1016/j.chemosphere.2013.02.064
   de Kreuk M, 2005, BIOTECHNOL BIOENG, V90, P761, DOI 10.1002/bit.20470
   DUBOIS M, 1956, ANAL CHEM, V28, P350, DOI 10.1021/ac60111a017
   Fernandes T, 2019, ENVIRON SCI POLLUT R, V26, P11269, DOI 10.1007/s11356-019-04546-y
   Gibson MK, 2016, NAT MICROBIOL, V1, DOI [10.1038/NMICROBIOL.2016.24, 10.1038/nmicrobiol.2016.24]
   Guieysse B, 2002, BIOTECHNOL LETT, V24, P531, DOI 10.1023/A:1014847616212
   Guo JH, 2017, WATER RES, V123, P468, DOI 10.1016/j.watres.2017.07.002
   Guo WQ, 2016, BIORESOURCE TECHNOL, V221, P284, DOI 10.1016/j.biortech.2016.09.036
   Guo XP, 2017, CHEMOSPHERE, V175, P21, DOI 10.1016/j.chemosphere.2017.01.134
   Hao H, 2019, J HAZARD MATER, V365, P340, DOI 10.1016/j.jhazmat.2018.11.004
   He QL, 2021, BIORESOURCE TECHNOL, V320, DOI 10.1016/j.biortech.2020.124358
   He QL, 2020, J HAZARD MATER, V390, DOI 10.1016/j.jhazmat.2019.121782
   He ZF, 2020, SCI TOTAL ENVIRON, V735, DOI 10.1016/j.scitotenv.2020.139533
   Huang WL, 2020, CHEMOSPHERE, V248, DOI 10.1016/j.chemosphere.2020.126106
   Jia LP, 2019, BIORESOURCE TECHNOL, V294, DOI 10.1016/j.biortech.2019.122140
   Jiang CS, 2011, BIOCHEM ENG J, V55, P43, DOI 10.1016/j.bej.2011.03.005
   Ju F, 2015, APPL MICROBIOL BIOT, V99, P4119, DOI 10.1007/s00253-015-6536-y
   Kim E, 2017, BIORESOURCE TECHNOL, V245, P1016, DOI 10.1016/j.biortech.2017.08.168
   Krustok I, 2015, APPL MICROBIOL BIOT, V99, P6537, DOI 10.1007/s00253-015-6580-7
   Lee DE, 2016, J MICROBIOL, V54, P296, DOI 10.1007/s12275-016-5571-4
   Leng YF, 2017, ENVIRON SCI TECHNOL, V51, P10476, DOI 10.1021/acs.est.7b02579
   Li DC, 2020, ENVIRON INT, V137, DOI 10.1016/j.envint.2020.105540
   Li WJ, 2020, SCI TOTAL ENVIRON, V723, DOI 10.1016/j.scitotenv.2020.138027
   Liu JJ, 2017, BIORESOURCE TECHNOL, V244, P1158, DOI 10.1016/j.biortech.2017.08.055
   Liu L, 2018, J HAZARD MATER, V349, P135, DOI 10.1016/j.jhazmat.2018.01.059
   Liu L, 2017, BIORESOURCE TECHNOL, V232, P64, DOI 10.1016/j.biortech.2017.02.025
   Liu PX, 2014, CHEM ENG J, V240, P211, DOI 10.1016/j.cej.2013.11.057
   Luo JY, 2021, J HAZARD MATER, V403, DOI 10.1016/j.jhazmat.2020.124010
   Matamoros V, 2016, J HAZARD MATER, V301, P197, DOI 10.1016/j.jhazmat.2015.08.050
   Meng FS, 2020, BIORESOURCE TECHNOL, V295, DOI 10.1016/j.biortech.2019.122291
   Meng FS, 2019, BIORESOURCE TECHNOL, V272, P473, DOI 10.1016/j.biortech.2018.10.059
   Tran NH, 2016, WATER RES, V104, P461, DOI 10.1016/j.watres.2016.08.040
   Proia L, 2016, ENVIRON POLLUT, V210, P121, DOI 10.1016/j.envpol.2015.11.035
   Ritchie RJ, 2008, PHOTOSYNTHETICA, V46, P115, DOI 10.1007/s11099-008-0019-7
   Sarmah AK, 2006, CHEMOSPHERE, V65, P725, DOI 10.1016/j.chemosphere.2006.03.026
   Shi YJ, 2011, J HAZARD MATER, V191, P103, DOI 10.1016/j.jhazmat.2011.04.048
   Wang JQ, 2022, J HAZARD MATER, V426, DOI 10.1016/j.jhazmat.2021.128001
   Wang SL, 2020, BIORESOURCE TECHNOL, V312, DOI 10.1016/j.biortech.2020.123605
   Wang XC, 2019, WATER RES, V161, P308, DOI 10.1016/j.watres.2019.06.014
   Wei LX, 2021, ENVIRON POLLUT, V272, DOI 10.1016/j.envpol.2020.115589
   Xiong JQ, 2019, CHEMOSPHERE, V218, P551, DOI 10.1016/j.chemosphere.2018.11.146
   Xiong JQ, 2019, J HAZARD MATER, V370, P138, DOI 10.1016/j.jhazmat.2018.07.049
   Xiong JQ, 2017, CHEM ENG J, V313, P1251, DOI 10.1016/j.cej.2016.11.017
   Yu ZD, 2020, J HAZARD MATER, V394, DOI 10.1016/j.jhazmat.2020.122583
   Zainab SM, 2020, WATER RES, V187, DOI 10.1016/j.watres.2020.116455
   Zhang B, 2020, RENEW SUST ENERG REV, V118, DOI 10.1016/j.rser.2019.109563
   Zhang MQ, 2019, ENVIRON INT, V130, DOI 10.1016/j.envint.2019.06.012
   Zhang YY, 2016, SCI TOTAL ENVIRON, V571, P479, DOI 10.1016/j.scitotenv.2016.07.014
   Zhang Y, 2013, WATER RES, V47, P6298, DOI 10.1016/j.watres.2013.08.003
   Zhang ZM, 2019, BIORESOURCE TECHNOL, V272, P226, DOI 10.1016/j.biortech.2018.10.027
   Zhao RX, 2019, WATER RES, V151, P388, DOI 10.1016/j.watres.2018.12.034
   Zhou QX, 2021, J HAZARD MATER, V404, DOI 10.1016/j.jhazmat.2020.124046
   Zorita S, 2009, SCI TOTAL ENVIRON, V407, P2760, DOI 10.1016/j.scitotenv.2008.12.030
NR 56
TC 85
Z9 94
U1 40
U2 469
PU ELSEVIER
PI AMSTERDAM
PA RADARWEG 29, 1043 NX AMSTERDAM, NETHERLANDS
SN 0304-3894
EI 1873-3336
J9 J HAZARD MATER
JI J. Hazard. Mater.
PD SEP 15
PY 2022
VL 438
AR 129286
DI 10.1016/j.jhazmat.2022.129286
EA JUN 2022
PG 10
WC Engineering, Environmental; Environmental Sciences
WE Science Citation Index Expanded (SCI-EXPANDED)
SC Engineering; Environmental Sciences & Ecology
GA 2S4VK
UT WOS:000821791300005
PM 35777142
DA 2026-05-21
ER

PT J
AU Feng, BB
   Chen, J
   Wang, C
   Wang, PF
   Gao, H
   Zhang, B
   Zhang, JJ
   Zhang, SQ
   Fu, JJ
AF Feng, Bingbing
   Chen, Juan
   Wang, Chao
   Wang, Peifang
   Gao, Han
   Zhang, Bo
   Zhang, Jingjing
   Zhang, Shunqing
   Fu, Jingjing
TI High pollution and health risk of antibiotic resistance genes in rural
   domestic sewage in southeastern China: A study combining national-scale
   distribution and machine learning
SO ENVIRONMENTAL POLLUTION
LA English
DT Article
DE Antibiotic resistance genes; Rural domestic sewage; Risk assessment;
   Machine learning
ID MUNICIPAL WASTE-WATER; PREVALENCE; REMOVAL
AB Rural domestic sewage has emerged as an important reservoir of antibiotic resistance genes (ARGs) under rapid urbanization, while the national-scale geographical patterns and risks of ARGs remaining unclear. We investigated ARG pollution in rural domestic sewage across 39 sites in 22 Chinese provinces using metagenomic sequencing, identifying 702 ARG subtypes across 21 types. Multidrug resistance genes were predominant in the shared ARGs, accounting for 58.96 % of the total ARG abundance. Host bacteria analysis revealed Klebsiella pneumoniae and Escherichia coli were the main pathogenic-resistant bacteria. Southeastern China exhibited the highest level of ARG pollution in rural domestic sewage, followed by south-central, northern, and western. This ARG pollution was primarily caused by human/animal feces based on ARG indicators. Partial least-squares path model and partial redundancy analysis highlighted antibiotics as the primary driver, explaining 24.16 % of ARG variation, with sulfamethazine, norfloxacin, and ofloxacin identified as priority control targets. Risk assessment by calculating the risk index indicated 24.58 % of detected ARGs posed potential health threats, particularly multidrug resistance. Machine learning models predicted higher ARG risks in rural domestic sewage from southeastern China with intensive human activity. This study underscores the crucial impact of antibiotics in ARG proliferation and risk in rural domestic sewage.
C1 [Feng, Bingbing; Chen, Juan; Wang, Chao; Wang, Peifang; Gao, Han; Zhang, Bo; Zhang, Jingjing; Zhang, Shunqing] Hohai Univ, Coll Environm, Minist Educ, Key Lab Integrated Regulat & Resource Dept Shallow, Nanjing 210098, Peoples R China.
   [Fu, Jingjing] PowerChina Huadong Engn Corp Ltd, 201 Gaojiao Rd, Hangzhou 311122, Zhejiang, Peoples R China.
C3 Hohai University; POWERCHINA Huadong Engineering Corporation Limited
RP Chen, J (corresponding author), Hohai Univ, Coll Environm, Xikang Rd 1, Nanjing 210098, Jiangsu, Peoples R China.
EM chenjuanmn@hhu.edu.cn
RI wang, pei/MTG-1182-2025; Zhang, Jingjing/MSX-5384-2025
FU National Natural Science Founda-tion of China [52425902, 52279061,
   U2443217]
FX This study was supported by the National Natural Science Founda-tion of
   China (No. 52425902, No. 52279061, No. U2443217) .
CR Anderson JC, 2015, ECOL ENG, V84, P375, DOI 10.1016/j.ecoleng.2015.08.005
   Ben WW, 2017, CHEMOSPHERE, V172, P392, DOI 10.1016/j.chemosphere.2017.01.041
   Chen FX, 2024, J HAZARD MATER, V472, DOI 10.1016/j.jhazmat.2024.134539
   Chen H, 2013, ENVIRON INT, V55, P9, DOI 10.1016/j.envint.2013.01.019
   Chen JF, 2022, J ENVIRON SCI, V113, P345, DOI 10.1016/j.jes.2021.06.026
   Cheng JH, 2020, ENVIRON SCI POLLUT R, V27, P29191, DOI 10.1007/s11356-020-09287-x
   Ebrahimy H, 2021, ISPRS J PHOTOGRAMM, V172, P17, DOI 10.1016/j.isprsjprs.2020.11.024
   Fang H, 2015, ENVIRON SCI TECHNOL, V49, P1095, DOI 10.1021/es504157v
   Gao FZ, 2022, ENVIRON POLLUT, V312, DOI 10.1016/j.envpol.2022.119978
   Han S, 2022, SCI TOTAL ENVIRON, V826, DOI 10.1016/j.scitotenv.2022.154116
   Hou J., 2012, J ANHUI AGR SCI, V42, P964
   Huang C.T., 2019, Journal of Anhui Agricultural Sciences, V47, P62
   Huang DW, 2023, INT BIODETER BIODEGR, V180, DOI 10.1016/j.ibiod.2023.105596
   Jang J, 2021, J HAZARD MATER, V403, DOI 10.1016/j.jhazmat.2020.123599
   Jiang CX, 2024, ENVIRON SCI ECOTECH, V21, DOI 10.1016/j.ese.2024.100388
   Jianwei Tang, 2018, IOP Conference Series: Materials Science and Engineering, V452, DOI [10.1088/1757-899x/452/2/022163, 10.1088/1757-899X/452/2/022163]
   Lei LS, 2024, WATER RES, V256, DOI 10.1016/j.watres.2024.121584
   Li HY, 2023, J ENVIRON SCI, V127, P361, DOI 10.1016/j.jes.2022.06.010
   Li X, 2023, SCI TOTAL ENVIRON, V901, DOI 10.1016/j.scitotenv.2023.166055
   Liu YJ, 2023, J HAZARD MATER, V455, DOI 10.1016/j.jhazmat.2023.131587
   Luan J, 2020, FISH RES, V227, DOI 10.1016/j.fishres.2020.105534
   Ma DC, 2023, J ENVIRON MANAGE, V333, DOI 10.1016/j.jenvman.2023.117439
   Ma Z, 2018, CHEM ENG J, V334, P630, DOI 10.1016/j.cej.2017.10.051
   Martínez JL, 2015, NAT REV MICROBIOL, V13, P116, DOI 10.1038/nrmicro3399
   Mendelsohn E, 2023, P ROY SOC B-BIOL SCI, V290, DOI 10.1098/rspb.2023.1085
   Navon-Venezia S, 2017, FEMS MICROBIOL REV, V41, P252, DOI 10.1093/femsre/fux013
   Qiu X, 2024, WATER RES, V253, DOI 10.1016/j.watres.2024.121222
   Sahin A, 2017, EUR J CLIN PHARMACOL, V73, P867, DOI 10.1007/s00228-017-2229-z
   Sheng Xiaolin, 2020, Bioresource Technology Reports, DOI [10.1016/j.biteb.2020.100507, 10.1016/j.biteb.2020.100507]
   Shi XD, 2022, WATER RES, V224, DOI 10.1016/j.watres.2022.119060
   Singha S, 2021, CHEMOSPHERE, V276, DOI 10.1016/j.chemosphere.2021.130265
   Sun CS, 2022, J HAZARD MATER, V437, DOI 10.1016/j.jhazmat.2022.129307
   Sun SJ, 2023, J ENVIRON MANAGE, V342, DOI 10.1016/j.jenvman.2023.118296
   Tian L, 2024, MICROBIOME, V12, DOI 10.1186/s40168-024-01824-x
   Tong CL, 2011, J AGR FOOD CHEM, V59, P7303, DOI 10.1021/jf2013937
   Vazquez-López R, 2023, ANTIBIOTICS-BASEL, V12, DOI 10.3390/antibiotics12091355
   Wang C, 2022, PROCESS SAF ENVIRON, V162, P200, DOI 10.1016/j.psep.2022.03.071
   Wang C, 2023, WATER RES, V246, DOI 10.1016/j.watres.2023.120682
   Wang ZY, 2023, WATER RES, V228, DOI 10.1016/j.watres.2022.119358
   Xie JW, 2022, ENVIRON SCI TECHNOL, V56, P7040, DOI 10.1021/acs.est.1c07023
   Xing LQ, 2022, SCI TOTAL ENVIRON, V837, DOI 10.1016/j.scitotenv.2022.155824
   Xu LK, 2022, WATER RES, V222, DOI 10.1016/j.watres.2022.118942
   Xu NH, 2023, WATER RES, V244, DOI 10.1016/j.watres.2023.120488
   Xu ZX, 2023, ENVIRON CHEM LETT, V21, P2285, DOI 10.1007/s10311-023-01605-2
   Yang JW, 2024, MICROORGANISMS, V12, DOI 10.3390/microorganisms12030454
   Yang J, 2022, WATER RES, V222, DOI 10.1016/j.watres.2022.118841
   Yang T, 2024, WATER RES, V267, DOI 10.1016/j.watres.2024.122552
   Yang YW, 2021, J HAZARD MATER, V404, DOI 10.1016/j.jhazmat.2020.124149
   Yin XL, 2023, ENGINEERING-PRC, V27, P234, DOI 10.1016/j.eng.2022.10.011
   Zhang AN, 2021, NAT COMMUN, V12, DOI 10.1038/s41467-021-25096-3
   Zhang S, 2023, SCI TOTAL ENVIRON, V891, DOI 10.1016/j.scitotenv.2023.164305
   Zhang TT, 2025, AQUAT TOXICOL, V284, DOI 10.1016/j.aquatox.2025.107392
   Zhang YN, 2024, ENVIRON SCI TECHNOL, V58, P7270, DOI 10.1021/acs.est.3c09788
   Zhang YZ, 2019, ENVIRON INT, V125, P152, DOI 10.1016/j.envint.2019.01.061
   Zhang ZY, 2022, NAT COMMUN, V13, DOI 10.1038/s41467-022-29283-8
   Zhao Q, 2021, WATER RES, V205, DOI 10.1016/j.watres.2021.117672
   Zhao RX, 2018, WATER RES, V134, P126, DOI 10.1016/j.watres.2018.01.063
   Zhao ZX, 2023, J HAZARD MATER, V459, DOI 10.1016/j.jhazmat.2023.132314
NR 58
TC 1
Z9 1
U1 26
U2 71
PU ELSEVIER SCI LTD
PI London
PA 125 London Wall, London, ENGLAND
SN 0269-7491
EI 1873-6424
J9 ENVIRON POLLUT
JI Environ. Pollut.
PD OCT 15
PY 2025
VL 383
AR 126865
DI 10.1016/j.envpol.2025.126865
EA JUL 2025
PG 12
WC Environmental Sciences
WE Science Citation Index Expanded (SCI-EXPANDED)
SC Environmental Sciences & Ecology
GA 5RH0T
UT WOS:001542454200001
PM 40701495
DA 2026-05-21
ER

PT J
AU dos Santos, DFK
   Istvan, P
   Quirino, BF
   Kruger, RH
AF Knupp dos Santos, Debora Farage
   Istvan, Paula
   Quirino, Betania Ferraz
   Kruger, Ricardo Henrique
TI Functional Metagenomics as a Tool for Identification of New Antibiotic
   Resistance Genes from Natural Environments
SO MICROBIAL ECOLOGY
LA English
DT Review
DE Antibiotic resistance genes; Environment; Functional metagenomics;
   Resistome
ID SOIL METAGENOME; ACTIVATED-SLUDGE; BETA-LACTAMASE; PATHOGENS; INTEGRONS;
   LIBRARY; DIOXYGENASE; DISCOVERY; PROTEINS; DATABASE
AB Antibiotic resistance has become a major concern for human and animal health, as therapeutic alternatives to treat multidrug-resistant microorganisms are rapidly dwindling. The problem is compounded by low investment in antibiotic research and lack of new effective antimicrobial drugs on the market. Exploring environmental antibiotic resistance genes (ARGs) will help us to better understand bacterial resistance mechanisms, which may be the key to identifying new drug targets. Because most environment-associated microorganisms are not yet cultivable, culture-independent techniques are essential to determine which organisms are present in a given environmental sample and allow the assessment and utilization of the genetic wealth they represent. Metagenomics represents a powerful tool to achieve these goals using sequence-based and functional-based approaches. Functional metagenomic approaches are particularly well suited to the identification new ARGs from natural environments because, unlike sequence-based approaches, they do not require previous knowledge of these genes. This review discusses functional metagenomics-based ARG research and describes new possibilities for surveying the resistome in environmental samples.
C1 [Knupp dos Santos, Debora Farage; Istvan, Paula; Kruger, Ricardo Henrique] Univ Brasilia, Dept Biol Celular, Brasilia, DF, Brazil.
   [Quirino, Betania Ferraz] Embrapa Agroenergia, Brasilia, DF, Brazil.
   [Quirino, Betania Ferraz] Univ Catolica Brasilia, Genom Sci & Biotechnol Program, Brasilia, DF, Brazil.
C3 Universidade de Brasilia; Empresa Brasileira de Pesquisa Agropecuaria
   (EMBRAPA); Universidade Catolica de Brasilia
RP Kruger, RH (corresponding author), Univ Brasilia, Dept Biol Celular, Brasilia, DF, Brazil.
EM kruger@unb.br
RI Quirino, Betania/H-8835-2013; Kruger, Ricardo/Y-9595-2019
OI Quirino, Betania/0000-0002-7578-6314; Kruger,
   Ricardo/0000-0002-8443-9402
FU Conselho Nacional de Desenvolvimento Cientifico e Tecnologico (CNPq);
   Fundacao de Apoio a Pesquisa do Distrito Federal (FAP-DF); Coordenacao
   de Aperfeicoamento de Pessoal de Nivel Superior (CAPES)
FX The authors thank Conselho Nacional de Desenvolvimento Cientifico e
   Tecnologico (CNPq), Fundacao de Apoio a Pesquisa do Distrito Federal
   (FAP-DF), and Coordenacao de Aperfeicoamento de Pessoal de Nivel
   Superior (CAPES) for the financial support.
CR Allen HK, 2015, PLOS ONE, V10, DOI 10.1371/journal.pone.0120094
   Allen HK, 2009, ISME J, V3, P243, DOI 10.1038/ismej.2008.86
   Alnoch RC, 2015, PLOS ONE, V10, DOI 10.1371/journal.pone.0114945
   Amos GCA, 2014, VET MICROBIOL, V171, P441, DOI 10.1016/j.vetmic.2014.02.017
   Cheng G, 2013, BIOTECHNOL LETT, V35, P273, DOI 10.1007/s10529-012-1074-5
   Craig JW, 2010, APPL ENVIRON MICROB, V76, P1633, DOI 10.1128/AEM.02169-09
   Cummings DE, 2011, ENVIRON SCI TECHNOL, V45, P447, DOI 10.1021/es1029206
   D'Costa VM, 2007, CURR OPIN MICROBIOL, V10, P481, DOI 10.1016/j.mib.2007.08.009
   Deng Y, 2015, ANN CLIN MICROB ANTI, V14, DOI 10.1186/s12941-015-0100-6
   Donato JJ, 2010, APPL ENVIRON MICROB, V76, P4396, DOI 10.1128/AEM.01763-09
   Fang H, 2015, ENVIRON SCI TECHNOL, V49, P1095, DOI 10.1021/es504157v
   Forsberg KJ, 2014, NATURE, V509, P612, DOI 10.1038/nature13377
   Gillings MR, 2014, MICROBIOL MOL BIOL R, V78, P257, DOI 10.1128/MMBR.00056-13
   Huang KL, 2014, INT J MOL SCI, V15, P10083, DOI 10.3390/ijms150610083
   Hug LA, 2016, NAT MICROBIOL, V1, DOI [10.1038/NMICROBIOL.2016.48, 10.1038/nmicrobiol.2016.48]
   Kang HS, 2016, ACS SYNTH BIOL, V5, P1002, DOI 10.1021/acssynbio.6b00080
   Kanokratana P, 2015, J BIOSCI BIOENG, V119, P384, DOI 10.1016/j.jbiosc.2014.09.010
   Kim HJ, 2015, MOL BIOTECHNOL, V57, P781, DOI 10.1007/s12033-015-9871-4
   dos Santos DFK, 2015, BIOTECHNOL LETT, V37, P1809, DOI 10.1007/s10529-015-1861-x
   Lee CM, 2008, BIOCHEM BIOPH RES CO, V370, P322, DOI 10.1016/j.bbrc.2008.03.102
   Li B, 2015, ISME J, V9, P2490, DOI 10.1038/ismej.2015.59
   Ling LL, 2015, NATURE, V517, P455, DOI 10.1038/nature14098
   Liu B, 2009, NUCLEIC ACIDS RES, V37, pD443, DOI 10.1093/nar/gkn656
   López-Pérez M, 2013, INT MICROBIOL, V16, P103, DOI 10.2436/20.1501.01.xx
   Ma LP, 2014, APPL MICROBIOL BIOT, V98, P5195, DOI 10.1007/s00253-014-5511-3
   Martínez JL, 2008, SCIENCE, V321, P365, DOI 10.1126/science.1159483
   McArthur AG, 2013, ANTIMICROB AGENTS CH, V57, P3348, DOI 10.1128/AAC.00419-13
   McGarvey KM, 2012, APPL ENVIRON MICROB, V78, P1708, DOI 10.1128/AEM.06759-11
   Nagayama H, 2015, APPL MICROBIOL BIOT, V99, P4453, DOI 10.1007/s00253-014-6322-2
   Nesme J, 2014, CURR BIOL, V24, P1096, DOI 10.1016/j.cub.2014.03.036
   O'Mahony MM, 2015, BIOENGINEERED, V6, P89, DOI 10.1080/21655979.2015.1018493
   Parsley LC, 2010, APPL ENVIRON MICROB, V76, P3753, DOI 10.1128/AEM.03080-09
   Pereira MR, 2015, PLOS ONE, V10, DOI 10.1371/journal.pone.0133723
   Privé F, 2015, APPL MICROBIOL BIOT, V99, P5475, DOI 10.1007/s00253-014-6355-6
   Seiple IB, 2016, NATURE, V533, P338, DOI 10.1038/nature17967
   Sharon I, 2015, GENOME RES, V25, P534, DOI 10.1101/gr.183012.114
   STOKES HW, 1989, MOL MICROBIOL, V3, P1669, DOI 10.1111/j.1365-2958.1989.tb00153.x
   Su JQ, 2014, ENVIRON INT, V65, P9, DOI 10.1016/j.envint.2013.12.010
   Su J, 2015, WORLD J MICROB BIOT, V31, P1093, DOI 10.1007/s11274-015-1859-5
   Torres-Cortés G, 2011, ENVIRON MICROBIOL, V13, P1101, DOI 10.1111/j.1462-2920.2010.02422.x
   Truman AW, 2014, ANTIMICROB AGENTS CH, V58, P5687, DOI 10.1128/AAC.03349-14
   Uyaguari MI, 2011, APPL ENVIRON MICROB, V77, P8226, DOI 10.1128/AEM.02732-10
   Vercammen K, 2013, MICROBIOLOGYOPEN, V2, P674, DOI 10.1002/mbo3.104
   Vester JK, 2015, APPL MICROBIOL BIOT, V99, P717, DOI 10.1007/s00253-014-5931-0
   Wang Z, 2013, PLOS ONE, V8, DOI 10.1371/journal.pone.0076079
   Xu B, 2014, J MICROBIOL BIOTECHN, V24, P447, DOI 10.4014/jmb.1310.10121
   Yang J, 2013, MICROB ECOL, V65, P975, DOI 10.1007/s00248-013-0187-2
   Yang Y, 2014, WATER RES, V62, P97, DOI 10.1016/j.watres.2014.05.019
   Yang Y, 2013, ENVIRON SCI TECHNOL, V47, P10197, DOI 10.1021/es4017365
   Zhang T, 2011, PLOS ONE, V6, DOI 10.1371/journal.pone.0026041
NR 50
TC 41
Z9 53
U1 1
U2 178
PU SPRINGER
PI NEW YORK
PA 233 SPRING ST, NEW YORK, NY 10013 USA
SN 0095-3628
EI 1432-184X
J9 MICROB ECOL
JI Microb. Ecol.
PD FEB
PY 2017
VL 73
IS 2
BP 479
EP 491
DI 10.1007/s00248-016-0866-x
PG 13
WC Ecology; Marine & Freshwater Biology; Microbiology
WE Science Citation Index Expanded (SCI-EXPANDED)
SC Environmental Sciences & Ecology; Marine & Freshwater Biology;
   Microbiology
GA EK1VL
UT WOS:000393713800019
PM 27709246
DA 2026-05-21
ER

PT J
AU Liang, JS
   Mao, GN
   Yin, XL
   Ma, LP
   Liu, L
   Bai, YH
   Zhang, T
   Qu, JH
AF Liang, Jinsong
   Mao, Guannan
   Yin, Xiaole
   Ma, Liping
   Liu, Lei
   Bai, Yaohui
   Zhang, Tong
   Qu, Jiuhui
TI Identification and quantification of bacterial genomes carrying
   antibiotic resistance genes and virulence factor genes for aquatic
   microbiological risk assessment
SO WATER RESEARCH
LA English
DT Article
DE Pathogenic antibiotic resistant bacteria; Antibiotic resistance genes;
   Virulence factor genes; Microbiological risk; Aquatic ecosystem
AB Aquatic ecosystems have been increasingly threatened by anthropogenic activities, e.g., wastewater discharge and farm operation. Several methods are adopted to evaluate the effects of anthropogenic activities on biological risk in the environment, such as qPCR and amplicon next-generation sequencing. However, these methods fall short of providing genomic information of target species, which is vital for risk assessment from genomic aspect. Here, we developed a novel approach integrating metagenomic analysis and flow cytometry to identify and quantify potential pathogenic antibiotic resistant bacteria (PARB; carrying both antibiotic resistance genes (ARGs) and virulence factor genes (VFGs)) in the environment, which are of particular concern due to their infection ability and antibiotic resistance. Based on the abundance/density of PARB, we evaluated microbiological risk in a river impacted by both municipal drainage and agriculture runoff. We collected samples upstream (mountainous area) as the control. Results showed that 81.8% of dominant PARB (33) recovered using our approach were related to known pathogenic taxa. In addition, intragenomic ARGs-VFGs coexistence patterns in the dominant Pseudomonas genomes (20 out of 71 PARB) showed high similarity with the most closely related Pseudomonas genomes from the NCBI RetSeq database. These results reflect acceptable reliability of the approach for (potential) pathogen identification in environmental samples. According to the PARB density, microbiological risk in samples from the agricultural area was significantly higher than in samples from the urban area. We speculated that this was due to the higher antibiotic usage in agriculture as well as intragenomic ARGs-VFGs co-evolution under antibiotic selective pressure. This study provides an alternative approach for the identification and quantification of PARB in aquatic environments, which can be applied for microbiological risk assessment. (C) 2019 Elsevier Ltd. All rights reserved.
C1 [Liang, Jinsong; Mao, Guannan; Bai, Yaohui; Qu, Jiuhui] Chinese Acad Sci, Res Ctr Ecoenvironm Sci, Key Lab Drinking Water Sci & Technol, 18 Shuangqing Rd, Beijing 100085, Peoples R China.
   [Liang, Jinsong; Yin, Xiaole; Liu, Lei; Zhang, Tong] Univ Hong Kong, Environm Microbiome Engn & Biotechnol Lab, Hong Kong, Peoples R China.
   [Ma, Liping] East China Normal Univ, Sch Ecol & Environm Sci, Shanghai Key Lab Urban Ecol Proc & Ecorestorat, Shanghai 200241, Peoples R China.
   [Liu, Lei] Southern Univ Sci & Technol, Sch Environm Sci & Engn, State Environm Protect Key Lab Integrated Surface, Shenzhen 518055, Peoples R China.
C3 Chinese Academy of Sciences; Research Center for Eco-Environmental
   Sciences (RCEES), CAS; University of Hong Kong; East China Normal
   University; Southern University of Science & Technology
RP Bai, YH (corresponding author), Chinese Acad Sci, Res Ctr Ecoenvironm Sci, Key Lab Drinking Water Sci & Technol, 18 Shuangqing Rd, Beijing 100085, Peoples R China.
EM yhbai@rcees.ac.cn
RI Liu, Lei/KOC-6622-2024; Yin, Xiaole/JAN-4576-2023; Zhang,
   Tong/C-6786-2008; liang, jinsong/AAP-5012-2021
OI Liu, Lei/0000-0002-9859-7698; Bai, Yaohui/0000-0002-2086-4477; Yin,
   Xiaole/0000-0002-8357-4629; Zhang, Tong/0000-0003-1148-4322; 曲,
   久辉/0000-0001-9177-093X; 
FU National Natural Science Foundation of China [51578537, 51420105012];
   Chinese Academy of Sciences [ZDRW-ZS-2016-5-6]; Hong Kong Scholars
   Program
FX This study was supported by the National Natural Science Foundation of
   China (Funding No. 51578537and 51420105012) and Chinese Academy of
   Sciences (ZDRW-ZS-2016-5-6). We thank other group members of the
   "Ecolmprove" project for their help in sampling and water quality
   analysis. Part of the computations were performed using research
   computing facilities offered by Information Technology Services from the
   University of Hong Kong. This research was also funded by the Hong Kong
   Scholars Program.
CR Abdalla AM, 2015, Journal of Advanced Laboratory Research in Biology, V6, P97
   Adapa S, 2019, CLIN CASE REP, V7, P829, DOI 10.1002/ccr3.2094
   Alneberg J, 2014, NAT METHODS, V11, P1144, DOI [10.1038/NMETH.3103, 10.1038/nmeth.3103]
   ALTSCHUL SF, 1990, J MOL BIOL, V215, P403, DOI 10.1016/S0022-2836(05)80360-2
   Ashton PM, 2015, NAT BIOTECHNOL, V33, P296, DOI 10.1038/nbt.3103
   Beceiro A, 2013, CLIN MICROBIOL REV, V26, P185, DOI 10.1128/CMR.00059-12
   Ben YJ, 2019, ENVIRON RES, V169, P483, DOI 10.1016/j.envres.2018.11.040
   BergogneBerezin E, 1996, CLIN MICROBIOL REV, V9, P148, DOI 10.1128/CMR.9.2.148
   Bondarczuk K, 2016, ENVIRON INT, V87, P49, DOI 10.1016/j.envint.2015.11.011
   Bushnell B, 2014, BBMAP FAST ACCURATE
   Chen LH, 2005, NUCLEIC ACIDS RES, V33, pD325, DOI 10.1093/nar/gki008
   Chereau F, 2017, BMJ-BRIT MED J, V358, P2, DOI 10.1136/bmj.j3393
   Coenye T, 2014, PROKARYOTES
   Cruz AT, 2007, J CLIN MICROBIOL, V45, P1989, DOI 10.1128/JCM.00632-07
   Cui QJ, 2017, J ENVIRON SCI, V57, P137, DOI 10.1016/j.jes.2016.11.008
   Escudeiro P, 2019, MSPHERE, V4, DOI 10.1128/mSphere.00135-19
   Glaeser S, 2014, PROKARYOTES
   Hu YF, 2013, NAT COMMUN, V4, DOI 10.1038/ncomms3151
   Hyatt D, 2010, BMC BIOINFORMATICS, V11, DOI 10.1186/1471-2105-11-119
   Jain C, 2018, NAT COMMUN, V9, DOI 10.1038/s41467-018-07641-9
   Janda JM, 2014, CRIT REV MICROBIOL, V40, P293, DOI 10.3109/1040841X.2012.726209
   Kang DWD, 2019, PEERJ, V7, DOI 10.7717/peerj.7359
   Li DH, 2015, BIOINFORMATICS, V31, P1674, DOI 10.1093/bioinformatics/btv033
   Liao KLL, 2018, ENVIRON INT, V116, P147, DOI 10.1016/j.envint.2018.04.003
   Merino S, 1995, INT J FOOD MICROBIOL, V28, P157, DOI 10.1016/0168-1605(95)00054-2
   Nescerecka A, 2016, J MICROBIOL METH, V131, P172, DOI 10.1016/j.mimet.2016.10.022
   Olm MR, 2017, ISME J, V11, P2864, DOI 10.1038/ismej.2017.126
   Parks DH, 2018, NAT BIOTECHNOL, V36, P996, DOI 10.1038/nbt.4229
   Pruden A, 2006, ENVIRON SCI TECHNOL, V40, P7445, DOI 10.1021/es060413l
   Riera-Ruiz C, 2014, PLANT DIS, V98, P1577, DOI 10.1094/PDIS-03-14-0222-PDN
   Rodriguez-Mozaz S, 2015, WATER RES, V69, P234, DOI 10.1016/j.watres.2014.11.021
   Rovai M, 2014, J DAIRY SCI, V97, P5393, DOI 10.3168/jds.2014-7988
   Rozenblat B.H, 2003, APPL ENVIRON MICROB, V69, P4236
   Shannon P, 2003, GENOME RES, V13, P2498, DOI 10.1101/gr.1239303
   Su D, 2019, SCI TOTAL ENV
   Unc A, 2012, J ENVIRON QUAL, V41, P534, DOI 10.2134/jeq2011.0172
   Uritskiy GV, 2018, MICROBIOME, V6, DOI 10.1186/s40168-018-0541-1
   Vance RE, 2004, P NATL ACAD SCI USA, V101, P2135, DOI 10.1073/pnas.0307308101
   Wu YW, 2016, BIOINFORMATICS, V32, P605, DOI 10.1093/bioinformatics/btv638
   Yin XL, 2018, BIOINFORMATICS, V34, P2263, DOI 10.1093/bioinformatics/bty053
   Zhang B, 2016, PLOS ONE, V11, DOI 10.1371/journal.pone.0167422
   Zhang QQ, 2015, ENVIRON SCI TECHNOL, V49, P6772, DOI 10.1021/acs.est.5b00729
   Zhang XX, 2009, APPL MICROBIOL BIOT, V82, P1169, DOI 10.1007/s00253-009-1886-y
   Zhao WX, 2018, ENVIRON SCI POLLUT R, V25, P21467, DOI 10.1007/s11356-018-2507-z
NR 44
TC 171
Z9 198
U1 13
U2 424
PU PERGAMON-ELSEVIER SCIENCE LTD
PI OXFORD
PA THE BOULEVARD, LANGFORD LANE, KIDLINGTON, OXFORD OX5 1GB, ENGLAND
SN 0043-1354
EI 1879-2448
J9 WATER RES
JI Water Res.
PD JAN 1
PY 2020
VL 168
AR 115160
DI 10.1016/j.watres.2019.115160
PG 9
WC Engineering, Environmental; Environmental Sciences; Water Resources
WE Science Citation Index Expanded (SCI-EXPANDED)
SC Engineering; Environmental Sciences & Ecology; Water Resources
GA JP5MG
UT WOS:000498308000018
PM 31614233
DA 2026-05-21
ER

PT J
AU Zou, YA
   Xiao, ZJ
   Wang, LF
   Wang, YT
   Yin, HJ
   Li, Y
AF Zou, Yina
   Xiao, Zijian
   Wang, Longfei
   Wang, Yutao
   Yin, Haojie
   Li, Yi
TI Prevalence of antibiotic resistance genes and virulence factors in the
   sediment of WWTP effluent-dominated rivers
SO SCIENCE OF THE TOTAL ENVIRONMENT
LA English
DT Article
DE Effluent-dominated rivers; Antibiotic resistance genes (ARGs); Virulence
   factors (VFs); Network analysis; Metagenome-assembled genomes (MAGs)
   analysis
ID PSYCHROBACTER-SANGUINIS; NITROGEN; BIOFILM; CLASSIFICATION;
   DETERMINANTS; BACTERIA; MOTILITY
AB In the context of increasing aridity due to climate changes, effluent from wastewater treatment plants (WWTPs) became dominant in some rivers. However, the prevalence of antibiotic resistance genes (ARGs) and virulence factors (VFs) in effluent-dominated rivers was rarely investigated. In this study, the profiles of ARGs and VFs in the sediment of two effluent-dominated rivers were revealed through the metagenomic sequencing technique. In each river, samples from the effluent discharge point (P site) and approximately 500 m downstream (D site) were collected. Results showed that the abundances of ARGs and VFs were both higher in D sites than those in P sites, indicating higher risks in the downstream areas. The compositions of ARGs were similar in the P sites of two rivers while being distinct in the D sites. The same was true for changes in the VFs compositions. Microbial community structure variations were the main driver for the changes in ARGs and VFs. Network analysis revealed that the interaction of ARGs and VF genes (VFGs) in sediment was intense. Two VFGs and eleven ARGs were identified to play important roles in the network. Metagenome-assembled genomes (MAGs) were generated to evaluate the coexistence of ARGs and VFGs at the single genome level. It was found that 38.4 % of the MAGs contained both ARGs and VFGs, and two MAGs were from pathogenic genera. These results suggested that high microbiological risks existed in effluent-dominated rivers, and necessary measures should be taken to prevent the potential threat to public health.
C1 [Zou, Yina] Hohai Univ, Yangtze Inst Conservat & Dev, Natl Key Lab Water Disaster Prevent, Nanjing 210098, Peoples R China.
   [Xiao, Zijian] Hohai Univ, Dayu Coll, Natl Key Lab Water Disaster Prevent, Nanjing 210098, Peoples R China.
   [Wang, Longfei; Wang, Yutao; Yin, Haojie; Li, Yi] Hohai Univ, Coll Environm, Key Lab Integrated Regulat & Resource Dev Shallow, Minist Educ, Nanjing 210098, Peoples R China.
C3 Hohai University; Hohai University; Hohai University
RP Li, Y (corresponding author), Hohai Univ, Coll Environm, Key Lab Integrated Regulat & Resource Dev Shallow, Minist Educ, Nanjing 210098, Peoples R China.
EM envly@hhu.edu.cn
OI Ding, Yu/0009-0005-7349-2856
FU National Natural Science Foundation of China [5217100104, 52200192];
   Belt and Road Special Foundation of the National Key Laboratory of Water
   Disaster Prevention [2022491511]; Joint Open Foundation of School of
   Environ-ment, China University of Geosciences (Wuhan) [SES-UF-13]
FX This study received support from National Natural Science Foundation of
   China (No. 5217100104 and No. 52200192) , the Belt and Road Special
   Foundation of the National Key Laboratory of Water Disaster Prevention
   (No. 2022491511) , and the Joint Open Foundation of School of
   Environ-ment, China University of Geosciences (Wuhan) (No. SES-UF-13) .
CR Al-Aamri A, 2019, BMC BIOINFORMATICS, V20, DOI 10.1186/s12859-019-2634-7
   Alcock BP, 2020, NUCLEIC ACIDS RES, V48, pD517, DOI 10.1093/nar/gkz935
   Asadi A, 2019, INFECTION, V47, P13, DOI 10.1007/s15010-018-1222-5
   Bengtsson-Palme J, 2018, FEMS MICROBIOL REV, V42, P68, DOI 10.1093/femsre/fux053
   Berman T, 2003, AQUAT MICROB ECOL, V31, P279, DOI 10.3354/ame031279
   Bhakyashree K, 2020, INDIAN J PHARM EDUC, V54, P858, DOI 10.5530/ijper.54.4.178
   Bonwitt J, 2018, EMERG INFECT DIS, V24, P1942, DOI 10.3201/eid2410.171821
   Browne K, 2020, INT J MOL SCI, V21, DOI 10.3390/ijms21197047
   Cacace D, 2019, WATER RES, V162, P320, DOI 10.1016/j.watres.2019.06.039
   Camacho C, 2009, BMC BIOINFORMATICS, V10, DOI 10.1186/1471-2105-10-421
   Chauhan N.S., 2023, Developments in Microbiology, Degradation of Antibiotics and Antibiotic-Resistant Bacteria from Various Sources, P179, DOI [10.1016/B978-0-323-99866-6.00014-3, DOI 10.1016/B978-0-323-99866-6.00014-3]
   Chaumeil PA, 2020, BIOINFORMATICS, V36, P1925, DOI 10.1093/bioinformatics/btz848
   Chen SF, 2018, BIOINFORMATICS, V34, P884, DOI 10.1093/bioinformatics/bty560
   Chen Y, 2020, ECOTOX ENVIRON SAFE, V206, DOI 10.1016/j.ecoenv.2020.111371
   Cui QJ, 2019, ENVIRON POLLUT, V249, P24, DOI 10.1016/j.envpol.2019.02.094
   Deshpande AS, 2022, WATER RES, V217, DOI 10.1016/j.watres.2022.118363
   Dong PY, 2019, J ENVIRON SCI, V77, P65, DOI 10.1016/j.jes.2018.06.011
   Doughari HJ, 2011, MICROBES ENVIRON, V26, P101, DOI 10.1264/jsme2.ME10179
   Duan QD, 2013, J BASIC MICROB, V53, P1, DOI [10.1002/jobm.201100335, 10.1002/jobm.201370001]
   Eissler Y, 2020, MICROORGANISMS, V8, DOI 10.3390/microorganisms8071077
   Engering A, 2013, EMERG MICROBES INFEC, V2, DOI 10.1038/emi.2013.5
   Fang TT, 2018, WATER RES, V145, P541, DOI 10.1016/j.watres.2018.08.042
   Flemming HC, 2019, NAT REV MICROBIOL, V17, P247, DOI 10.1038/s41579-019-0158-9
   Hu YF, 2013, NAT COMMUN, V4, DOI 10.1038/ncomms3151
   Huan YC, 2020, FRONT MICROBIOL, V11, DOI 10.3389/fmicb.2020.582779
   Huang JJ, 2011, WATER RES, V45, P2775, DOI 10.1016/j.watres.2011.02.026
   Josenhans C, 2002, INT J MED MICROBIOL, V291, P605, DOI 10.1078/1438-4221-00173
   Knoben WJM, 2018, WATER RESOUR RES, V54, P5088, DOI 10.1029/2018WR022913
   Kokare CR, 2009, INDIAN J BIOTECHNOL, V8, P159
   Kovale L, 2021, MICROBES INFECT, V23, DOI 10.1016/j.micinf.2021.104847
   Kumar M, 2020, ENVIRON RES, V183, DOI [10.1016/j.envres.2020.109179, 10.1016/j.gsd.2020.100400]
   Le Guern R, 2014, J CLIN MICROBIOL, V52, P3475, DOI 10.1128/JCM.01197-14
   Lee J, 2021, WATER RES, V197, DOI 10.1016/j.watres.2021.117050
   Lee YJ, 2013, ISME J, V7, P1974, DOI 10.1038/ismej.2013.88
   Leff LG, 2023, CURR OPIN BIOTECH, V79, DOI 10.1016/j.copbio.2022.102878
   Li DH, 2016, METHODS, V102, P3, DOI 10.1016/j.ymeth.2016.02.020
   Li SN, 2022, SCI TOTAL ENVIRON, V838, DOI 10.1016/j.scitotenv.2022.156544
   Liang JS, 2020, WATER RES, V168, DOI 10.1016/j.watres.2019.115160
   Liu B, 2022, NUCLEIC ACIDS RES, V50, pD912, DOI 10.1093/nar/gkab1107
   Luthy RG, 2015, FRONT ECOL ENVIRON, V13, P477, DOI 10.1890/150038
   Mao GN, 2021, J ENVIRON SCI, V101, P27, DOI 10.1016/j.jes.2020.05.014
   Mea HJ, 2021, MICROBIOL RES, V247, DOI 10.1016/j.micres.2021.126722
   MEKALANOS JJ, 1992, J BACTERIOL, V174, P1
   Menzel P, 2016, NAT COMMUN, V7, DOI 10.1038/ncomms11257
   Meziti A, 2021, APPL ENVIRON MICROB, V87, DOI 10.1128/AEM.02593-20
   Moya B, 2008, ANTIMICROB AGENTS CH, V52, P3694, DOI 10.1128/AAC.00172-08
   Na GS, 2018, SCI REP-UK, V8, DOI 10.1038/s41598-018-20077-x
   Neil K, 2021, FRONT MICROBIOL, V12, DOI 10.3389/fmicb.2021.673260
   Olm MR, 2017, ISME J, V11, P2864, DOI 10.1038/ismej.2017.126
   Pan Y, 2020, MSYSTEMS, V5, DOI 10.1128/mSystems.00821-19
   Pantanella F, 2020, INT J ENV RES PUB HE, V17, DOI 10.3390/ijerph17186813
   Peterson E, 2018, FRONT MICROBIOL, V9, DOI 10.3389/fmicb.2018.02928
   Posselt M., 2020, Transformation of Micropollutants in the Hyporheic Zone
   Pulingam T, 2022, EUR J PHARM SCI, V170, DOI 10.1016/j.ejps.2021.106103
   Redondo-Nieto M, 2008, J BACTERIOL, V190, P4106, DOI 10.1128/JB.00178-08
   Reichert G, 2021, SCI TOTAL ENVIRON, V768, DOI 10.1016/j.scitotenv.2020.144526
   Schwermer CU, 2021, J ENVIRON MANAGE, V288, DOI 10.1016/j.jenvman.2021.112445
   Song F, 2015, J DENT RES, V94, P1027, DOI 10.1177/0022034515587690
   Soucy SM, 2015, NAT REV GENET, V16, P472, DOI 10.1038/nrg3962
   Streicher LM, 2021, J GLOB ANTIMICROB RE, V24, P285, DOI 10.1016/j.jgar.2020.12.025
   Tang JY, 2016, ECOTOX ENVIRON SAFE, V132, P260, DOI 10.1016/j.ecoenv.2016.06.016
   Tang WZ, 2022, CHEMOSPHERE, V295, DOI 10.1016/j.chemosphere.2022.133875
   Taylor TB, 2015, SCIENCE, V347, P1014, DOI 10.1126/science.1259145
   Thornton CN, 2020, GIGASCIENCE, V9, DOI 10.1093/gigascience/giaa125
   Uritskiy GV, 2018, MICROBIOME, V6, DOI 10.1186/s40168-018-0541-1
   Wang QJ, 2020, ENVIRON POLLUT, V263, DOI 10.1016/j.envpol.2020.114478
   Woolhouse MEJ, 2005, EMERG INFECT DIS, V11, P1842, DOI 10.3201/eid1112.050997
   Yang C, 2022, ENVIRON RES, V214, DOI 10.1016/j.envres.2022.113823
   Zhao JH, 2022, FRONT ENV SCI ENG, V16, DOI 10.1007/s11783-021-1469-4
   Zhao Q, 2021, WATER RES, V205, DOI 10.1016/j.watres.2021.117672
   Zhao RX, 2020, WATER RES, V186, DOI 10.1016/j.watres.2020.116318
   Zhao SR, 2020, RNA, V26, P903, DOI 10.1261/rna.074922.120
   Zhou ZM, 2022, FRONT ENV SCI ENG, V16, DOI 10.1007/s11783-021-1463-x
   Zhu WH, 2010, NUCLEIC ACIDS RES, V38, DOI 10.1093/nar/gkq275
NR 74
TC 19
Z9 22
U1 20
U2 156
PU ELSEVIER
PI AMSTERDAM
PA RADARWEG 29, 1043 NX AMSTERDAM, NETHERLANDS
SN 0048-9697
EI 1879-1026
J9 SCI TOTAL ENVIRON
JI Sci. Total Environ.
PD NOV 1
PY 2023
VL 897
AR 165441
DI 10.1016/j.scitotenv.2023.165441
EA JUL 2023
PG 10
WC Environmental Sciences
WE Science Citation Index Expanded (SCI-EXPANDED)
SC Environmental Sciences & Ecology
GA O9MW7
UT WOS:001046997800001
PM 37437635
DA 2026-05-21
ER

PT J
AU Fang, H
   Pu, M
   Jiang, AL
   Haiti, F
   Liu, YB
   Ailijiang, N
   Mamat, A
   Tu, XF
AF Fang, Hua
   Pu, Miao
   Jiang, Ailier
   Haiti, Fuer
   Liu, Yubei
   Ailijiang, Nuerla
   Mamat, Anwar
   Tu, Xifeng
TI Prevalence of antibiotic resistance gene in different wastewater
   treatment systems and effluent-irrigated soils through metagenomic
   analysis
SO SCIENTIFIC REPORTS
LA English
DT Article
DE Antibiotic resistance gene; Irrigated soil; Reclaimed water treatment
   plant; Wastewater treatment system
ID MICROBIAL COMMUNITY; FATE; BACTERIA; PROLIFERATION; IMPACTS; URBAN
AB Wastewater treatment systems (WWTS) are considered to be the main source of antibiotic resistance genes (ARGs) spreading into the environment. In this study, samples were collected from WWTS influent, biological treatment tank effluent, and recycled water treatment plant (RTP) effluent during summer and winter, followed by metagenomic sequencing. The study investigated the differences in antibiotic resistance gene transfer between two typical wastewater treatment plants (WWTPs) processes and the impact of recycled water irrigation on ARG dissemination in soil. The WWTS (HD and MD) adopting two combined processes of "Adsorption-Biodegradation Process(AB )+ Anaerobic-Anoxic-Oxic Process(AAO)" and "AAO + Membrane Bioreactor(MBR)" as the research objects for the first time.The primary ARGs types identified were multidrug resistance, tetracycline, macrolide, and aminoglycoside resistance genes. The top three ARGs subtypes by relative abundance in the influent, biological treatment tank effluent, and total effluent were msrE, mphE, and ANT(6)-Ia, respectively. Seasonal variations did not significantly influence the distribution of ARGs in the two WWTSs. The AAO and AB processes increase the relative abundance and diversity of ARGs, while ARGs relative abundance decreases after RTP treatment but may proliferate new ARGs subtypes. Additionally, the efficiency of reducing the relative abundance of ARGs in summer is higher than that in winter. The two WWTSs were able to efficiently remove msrE and mphE. The abundance and diversity of ARGs and microorganisms were maximum in soil samples from the RTP. The microbial genera significantly related to ARGs may become its potential host, such as Rhodanobacter had significant correlations with ropB2, carA, and oleB. These results provide new insights into the control of ARGs contamination and focus on the risks associated with irrigated wastewater.
C1 [Fang, Hua; Jiang, Ailier; Haiti, Fuer; Liu, Yubei] Xinjiang Commun Investment Construct Management Co, Urumqi, Peoples R China.
   [Pu, Miao; Ailijiang, Nuerla; Tu, Xifeng] Xinjiang Univ, Educ Minist, Coll Ecol & Environm, Key Lab Oasis Ecol, Urumqi 830017, Peoples R China.
   [Ailijiang, Nuerla; Tu, Xifeng] Minist Educ, Xinjiang Jinghe Observat & Res Stn Temperate Deser, Urumqi 830017, Peoples R China.
   [Pu, Miao] Xinjiang Inst Nonferrous Met Co, Urumqi 830022, Peoples R China.
   [Mamat, Anwar] Xinjiang Univ, Sch Chem Engn & Technol, Urumqi 830017, Peoples R China.
C3 Xinjiang University; Xinjiang University
RP Ailijiang, N (corresponding author), Xinjiang Univ, Educ Minist, Coll Ecol & Environm, Key Lab Oasis Ecol, Urumqi 830017, Peoples R China.; Ailijiang, N (corresponding author), Minist Educ, Xinjiang Jinghe Observat & Res Stn Temperate Deser, Urumqi 830017, Peoples R China.
EM aljnel@xju.edu.cn
OI Mamat, Anwar/0009-0006-0387-1612
FU the "Tianshan Yingcai" Cultivation Program [2024TSYCCX0014]; Research
   and Demonstration Application of Technology for the Construction of Near
   Zero Carbon Smart Service Areas with Self Consistent Water Resources and
   Energy in Desert Areas [XJJT2KX-FWCG-202411-0736]; National Natural
   Science Foundation of China [51968067]
FX This work was funded by the Research and Demonstration Application of
   Technology for the Construction of Near Zero Carbon Smart Service Areas
   with Self Consistent Water Resources and Energy in Desert Areas [grant
   No. XJJT2KX-FWCG-202411-0736], "Tianshan Yingcai" Cultivation Program
   [grant No. 2024TSYCCX0014], the Natural Science Foundation of the
   Autonomous Region - Outstanding Youth Science Foundation Project [grant
   No. 2025D01E11].
CR Aslam B, 2018, INFECT DRUG RESIST, V11, P1645, DOI 10.2147/IDR.S173867
   Bengtsson-Palme J, 2016, SCI TOTAL ENVIRON, V572, P697, DOI 10.1016/j.scitotenv.2016.06.228
   Birosová L, 2014, SCI TOTAL ENVIRON, V490, P440, DOI 10.1016/j.scitotenv.2014.05.030
   Cedeno-Muñoz JS, 2024, SCI TOTAL ENVIRON, V952, DOI 10.1016/j.scitotenv.2024.175906
   Chakraborty P, 2021, WATER RES, V190, DOI 10.1016/j.watres.2020.116668
   Chen CQ, 2014, ENVIRON POLLUT, V193, P94, DOI 10.1016/j.envpol.2014.06.005
   Cheng XX, 2021, CHEMOSPHERE, V271, DOI 10.1016/j.chemosphere.2021.129563
   Christou A, 2017, WATER RES, V123, P448, DOI 10.1016/j.watres.2017.07.004
   Collado L, 2008, ENVIRON MICROBIOL, V10, P1635, DOI 10.1111/j.1462-2920.2007.01555.x
   Cydzik-Kwiatkowska A, 2016, WORLD J MICROB BIOT, V32, DOI 10.1007/s11274-016-2012-9
   D'Costa VM, 2006, SCIENCE, V311, P374, DOI 10.1126/science.1120800
   Dalkmann P, 2012, PLOS ONE, V7, DOI 10.1371/journal.pone.0045397
   Dhingra S, 2020, FRONT PUBLIC HEALTH, V8, DOI 10.3389/fpubh.2020.535668
   Dodd MC, 2012, J ENVIRON MONITOR, V14, P1754, DOI 10.1039/c2em00006g
   Fernando DM, 2016, APPL ENVIRON MICROB, V82, P4767, DOI 10.1128/AEM.00798-16
   Fu LM, 2012, BIOINFORMATICS, V28, P3150, DOI 10.1093/bioinformatics/bts565
   Gao P, 2012, SCI TOTAL ENVIRON, V421, P173, DOI 10.1016/j.scitotenv.2012.01.061
   Gatica J, 2013, ENVIRON SCI POLLUT R, V20, P3529, DOI 10.1007/s11356-013-1505-4
   Guo XR, 2021, FRONT MICROBIOL, V12, DOI 10.3389/fmicb.2021.709051
   Han XM, 2016, ENVIRON POLLUT, V211, P48, DOI 10.1016/j.envpol.2015.12.033
   Holmes AH, 2016, LANCET, V387, P176, DOI 10.1016/S0140-6736(15)00473-0
   Jechalke S, 2014, TRENDS MICROBIOL, V22, P536, DOI 10.1016/j.tim.2014.05.005
   Ju F, 2019, ISME J, V13, P346, DOI 10.1038/s41396-018-0277-8
   Ju F, 2016, WATER RES, V91, P1, DOI 10.1016/j.watres.2015.11.071
   Kucukunsal S, 2020, WATER ENVIRON RES, V92, P911, DOI 10.1002/wer.1286
   Kunhikannan S, 2021, MICROBIOLOGYOPEN, V10, DOI 10.1002/mbo3.1197
   Lambirth K, 2018, WATER-SUI, V10, DOI 10.3390/w10111539
   Li B, 2015, ISME J, V9, P2490, DOI 10.1038/ismej.2015.59
   Li DH, 2015, BIOINFORMATICS, V31, P1674, DOI 10.1093/bioinformatics/btv033
   Li RQ, 2008, BIOINFORMATICS, V24, P713, DOI 10.1093/bioinformatics/btn025
   Li X., 2025, ENERGY ENV SUSTAINAB, DOI [10.1016/j.eesus.2025.100022, DOI 10.1016/J.EESUS.2025.100022]
   Luo G, 2017, ENVIRON SCI TECHNOL, V51, P4069, DOI 10.1021/acs.est.6b05100
   Manoharan RK, 2021, J ENVIRON MANAGE, V296, DOI 10.1016/j.jenvman.2021.113270
   Mao DQ, 2015, WATER RES, V85, P458, DOI 10.1016/j.watres.2015.09.010
   Marano RBM, 2019, WATER RES, V164, DOI 10.1016/j.watres.2019.114906
   Milakovic M, 2020, SCI TOTAL ENVIRON, V706, DOI 10.1016/j.scitotenv.2019.136001
   Naznine F, 2025, MICROBE-NETH, V7, DOI 10.1016/j.microb.2025.100386
   Pu CJ, 2018, J HAZARD MATER, V344, P441, DOI 10.1016/j.jhazmat.2017.10.031
   Pu M, 2022, J ENVIRON CHEM ENG, V10, DOI 10.1016/j.jece.2022.107715
   Schages L, 2021, ANTIBIOTICS-BASEL, V10, DOI 10.3390/antibiotics10050514
   Seyoum MM, 2021, SCI TOTAL ENVIRON, V782, DOI 10.1016/j.scitotenv.2021.146835
   Shintani M, 2007, J BACTERIOL, V189, P2007, DOI 10.1128/JB.01486-06
   Silvester R., 2017, Sci. Total Environ, V123, P468
   Stepanauskas R, 2006, ENVIRON MICROBIOL, V8, P1510, DOI 10.1111/j.1462-2920.2006.01091.x
   Storteboom H, 2010, ENVIRON SCI TECHNOL, V44, P7397, DOI 10.1021/es101657s
   Tong J, 2019, BIORESOURCE TECHNOL, V272, P489, DOI 10.1016/j.biortech.2018.10.079
   Wang JL, 2020, SCI TOTAL ENVIRON, V744, DOI 10.1016/j.scitotenv.2020.140997
   Wang JL, 2015, SCI TOTAL ENVIRON, V526, P366, DOI 10.1016/j.scitotenv.2015.05.046
   Wang L, 2024, J HAZARD MATER, V465, DOI 10.1016/j.jhazmat.2023.133319
   Wang Y, 2025, J ENVIRON CHEM ENG, V13, DOI 10.1016/j.jece.2025.117426
   Zhang DW, 2021, FRONT MICROBIOL, V12, DOI 10.3389/fmicb.2021.712843
   Zhang XX, 2009, APPL MICROBIOL BIOT, V82, P397, DOI 10.1007/s00253-008-1829-z
   Zheng J, 2017, CHEM ENG J, V317, P309, DOI 10.1016/j.cej.2017.02.076
   Zhou S, 2019, WATER RES, V161, P610, DOI 10.1016/j.watres.2019.06.048
   Zhu TT, 2021, SCI TOTAL ENVIRON, V776, DOI 10.1016/j.scitotenv.2021.145906
   Zhu WH, 2010, NUCLEIC ACIDS RES, V38, DOI 10.1093/nar/gkq275
NR 56
TC 1
Z9 1
U1 11
U2 11
PU NATURE PORTFOLIO
PI BERLIN
PA HEIDELBERGER PLATZ 3, BERLIN, 14197, GERMANY
SN 2045-2322
J9 SCI REP-UK
JI Sci Rep
PD JAN 13
PY 2026
VL 16
IS 1
AR 5167
DI 10.1038/s41598-026-35758-1
PG 14
WC Multidisciplinary Sciences
WE Science Citation Index Expanded (SCI-EXPANDED)
SC Science & Technology - Other Topics
GA DH0MR
UT WOS:001683235100016
PM 41526579
OA Green Submitted, gold
DA 2026-05-21
ER

PT J
AU Feng, LJ
   Yang, JY
   Yu, H
   Lan, ZY
   Ye, X
   Yang, GF
   Yang, Q
   Zhou, JH
AF Feng, Lijuan
   Yang, Jingyi
   Yu, Hui
   Lan, Zeyu
   Ye, Xin
   Yang, Guangfeng
   Yang, Qiao
   Zhou, Jiaheng
TI Response of denitrifying community, denitrification genes and antibiotic
   resistance genes to oxytetracycline stress in polycaprolactone supported
   solid-phase denitrification reactor
SO BIORESOURCE TECHNOLOGY
LA English
DT Article
DE Solid-phase denitrification (SPD); Oxytetracycline (OTC); Microbial
   community structure; Antibiotic resistance genes (ARGs); Denitrification
   genes
ID SIMULTANEOUS NITRIFICATION-DENITRIFICATION; NITRATE REMOVAL EFFICIENCY;
   CARBON SOURCE; WASTE-WATER; NITROGEN REMOVAL; MICROBIAL COMMUNITY;
   ACTIVATED-SLUDGE; BIODEGRADABLE POLYMERS; METAGENOMIC ANALYSIS;
   TETRACYCLINE
AB The coexistence of nitrate and antibiotics in wastewater is a common problem. The study aimed to explore the response of denitrifying community, denitrification genes and antibiotic resistance genes (ARGs) to oxytetracycline (OTC) stress in polycaprolactone (PCL) supported solid-phase denitrification (SPD) reactors. Complete nitrate reduction (greater than99%) was achieved in SPD system with OTC stress of 0, 0.05, 0.25 and 1 mg L-1 during three-month operation, while it significantly declined by about 5% at a further increased OTC level of 5 mg L-1. The efficient denitrification strongly related with a rich diversity of denitrifiers, while the abundances of which dramatically reduced as the OTC concentration reached >= 0.25 mg L-1, which caused significant decline of denitrification genes, especially for narH, narJ, narI nirD, nosZ, and norB. Tetracycline resistance genes were a major type of promoted ARGs by different OTC stress, mainly related with the increase of tet36, tetG, tetA, tetM and tetC.
C1 [Feng, Lijuan; Yang, Jingyi; Yu, Hui; Lan, Zeyu; Ye, Xin; Yang, Guangfeng; Yang, Qiao] Zhejiang Ocean Univ, Dept Environm Sci & Engn, Zhoushan 316022, Peoples R China.
   [Zhou, Jiaheng] Zhejiang Univ Technol, Coll Civil Engn & Architecture, Hangzhou 310014, Peoples R China.
C3 Zhejiang Ocean University; Zhejiang University of Technology
RP Feng, LJ (corresponding author), Zhejiang Ocean Univ, Dept Environm Sci & Engn, Zhoushan 316022, Peoples R China.
EM fenglj@zjou.edu.cn
RI Yang, Guang-feng/ABC-9925-2022; Yang, Jingyi/AAI-2573-2019
OI Yang, Guang-feng/0000-0002-4320-2193; 
FU Fundamental Research Funds for Zhejiang Universities [2019J00047];
   National Natural Science Foundation of China [51709236]; College
   Students' Science and Technology Innovation Project (Xinmiao Talents
   Scheme) in Zhejiang Province of China [2019R411005]
FX The work was supported by the Fundamental Research Funds for Zhejiang
   Universities (2019J00047), National Natural Science Foundation of China
   (No. 51709236) and the College Students' Science and Technology
   Innovation Project (Xinmiao Talents Scheme) in Zhejiang Province of
   China (2019R411005).
CR Agerso Y, 2007, AQUACULTURE, V266, P47, DOI 10.1016/j.aquaculture.2007.01.012
   Boley A, 2000, AQUACULT ENG, V22, P75, DOI 10.1016/S0144-8609(00)00033-9
   Camargo JA, 2006, ENVIRON INT, V32, P831, DOI 10.1016/j.envint.2006.05.002
   Chu LB, 2011, CHEM ENG J, V170, P220, DOI 10.1016/j.cej.2011.03.058
   Fan NS, 2020, J ENVIRON MANAGE, V262, DOI 10.1016/j.jenvman.2020.110375
   Fatta-Kassinos D, 2011, ANAL BIOANAL CHEM, V399, P251, DOI 10.1007/s00216-010-4300-9
   Feng LJ, 2019, J CHEM TECHNOL BIOT, V94, P3569, DOI 10.1002/jctb.6160
   Feng LJ, 2018, BIODEGRADATION, V29, P473, DOI 10.1007/s10532-018-9845-x
   Feng LJ, 2017, BIORESOURCE TECHNOL, V224, P236, DOI 10.1016/j.biortech.2016.11.002
   Fernandez-Fontaina E, 2016, SCI TOTAL ENVIRON, V541, P1439, DOI 10.1016/j.scitotenv.2015.10.010
   Gibson MK, 2016, NAT MICROBIOL, V1, DOI [10.1038/NMICROBIOL.2016.24, 10.1038/nmicrobiol.2016.24]
   Gutierrez-Wing MT, 2012, AQUACULT ENG, V51, P36, DOI 10.1016/j.aquaeng.2012.07.002
   Hallin S, 2006, APPL ENVIRON MICROB, V72, P5445, DOI 10.1128/AEM.00809-06
   Halling-Sorensen B, 2002, ARCH ENVIRON CON TOX, V42, P263, DOI 10.1007/s00244-001-0017-2
   Hamjinda NS, 2018, ENVIRON SCI POLLUT R, V25, P7271, DOI 10.1007/s11356-015-4812-0
   Heylen K, 2006, ENVIRON MICROBIOL, V8, P2012, DOI 10.1111/j.1462-2920.2006.01081.x
   San-Martín MI, 2018, J BIOSCI BIOENG, V126, P758, DOI 10.1016/j.jbiosc.2018.06.008
   Khan ST, 2007, MICROBES ENVIRON, V22, P20, DOI 10.1264/jsme2.22.20
   Khan ST, 2002, APPL ENVIRON MICROB, V68, P3206, DOI 10.1128/AEM.68.7.3206-3214.2002
   Liu H, 2018, BIORESOURCE TECHNOL, V256, P414, DOI 10.1016/j.biortech.2018.02.051
   Liu MM, 2013, APPL MICROBIOL BIOT, V97, P8805, DOI 10.1007/s00253-012-4589-8
   Liu X, 2018, SCI TOTAL ENVIRON, V634, P1231, DOI 10.1016/j.scitotenv.2018.04.048
   Lu Y, 2018, J CHEM TECHNOL BIOT, V93, P2766, DOI 10.1002/jctb.5652
   Lu Y, 2017, BIODEGRADATION, V28, P275, DOI 10.1007/s10532-017-9795-8
   Park JBK, 2009, BIORESOURCE TECHNOL, V100, P3175, DOI 10.1016/j.biortech.2009.01.036
   Qiu TL, 2017, J BIOSCI BIOENG, V123, P606, DOI 10.1016/j.jbiosc.2016.12.007
   Ruan YJ, 2016, BIORESOURCE TECHNOL, V216, P1004, DOI 10.1016/j.biortech.2016.06.056
   Shan J, 2018, ENVIRON POLLUT, V242, P788, DOI 10.1016/j.envpol.2018.07.061
   Shrewsbury LH, 2016, SOIL BIOL BIOCHEM, V103, P221, DOI 10.1016/j.soilbio.2016.08.016
   State Environmental Protection Administration, 2002, Standard Methods for the Examination of Water and Wastewater, V4th, P200
   Sun FL, 2019, J HAZARD MATER, V368, P523, DOI 10.1016/j.jhazmat.2019.01.076
   Sun JJ, 2016, BIORESOURCE TECHNOL, V216, P801, DOI 10.1016/j.biortech.2016.05.060
   Takahashi M, 2011, MICROBES ENVIRON, V26, P212, DOI 10.1264/jsme2.ME11107
   Tian Z, 2019, CHEMOSPHERE, V222, P305, DOI 10.1016/j.chemosphere.2019.01.139
   Wang JL, 2016, BIOTECHNOL ADV, V34, P1103, DOI 10.1016/j.biotechadv.2016.07.001
   Wei RC, 2011, CHEMOSPHERE, V82, P1408, DOI 10.1016/j.chemosphere.2010.11.067
   Wu WZ, 2012, BIORESOURCE TECHNOL, V118, P136, DOI [10.1016/j.biortech.2011.10.086, 10.1016/j.biortech.2012.04.066]
   Yang GF, 2013, BIORESOURCE TECHNOL, V129, P65, DOI 10.1016/j.biortech.2012.11.022
   Zhang MQ, 2019, ENVIRON INT, V130, DOI 10.1016/j.envint.2019.06.012
   Zhang Q, 2016, CHEM ENG J, V283, P604, DOI 10.1016/j.cej.2015.07.085
   Zhang W, 2013, BIORESOURCE TECHNOL, V150, P9, DOI 10.1016/j.biortech.2013.09.081
   Zhao J, 2017, BIODEGRADATION, V28, P337, DOI 10.1007/s10532-017-9800-2
   Zhao J, 2017, BIORESOURCE TECHNOL, V243, P800, DOI 10.1016/j.biortech.2017.06.127
   Zhou LJ, 2013, SCI TOTAL ENVIRON, V452, P365, DOI 10.1016/j.scitotenv.2013.03.010
   Zou Y, 2018, ECOTOX ENVIRON SAFE, V161, P85, DOI 10.1016/j.ecoenv.2018.05.045
NR 45
TC 124
Z9 139
U1 14
U2 280
PU ELSEVIER SCI LTD
PI London
PA 125 London Wall, London, ENGLAND
SN 0960-8524
EI 1873-2976
J9 BIORESOURCE TECHNOL
JI Bioresour. Technol.
PD JUL
PY 2020
VL 308
AR 123274
DI 10.1016/j.biortech.2020.123274
PG 11
WC Agricultural Engineering; Biotechnology & Applied Microbiology; Energy &
   Fuels
WE Science Citation Index Expanded (SCI-EXPANDED)
SC Agriculture; Biotechnology & Applied Microbiology; Energy & Fuels
GA LL8KS
UT WOS:000531804100011
PM 32251865
DA 2026-05-21
ER

PT J
AU Gorecki, A
   Ostapczuk, P
   Dziewit, L
AF Gorecki, Adrian
   Ostapczuk, Piotr
   Dziewit, Lukasz
TI Diversity of antibiotic resistance gene variants at subsequent stages of
   the wastewater treatment process revealed by a metagenomic analysis of
   PCR amplicons
SO FRONTIERS IN GENETICS
LA English
DT Article
DE antibiotic resistance gene; antibiotic resistance gene amplicon;
   antibiotic resistant bacteria; wastewater treatment plant; PCR
   diversification power
ID TETRACYCLINE; GRADIENT
AB Wastewater treatment plants have been recognised as point sources of various antibiotic-resistant bacteria (ARB) and antibiotic resistance genes (ARG) which are considered recently emerging biological contaminants. So far, culture-based and molecular-based methods have been successfully applied to monitor antimicrobial resistance (AMR) in WWTPs. However, the methods applied do not permit the comprehensive identification of the true diversity of ARGs. In this study we applied next-generation sequencing for a metagenomic analysis of PCR amplicons of ARGs from the subsequent stages of the analysed WWTP. The presence of 14 genes conferring resistance to different antibiotic families was screened by PCR. In the next step, three genes were selected for detailed analysis of changes of the profile of ARG variants along the process. A relative abundance of 79 variants was analysed. The highest diversity was revealed in the ermF gene, with 52 variants. The relative abundance of some variants changed along the purification process, and some ARG variants might be present in novel hosts for which they were currently unassigned. Additionally, we identified a pool of novel ARG variants present in the studied WWTP. Overall, the results obtained indicated that the applied method is sufficient for analysing ARG variant diversity.
C1 [Gorecki, Adrian] Warsaw Univ Life Sci SGGW, Inst Biol, Dept Biochem & Microbiol, Warsaw, Poland.
   [Ostapczuk, Piotr; Dziewit, Lukasz] Univ Warsaw, Inst Microbiol, Fac Biol, Dept Environm Microbiol & Biotechnol, Warsaw, Poland.
C3 Warsaw University of Life Sciences; University of Warsaw
RP Gorecki, A (corresponding author), Warsaw Univ Life Sci SGGW, Inst Biol, Dept Biochem & Microbiol, Warsaw, Poland.
EM adrian_gorecki@sggw.edu.pl
RI Dziewit, Lukasz/L-1131-2016
OI Dziewit, Lukasz/0000-0002-5057-2811
FU National Science Centre (Poland) [2021/41/B/NZ9/01552]
FX The author(s) declare financial support was received for the research,
   authorship, and/or publication of this article. This work was supported
   by the National Science Centre (Poland) (grant number
   2021/41/B/NZ9/01552).
CR Alanis AJ, 2005, ARCH MED RES, V36, P697, DOI 10.1016/j.arcmed.2005.06.009
   [Anonymous], 2019, WHO list of critically important antimicrobials for human medicine
   [Anonymous], 2014, Antimicrobial Resistance: Tackling a crisis forthe health and wealth of nations
   Arabi H, 2015, JUNDISHAPUR J MICROB, V8, DOI 10.5812/jjm.19961v2
   Bolyen E, 2019, NAT BIOTECHNOL, V37, P852, DOI 10.1038/s41587-019-0209-9
   Callahan BJ, 2016, NAT METHODS, V13, P581, DOI [10.1007/s00253-019-10333-z, 10.1038/NMETH.3869, 10.1038/nmeth.3869]
   Che Y, 2019, MICROBIOME, V7, DOI 10.1186/s40168-019-0663-0
   Chen SF, 2018, BIOINFORMATICS, V34, P884, DOI 10.1093/bioinformatics/bty560
   Chenna R, 2003, NUCLEIC ACIDS RES, V31, P3497, DOI 10.1093/nar/gkg500
   Davies J, 2010, MICROBIOL MOL BIOL R, V74, P417, DOI 10.1128/MMBR.00016-10
   Dziurzynski M, 2023, SCI TOTAL ENVIRON, V856, DOI 10.1016/j.scitotenv.2022.159072
   Gao YX, 2022, J WATER PROCESS ENG, V46, DOI 10.1016/j.jwpe.2021.102539
   Goodwin S, 2016, NAT REV GENET, V17, P333, DOI 10.1038/nrg.2016.49
   Gorecki A, 2019, WATER RES, V161, P211, DOI 10.1016/j.watres.2019.06.009
   Guardabassi L, 2000, J MED MICROBIOL, V49, P929, DOI 10.1099/0022-1317-49-10-929
   Guo JH, 2015, MICROB CELL FACT, V14, DOI 10.1186/s12934-015-0218-4
   HANAHAN D, 1983, J MOL BIOL, V166, P557, DOI 10.1016/S0022-2836(83)80284-8
   Herlemann DPR, 2011, ISME J, V5, P1571, DOI 10.1038/ismej.2011.41
   Karkman A, 2016, FEMS MICROBIOL ECOL, V92, DOI 10.1093/femsec/fiw014
   Koike S, 2010, MICROB ECOL, V59, P487, DOI 10.1007/s00248-009-9610-0
   Kushner S.R., 1978, GENETIC ENG, P17
   Laht M, 2014, PLOS ONE, V9, DOI 10.1371/journal.pone.0103705
   Luo Y, 2010, ENVIRON SCI TECHNOL, V44, P7220, DOI 10.1021/es100233w
   Luyt CE, 2014, CRIT CARE, V18, DOI 10.1186/s13054-014-0480-6
   Ma XT, 2019, GENOME BIOL, V20, DOI 10.1186/s13059-019-1659-6
   Milobedzka A, 2022, J HAZARD MATER, V424, DOI 10.1016/j.jhazmat.2021.127407
   MUYZER G, 1993, APPL ENVIRON MICROB, V59, P695, DOI 10.1128/AEM.59.3.695-700.1993
   Ng LK, 2001, MOL CELL PROBE, V15, P209, DOI 10.1006/mcpr.2001.0363
   Olczak-Pienkowska A, 2021, FRONT PUBLIC HEALTH, V9, DOI 10.3389/fpubh.2021.680975
   Peak N, 2007, ENVIRON MICROBIOL, V9, P143, DOI 10.1111/j.1462-2920.2006.01123.x
   Quast C, 2013, NUCLEIC ACIDS RES, V41, pD590, DOI 10.1093/nar/gks1219
   Robicsek A, 2006, ANTIMICROB AGENTS CH, V50, P2872, DOI 10.1128/AAC.01647-05
   Rosconi F, 2022, NAT MICROBIOL, V7, P1580, DOI 10.1038/s41564-022-01208-7
   Salk JJ, 2018, NAT REV GENET, V19, P269, DOI 10.1038/nrg.2017.117
   Song TT, 2021, ENVIRON SCI EUR, V33, DOI 10.1186/s12302-021-00535-6
   Stoler N, 2021, NAR GENOM BIOINFORM, V3, DOI 10.1093/nargab/lqab019
   Szczepanowski R, 2009, MICROBIOL-SGM, V155, P2306, DOI 10.1099/mic.0.028233-0
   TAMURA K, 1993, MOL BIOL EVOL, V10, P512, DOI 10.1093/oxfordjournals.molbev.a040023
   Tamura K, 2021, MOL BIOL EVOL, V38, P3022, DOI 10.1093/molbev/msab120
   Van Meervenne E, 2012, J BIOMED BIOTECHNOL, DOI 10.1155/2012/834598
   Wengenroth L, 2021, ANTIBIOTICS-BASEL, V10, DOI 10.3390/antibiotics10050478
   Yang WR, 2004, J BIOL CHEM, V279, P52346, DOI 10.1074/jbc.M409573200
NR 42
TC 2
Z9 2
U1 10
U2 24
PU FRONTIERS MEDIA SA
PI LAUSANNE
PA AVENUE DU TRIBUNAL FEDERAL 34, LAUSANNE, CH-1015, SWITZERLAND
EI 1664-8021
J9 FRONT GENET
JI Front. Genet.
PD JAN 11
PY 2024
VL 14
AR 1334646
DI 10.3389/fgene.2023.1334646
PG 11
WC Genetics & Heredity
WE Science Citation Index Expanded (SCI-EXPANDED)
SC Genetics & Heredity
GA FT9P5
UT WOS:001148228600001
PM 38274111
OA Green Submitted, gold
DA 2026-05-21
ER

PT J
AU Wirth, R
   Pap, B
   Szuhaj, M
   Bagi, Z
   Farkas, Z
   Kovács, KL
   Maróti, G
AF Wirth, Roland
   Pap, Bernadett
   Szuhaj, Mark
   Bagi, Zoltan
   Farkas, Zoltan
   Kovacs, Kornel L.
   Maroti, Gergely
TI Functional resistomes in municipal wastewater treatment plants pose
   challenges to public health
SO WATER RESEARCH
LA English
DT Article
DE Antibiotic resistance genes; Virulence factor genes; Metagenomics;
   Metatranscriptomics; Wastewater treatment; Metagenome-assembled genomes
ID ANTIBIOTIC-RESISTANCE GENES; BACTERIAL; ACCURATE; SURVEILLANCE;
   ENVIRONMENT; HOTSPOTS; SEWAGE; TOOL
AB Wastewater treatment plants (WWTPs) are essential for controlling antimicrobial resistance, but also serve as hotspots for resistance gene persistence and dissemination. In this study, a novel combinatory approach using genome-resolved metagenomics and metatranscriptomics was employed to examine the resistome of a full-scale municipal WWTP across treatment stages and seasons. Results reveal that although human-associated, potentially pathogenic, antibiotic resistance gene (ARG)-harbouring metagenome-assembled genomes (ARBMAGs) declined in abundance during treatment, many ARGs remained transcriptionally active, particularly efflux, betalactam, and macrolide-lincosamide-streptogramin genes conferring resistance against fluoroquinolones, cephalosporins, and macrolides. Environment and treatment-adapted microbes become increasingly dominant, with plasmids identified as major vectors of mobile resistance. Dominant potential pathogenic human-associated ARBMAGs were abundant during spring and summer, whereas environmental ARBMAGs predominated in colder seasons. Fluoroquinolone resistance genes displayed varying expression levels across ARBMAG types, with the lowest levels observed during the anaerobic phase of treatment. Although clinically relevant ARGs were detected at low relative abundance and expression levels, one of the carriers was Citrobacter freundii ARBMAG, a human-associated potential pathogen. These findings underscore the value of integrating genomic and transcriptomic data to assess site-specific and ARBMAG-type-specific resistance and to strengthen antibiotic resistance monitoring in engineered systems.
C1 [Wirth, Roland; Pap, Bernadett; Szuhaj, Mark; Bagi, Zoltan; Maroti, Gergely] HUN REN Biol Res Ctr, Inst Plant Biol, Szeged, Hungary.
   [Wirth, Roland; Szuhaj, Mark; Bagi, Zoltan; Kovacs, Kornel L.] Univ Szeged, Dept Biotechnol & Microbiol, Szeged, Hungary.
   [Farkas, Zoltan] HUN REN Biol Res Ctr, Inst Biochem, Szeged, Hungary.
   [Maroti, Gergely] Ludovika Univ Publ Serv, Fac Water Sci, Dept Aquat Environm Sci, Baja, Hungary.
C3 HUN-REN; HUN-REN Biological Research Center; Szeged University; HUN-REN;
   HUN-REN Biological Research Center
RP Wirth, R (corresponding author), HUN REN Biol Res Ctr, Inst Plant Biol, Szeged, Hungary.; Wirth, R (corresponding author), Univ Szeged, Dept Biotechnol & Microbiol, Szeged, Hungary.
EM wirthr@brc.hu
RI Farkas, Zoltan/ABF-1142-2021; Kovács, Kornél L/MVU-8328-2025; Wirth,
   Roland/L-8886-2018
OI Kovács, Kornél L/0000-0002-3926-0497; Wirth, Roland/0000-0002-2383-2323
FU Hungarian National Research, Development and Innovation Fund (NRDIF)
   [FK142500, K143198]; Lendulet-Programme; Bolyai Scholarship (WR) of the
   Hungarian Academy of Sciences [LP2020-5/2020, BO/00449/22]; Szechenyi
   Plan Plus National Laboratory Programme (National Laboratory for Water
   Science and Water Security) [RRF-2.3.1-21-2022-00008]; 
   [2020-3.1.2-ZFR-KVG-2020-00009]
FX This study was supported in part by the Hungarian National Research,
   Development and Innovation Fund (NRDIF) projects: RW and BZ received
   support from projects FK142500, K143198. This work was also supported by
   the Lendulet-Programme (GM) and Bolyai Scholarship (WR) of the Hungarian
   Academy of Sciences (LP2020-5/2020 and BO/00449/22) and by the Szechenyi
   Plan Plus National Laboratory Programme (National Laboratory for Water
   Science and Water Security, RRF-2.3.1-21-2022-00008). BZ and KLK
   received support from 2020-3.1.2-ZFR-KVG-2020-00009. We would also like
   to extend our gratitude to the employees of Szeged Waterworks (Szeged,
   Hungary) for their efforts in conducting the wastewater sampling.
CR Aarestrup FM, 2020, SCIENCE, V367, P630, DOI 10.1126/science.aba3432
   Albertsen M, 2013, NAT BIOTECHNOL, V31, P533, DOI 10.1038/nbt.2579
   Alcock BP, 2020, NUCLEIC ACIDS RES, V48, pD517, DOI 10.1093/nar/gkz935
   Almeida A, 2021, NAT BIOTECHNOL, V39, P105, DOI 10.1038/s41587-020-0603-3
   Arango-Argoty G, 2018, MICROBIOME, V6, DOI 10.1186/s40168-018-0401-z
   Aroney STN, 2025, BIOINFORMATICS, V41, DOI 10.1093/bioinformatics/btaf147
   Asante J, 2019, ENV MICROBIOL REP, V11, P62, DOI 10.1111/1758-2229.12735
   Becsei A, 2024, NAT COMMUN, V15, DOI 10.1038/s41467-024-51957-8
   Benko R, 2019, FRONT PHARMACOL, V10, DOI 10.3389/fphar.2019.01498
   Bowers RM, 2017, NAT BIOTECHNOL, V35, P725, DOI 10.1038/nbt.3893
   Camargo AP, 2023, ISME J, V17, P354, DOI 10.1038/s41396-022-01345-1
   Camargo AP, 2024, NAT BIOTECHNOL, V42, DOI 10.1038/s41587-023-01953-y
   Caucci S, 2016, FEMS MICROBIOL ECOL, V92, DOI 10.1093/femsec/fiw060
   Chau KK, 2022, ENVIRON INT, V162, DOI 10.1016/j.envint.2022.107171
   Chaumeil PA, 2022, BIOINFORMATICS, V38, P5315, DOI 10.1093/bioinformatics/btac672
   Chen SF, 2023, IMETA, V2, DOI 10.1002/imt2.107
   Ching CRY, 2025, MSPHERE, V10, DOI 10.1128/msphere.00947-24
   Chklovski A, 2023, NAT METHODS, V20, P1203, DOI 10.1038/s41592-023-01940-w
   Chobert SC, 2025, ISME J, V19, DOI 10.1093/ismejo/wrae253
   Coluzzi C, 2025, MOL BIOL EVOL, V42, DOI [10.1093/molbev/msaf060, 10.1093/molbev/msaf060]
   D'Costa VM, 2011, NATURE, V477, P457, DOI 10.1038/nature10388
   Dai D., 2021, Microbiome, V10, DOI [10.1186/s40168-021-01216, DOI 10.1186/S40168-021-01216]
   Danecek P, 2021, GIGASCIENCE, V10, DOI 10.1093/gigascience/giab008
   Daruka L, 2025, NAT MICROBIOL, V10, DOI 10.1038/s41564-024-01891-8
   Davis BC, 2023, CRIT REV ENV SCI TEC, V53, P1731, DOI 10.1080/10643389.2023.2181620
   de Nies L, 2022, ELIFE, V11, DOI 10.7554/eLife.81196
   Deng ZL, 2022, NUCLEIC ACIDS RES, V50, DOI 10.1093/nar/gkac112
   Djordjevic SP, 2024, NAT REV GENET, V25, P142, DOI 10.1038/s41576-023-00649-y
   Elbait GD, 2024, PLOS ONE, V19, DOI 10.1371/journal.pone.0298325
   Eren AM, 2021, NAT MICROBIOL, V6, P3, DOI 10.1038/s41564-020-00834-3
   Feldgarden M, 2021, SCI REP-UK, V11, DOI 10.1038/s41598-021-91456-0
   Garvey MI, 2011, ANTIMICROB AGENTS CH, V55, P190, DOI 10.1128/AAC.00672-10
   Gloor GB, 2017, FRONT MICROBIOL, V8, DOI 10.3389/fmicb.2017.02224
   Gregova G, 2021, ANTIBIOTICS-BASEL, V10, DOI 10.3390/antibiotics10091111
   Guo JH, 2017, WATER RES, V123, P468, DOI 10.1016/j.watres.2017.07.002
   Gupta CL, 2020, ENVIRON INT, V138, DOI 10.1016/j.envint.2020.105667
   Hendriksen RS, 2019, NAT COMMUN, V10, DOI 10.1038/s41467-019-08853-3
   Honda R, 2023, NPJ CLEAN WATER, V6, DOI 10.1038/s41545-023-00261-x
   Hyatt D, 2010, BMC BIOINFORMATICS, V11, DOI 10.1186/1471-2105-11-119
   Jabeen I, 2023, FRONT ANTIBIOT, V2, DOI [10.3389/frabi.2023.1276982, 10.3389/frabi.2023.1276982]
   Jain C, 2018, NAT COMMUN, V9, DOI 10.1038/s41467-018-07641-9
   Janecko N, 2016, ENVIRON TOXICOL CHEM, V35, P2647, DOI 10.1002/etc.3552
   Ju F, 2019, ISME J, V13, P346, DOI 10.1038/s41396-018-0277-8
   Ju F, 2016, WATER RES, V91, P1, DOI 10.1016/j.watres.2015.11.071
   Kang DWD, 2019, PEERJ, V7, DOI 10.7717/peerj.7359
   Kary SC, 2017, ANTIMICROB AGENTS CH, V61, DOI 10.1128/AAC.01666-17
   Keenum I, 2022, CRIT REV ENV SCI TEC, V52, P4395, DOI 10.1080/10643389.2021.2024739
   Kim JJ, 2023, J HAZARD MATER, V457, DOI 10.1016/j.jhazmat.2023.131761
   LaMartina EL, 2021, MICROBIOME, V9, DOI 10.1186/s40168-021-01038-5
   Langmead B, 2012, NAT METHODS, V9, P357, DOI [10.1038/NMETH.1923, 10.1038/nmeth.1923]
   Larsson DGJ, 2023, NAT REV MICROBIOL, V21, P213, DOI 10.1038/s41579-022-00835-5
   Larsson DGJ, 2022, NAT REV MICROBIOL, V20, P257, DOI 10.1038/s41579-021-00649-x
   Lee K, 2023, NAT COMMUN, V14, DOI 10.1038/s41467-023-36633-7
   Li DH, 2015, BIOINFORMATICS, V31, P1674, DOI 10.1093/bioinformatics/btv033
   Liang JS, 2020, WATER RES, V168, DOI 10.1016/j.watres.2019.115160
   Liu B, 2022, NUCLEIC ACIDS RES, V50, pD912, DOI 10.1093/nar/gkab1107
   Liu C, 2021, FEMS MICROBIOL ECOL, V97, DOI 10.1093/femsec/fiaa255
   Liu ZB, 2019, ENVIRON INT, V129, P208, DOI 10.1016/j.envint.2019.05.036
   Llanes C, 2011, ANTIMICROB AGENTS CH, V55, P5676, DOI 10.1128/AAC.00101-11
   Love MI, 2014, GENOME BIOL, V15, DOI 10.1186/s13059-014-0550-8
   Ma GL, 2022, RENEW SUST ENERG REV, V153, DOI 10.1016/j.rser.2021.111752
   Maddamsetti R, 2024, NAT COMMUN, V15, DOI 10.1038/s41467-024-45638-9
   Maguire F, 2020, MICROB GENOMICS, V6, DOI [10.1101/2020.03.31.997171, 10.1099/mgen.0.000436]
   Maharramov E, 2025, NAT COMMUN, V16, DOI 10.1038/s41467-025-56934-3
   Manaia CM, 2018, ENVIRON INT, V115, P312, DOI 10.1016/j.envint.2018.03.044
   Mariscotti JF, 2021, J BACTERIOL, V203, DOI 10.1128/JB.00523-20
   McLellan SL, 2019, CURR OPIN BIOTECH, V57, P34, DOI 10.1016/j.copbio.2018.12.010
   Milanese A, 2019, NAT COMMUN, V10, DOI 10.1038/s41467-019-08844-4
   Milobedzka A, 2022, J HAZARD MATER, V424, DOI 10.1016/j.jhazmat.2021.127407
   Minh BQ, 2020, MOL BIOL EVOL, V37, P1530, DOI 10.1093/molbev/msaa015
   Munck C, 2015, NAT COMMUN, V6, DOI 10.1038/ncomms9452
   Munk P, 2022, NAT COMMUN, V13, DOI 10.1038/s41467-022-34312-7
   Nayfach S, 2016, CELL, V166, P1103, DOI 10.1016/j.cell.2016.08.007
   Newton RJ, 2015, MBIO, V6, DOI 10.1128/mBio.02574-14
   Nguyen AQ, 2021, SCI TOTAL ENVIRON, V783, DOI 10.1016/j.scitotenv.2021.146964
   Nishino K, 2008, J ANTIBIOT, V61, P120, DOI 10.1038/ja.2008.120
   Nissen JN, 2021, NAT BIOTECHNOL, V39, P555, DOI 10.1038/s41587-020-00777-4
   Olm MR, 2017, ISME J, V11, P2864, DOI 10.1038/ismej.2017.126
   Pan SJ, 2023, BIOINFORMATICS, V39, pi21, DOI 10.1093/bioinformatics/btad209
   Pan Y, 2020, MSYSTEMS, V5, DOI 10.1128/mSystems.00821-19
   Parks DH, 2022, NUCLEIC ACIDS RES, V50, pD785, DOI 10.1093/nar/gkab776
   Pärnänen KMM, 2019, SCI ADV, V5, DOI 10.1126/sciadv.aau9124
   Props R, 2017, ISME J, V11, P584, DOI 10.1038/ismej.2016.117
   Redondo-Salvo S, 2020, NAT COMMUN, V11, DOI 10.1038/s41467-020-17278-2
   Rizzo L, 2013, SCI TOTAL ENVIRON, V447, P345, DOI 10.1016/j.scitotenv.2013.01.032
   Rodríguez EA, 2021, ENVIRON POLLUT, V276, DOI 10.1016/j.envpol.2021.116736
   Roguet A, 2022, MSYSTEMS, V7, DOI 10.1128/msystems.00118-22
   Rumbavicius I, 2023, BMC BIOINFORMATICS, V24, DOI 10.1186/s12859-023-05492-w
   Sangwan N, 2016, MICROBIOME, V4, DOI 10.1186/s40168-016-0154-5
   Schmidt TSB, 2024, NUCLEIC ACIDS RES, V52, pD777, DOI 10.1093/nar/gkad943
   Segata N, 2011, GENOME BIOL, V12, DOI 10.1186/gb-2011-12-6-r60
   Semblante GU, 2014, BIORESOURCE TECHNOL, V155, P395, DOI 10.1016/j.biortech.2014.01.029
   Shi B, 2023, SCI TOTAL ENVIRON, V870, DOI 10.1016/j.scitotenv.2023.162031
   Shi XH, 2025, NAT WATER, V3, DOI 10.1038/s44221-025-00421-y
   Shuai XY, 2024, J HAZARD MATER, V468, DOI 10.1016/j.jhazmat.2024.133790
   Sieber CMK, 2018, NAT MICROBIOL, V3, P836, DOI 10.1038/s41564-018-0171-1
   Srathongneam T, 2024, SCI TOTAL ENVIRON, V908, DOI 10.1016/j.scitotenv.2023.167867
   Sun YP, 2021, WATER RES, V202, DOI 10.1016/j.watres.2021.117384
   Versluis D, 2015, SCI REP-UK, V5, DOI 10.1038/srep11981
   Wang JL, 2020, SCI TOTAL ENVIRON, V744, DOI 10.1016/j.scitotenv.2020.140997
   Wang YA, 2020, Medicine in Microecology, V3, P100014, DOI [10.1016/j.medmic.2020.100014, 10.1016/j.medmic.2020.100014, DOI 10.1016/J.MEDMIC.2020.100014]
   Wang Y, 2024, WATER RES, V258, DOI 10.1016/j.watres.2024.121764
   Wang Y, 2022, ENVIRON POLLUT, V310, DOI 10.1016/j.envpol.2022.119870
   Wang YQ, 2022, PHILOS T R SOC B, V377, DOI 10.1098/rstb.2020.0467
   Waseem H, 2017, ENVIRON SCI-PROC IMP, V19, P247, DOI 10.1039/c6em00689b
   Wickham H, 2019, J OPEN SOURCE SOFTW, V4, P1686, DOI [10.21105/joss.01686, 10.21105/joss.01686, DOI 10.21105/JOSS.01686]
   Wirth R, 2025, WATER RES, V268, DOI 10.1016/j.watres.2024.122650
   Wirth R, 2023, ISME J, V17, P1326, DOI 10.1038/s41396-023-01448-3
   Wright GD, 2010, CURR OPIN MICROBIOL, V13, P589, DOI 10.1016/j.mib.2010.08.005
   Xu M, 2023, J ENVIRON MANAGE, V344, DOI 10.1016/j.jenvman.2023.118369
   Xu XQ, 2025, NAT COMMUN, V16, DOI 10.1038/s41467-025-62455-w
   Yin XL, 2023, ENVIRON SCI TECHNOL, V57, P9713, DOI 10.1021/acs.est.3c00159
   Zhang B, 2016, PLOS ONE, V11, DOI 10.1371/journal.pone.0167422
   Zhang B, 2018, SCI REP-UK, V8, DOI [10.1038/s41598-018-22683-1, 10.1038/s41598-018-31668-z]
   Zhang ZY, 2022, ENVIRON POLLUT, V306, DOI 10.1016/j.envpol.2022.119396
   Zhang ZY, 2022, NAT COMMUN, V13, DOI 10.1038/s41467-022-29283-8
   Zhao Q, 2019, SCI TOTAL ENVIRON, V668, P893, DOI 10.1016/j.scitotenv.2019.03.063
   Zhou ZC, 2022, MICROBIOME, V10, DOI 10.1186/s40168-021-01213-8
   Zhu CM, 2025, NAT COMMUN, V16, DOI 10.1038/s41467-025-59019-3
NR 119
TC 2
Z9 3
U1 70
U2 107
PU PERGAMON-ELSEVIER SCIENCE LTD
PI OXFORD
PA THE BOULEVARD, LANGFORD LANE, KIDLINGTON, OXFORD OX5 1GB, ENGLAND
SN 0043-1354
EI 1879-2448
J9 WATER RES
JI Water Res.
PD JAN 1
PY 2026
VL 288
AR 124663
DI 10.1016/j.watres.2025.124663
EA SEP 2025
PN B
PG 16
WC Engineering, Environmental; Environmental Sciences; Water Resources
WE Science Citation Index Expanded (SCI-EXPANDED)
SC Engineering; Environmental Sciences & Ecology; Water Resources
GA 8CV4I
UT WOS:001585624100001
PM 41016077
OA Green Submitted
DA 2026-05-21
ER

PT J
AU Jing, WJ
   Sajnani, S
   Zhou, MT
   Zhu, HF
   Xu, Y
AF Jing, Wenjie
   Sajnani, Shahdev
   Zhou, Mengting
   Zhu, Hongfei
   Xu, Ya
TI Evaluating the Ecological Impact of Wastewater Discharges on Microbial
   and Contaminant Dynamics in Rivers
SO WATER
LA English
DT Article
DE wastewater; water treatment plant impact; metagenomic contamination
   analysis; microbial community dynamics; antibiotic resistance genes
ID BIOLOGICAL PHOSPHORUS REMOVAL; ANTIBIOTIC-RESISTANCE GENES;
   ACTIVATED-SLUDGE; MODIFIED BIOCHAR; BACTERIA; MUNICIPAL; EFFLUENT;
   RELEASE; SYSTEM; PLANTS
AB This study focused on assessing the impact of pollutants discharged from the Fuxin Meng Wastewater Treatment Plant (FMWWTP) on the microbial communities in the Xi River; specific comparison between upstream and downstream regions was made. Water samples were obtained by mixing morning, midday, and evening sampling at two points: one upstream and one downstream, each 500 m from the FMWWTP outfall. Utilizing metagenomic sequencing in conjunction with measured conventional physical and chemical properties, the research aimed to elucidate differences in microbial community structure, metabolic functions, potential biological contamination, and antibiotic resistance gene prevalence. The findings indicated a notable decrease in microbial diversity downstream compared to upstream; this was influenced primarily by the effluent from FMWWTP. This disparity in microbial diversity was evident at various taxonomic levels, with downstream samples showing higher diversity at the phylum level than at the genus level. Furthermore, downstream microbial populations demonstrated a broader range of metabolic and functional genetic diversity. Interestingly, the abundance of metabolic systems was generally greater downstream, with the notable exception of energy metabolism. This could be attributed to the stress imposed on downstream microorganisms by organic chemicals discharged from the treatment plant, and this prompts an enhanced metabolic decomposition function. The study also uncovered significant levels of potential biological contamination and antibiotic resistance gene pollution. This was more pronounced downstream of FMWWTP. In conclusion, discharge from FMWWTP has a substantial impact on the microbial communities of the Xi River, and this underscores the urgent need to optimize wastewater treatment processes to better comply with environmental quality standards.
C1 [Jing, Wenjie; Zhou, Mengting; Zhu, Hongfei] Liaoning Tech Univ, Coll Environm Sci & Engn, Fuxin 123000, Peoples R China.
   [Sajnani, Shahdev] Tianjin Univ, Sch Environm Sci & Engn, Tianjin 300072, Peoples R China.
   [Xu, Ya] Chinese Res Inst Environm Sci, State Environm Protect Key Lab Hazardous Waste Ide, Beijing 100012, Peoples R China.
C3 Liaoning Technical University; Tianjin University; Chinese Research
   Academy of Environmental Sciences
RP Zhu, HF (corresponding author), Liaoning Tech Univ, Coll Environm Sci & Engn, Fuxin 123000, Peoples R China.; Xu, Y (corresponding author), Chinese Res Inst Environm Sci, State Environm Protect Key Lab Hazardous Waste Ide, Beijing 100012, Peoples R China.
EM jingwenjie1998@163.com; shahdevsajnani@tju.edu.cn;
   zhoumengting13@163.com; zhuhongfei2008@163.com; xuya@craes.org.cn
RI ; Sajnani, Shahdev/PYW-0739-2026; Zhu, Hongfei/ABG-5434-2021; Zhou,
   Mengting/ITU-0911-2023; 亚, 徐/HKM-6124-2023
OI Sajnani, Shahdev/0009-0003-6854-1671; 
FU National Key Research & Development Program of China
FX No Statement Available
CR Alharbi OA, 2023, SCI TOTAL ENVIRON, V882, DOI 10.1016/j.scitotenv.2023.163284
   Alkan U, 2008, WORLD J MICROB BIOT, V24, P1435, DOI 10.1007/s11274-007-9629-7
   An WX, 2016, WATER RES, V102, P494, DOI 10.1016/j.watres.2016.06.058
   [Anonymous], 2002, GB 3838-2002
   Bae Hun-Kyun, 2018, Quantitative Bio-Science, V37, P19, DOI [10.22283/qbs.2018.37.1.19, 10.22283/qbs.2018.37.1.19]
   Chao YQ, 2013, SCI REP-UK, V3, DOI 10.1038/srep03550
   Chee-Sanford JC, 2009, J ENVIRON QUAL, V38, P1086, DOI 10.2134/jeq2008.0128
   Chen G, 2022, SCI TOTAL ENVIRON, V807, DOI 10.1016/j.scitotenv.2021.150737
   Chen YY, 2022, J ENVIRON MANAGE, V319, DOI 10.1016/j.jenvman.2022.115714
   Ding S, 2022, ENVIRON POLLUT, V305, DOI 10.1016/j.envpol.2022.119275
   Ding ZH, 2016, J IND ENG CHEM, V33, P239, DOI 10.1016/j.jiec.2015.10.007
   Douxfils J, 2011, SCI TOTAL ENVIRON, V409, P4139, DOI 10.1016/j.scitotenv.2011.06.027
   Feng M, 2013, SCI REP-UK, V3, DOI 10.1038/srep02994
   Galvin S, 2010, APPL ENVIRON MICROB, V76, P4772, DOI 10.1128/AEM.02898-09
   He S, 2007, APPL ENVIRON MICROB, V73, P5865, DOI 10.1128/AEM.01207-07
   Hernández-Chover V, 2023, J CLEAN PROD, V384, DOI 10.1016/j.jclepro.2022.135563
   Igere BE, 2020, EMERG CONTAM, V6, P212, DOI 10.1016/j.emcon.2020.05.003
   Li J, 2012, ADV MATER RES-SWITZ, V550-553, P2329, DOI 10.4028/www.scientific.net/AMR.550-553.2329
   [李敏 Li Min], 2020, [微生物学杂志, Journal of Mirobiology], V40, P89
   Li YY, 2023, BIORESOURCE TECHNOL, V379, DOI 10.1016/j.biortech.2023.129035
   Liu F, 2022, J WATER PROCESS ENG, V50, DOI 10.1016/j.jwpe.2022.103245
   Lou TY, 2022, CHEMOSPHERE, V302, DOI 10.1016/j.chemosphere.2022.134871
   Ma Qie-qie, 2021, Huanjing Kexue, V42, P3886, DOI [10.13227/j.hjkx.202012191, 10.13227/j.hjkx.202012191]
   McMahon KD, 2002, WATER SCI TECHNOL, V46, P155, DOI 10.2166/wst.2002.0471
   Munir M, 2011, WATER RES, V45, P681, DOI 10.1016/j.watres.2010.08.033
   Oehmen A, 2007, WATER RES, V41, P2271, DOI 10.1016/j.watres.2007.02.030
   Ouyang J, 2020, WATER ENVIRON RES, V92, P1717, DOI 10.1002/wer.1427
   Perez-Bou L, 2024, ENVIRON POLLUT, V342, DOI 10.1016/j.envpol.2023.123115
   Pontiroli A, 2009, APPL ENVIRON MICROB, V75, P3314, DOI 10.1128/AEM.02632-08
   Shade A, 2017, ISME J, V11, P1, DOI 10.1038/ismej.2016.118
   Smith VH, 2009, TRENDS ECOL EVOL, V24, P201, DOI 10.1016/j.tree.2008.11.009
   Wang DZ, 2019, ENVIRON POLLUT, V246, P630, DOI 10.1016/j.envpol.2018.12.053
   Wang F, 2021, DESALIN WATER TREAT, V225, P53, DOI 10.5004/dwt.2021.27197
   Wang JW, 2022, J HAZARD MATER, V423, DOI 10.1016/j.jhazmat.2021.127170
   Wang KM, 2023, J CLEAN PROD, V409, DOI 10.1016/j.jclepro.2023.137234
   Wang L, 2022, SCI TOTAL ENVIRON, V816, DOI 10.1016/j.scitotenv.2021.151575
   Wang Q.L.C., 2021, Heilongjiang Water Sci. Technol, V49, P17, DOI [10.14122/j.cnki.hskj.2021.02.006, DOI 10.14122/J.CNKI.HSKJ.2021.02.006]
   Wommack KE, 2013, MICROBIOME, V1, DOI 10.1186/2049-2618-1-1
   Xu Y, 2019, J CLEAN PROD, V211, P1180, DOI 10.1016/j.jclepro.2018.11.161
   Yan X, 2021, ENVIRON INT, V146, DOI 10.1016/j.envint.2020.106256
   Yang H, 2023, J ENVIRON SCI, V128, P12, DOI 10.1016/j.jes.2022.08.014
   Yu K, 2020, PLOS ONE, V15, DOI 10.1371/journal.pone.0243233
   Zhang L, 2019, SCI TOTAL ENVIRON, V689, P1181, DOI 10.1016/j.scitotenv.2019.06.432
   Zhang X, 2020, WATER AIR SOIL POLL, V231, DOI 10.1007/s11270-020-04869-4
   Zhou YC, 2023, J WATER PROCESS ENG, V55, DOI 10.1016/j.jwpe.2023.104222
   Zhu HF, 2021, Journal of Geoscience and Environment Protection, V09, P206, DOI [10.4236/gep.2021.94013, 10.4236/GEP.2021.94013, DOI 10.4236/GEP.2021.94013, 10.4236/gep.2021.94013]
   Zhu TT, 2021, SCI TOTAL ENVIRON, V776, DOI 10.1016/j.scitotenv.2021.145906
NR 47
TC 10
Z9 10
U1 6
U2 39
PU MDPI
PI BASEL
PA ST ALBAN-ANLAGE 66, CH-4052 BASEL, SWITZERLAND
EI 2073-4441
J9 WATER-SUI
JI Water
PD FEB
PY 2024
VL 16
IS 3
AR 377
DI 10.3390/w16030377
PG 15
WC Environmental Sciences; Water Resources
WE Science Citation Index Expanded (SCI-EXPANDED)
SC Environmental Sciences & Ecology; Water Resources
GA HN1N0
UT WOS:001160092400001
OA gold
DA 2026-05-21
ER

PT J
AU Shi, YH
   Zhang, H
   Tian, Z
   Yang, M
   Zhang, Y
AF Shi, Yanhong
   Zhang, Hong
   Tian, Zhe
   Yang, Min
   Zhang, Yu
TI Characteristics of ARG-carrying plasmidome in the cultivable microbial
   community from wastewater treatment system under high oxytetracycline
   concentration
SO APPLIED MICROBIOLOGY AND BIOTECHNOLOGY
LA English
DT Article
DE Antibiotic resistance genes; Plasmids; Metagenomic sequencing; High
   antibiotic concentration
ID ANTIBIOTIC-RESISTANCE GENES; SHOWING REDUCED SUSCEPTIBILITY; COMPLETE
   NUCLEOTIDE-SEQUENCE; MEXC-MEXD-OPRJ; MULTIDRUG-RESISTANCE;
   TREATMENT-PLANT; BACTERIAL DIVERSITY; SEDIMENT; DETERMINANTS;
   METAGENOMES
AB Studies on antibiotic production wastewater have shown that even a single antibiotic can select for multidrug resistant bacteria in aquatic environments. It is speculated that plasmids are an important mechanism of multidrug resistance (MDR) under high concentrations of antibiotics. Herein, two metagenomic libraries were constructed with plasmid DNA extracted from cultivable microbial communities in a biological wastewater treatment reactor supplemented with 0 (CONTROL) or 25 mg/L of oxytetracycline (OTC-25). The OTC-25 plasmidome reads were assigned to 72 antibiotic resistance genes (ARGs) conferring resistance to 13 types of antibiotics. Dominant ARGs, encoding resistance to tetracycline, aminoglycoside, sulfonamide, and multidrug resistance genes, were enriched in the plasmidome under 25 mg/L of oxytetracycline. Furthermore, 17 contiguous multiple-ARG carrying contigs (carrying >= 2 ARGs) were discovered in the OTC-25 plasmidome, whereas only nine were found in the CONTROL. Mapping of the OTC-25 plasmidome reads to completely sequenced plasmids revealed that the conjugative IncU resistance plasmid pFBAOT6 of Aeromonas caviae, carrying multidrug resistance transporter (pecM), tetracycline resistance genes (tetA, tetR), and transposase genes, might be a potential prevalent resistant plasmid in the OTC-25 plasmidome. Additionally, two novel resistant plasmids (containing contig C301682 carrying multidrug resistant operon mexCD-oprJ and contig C301632 carrying the tet36 and transposases genes) might also be potential prevalent resistant plasmids in the OTC-25 plasmidome. This study will be helpful to better understand the role of plasmids in the development of MDR in water environments under high antibiotic concentrations.
C1 [Shi, Yanhong; Zhang, Hong; Tian, Zhe; Yang, Min; Zhang, Yu] Chinese Acad Sci, Res Ctr Ecoenvironm Sci, State Key Lab Environm Aquat Chem, Beijing 100085, Peoples R China.
   [Shi, Yanhong; Tian, Zhe; Yang, Min; Zhang, Yu] Univ Chinese Acad Sci, 19A Yu Quan Rd, Beijing 100049, Peoples R China.
C3 Chinese Academy of Sciences; Research Center for Eco-Environmental
   Sciences (RCEES), CAS; Chinese Academy of Sciences; University of
   Chinese Academy of Sciences, CAS
RP Zhang, Y (corresponding author), Chinese Acad Sci, Res Ctr Ecoenvironm Sci, State Key Lab Environm Aquat Chem, Beijing 100085, Peoples R China.; Zhang, Y (corresponding author), Univ Chinese Acad Sci, 19A Yu Quan Rd, Beijing 100049, Peoples R China.
EM zhangyu@rcees.ac.cn
RI Yang, Min/LZH-3683-2025
OI Yang, Min/0000-0002-9034-3175
FU National Natural Scientific Foundation of China [21437005]
FX This work was supported by the National Natural Scientific Foundation of
   China (21437005).
CR Adams CA, 1998, APPL ENVIRON MICROB, V64, P4194
   Altman D., 1990, PRACTICAL STAT MED R, V1st, P365
   ANDERSEN SR, 1994, APPL ENVIRON MICROB, V60, P908, DOI 10.1128/AEM.60.3.908-912.1994
   Barnett DW, 2011, BIOINFORMATICS, V27, P1691, DOI 10.1093/bioinformatics/btr174
   Bennett PM, 2008, BRIT J PHARMACOL, V153, pS347, DOI 10.1038/sj.bjp.0707607
   Bolger AM, 2014, BIOINFORMATICS, V30, P2114, DOI 10.1093/bioinformatics/btu170
   Caporaso JG, 2010, NAT METHODS, V7, P335, DOI 10.1038/nmeth.f.303
   Chagas TPG, 2011, J APPL MICROBIOL, V111, P572, DOI 10.1111/j.1365-2672.2011.05072.x
   Chang G, 2001, SCIENCE, V293, P1793, DOI 10.1126/science.293.5536.1793
   Chen YT, 2006, ANTIMICROB AGENTS CH, V50, P3861, DOI 10.1128/AAC.00456-06
   COURVALIN P, 1994, ANTIMICROB AGENTS CH, V38, P1447, DOI 10.1128/AAC.38.7.1447
   Dawson RJP, 2006, NATURE, V443, P180, DOI 10.1038/nature05155
   DEPAOLA A, 1988, APPL ENVIRON MICROB, V54, P1861, DOI 10.1128/AEM.54.7.1861-1863.1988
   Doggett NA, 2013, GENOME ANNOUNCEMENTS, V1, DOI 10.1128/genomeA.01023-13
   Frost LS, 2005, NAT REV MICROBIOL, V3, P722, DOI 10.1038/nrmicro1235
   Glavinas Hristos, 2004, Current Drug Delivery, V1, P27, DOI 10.2174/1567201043480036
   Guerra B, 2001, ANTIMICROB AGENTS CH, V45, P1305, DOI 10.1128/AAC.45.4.1305-1308.2001
   Hinse D, 2011, BMC GENOMICS, V12, DOI 10.1186/1471-2164-12-400
   Kav AB, 2012, P NATL ACAD SCI USA, V109, P5452, DOI 10.1073/pnas.1116410109
   Kristiansson E, 2011, PLOS ONE, V6, DOI 10.1371/journal.pone.0017038
   Lane D.J., 1991, NUCL ACID TECHNIQUES, P115
   Langmead B, 2012, NAT METHODS, V9, P357, DOI [10.1038/NMETH.1923, 10.1038/nmeth.1923]
   LEVY SB, 1976, NEW ENGL J MED, V295, P583, DOI 10.1056/NEJM197609092951103
   Levy SB, 2004, NAT MED, V10, pS122, DOI 10.1038/nm1145
   Levy SB, 1998, SCI AM, V278, P46, DOI 10.1038/scientificamerican0398-46
   Li AD, 2015, FRONT MICROBIOL, V6, DOI 10.3389/fmicb.2015.01025
   Li D, 2010, APPL ENVIRON MICROB, V76, P3444, DOI 10.1128/AEM.02964-09
   Li D, 2009, ENVIRON MICROBIOL, V11, P1506, DOI 10.1111/j.1462-2920.2009.01878.x
   Li H, 2009, BIOINFORMATICS, V25, P2078, DOI [10.1093/bioinformatics/btp352, 10.1016/j.chemosphere.2024.143287]
   Li XZ, 2000, J ANTIMICROB CHEMOTH, V46, P885, DOI 10.1093/jac/46.6.885
   Lin Y, 2011, BIOINFORMATICS, V27, P2031, DOI 10.1093/bioinformatics/btr319
   Liu MM, 2012, ENVIRON SCI TECHNOL, V46, P7551, DOI 10.1021/es301145m
   Lubelski J, 2007, MICROBIOL MOL BIOL R, V71, P463, DOI 10.1128/MMBR.00001-07
   Ma LP, 2016, ENVIRON SCI TECHNOL, V50, P420, DOI 10.1021/acs.est.5b03522
   Ma YF, 2012, ENVIRON MICROBIOL, V14, P453, DOI 10.1111/j.1462-2920.2011.02633.x
   Mazel D, 1999, CELL MOL LIFE SCI, V56, P742, DOI 10.1007/s000180050021
   Mazel D, 2006, NAT REV MICROBIOL, V4, P608, DOI 10.1038/nrmicro1462
   MOLLER JK, 1977, ANTIMICROB AGENTS CH, V11, P388, DOI 10.1128/AAC.11.3.388
   Morita Y, 2003, J ANTIMICROB CHEMOTH, V51, P991, DOI 10.1093/jac/dkg173
   Poole K, 1996, MOL MICROBIOL, V21, P713, DOI 10.1046/j.1365-2958.1996.281397.x
   Pruden A, 2006, ENVIRON SCI TECHNOL, V40, P7445, DOI 10.1021/es060413l
   Purssell A, 2015, ENVIRON MICROBIOL, V17, P186, DOI 10.1111/1462-2920.12602
   Putman M, 2000, MICROBIOL MOL BIOL R, V64, P672, DOI 10.1128/MMBR.64.4.672-693.2000
   Rhodes G, 2004, APPL ENVIRON MICROB, V70, P7497, DOI 10.1128/AEM.70.12.7497-7510.2004
   Robicsek A, 2006, LANCET INFECT DIS, V6, P629, DOI 10.1016/S1473-3099(06)70599-0
   Schmidt AS, 2001, APPL ENVIRON MICROB, V67, P5675, DOI 10.1128/AEM.67.12.5675-5682.2001
   Sentchilo V, 2013, ISME J, V7, P1173, DOI 10.1038/ismej.2013.13
   Sun FJ, 2016, J ANTIMICROB CHEMOTH, V71, P909, DOI 10.1093/jac/dkv426
   Szczepanowski R, 2008, J BIOTECHNOL, V136, P54, DOI 10.1016/j.jbiotec.2008.03.020
   Szczepanowski R, 2009, MICROBIOL-SGM, V155, P2306, DOI 10.1099/mic.0.028233-0
   Tamaki H, 2005, APPL ENVIRON MICROB, V71, P2162, DOI 10.1128/AEM.71.4.2162-2169.2005
   Tang XJ, 2015, SOIL BIOL BIOCHEM, V90, P179, DOI 10.1016/j.soilbio.2015.07.027
   Thomas CM, 2005, NAT REV MICROBIOL, V3, P711, DOI 10.1038/nrmicro1234
   Tian Z, 2016, WATER RES, V98, P261, DOI 10.1016/j.watres.2016.04.031
   van't Veer LJ, 2002, NATURE, V415, P530, DOI 10.1038/415530a
   Wagner J, 2016, BMC MICROBIOL, V16, DOI 10.1186/s12866-016-0891-4
   Wu SG, 2012, PLOS ONE, V7, DOI [10.1371/journal.pone.0030440, 10.1371/journal.pone.0040727]
   Xiong WG, 2015, FRONT MICROBIOL, V6, DOI 10.3389/fmicb.2015.00194
   Yang J, 2013, MICROB ECOL, V65, P975, DOI 10.1007/s00248-013-0187-2
   Yang Y, 2013, ENVIRON SCI TECHNOL, V47, P10197, DOI 10.1021/es4017365
   Zhang Y, 2015, ENVIRON SCI TECHNOL, V49, P9124, DOI 10.1021/acs.est.5b01293
NR 61
TC 30
Z9 34
U1 1
U2 103
PU SPRINGER
PI NEW YORK
PA ONE NEW YORK PLAZA, SUITE 4600, NEW YORK, NY, UNITED STATES
SN 0175-7598
EI 1432-0614
J9 APPL MICROBIOL BIOT
JI Appl. Microbiol. Biotechnol.
PD FEB
PY 2018
VL 102
IS 4
BP 1847
EP 1858
DI 10.1007/s00253-018-8738-6
PG 12
WC Biotechnology & Applied Microbiology
WE Science Citation Index Expanded (SCI-EXPANDED)
SC Biotechnology & Applied Microbiology
GA FU7ST
UT WOS:000424053700027
PM 29332216
DA 2026-05-21
ER

PT J
AU Guo, N
   Wang, YK
   Yan, L
   Wang, XH
   Wang, MY
   Xu, H
   Wang, SG
AF Guo, Ning
   Wang, Yunkun
   Yan, Lei
   Wang, Xinhua
   Wang, Mingyu
   Xu, Hai
   Wang, Shuguang
TI Effect of bio-electrochemical system on the fate and proliferation of
   chloramphenicol resistance genes during the treatment of chloramphenicol
   wastewater
SO WATER RESEARCH
LA English
DT Article
DE Bioelectrochemical system; Chloramphenicol; Antibiotic resistance
   bacteria; Antibiotic resistance genes; Relative expression
ID ANTIBIOTIC-RESISTANCE; TREATMENT-PLANT; TETRACYCLINE RESISTANCE;
   METAGENOMIC INSIGHTS; BACTERIAL COMMUNITY; DRINKING-WATER;
   SURFACE-WATER; DECHLORINATION; REDUCTION; TRICHLOROETHENE
AB Bioelectrochemical systems can effectively degrade antibiotics, but there is the need to better understand the fate of antibiotic resistance bacteria and antibiotic resistance genes during the bioelectrochemical degradation of antibiotics. In this study, a BES was developed as a platform to investigate the fate of chloramphenicol resistance bacteria (CRB) and the expression of chloramphenicol resistance genes (CRGs) under different operating conditions during chloramphenicol biodegradation. The results indicated that chloramphenicol was effectively removed and chloramphenicol removal efficiency could be improved under less chloramphenicol concentration and more negative cathode potential. Higher chloramphenicol concentration enhanced the enrichment of CRB and expression of CRGs. Furthermore, the abundances of CRB were enhanced under more negative cathode potential, the expression of CRGs under less negative cathode potential were induced. However, both the enrichment of CRB and expression of CRGs could be moderated under a medium cathode potential. This result could provide the scientific reference for research about the fate of antibiotic resistance genes in bioelectrochemical systems. (C) 2017 Elsevier Ltd. All rights reserved.
C1 [Guo, Ning; Wang, Yunkun; Wang, Xinhua; Wang, Shuguang] Shandong Univ, Sch Environm Sci & Engn, Shandong Key Lab Water Pollut Control & Resource, Jinan 250100, Peoples R China.
   [Yan, Lei; Wang, Mingyu; Xu, Hai] Shandong Univ, Sch Life Sci, State Key Lab Microbial Technol, Jinan 250100, Peoples R China.
C3 Shandong University; Shandong University
RP Wang, YK; Wang, SG (corresponding author), Shandong Univ, Sch Environm Sci & Engn, Shandong Key Lab Water Pollut Control & Resource, Jinan 250100, Peoples R China.
EM ykwang@sdu.edu.cn; wsg@sdu.edu.cn
RI Wang, Yunkun/ABA-4026-2020; Wang, Xinhua/H-5523-2013
OI Wang, Xinhua/0000-0003-2817-1234; Wang, Mingyu/0000-0003-1215-9556
FU NSFC [51508309]; China Post-doctoral Science Foundation [2015M570596];
   Research Award Fund for Outstanding Young Scientists of Shandong
   Province [BS2015HZ013]; State Key Laboratory of Microbial Technology
   Open Projects Fund [M2015-10]; Fundamental Research Funds of Shandong
   University
FX The authors wish to thank the NSFC (51508309), China Post-doctoral
   Science Foundation (2015M570596), the Research Award Fund for
   Outstanding Young Scientists of Shandong Province (BS2015HZ013), the
   State Key Laboratory of Microbial Technology Open Projects Fund
   (M2015-10) and the Fundamental Research Funds of Shandong University for
   the partial support of this study.
CR Aminov RI, 2001, APPL ENVIRON MICROB, V67, P22, DOI 10.1128/AEM.67.1.22-32.2001
   Andersson DI, 2012, DRUG RESIST UPDATE, V15, P162, DOI 10.1016/j.drup.2012.03.005
   [Anonymous], A VANLEEUWENHOEK
   Aulenta F, 2011, ENVIRON SCI TECHNOL, V45, P8444, DOI 10.1021/es202262y
   Aulenta F, 2009, BIOTECHNOL BIOENG, V103, P85, DOI 10.1002/bit.22234
   Bahl MI, 2004, APPL ENVIRON MICROB, V70, P758, DOI 10.1128/AEM.70.2.758-764.2004
   Busalmen JP, 2005, APPL ENVIRON MICROB, V71, P6235, DOI 10.1128/AEM.71.10.6235-6240.2005
   Cheng Z, 2016, CHEM ENG J, V303, P137, DOI 10.1016/j.cej.2016.05.131
   Di Cesare A, 2016, WATER RES, V94, P208, DOI 10.1016/j.watres.2016.02.049
   HIBINO M, 1991, BIOPHYS J, V59, P209, DOI 10.1016/S0006-3495(91)82212-3
   Huggett J, 2005, GENES IMMUN, V6, P279, DOI 10.1038/sj.gene.6364190
   Ji XL, 2012, J HAZARD MATER, V235, P178, DOI 10.1016/j.jhazmat.2012.07.040
   Jia SY, 2015, ENVIRON SCI TECHNOL, V49, P12271, DOI 10.1021/acs.est.5b03521
   Kong DY, 2015, WATER RES, V72, P281, DOI 10.1016/j.watres.2015.01.025
   Li J, 2013, ENVIRON SCI TECHNOL, V47, P2892, DOI 10.1021/es304616c
   Li N, 2017, WATER RES, V111, P204, DOI 10.1016/j.watres.2017.01.010
   Liang B, 2013, ENVIRON SCI TECHNOL, V47, P5353, DOI 10.1021/es400933h
   Lin HZ, 2011, J CHEM TECHNOL BIOT, V86, P290, DOI 10.1002/jctb.2520
   Logan B.E., 2007, MICROBIAL FUEL CELLS
   Lohner ST, 2011, ENVIRON SCI TECHNOL, V45, P6491, DOI 10.1021/es200801r
   Luo Y, 2014, ENVIRON SCI TECH LET, V1, P266, DOI 10.1021/ez500103v
   Makowska N, 2016, CHEMOSPHERE, V144, P1665, DOI 10.1016/j.chemosphere.2015.10.044
   McArdell CS, 2003, ENVIRON SCI TECHNOL, V37, P5479, DOI 10.1021/es034368i
   Miao Y, 2015, WATER RES, V76, P43, DOI 10.1016/j.watres.2015.02.042
   MOHN WW, 1992, MICROBIOL REV, V56, P482, DOI 10.1128/MMBR.56.3.482-507.1992
   Mu Y, 2009, ENVIRON SCI TECHNOL, V43, P5137, DOI 10.1021/es900057f
   Qian X, 2016, J HAZARD MATER, V315, P61, DOI 10.1016/j.jhazmat.2016.05.002
   Rozendal RA, 2008, TRENDS BIOTECHNOL, V26, P450, DOI 10.1016/j.tibtech.2008.04.008
   Shen JY, 2013, WATER RES, V47, P5511, DOI 10.1016/j.watres.2013.06.025
   Shi P, 2013, WATER RES, V47, P111, DOI 10.1016/j.watres.2012.09.046
   Vuono DC, 2016, ENVIRON SCI TECHNOL, V50, P6299, DOI 10.1021/acs.est.6b00247
   Wang AJ, 2011, ENVIRON SCI TECHNOL, V45, P10186, DOI 10.1021/es202356w
   Wang YK, 2015, CHEMOSPHERE, V140, P79, DOI 10.1016/j.chemosphere.2014.04.101
   Yang Y, 2014, WATER RES, V62, P97, DOI 10.1016/j.watres.2014.05.019
   Yong YC, 2015, CHEMOSPHERE, V140, P18, DOI 10.1016/j.chemosphere.2014.10.020
   Zhang XH, 2016, ENVIRON POLLUT, V218, P1255, DOI 10.1016/j.envpol.2016.08.081
   Ziembinska-Buczynska A, 2015, ARCH ENVIRON PROT, V41, P23, DOI 10.1515/aep-2015-0035
NR 37
TC 122
Z9 135
U1 8
U2 480
PU PERGAMON-ELSEVIER SCIENCE LTD
PI OXFORD
PA THE BOULEVARD, LANGFORD LANE, KIDLINGTON, OXFORD OX5 1GB, ENGLAND
SN 0043-1354
J9 WATER RES
JI Water Res.
PD JUN 15
PY 2017
VL 117
BP 95
EP 101
DI 10.1016/j.watres.2017.03.058
PG 7
WC Engineering, Environmental; Environmental Sciences; Water Resources
WE Science Citation Index Expanded (SCI-EXPANDED)
SC Engineering; Environmental Sciences & Ecology; Water Resources
GA EU9UX
UT WOS:000401386300010
PM 28390239
DA 2026-05-21
ER

PT J
AU Cadamuro, RD
   Elois, MA
   Pilati, GV
   Savi, BP
   Pessi, L
   Jempierre, YFSH
   Rodríguez-Lázaro, D
   Fongaro, G
AF Cadamuro, Rafael Dorighello
   Elois, Mariana Alves
   Pilati, Giulia Von Tonnemann
   Savi, Beatriz Pereira
   Pessi, Leonardo
   Jempierre, Yasmin Ferreira Souza Hoffmann
   Rodriguez-Lazaro, David
   Fongaro, Gislaine
TI Role of Lysogenic Phages in the Dissemination of Antibiotic Resistance
   Genes Applied in the Food Chain
SO FOODS
LA English
DT Review
DE bacteriophages; antibiotic resistance genes (ARGs); food safety; lateral
   transduction; horizontal gene transfer; lysogeny
ID ANTIMICROBIAL-RESISTANCE; ESCHERICHIA-COLI; HORIZONTAL TRANSFER;
   BACTERIOPHAGE; SOIL; MANURE; ABUNDANCE; SWINE; WASTE; IRRIGATION
AB Bacteriophages, first discovered in 1915, have re-emerged as critical players in microbial ecosystems, particularly in food production. Their ability to lysogenize bacterial hosts raises concerns about their role in the horizontal transfer of antibiotic resistance genes (ARGs) and virulence factors, contributing to the global challenge of antimicrobial resistance. Key studies reveal that ARG-carrying phages are prevalent across various stages of the food chain, including soil, vegetables, meat, dairy, and wastewater associated with food production. These findings demonstrate the potential for lysogenic phages to act as vectors for resistance gene dissemination, posing risks to public health. The review also explores emerging genetic elements, such as phage-inducible chromosomal islands and gene transfer agents, that further enhance the mobility of resistance and virulence genes. Advancements in metagenomic tools have improved our understanding of phage-mediated gene transfer, but significant knowledge gaps remain. Future research should aim to quantify these processes in real-world settings and develop strategies to mitigate the risks associated with lysogenic phages in food systems.
C1 [Cadamuro, Rafael Dorighello; Elois, Mariana Alves; Pilati, Giulia Von Tonnemann; Savi, Beatriz Pereira; Pessi, Leonardo; Jempierre, Yasmin Ferreira Souza Hoffmann; Fongaro, Gislaine] Univ Fed Santa Catarina, Dept Microbiol Immunol & Parasitol, BR-88040900 Florianopolis, SC, Brazil.
   [Cadamuro, Rafael Dorighello; Elois, Mariana Alves; Rodriguez-Lazaro, David] Univ Burgos, Fac Sci, Microbiol Div, Burgos 09001, Spain.
   [Rodriguez-Lazaro, David] Univ Burgos, Res Ctr Emerging Pathogens & Global Hlth, Burgos 09001, Spain.
C3 Universidade Federal de Santa Catarina (UFSC); Universidad de Burgos;
   Universidad de Burgos
RP Cadamuro, RD (corresponding author), Univ Fed Santa Catarina, Dept Microbiol Immunol & Parasitol, BR-88040900 Florianopolis, SC, Brazil.; Cadamuro, RD; Rodríguez-Lázaro, D (corresponding author), Univ Burgos, Fac Sci, Microbiol Div, Burgos 09001, Spain.; Rodríguez-Lázaro, D (corresponding author), Univ Burgos, Res Ctr Emerging Pathogens & Global Hlth, Burgos 09001, Spain.
EM cadamuro.rafael@gmail.com; malves@ubu.es; giuliavpilati@gmail.com;
   beasavis2@gmail.com; pessileonardo@gmail.com;
   yasminfshoffmann@gmail.com; drlazaro@ubu.es; gislaine.fongaro@gmail.com
RI Fongaro, Gislaine/ABH-8445-2020; Dorighello Cadamuro,
   Rafael/HPH-2261-2023; Von Tönnemann Pilati, Giulia/JAO-3865-2023; Savi,
   Beatriz/NAX-5727-2025; Cadamuro, Rafael Dorighello/HPH-2261-2023;
   Rodriguez-Lazaro, David/B-4201-2013
OI Fongaro, Gislaine/0000-0001-5596-3320; da Silveira Pessi,
   Leonardo/0000-0002-4253-7792; Dorighello Cadamuro,
   Rafael/0009-0007-7890-9512; Von Tönnemann Pilati,
   Giulia/0000-0001-9689-0279; Savi, Beatriz/0000-0002-7948-6212; Cadamuro,
   Rafael Dorighello/0000-0002-4096-9022; Rodriguez-Lazaro,
   David/0000-0002-8795-854X; Ferreira Souza Hoffmann Jempierre,
   Yasmin/0000-0002-5805-9510
CR Al-Mustapha AI, 2023, INT J FOOD MICROBIOL, V389, DOI 10.1016/j.ijfoodmicro.2023.110086
   Alexander TW, 2008, APPL ENVIRON MICROB, V74, P4405, DOI 10.1128/AEM.00489-08
   Aminov RI, 2011, FRONT MICROBIOL, V2, DOI 10.3389/fmicb.2011.00158
   Anand T, 2016, J GEN VIROL, V97, P3458, DOI 10.1099/jgv.0.000639
   Antunes P, 2020, MICROBIOL SPECTR, V8, DOI 10.1128/microbiolspec.MTBP-0019-2016
   Arikan OA, 2007, BIORESOURCE TECHNOL, V98, P169, DOI 10.1016/j.biortech.2005.10.041
   Asfaw T, 2022, INFECT DRUG RESIST, V15, P5265, DOI 10.2147/IDR.S375043
   Baquero F, 2008, CURR OPIN BIOTECH, V19, P260, DOI 10.1016/j.copbio.2008.05.006
   Bárdy P, 2020, NAT COMMUN, V11, DOI 10.1038/s41467-020-16669-9
   Bezuidt OKI, 2020, MSYSTEMS, V5, DOI 10.1128/mSystems.00234-20
   Blanco-Picazo P, 2022, FOOD RES INT, V156, DOI 10.1016/j.foodres.2022.111342
   Blanco-Picazo P, 2022, INT J FOOD MICROBIOL, V367, DOI 10.1016/j.ijfoodmicro.2022.109590
   Boyd EF, 2000, INFECT IMMUN, V68, P1507, DOI 10.1128/IAI.68.3.1507-1513.2000
   Braga LPP, 2020, MICROBIOME, V8, DOI 10.1186/s40168-020-00822-z
   Breitbart M, 2012, ANNU REV MAR SCI, V4, P425, DOI 10.1146/annurev-marine-120709-142805
   Brusa V, 2020, PLOS ONE, V15, DOI 10.1371/journal.pone.0242317
   Brüssow H, 2004, MICROBIOL MOL BIOL R, V68, P560, DOI 10.1128/MMBR.68.3.560-602.2004
   Calero-Cáceres W, 2016, WATER RES, V95, P11, DOI 10.1016/j.watres.2016.03.006
   Canchaya C, 2003, CURR OPIN MICROBIOL, V6, P417, DOI 10.1016/S1369-5274(03)00086-9
   Chee-Sanford JC, 2009, J ENVIRON QUAL, V38, P1086, DOI 10.2134/jeq2008.0128
   Chen J, 2018, SCIENCE, V362, P207, DOI 10.1126/science.aat5867
   Chiang YN, 2019, PLOS PATHOG, V15, DOI 10.1371/journal.ppat.1007878
   Chopin A, 2001, NUCLEIC ACIDS RES, V29, P644, DOI 10.1093/nar/29.3.644
   Colavecchio A, 2017, FRONT MICROBIOL, V8, DOI 10.3389/fmicb.2017.01108
   Colomer-Lluch M, 2011, ANTIMICROB AGENTS CH, V55, P4908, DOI 10.1128/AAC.00535-11
   D'Costa VM, 2011, NATURE, V477, P457, DOI 10.1038/nature10388
   Dharmarha V, 2019, FRONT MICROBIOL, V10, DOI 10.3389/fmicb.2019.00710
   Elois MA, 2023, VIRUSES-BASEL, V15, DOI 10.3390/v15020349
   Enault F, 2017, ISME J, V11, P237, DOI 10.1038/ismej.2016.90
   European Ctr Dis Prevention Contro, 2015, EFSA J, V13, DOI 10.2903/j.efsa.2015.4006
   Fillol-Salom A, 2022, CELL, V185, P3248, DOI 10.1016/j.cell.2022.07.014
   Fillol-Salom A, 2021, NAT COMMUN, V12, DOI 10.1038/s41467-021-26520-4
   Garneau JE, 2011, MICROB CELL FACT, V10, DOI 10.1186/1475-2859-10-S1-S20
   Gatica J, 2013, ENVIRON SCI POLLUT R, V20, P3529, DOI 10.1007/s11356-013-1505-4
   Gómez-Gómez C, 2019, SCI REP-UK, V9, DOI 10.1038/s41598-019-49898-0
   González-Villalobos E, 2022, TRENDS MICROBIOL, V30, P1022, DOI 10.1016/j.tim.2022.07.011
   Gummalla VS, 2023, MICROORGANISMS, V11, DOI 10.3390/microorganisms11030541
   Haaber J, 2016, NAT COMMUN, V7, DOI 10.1038/ncomms13333
   Hatfull GF, 2022, ANNU REV MED, V73, P197, DOI 10.1146/annurev-med-080219-122208
   Huang X, 2013, ENVIRON SCI POLLUT R, V20, P9066, DOI 10.1007/s11356-013-1905-5
   HUGHES VM, 1983, NATURE, V302, P725, DOI 10.1038/302725a0
   Humeniuk C, 2002, ANTIMICROB AGENTS CH, V46, P3045, DOI 10.1128/AAC.46.9.3045-3049.2002
   Kaminski B, 2024, PATHOGENS, V13, DOI 10.3390/pathogens13020152
   Karkman A, 2019, NAT COMMUN, V10, DOI 10.1038/s41467-018-07992-3
   Keen EC, 2017, MBIO, V8, DOI 10.1128/mBio.02115-16
   Kerek A, 2024, VET SCI, V11, DOI 10.3390/vetsci11060265
   Kim J, 2023, SCI REP-UK, V13, DOI 10.1038/s41598-023-48221-2
   Kimchi O, 2024, ISME J, V18, DOI 10.1093/ismejo/wrae093
   Kleiner M, 2020, MICROBIOME, V8, DOI 10.1186/s40168-020-00935-5
   Knapp CW, 2010, ENVIRON SCI TECHNOL, V44, P580, DOI 10.1021/es901221x
   Lang AS, 2012, NAT REV MICROBIOL, V10, P472, DOI 10.1038/nrmicro2802
   Larrañaga O, 2018, ENVIRON INT, V115, P133, DOI 10.1016/j.envint.2018.03.019
   le Romancer M., 2006, Life Extrem. Environ, P99, DOI [DOI 10.1007/978-1-4020-6285-86, 10.1007/978-1-4020-6285-8_6]
   Lekunberri I, 2017, ENVIRON POLLUT, V220, P981, DOI 10.1016/j.envpol.2016.11.059
   Lin LB, 2010, J BASIC MICROB, V50, P452, DOI 10.1002/jobm.201000116
   Liu HB, 2020, THERANOSTICS, V10, P6310, DOI 10.7150/thno.42573
   Low SJ, 2019, NAT MICROBIOL, V4, P1306, DOI 10.1038/s41564-019-0448-z
   Madera C, 2004, APPL ENVIRON MICROB, V70, P7365, DOI 10.1128/AEM.70.12.7365-7371.2004
   Marinus Martin G, 2013, F1000Res, V2, P7, DOI 10.12688/f1000research.2-7.v1
   Marti R, 2014, APPL ENVIRON MICROB, V80, P3258, DOI 10.1128/AEM.00231-14
   Martín-Díaz J, 2020, ENVIRON RES, V182, DOI 10.1016/j.envres.2020.109133
   McKinney CW, 2018, FEMS MICROBIOL ECOL, V94, DOI 10.1093/femsec/fiy010
   Meng ML, 2022, ANTIBIOTICS-BASEL, V11, DOI 10.3390/antibiotics11040525
   Moelling K, 2018, VIRUSES-BASEL, V10, DOI 10.3390/v10120688
   Moineau S, 2005, BACTERIOPHAGE: BIOLOGY AND APPLICATIONS, P285
   Moon K, 2020, MICROBIOME, V8, DOI 10.1186/s40168-020-00863-4
   Naidoo I, 2020, SAMJ S AFR MED J, V110, P956, DOI 10.7196/SAMJ.2020.v110i10.15250
   Naidoo Y, 2020, SCI TOTAL ENVIRON, V719, DOI 10.1016/j.scitotenv.2020.137497
   Naureen Zakira, 2020, Acta Biomed, V91, pe2020024, DOI 10.23750/abm.v91i13-S.10819
   Nolvak H, 2016, SCI TOTAL ENVIRON, V562, P678, DOI 10.1016/j.scitotenv.2016.04.035
   Oliveira M, 2012, INT J FOOD MICROBIOL, V156, P133, DOI 10.1016/j.ijfoodmicro.2012.03.014
   Penadés JR, 2015, ANNU REV VIROL, V2, P181, DOI 10.1146/annurev-virology-031413-085446
   Penadés JR, 2015, CURR OPIN MICROBIOL, V23, P171, DOI 10.1016/j.mib.2014.11.019
   Perry JA, 2013, FRONT MICROBIOL, V4, DOI 10.3389/fmicb.2013.00138
   Pfeifer E, 2022, MBIO, V13, DOI 10.1128/mbio.01851-22
   Pujato SA, 2019, J APPL MICROBIOL, V126, P14, DOI 10.1111/jam.14062
   RILEY LW, 1983, NEW ENGL J MED, V308, P681, DOI 10.1056/NEJM198303243081203
   Rodríguez-Rubio L, 2020, J ANTIMICROB CHEMOTH, V75, P3173, DOI 10.1093/jac/dkaa311
   Ross J, 2015, APPL ENVIRON MICROB, V81, P7905, DOI 10.1128/AEM.02363-15
   Roy K, 2020, FRONT MICROBIOL, V11, DOI 10.3389/fmicb.2020.01494
   Ruan CJ, 2024, NAT COMMUN, V15, DOI 10.1038/s41467-024-49840-7
   Säwström C, 2008, EXTREMOPHILES, V12, P167, DOI 10.1007/s00792-007-0134-6
   Schmerold I, 2023, EUR J PHARM SCI, V189, DOI 10.1016/j.ejps.2023.106473
   Schroeder CM, 2002, EMERG INFECT DIS, V8, P1409, DOI 10.3201/eid0812.0200770
   Schroven K, 2021, FEMS MICROBIOL REV, V45, DOI 10.1093/femsre/fuaa041
   Serra-Moreno R, 2008, J BACTERIOL, V190, P4722, DOI 10.1128/JB.00069-08
   Sharma S, 2017, FOLIA MICROBIOL, V62, P17, DOI 10.1007/s12223-016-0471-x
   Shousha A, 2015, APPL ENVIRON MICROB, V81, P4600, DOI 10.1128/AEM.00872-15
   Thierauf Anne, 2009, V501, P267, DOI 10.1007/978-1-60327-164-6_23
   Pham TD, 2018, MICROBIOL IMMUNOL, V62, P635, DOI 10.1111/1348-0421.12648
   Turner D, 2023, ARCH VIROL, V168, DOI 10.1007/s00705-022-05694-2
   Twort FW, 1915, LANCET, V2, P1241, DOI 10.1016/s0140-6736(01)20383-3
   Van Goethem MW, 2018, MICROBIOME, V6, DOI 10.1186/s40168-018-0424-5
   Verraes C, 2013, INT J ENV RES PUB HE, V10, P2643, DOI 10.3390/ijerph10072643
   Wallinga D, 2022, CURR ENV HLTH REP, V9, P339, DOI 10.1007/s40572-022-00351-x
   Walsh C, 2006, INT J FOOD MICROBIOL, V109, P173, DOI 10.1016/j.ijfoodmicro.2006.01.023
   Walsh F, 2013, PLOS ONE, V8, DOI 10.1371/journal.pone.0065567
   Wang FH, 2015, J HAZARD MATER, V299, P215, DOI 10.1016/j.jhazmat.2015.05.028
   Wang MZ, 2018, ENVIRON POLLUT, V238, P291, DOI 10.1016/j.envpol.2018.03.024
   Weld RJ, 2004, J THEOR BIOL, V227, P1, DOI 10.1016/S0022-5193(03)00262-5
   Winckler C., 2001, Journal of Soils and Sediments, V1, P66, DOI 10.1007/BF02987711
   Worley-Morse T, 2019, WATER ENVIRON RES, V91, P830, DOI 10.1002/wer.1096
   Yang YX, 2020, SCI TOTAL ENVIRON, V700, DOI 10.1016/j.scitotenv.2019.134446
   Zhang CP, 2017, ANTIMICROB AGENTS CH, V61, DOI [10.1128/AAC.02035-16, 10.1128/aac.02035-16]
   Zhu YG, 2013, P NATL ACAD SCI USA, V110, P3435, DOI 10.1073/pnas.1222743110
NR 105
TC 11
Z9 11
U1 11
U2 23
PU MDPI
PI BASEL
PA MDPI AG, Grosspeteranlage 5, CH-4052 BASEL, SWITZERLAND
EI 2304-8158
J9 FOODS
JI Foods
PD MAR 21
PY 2025
VL 14
IS 7
AR 1082
DI 10.3390/foods14071082
PG 18
WC Food Science & Technology
WE Science Citation Index Expanded (SCI-EXPANDED)
SC Food Science & Technology
GA 1FN0O
UT WOS:001463804200001
PM 40238219
OA Green Submitted, gold
DA 2026-05-21
ER

PT J
AU Liang, CY
   Xie, B
   Su, YL
   Shi, JP
   Liu, L
   Zhang, SY
AF Liang, Chengyu
   Xie, Bing
   Su, Yinglong
   Shi, Jiping
   Liu, Li
   Zhang, Siying
TI Mechanistic insights into the attenuation of antibiotic resistance genes
   in thermophilic anaerobic co-digestion of food waste: A comprehensive
   metagenomic and absolute quantification study
SO CHEMICAL ENGINEERING JOURNAL
LA English
DT Article
DE Antibiotic resistance genes; Thermophilic anaerobic co-digestion; Food
   waste; Metagenome; Absolute quantification
ID SWINE; REMOVAL; SEWAGE; ARGS
AB Food waste (FW) is a significant source of antibiotic resistance genes (ARGs) and anaerobic digestion is an effective strategy to limit the spread of antimicrobial resistance. In this study, ARGs diversity and abundance, along with their relationship to the microbial community were investigated by metagenomic and qPCR during thermophilic anaerobic co-digestion of FW, kitchen waste (KW) and garden waste (GW). Results indicate that R FK (FW + KW) and R FG (FW + GW) effectively reduced 9 and 13 representative ARG subtypes (removal rates exceeding 1 log unit), and completely eliminated 16 and 30 ARG subtypes, respectively, outperforming RF (FW). The Redundancy analysis indicated positive correlations between ARG removal rates and methane content, and negative correlations with volatile short-chain fatty acids and ammonia nitrogen. Procrustes and network centrality analyses suggested that removing resistant bacteria like Firmicutes and Bacteroidota in R FK and R FG contributed to efficient ARG removal. Co-digestion enhanced ARG elimination by improving reactor performance and altering bacterial communities.
C1 [Liang, Chengyu; Shi, Jiping; Liu, Li; Zhang, Siying] Chinese Acad Sci, Shanghai Adv Res Inst, Shanghai 201210, Peoples R China.
   [Liang, Chengyu] Tongji Univ, Coll Environm Sci & Engn, State Key Lab Pollut Control & Resource Reuse, Shanghai 200092, Peoples R China.
   [Xie, Bing; Su, Yinglong] East China Normal Univ, Sch Ecol & Environm Sci, Shanghai 200241, Peoples R China.
   [Xie, Bing; Su, Yinglong; Shi, Jiping; Liu, Li] Shanghai Engn Res Ctr Biotransformat Organ Solid W, Shanghai 200241, Peoples R China.
   [Liang, Chengyu] Shanghai Inst Pollut Control & Ecol Secur, Shanghai 200092, Peoples R China.
C3 Chinese Academy of Sciences; Shanghai Advanced Research Institute, CAS;
   Tongji University; East China Normal University; Shanghai Institute of
   Pollution Control & Ecological Security
RP Liu, L; Zhang, SY (corresponding author), Chinese Acad Sci, Shanghai Adv Res Inst, Shanghai 201210, Peoples R China.; Liu, L (corresponding author), Shanghai Engn Res Ctr Biotransformat Organ Solid W, Shanghai 200241, Peoples R China.
EM liul@sari.ac.cn; zhangsiying2018@sari.ac.cn
OI zhang, siying/0000-0002-1370-2277
FU Biotransformation of Organic Solid Waste Program [SERC2023C03]
FX This study was financially supported by Natural Science Foundation of
   Shanghai (24ZR1474000) , National Natural Science Foundation of China
   (22476200) , and Shanghai Engineering Research Center of
   Biotransformation of Organic Solid Waste Program (SERC2023C03) .
CR Alcock BP, 2020, NUCLEIC ACIDS RES, V48, pD517, DOI 10.1093/nar/gkz935
   Buchfink B, 2015, NAT METHODS, V12, P59, DOI 10.1038/nmeth.3176
   Chen BW, 2013, ENVIRON SCI TECHNOL, V47, P12753, DOI 10.1021/es403818e
   Chen J, 2016, SCI TOTAL ENVIRON, V571, P974, DOI 10.1016/j.scitotenv.2016.07.085
   Du S, 2020, SCI TOTAL ENVIRON, V712, DOI 10.1016/j.scitotenv.2019.136418
   Forsberg KJ, 2014, NATURE, V509, P612, DOI 10.1038/nature13377
   Frock AD, 2010, ENVIRON TECHNOL, V31, P1169, DOI 10.1080/09593330.2010.484076
   Fu LM, 2012, BIOINFORMATICS, V28, P3150, DOI 10.1093/bioinformatics/bts565
   Fuchsman CA, 2017, PEERJ, V5, DOI 10.7717/peerj.3865
   Guo CC, 2024, ENVIRON RES, V244, DOI 10.1016/j.envres.2023.117894
   Guo HL, 2017, J FOOD SCI, V82, P724, DOI 10.1111/1750-3841.13645
   Iwu CD, 2021, INT J ANTIMICROB AG, V58, DOI 10.1016/j.ijantimicag.2021.106411
   Kasai A, 2020, FISHERIES SCI, V86, P465, DOI 10.1007/s12562-020-01409-1
   Lalak A, 2016, VET MICROBIOL, V194, P69, DOI 10.1016/j.vetmic.2016.01.023
   Langford BJ, 2021, CLIN MICROBIOL INFEC, V27, P520, DOI 10.1016/j.cmi.2020.12.018
   Li W, 2022, SCI TOTAL ENVIRON, V815, DOI 10.1016/j.scitotenv.2021.152756
   Li WW, 2021, BMC MICROBIOL, V21, DOI 10.1186/s12866-021-02114-4
   Li YY, 2019, BIORESOURCE TECHNOL, V273, P654, DOI 10.1016/j.biortech.2018.10.083
   Liang CY, 2022, BIORESOURCE TECHNOL, V344, DOI 10.1016/j.biortech.2021.126272
   Liang CY, 2021, ECOTOX ENVIRON SAFE, V210, DOI 10.1016/j.ecoenv.2020.111885
   Martínez JL, 2008, SCIENCE, V321, P365, DOI 10.1126/science.1159483
   Martinez JL, 2009, FEMS MICROBIOL REV, V33, P430, DOI 10.1111/j.1574-6976.2008.00157.x
   Meng LW, 2020, ECOTOX ENVIRON SAFE, V201, DOI 10.1016/j.ecoenv.2020.110739
   Mercado JV, 2022, WATER RES, V221, DOI 10.1016/j.watres.2022.118754
   Murray CJL, 2022, LANCET, V399, P629, DOI 10.1016/S0140-6736(21)02724-0
   Pei ZJ, 2019, J BIOBASED MATER BIO, V13, P611, DOI 10.1166/jbmb.2019.1892
   Qiu XW, 2022, BIORESOURCE TECHNOL, V346, DOI 10.1016/j.biortech.2021.126631
   Sardar MF, 2021, ENVIRON POLLUT, V275, DOI 10.1016/j.envpol.2021.116587
   Schwaiger K, 2011, INT J FOOD MICROBIOL, V148, P191, DOI 10.1016/j.ijfoodmicro.2011.06.001
   Shi JH, 2020, ENVIRON SCI-NANO, V7, P3536, DOI 10.1039/d0en00511h
   Shi ZJ, 2021, J HAZARD MATER, V406, DOI 10.1016/j.jhazmat.2020.124595
   Sui QW, 2018, BIORESOURCE TECHNOL, V270, P328, DOI 10.1016/j.biortech.2018.09.043
   Sui QW, 2016, ENVIRON POLLUT, V213, P751, DOI 10.1016/j.envpol.2016.03.038
   Sun W, 2016, SCI REP-UK, V6, DOI 10.1038/srep30237
   Syafiuddin A, 2021, BIORESOURCE TECHNOL, V330, DOI 10.1016/j.biortech.2021.124970
   Tang ZR, 2021, ENVIRON POLLUT, V291, DOI 10.1016/j.envpol.2021.118155
   Ul Haq H, 2022, BIOLOGIA, V77, P1151, DOI 10.1007/s11756-021-01006-2
   Vandeputte D, 2017, NATURE, V551, P507, DOI 10.1038/nature24460
   Wang P, 2021, BIORESOURCE TECHNOL, V339, DOI 10.1016/j.biortech.2021.125585
   Wang P, 2021, BIORESOURCE TECHNOL, V336, DOI 10.1016/j.biortech.2021.125322
   Wang PL, 2020, ENVIRON INT, V144, DOI 10.1016/j.envint.2020.106013
   Wang S, 2021, WASTE MANAGE, V126, P152, DOI 10.1016/j.wasman.2021.03.011
   Wang YT, 2019, J FOOD DRUG ANAL, V27, P841, DOI 10.1016/j.jfda.2019.05.003
   Xu R, 2018, SCI TOTAL ENVIRON, V612, P788, DOI 10.1016/j.scitotenv.2017.08.295
   Yin XL, 2023, ENVIRON SCI TECHNOL, V57, P9713, DOI 10.1021/acs.est.3c00159
   Zhang HP, 2020, J HAZARD MATER, V396, DOI 10.1016/j.jhazmat.2020.122618
   Zhang JY, 2020, BIORESOURCE TECHNOL, V295, DOI 10.1016/j.biortech.2019.122191
   Zhang JY, 2016, BIORESOURCE TECHNOL, V217, P28, DOI 10.1016/j.biortech.2016.02.140
   Zhang QP, 2021, J CLEAN PROD, V292, DOI 10.1016/j.jclepro.2021.125909
   Zhang SY, 2022, BIORESOURCE TECHNOL, V361, DOI 10.1016/j.biortech.2022.127684
   Zhang T, 2015, APPL MICROBIOL BIOT, V99, P7771, DOI 10.1007/s00253-015-6688-9
   Zhang T, 2015, WASTE MANAGE, V35, P119, DOI 10.1016/j.wasman.2014.09.004
   Zhang XX, 2009, APPL MICROBIOL BIOT, V82, P397, DOI 10.1007/s00253-008-1829-z
   Zhang Y, 2021, BIORESOURCE TECHNOL, V329, DOI 10.1016/j.biortech.2021.124924
   Zhang YJ, 2017, ENVIRON POLLUT, V231, P1621, DOI 10.1016/j.envpol.2017.09.074
   Zhu PC, 2022, ENVIRON POLLUT, V314, DOI 10.1016/j.envpol.2022.120270
   Zou YN, 2020, J HAZARD MATER, V384, DOI 10.1016/j.jhazmat.2019.121433
NR 57
TC 10
Z9 10
U1 28
U2 73
PU ELSEVIER SCIENCE SA
PI LAUSANNE
PA PO BOX 564, 1001 LAUSANNE, SWITZERLAND
SN 1385-8947
EI 1873-3212
J9 CHEM ENG J
JI Chem. Eng. J.
PD FEB 1
PY 2025
VL 505
AR 159794
DI 10.1016/j.cej.2025.159794
EA JAN 2025
PG 9
WC Engineering, Environmental; Engineering, Chemical
WE Science Citation Index Expanded (SCI-EXPANDED)
SC Engineering
GA U1V7V
UT WOS:001409763600001
DA 2026-05-21
ER

PT J
AU Zhang, JX
   Zhang, L
   Loh, KC
   Dai, YJ
   Tong, YW
AF Zhang, Jingxin
   Zhang, Le
   Loh, Kai-Chee
   Dai, Yanjun
   Tong, Yen Wah
TI Enhanced anaerobic digestion of food waste by adding activated carbon:
   Fate of bacterial pathogens and antibiotic resistance genes
SO BIOCHEMICAL ENGINEERING JOURNAL
LA English
DT Article
DE Anaerobic digestion; Activated carbon; Bacterial pathogens; Antibiotic
   resistance genes
ID INTERSPECIES ELECTRON-TRANSFER; SLUDGE BLANKET REACTORS; METAGENOMIC
   APPROACH; SYNTROPHIC METABOLISM; BIOGAS PRODUCTION; TREATMENT-PLANT;
   WATER; REMOVAL; SEWAGE; PERFORMANCE
AB Effects of activated carbon (AC) addition on biogas production, bacterial pathogens removal and antibiotic resistance genes (ARGs) during anaerobic digestion (AD) for food waste were investigated. Results indicate that anaerobic digesters with AC addition (R1) maintained stable operation with methane yield of 0.35 L CH4/Lig VS at high organic loading rate of 4.38 g VSFW/Lid while the control digesters displayed less stability and caused acidification. Some specific dominant bacteria were enriched in R1, resulting in a lower microbial biodiversity. A total of 11 bacterial pathogens and 12 ARGs was detected in the sludge samples. Compared to the control, adding AC enhanced the AD process by decreasing the relative abundance of bacterial pathogens by 18%. Moreover, AC supplementation also facilitated reduction of abundant ARGs, including tetA, tetM, tetW, tetO, tetQ sul2 and tetX. This study may provide an ecological treatment method for AD with the addition of AC. (C) 2017 Elsevier B.V. All rights reserved.
C1 [Zhang, Jingxin; Tong, Yen Wah] Natl Univ Singapore, NUS Environm Res Inst, 1 CREATE Way, Singapore 138602, Singapore.
   [Zhang, Le; Loh, Kai-Chee; Tong, Yen Wah] Natl Univ Singapore, Dept Chem & Biomol Engn, 4 Engn Dr 4, Singapore 117585, Singapore.
   [Dai, Yanjun] Shanghai Jiao Tong Univ, Sch Mech Engn, Shanghai 200240, PR, Peoples R China.
C3 National University of Singapore; National University of Singapore;
   Shanghai Jiao Tong University
RP Tong, YW (corresponding author), Natl Univ Singapore, Environm Res Inst, Dept Chem & Biomol Engn, Singapore, Singapore.
EM chetyw@nus.edu.sg
RI ZHANG, Le/HNC-3790-2023; Tong, Yen Wah/D-4602-2009
OI ZHANG, Le/0000-0002-9103-3750; Tong, Yen Wah/0000-0002-6004-6284
FU National Research Foundation, Prime Minister's Office, Singapore under
   Campus for Research Excellence and Technological Enterprise (CREATE)
   Programme; China Scholarship Council (CSC)
FX This research/project is supported by the National Research Foundation,
   Prime Minister's Office, Singapore under its Campus for Research
   Excellence and Technological Enterprise (CREATE) Programme. Le Zhang
   would like to thank the China Scholarship Council (CSC) for financially
   supporting his Ph.D. work.
CR Aktas Ö, 2001, J CHEM TECHNOL BIOT, V76, P793, DOI 10.1002/jctb.450
   Allen HK, 2010, NAT REV MICROBIOL, V8, P251, DOI 10.1038/nrmicro2312
   [Anonymous], MED MICROBIOLOGY INT
   Bertin L, 2010, WATER RES, V44, P4537, DOI 10.1016/j.watres.2010.06.025
   Bound JP, 2004, CHEMOSPHERE, V56, P1143, DOI 10.1016/j.chemosphere.2004.05.010
   Chen J, 2016, SCI TOTAL ENVIRON, V571, P974, DOI 10.1016/j.scitotenv.2016.07.085
   Croce S, 2016, BIOTECHNOL ADV, V34, P1289, DOI 10.1016/j.biotechadv.2016.09.004
   Dang Y, 2016, BIORESOURCE TECHNOL, V220, P516, DOI 10.1016/j.biortech.2016.08.114
   Garfí M, 2016, RENEW SUST ENERG REV, V60, P599, DOI 10.1016/j.rser.2016.01.071
   Ghosh S, 2009, APPL MICROBIOL BIOT, V84, P791, DOI 10.1007/s00253-009-2125-2
   Gyles C, 2014, VET PATHOL, V51, P328, DOI 10.1177/0300985813511131
   Ju F, 2016, WATER RES, V91, P1, DOI 10.1016/j.watres.2015.11.071
   Khan EU, 2016, RENEW SUST ENERG REV, V62, P247, DOI 10.1016/j.rser.2016.04.044
   Klassen V, 2016, J BIOTECHNOL, V234, P7, DOI 10.1016/j.jbiotec.2016.07.015
   Kraatz M, 2011, INT J SYST EVOL MICR, V61, P795, DOI 10.1099/ijs.0.022954-0
   Le-Minh N, 2010, WATER RES, V44, P4295, DOI 10.1016/j.watres.2010.06.020
   Li B, 2015, ENVIRON SCI TECHNOL, V49, P10492, DOI 10.1021/acs.est.5b02345
   Liu B, 2009, NUCLEIC ACIDS RES, V37, pD443, DOI 10.1093/nar/gkn656
   Liu FH, 2012, ENERG ENVIRON SCI, V5, P8982, DOI 10.1039/c2ee22459c
   Lu L, 2012, WATER RES, V46, P1015, DOI 10.1016/j.watres.2011.11.073
   Munir M, 2011, WATER RES, V45, P681, DOI 10.1016/j.watres.2010.08.033
   Nagao N, 2012, BIORESOURCE TECHNOL, V118, P210, DOI 10.1016/j.biortech.2012.05.045
   Rotaru AE, 2014, APPL ENVIRON MICROB, V80, P4599, DOI 10.1128/AEM.00895-14
   Sahlström L, 2008, BIORESOURCE TECHNOL, V99, P7859, DOI 10.1016/j.biortech.2007.09.071
   Schwiertz A, 2002, SYST APPL MICROBIOL, V25, P46, DOI 10.1078/0723-2020-00096
   Shah FA, 2014, SCI WORLD J, DOI 10.1155/2014/183752
   Sharma VK, 2016, CHEMOSPHERE, V150, P702, DOI 10.1016/j.chemosphere.2015.12.084
   Tang JY, 2016, ECOTOX ENVIRON SAFE, V132, P260, DOI 10.1016/j.ecoenv.2016.06.016
   Tian Z, 2016, WATER RES, V98, P261, DOI 10.1016/j.watres.2016.04.031
   Tri PT, 2006, J ENVIRON ENG SCI, V5, P309, DOI [10.1139/S05-032, 10.1139/s05-032]
   Twort AC, 2009, TWORT'S WATER SUPPLY, 6TH EDITION, P365
   Van der Zee FP, 2003, ENVIRON SCI TECHNOL, V37, P402, DOI 10.1021/es025885o
   WEBER WJ, 1978, ENVIRON SCI TECHNOL, V12, P817
   Wu W, 2014, CAN J CHEM ENG, V92, P1340, DOI 10.1002/cjce.21983
   Wu Y, 2016, BIORESOURCE TECHNOL, V211, P414, DOI 10.1016/j.biortech.2016.03.086
   Xie SH, 2016, BIORESOURCE TECHNOL, V222, P498, DOI 10.1016/j.biortech.2016.10.015
   Yang Y, 2014, WATER RES, V62, P97, DOI 10.1016/j.watres.2014.05.019
   Yu F, 2016, CHEMOSPHERE, V153, P365, DOI 10.1016/j.chemosphere.2016.03.083
   Zhang JX, 2015, BIOCHEM ENG J, V94, P85, DOI 10.1016/j.bej.2014.11.018
   Zhang QG, 2016, RENEW ENERG, V98, P108, DOI 10.1016/j.renene.2016.02.029
   Zhang T, 2015, APPL MICROBIOL BIOT, V99, P7771, DOI 10.1007/s00253-015-6688-9
   Zhang XB, 2016, J ENVIRON MANAGE, V172, P193, DOI 10.1016/j.jenvman.2016.02.038
   Zhao ZQ, 2016, BIORESOURCE TECHNOL, V209, P148, DOI 10.1016/j.biortech.2016.03.005
   Zhao ZQ, 2015, BIORESOURCE TECHNOL, V191, P140, DOI 10.1016/j.biortech.2015.05.007
NR 44
TC 65
Z9 73
U1 2
U2 150
PU ELSEVIER SCIENCE BV
PI AMSTERDAM
PA PO BOX 211, 1000 AE AMSTERDAM, NETHERLANDS
SN 1369-703X
EI 1873-295X
J9 BIOCHEM ENG J
JI Biochem. Eng. J.
PD DEC 15
PY 2017
VL 128
BP 19
EP 25
DI 10.1016/j.bej.2017.09.004
PG 7
WC Biotechnology & Applied Microbiology; Engineering, Chemical
WE Science Citation Index Expanded (SCI-EXPANDED)
SC Biotechnology & Applied Microbiology; Engineering
GA FO6WD
UT WOS:000417008900003
DA 2026-05-21
ER

PT J
AU Yin, ZR
   Ma, JC
   Bian, RX
   Wang, YR
   Zhang, KM
   Ma, YY
   Zhang, XX
   Ye, L
AF Yin, Zirui
   Ma, Jiachen
   Bian, Ruoxuan
   Wang, Yiran
   Zhang, Kaoming
   Ma, Yanyan
   Zhang, Xuxiang
   Ye, Lin
TI Xenobiotic degradation promotes enrichment but not dissemination of
   antibiotic resistance genes in activated sludge
SO BIORESOURCE TECHNOLOGY
LA English
DT Article
DE Activated sludge; Biodegradation; Xenobiotic pollutants; Antibiotic
   resistance genes; Xenobiotic degradation genes
ID MULTI-OMICS; WASTE
AB Activated sludge in wastewater treatment bioreactors plays a pivotal role in xenobiotic degradation but is also regarded as a hotspot for the dissemination of antibiotic resistance genes (ARGs). Yet, it remains unclear whether pollutant degradation itself also creates conditions that facilitate ARG spread. To address this, we developed a xenobiotic degradation gene (XDG) database covering 22 degradation pathways. Using this database, we analyzed over 30,000 complete bacterial genomes and identified widespread co-occurrence of ARGs and XDGs, particularly within Pseudomonadota and Campylobacterota. Metagenomic profiling of 119 activated sludge samples further revealed strong positive correlations (Pearson's r > 0.8) between XDG and intrinsic ARGs, especially, modules involved in aromatic ring cleavage showed the highest correlations with ARGs. However, only 30.9 % of ARG-HGT events were found in MAGs carrying XDGs, and genome-level proximity analysis indicated that such microorganisms did not exhibit higher horizontal transfer potential. Cultivation-based experiments revealed that Pseudomonas strains with high degradation capacity carried intrinsic but not mobile ARGs. Together, these results demonstrate that xenobiotic degradation promotes ARG enrichment primarily through shifts in community composition rather than by enhancing gene mobility.
C1 [Yin, Zirui; Ma, Jiachen; Bian, Ruoxuan; Wang, Yiran; Zhang, Kaoming; Ma, Yanyan; Zhang, Xuxiang; Ye, Lin] Nanjing Univ, Sch Environm, Key Lab Water Pollut Control & Green Resource Recy, Nanjing 210023, Peoples R China.
C3 Nanjing University
RP Ye, L (corresponding author), Nanjing Univ, Sch Environm, Key Lab Water Pollut Control & Green Resource Recy, Nanjing 210023, Peoples R China.
EM linye@nju.edu.cn
RI Ye, Lin/F-9709-2013; ma, yanyan/GYQ-6416-2022
OI Ye, Lin/0000-0002-4682-8917; 
FU National Key Research and Development Program of China [2022YFA0912500];
   National Natural Science Foundation of China [52270040]; Postgraduate
   Research Innovation Program of Jiangsu Province [KYCX25_0355]
FX This work was financially supported by National Key Research and
   Development Program of China (2022YFA0912500) , National Natural Science
   Foundation of China (52270040) and Postgraduate Research Innovation
   Program of Jiangsu Province (KYCX25_0355) .
CR Allocati N, 2009, FEBS J, V276, P58, DOI 10.1111/j.1742-4658.2008.06743.x
   Andersson DI, 2014, NAT REV MICROBIOL, V12, P465, DOI 10.1038/nrmicro3270
   Bai Y, 2019, BIORESOURCE TECHNOL, V276, P51, DOI 10.1016/j.biortech.2018.12.066
   Bateman A, 2024, NUCLEIC ACIDS RES, V52, pD609, DOI 10.1093/nar/gkae1010
   Begmatov S, 2022, SCI REP-UK, V12, DOI 10.1038/s41598-022-07132-4
   Brown CL, 2024, NAT COMMUN, V15, DOI 10.1038/s41467-024-49742-8
   Brown CL, 2022, APPL ENVIRON MICROB, V88, DOI 10.1128/aem.00991-22
   Butiuc-Keul A, 2021, CURR MICROBIOL, V78, P1227, DOI 10.1007/s00284-021-02389-w
   Chen SC, 2021, ISME J, V15, P3508, DOI 10.1038/s41396-021-01022-9
   Chen Wei-Yu, 2024, Heliyon, V10, pe38723, DOI [10.1016/j.heliyon.2024.e38723, 10.1016/j.heliyon.2024.e38723]
   Cordero OX, 2009, P NATL ACAD SCI USA, V106, P21748, DOI 10.1073/pnas.0907584106
   Dai DJ, 2022, MICROBIOME, V10, DOI 10.1186/s40168-021-01216-5
   Dey S., 2022, Omics Insights in Environmental Bioremediation, V11, P1039, DOI [DOI 10.1007/978-981-19-4320-1_8, 10.1007/978-981-19-4320-1_8]
   Fang CR, 2010, INT BIODETER BIODEGR, V64, P442, DOI 10.1016/j.ibiod.2010.04.010
   Fuchs G, 2011, NAT REV MICROBIOL, V9, P803, DOI 10.1038/nrmicro2652
   Ganas P, 2007, MICROBIOL-SGM, V153, P1546, DOI 10.1099/mic.0.2006/004234-0
   Gao LJ, 2024, ENVIRON POLLUT, V340, DOI 10.1016/j.envpol.2023.122802
   Gutleben J, 2018, CRIT REV MICROBIOL, V44, P212, DOI 10.1080/1040841X.2017.1332003
   Harnpicharnchai P, 2024, ENVIRON RES, V247, DOI 10.1016/j.envres.2024.118269
   Holert J, 2024, ISME J, V18, DOI 10.1093/ismejo/wrad023
   Hutinel M, 2021, ENVIRON POLLUT, V276, DOI 10.1016/j.envpol.2021.116733
   Hyatt D, 2010, BMC BIOINFORMATICS, V11, DOI 10.1186/1471-2105-11-119
   Indest KJ, 2010, APPL ENVIRON MICROB, V76, P6329, DOI 10.1128/AEM.01217-10
   Jia LY, 2008, J MICROBIOL BIOTECHN, V18, P952
   Jia SY, 2015, ENVIRON SCI TECHNOL, V49, P12271, DOI 10.1021/acs.est.5b03521
   Jiao YN, 2017, CHEMOSPHERE, V184, P53, DOI 10.1016/j.chemosphere.2017.05.149
   Kanehisa M, 2000, NUCLEIC ACIDS RES, V28, P27, DOI 10.1093/nar/28.1.27
   Kim DW, 2021, EXP MOL MED, V53, P301, DOI 10.1038/s12276-021-00569-z
   Li LG, 2017, ISME J, V11, P651, DOI 10.1038/ismej.2016.155
   Li S., 2025, J. Environ. Chem. Eng.
   Liu CJ, 2022, J HAZARD MATER, V437, DOI 10.1016/j.jhazmat.2022.129279
   Liu SJ, 2022, MICROBIOME, V10, DOI 10.1186/s40168-022-01272-5
   Liu ZT, 2024, NAT COMMUN, V15, DOI 10.1038/s41467-024-49165-5
   Lv Y, 2025, BIORESOURCE TECHNOL, V415, DOI 10.1016/j.biortech.2024.131699
   Ma XY, 2021, SCI TOTAL ENVIRON, V800, DOI 10.1016/j.scitotenv.2021.149549
   Maddamsetti R, 2024, NAT COMMUN, V15, DOI 10.1038/s41467-024-45638-9
   Malik SS, 2024, BIORESOUR TECH REP, V26, DOI 10.1016/j.biteb.2024.101814
   Martínez JL, 2015, NAT REV MICROBIOL, V13, P116, DOI 10.1038/nrmicro3399
   Mokracka J, 2012, WATER RES, V46, P3353, DOI 10.1016/j.watres.2012.03.037
   Morar M, 2010, ANNU REV GENET, V44, P25, DOI 10.1146/annurev-genet-102209-163517
   Munck C, 2015, NAT COMMUN, V6, DOI 10.1038/ncomms9452
   Muto A, 2013, J CHEM INF MODEL, V53, P613, DOI 10.1021/ci3005379
   Narciso-da-Rocha C, 2018, ENVIRON INT, V118, P179, DOI 10.1016/j.envint.2018.05.040
   Parks DH, 2018, NAT BIOTECHNOL, V36, P996, DOI 10.1038/nbt.4229
   Peres CM, 2001, FEMS MICROBIOL ECOL, V37, P151
   Peter S, 2017, BMC GENOMICS, V18, DOI 10.1186/s12864-017-4216-2
   Pham DN, 2021, J HAZARD MATER LETT, V2, DOI 10.1016/j.hazl.2021.100014
   Riquelme MVP, 2022, ENVIRON SCI TECHNOL, V56, P14982, DOI 10.1021/acs.est.1c08673
   Sezmis AL, 2023, MOL BIOL EVOL, V40, DOI 10.1093/molbev/msad028
   Shchegolkova NM, 2016, FRONT MICROBIOL, V7, DOI 10.3389/fmicb.2016.00090
   Shi XD, 2022, WATER RES, V224, DOI 10.1016/j.watres.2022.119060
   Song WZ, 2019, MICROBIOME, V7, DOI 10.1186/s40168-019-0649-y
   Tang ZR, 2023, CHEM ENG J, V454, DOI 10.1016/j.cej.2022.139968
   Tian L, 2024, MICROBIOME, V12, DOI 10.1186/s40168-024-01824-x
   Tong J, 2019, BIORESOURCE TECHNOL, V272, P489, DOI 10.1016/j.biortech.2018.10.079
   Wang D, 2024, MICROBIOME, V12, DOI 10.1186/s40168-024-01853-6
   Wood DE, 2019, GENOME BIOL, V20, DOI 10.1186/s13059-019-1891-0
   Wu LW, 2019, NAT MICROBIOL, V4, P2579, DOI 10.1038/s41564-019-0617-0
   Xia JT, 2019, WATER RES, V166, DOI 10.1016/j.watres.2019.115073
   Ye L, 2020, MICROBIOME, V8, DOI 10.1186/s40168-020-0794-3
   Yin XL, 2023, ENGINEERING-PRC, V27, P234, DOI 10.1016/j.eng.2022.10.011
   Yoo K, 2020, J MICROBIOL, V58, P123, DOI 10.1007/s12275-020-9309-y
   Zhang JY, 2023, WATER RES, V245, DOI 10.1016/j.watres.2023.120635
   Zhang S., 2025, Water Res.
   Zhou S, 2019, WATER RES, V161, P610, DOI 10.1016/j.watres.2019.06.048
NR 65
TC 0
Z9 0
U1 31
U2 31
PU ELSEVIER SCI LTD
PI London
PA 125 London Wall, London, ENGLAND
SN 0960-8524
EI 1873-2976
J9 BIORESOURCE TECHNOL
JI Bioresour. Technol.
PD FEB
PY 2026
VL 442
AR 133748
DI 10.1016/j.biortech.2025.133748
EA DEC 2025
PG 11
WC Agricultural Engineering; Biotechnology & Applied Microbiology; Energy &
   Fuels
WE Science Citation Index Expanded (SCI-EXPANDED)
SC Agriculture; Biotechnology & Applied Microbiology; Energy & Fuels
GA S0458
UT WOS:001636201700001
PM 41325946
DA 2026-05-21
ER

PT J
AU Wang, CX
   Yin, XL
   Xu, XQ
   Wang, D
   Liu, L
   Zhang, XW
   Yang, C
   Zhang, XR
   Zhang, T
AF Wang, Chunxiao
   Yin, Xiaole
   Xu, Xiaoqing
   Wang, Dou
   Liu, Lei
   Zhang, Xuanwei
   Yang, Chao
   Zhang, Xiangru
   Zhang, Tong
TI Metagenomic absolute quantification of antibiotic resistance genes and
   virulence factor genes-carrying bacterial genomes in anaerobic digesters
SO WATER RESEARCH
LA English
DT Article
DE Anaerobic digestion; Absolute quantification; Antibiotic resistance
   genes; Virulence factor genes, Pathogenic antibiotic resistant bacteria
ID WASTE-WATER TREATMENT; TETRACYCLINE RESISTANCE; TREATMENT PLANTS;
   CO-DIGESTION; SLUDGE; COMMUNITIES; ALIGNMENT; HOTSPOTS; FATE; FOOD
AB Sewage treatment works have been considered as hotspots for the dissemination of antibiotic resistance genes (ARGs). Anaerobic digestion (AD) has emerged as a promising approach for controlling the spread of ARGs while destroying biomass in sludge. Evaluating the impact of AD on ARG removal relies on the absolute quantification of ARGs. In this study, we quantified the ARG concentrations in both full-scale and lab-scale AD systems using a cellular spike-ins based absolute quantification approach. Results demonstrated that AD effectively removed 68 +/- 18 %, 55 +/- 12 %, and 57 +/- 19 % of total ARGs in semi-continuous AD digesters, with solid retention times of 15, 20, and 25 days, respectively. The removal efficiency of total ARGs increased as the AD process progressed in the batch digesters over 40 days. A significant negative correlation was observed between digestion time and the concentrations of certain ARG types, such as beta-lactam, sulfonamide, and tetracycline. However, certain potential pathogenic antibiotic resistant bacteria (PARB) and multi-resistant high-risk ARGs-carrying populations robustly persisted throughout the AD process, regardless of the operating conditions. This study highlighted the influence of the AD process and its operating parameters on ARG removal, and revealed the broad spectrum and persistence of PARB in AD systems. These findings provided critical insights for the management of microbial hazards.
C1 [Wang, Chunxiao; Yin, Xiaole; Xu, Xiaoqing; Wang, Dou; Liu, Lei; Zhang, Xuanwei; Zhang, Tong] Univ Hong Kong, Ctr Environm Engn Res, Dept Civil Engn, Environm Microbiome Engn & Biotechnol Lab, Hong Kong, Peoples R China.
   [Yang, Chao] Nankai Univ, Coll Life Sci, Key Lab Mol Microbiol & Technol, Minist Educ, Tianjin 300071, Peoples R China.
   [Zhang, Xiangru] Hong Kong Univ Sci & Technol, Dept Civil & Environm Engn, Hong Kong, Peoples R China.
   [Zhang, Tong] Univ Hong Kong, Sch Publ Hlth, Hong Kong, Peoples R China.
   [Zhang, Tong] Macau Univ Sci & Technol, Macau Inst Appl Res Med & Hlth, Macau, Peoples R China.
C3 University of Hong Kong; Nankai University; Hong Kong University of
   Science & Technology; University of Hong Kong; Macau University of
   Science & Technology
RP Zhang, T (corresponding author), Univ Hong Kong, Ctr Environm Engn Res, Dept Civil Engn, Environm Microbiome Engn & Biotechnol Lab, Hong Kong, Peoples R China.
EM zhangt@hku.hk
RI LIU, LEI/KOC-6622-2024; Zhang, Tong/C-6786-2008; Wang,
   Dou/MZR-8881-2025; Xu, Xiaoqing/GRO-6572-2022; Yin, Xiaole/JAN-4576-2023
OI Zhang, Xuanwei/0000-0001-5972-4132; Yin, Xiaole/0000-0002-8357-4629;
   Zhang, Xiangru/0000-0001-6382-0119; Wang, Chunxiao/0009-0002-2193-4411
FU University Grants Committee of Hong Kong, China [T21 -705/20-N];
   University Hong Kong
FX This work was supported by the Theme -based Research Scheme funded by
   the University Grants Committee of Hong Kong, China (Project No. T21
   -705/20-N) . Authors would like to thank Ms. Vicky Fung for her
   assistance with the entire experimental process. The com- putations were
   performed using research computing facilities offered by Information
   Technology Services, the University Hong Kong. Flow cytometry data were
   acquired using equipment maintained by the University of Hong Kong Li Ka
   Shing Faculty of Medicine, Faculty Core Facility.
CR ALTSCHUL SF, 1990, J MOL BIOL, V215, P403, DOI 10.1016/S0022-2836(05)80360-2
   Aydin S, 2015, WATER RES, V83, P337, DOI 10.1016/j.watres.2015.07.007
   Barrios-Hernández ML, 2020, WATER RES X, V6, DOI 10.1016/j.wroa.2019.100040
   Che Y, 2022, MICROBIOME, V10, DOI 10.1186/s40168-021-01192-w
   Diehl DL, 2010, ENVIRON SCI TECHNOL, V44, P9128, DOI 10.1021/es102765a
   Ellabaan MMH, 2021, NAT COMMUN, V12, DOI 10.1038/s41467-021-22757-1
   Fang ZC, 2019, GIGASCIENCE, V8, DOI 10.1093/gigascience/giz066
   Fitamo T, 2016, BIORESOURCE TECHNOL, V206, P245, DOI 10.1016/j.biortech.2016.01.085
   Guo JH, 2017, WATER RES, V123, P468, DOI 10.1016/j.watres.2017.07.002
   Ju F, 2018, BIOTECHNOL BIOFUELS, V11, DOI 10.1186/s13068-018-1136-6
   Ju F, 2016, WATER RES, V91, P1, DOI 10.1016/j.watres.2015.11.071
   Karkman A, 2018, TRENDS MICROBIOL, V26, P220, DOI 10.1016/j.tim.2017.09.005
   Klappenbach JA, 2001, NUCLEIC ACIDS RES, V29, P181, DOI 10.1093/nar/29.1.181
   Langmead B, 2012, NAT METHODS, V9, P357, DOI [10.1038/NMETH.1923, 10.1038/nmeth.1923]
   Lee YJ, 2013, ISME J, V7, P1974, DOI 10.1038/ismej.2013.88
   Li Liguan Z.T., 2023, mLife
   Liang JS, 2020, WATER RES, V168, DOI 10.1016/j.watres.2019.115160
   Liu B, 2019, NUCLEIC ACIDS RES, V47, pD687, DOI 10.1093/nar/gky1080
   Liu L, 2022, MICROBIOME, V10, DOI 10.1186/s40168-022-01415-8
   Liu S, 2021, WATER RES, V202, DOI 10.1016/j.watres.2021.117447
   Lloréns-Rico V, 2021, NAT COMMUN, V12, DOI 10.1038/s41467-021-23821-6
   Ma YJ, 2011, ENVIRON SCI TECHNOL, V45, P7855, DOI 10.1021/es200827t
   Martinez JL, 2009, FEMS MICROBIOL REV, V33, P430, DOI 10.1111/j.1574-6976.2008.00157.x
   Mazzone P, 2018, J APPL MICROBIOL, V125, P36, DOI 10.1111/jam.13762
   Medjahed H, 2010, TRENDS MICROBIOL, V18, P117, DOI 10.1016/j.tim.2009.12.007
   Nag R, 2020, SCI TOTAL ENVIRON, V710, DOI 10.1016/j.scitotenv.2019.136297
   O'Donnell JL, 2016, PLOS ONE, V11, DOI 10.1371/journal.pone.0148698
   Pallares-Vega R, 2019, WATER RES, V161, P319, DOI 10.1016/j.watres.2019.05.100
   Pärnänen K, 2018, NAT COMMUN, V9, DOI 10.1038/s41467-018-06393-w
   Pruden A, 2013, ENVIRON HEALTH PERSP, V121, P878, DOI 10.1289/ehp.1206446
   Ramos S, 2020, MICROORGANISMS, V8, DOI 10.3390/microorganisms8081118
   Ripon MH, 2011, J Expt Biosci, V2, P55
   Riquelme MVP, 2022, ENVIRON SCI TECHNOL, V56, P14982, DOI 10.1021/acs.est.1c08673
   Rizzo L, 2013, SCI TOTAL ENVIRON, V447, P345, DOI 10.1016/j.scitotenv.2013.01.032
   Schmartz GP, 2022, NUCLEIC ACIDS RES, V50, pD273, DOI 10.1093/nar/gkab1111
   Seemann T, 2014, BIOINFORMATICS, V30, P2068, DOI 10.1093/bioinformatics/btu153
   Siguier P, 2006, NUCLEIC ACIDS RES, V34, pD32, DOI 10.1093/nar/gkj014
   Su JQ, 2015, ENVIRON SCI TECHNOL, V49, P7356, DOI 10.1021/acs.est.5b01012
   Suzuki MT, 1996, APPL ENVIRON MICROB, V62, P625, DOI 10.1128/AEM.62.2.625-630.1996
   Tang XB, 2023, NUCLEIC ACIDS RES, V51, DOI 10.1093/nar/gkad578
   Tkacz A, 2018, MICROBIOME, V6, DOI 10.1186/s40168-018-0491-7
   Wang CX, 2022, WATER RES, V224, DOI 10.1016/j.watres.2022.119049
   Wang CX, 2022, WATER RES, V219, DOI 10.1016/j.watres.2022.118590
   Wang YB, 2017, APPL MICROBIOL BIOT, V101, P7755, DOI 10.1007/s00253-017-8499-7
   Xie ZQ, 2017, BIOINFORMATICS, V33, P3340, DOI 10.1093/bioinformatics/btx433
   Yang Y, 2014, WATER RES, V62, P97, DOI 10.1016/j.watres.2014.05.019
   Yang Y, 2023, WATER RES, V235, DOI 10.1016/j.watres.2023.119858
   Yang Y, 2022, SCI TOTAL ENVIRON, V809, DOI 10.1016/j.scitotenv.2021.152190
   Yin XL, 2023, ENVIRON SCI TECHNOL, V57, P9713, DOI 10.1021/acs.est.3c00159
   Yin XL, 2023, ENGINEERING-PRC, V27, P234, DOI 10.1016/j.eng.2022.10.011
   Yin XL, 2022, WATER RES, V209, DOI 10.1016/j.watres.2021.117885
   Yin XL, 2019, ENVIRON INT, V133, DOI 10.1016/j.envint.2019.105270
   Zhang AN, 2021, NAT COMMUN, V12, DOI 10.1038/s41467-021-25096-3
   Zhu L, 2023, WATER RES, V231, DOI 10.1016/j.watres.2023.119614
NR 54
TC 20
Z9 20
U1 20
U2 216
PU PERGAMON-ELSEVIER SCIENCE LTD
PI OXFORD
PA THE BOULEVARD, LANGFORD LANE, KIDLINGTON, OXFORD OX5 1GB, ENGLAND
SN 0043-1354
EI 1879-2448
J9 WATER RES
JI Water Res.
PD APR 1
PY 2024
VL 253
AR 121258
DI 10.1016/j.watres.2024.121258
EA FEB 2024
PG 11
WC Engineering, Environmental; Environmental Sciences; Water Resources
WE Science Citation Index Expanded (SCI-EXPANDED)
SC Engineering; Environmental Sciences & Ecology; Water Resources
GA KV8D1
UT WOS:001182820000001
PM 38359594
DA 2026-05-21
ER

PT J
AU Guo, XR
   Tang, N
   Lei, H
   Fang, Q
   Liu, L
   Zhou, Q
   Song, C
AF Guo, Xiurong
   Tang, Nan
   Lei, Hui
   Fang, Qi
   Liu, Li
   Zhou, Quan
   Song, Can
TI Metagenomic Analysis of Antibiotic Resistance Genes in Untreated
   Wastewater From Three Different Hospitals
SO FRONTIERS IN MICROBIOLOGY
LA English
DT Article
DE metagenomic; antibiotic resistance genes; hospital wastewater;
   microbiota; bacterial pathogens
ID URBAN WASTEWATERS; TREATMENT-PLANT; ONE HEALTH; EFFLUENTS;
   PHARMACEUTICALS; IDENTIFICATION; GENERATION; ANNOTATION
AB Controlling antibiotic resistance genes (ARGs) is a worldwide intervention to ensure global health. Hospital wastewater is the main pollution source of antibiotic-resistant bacteria and ARGs in the environment. Expanding our knowledge on the bacterial composition of hospital wastewater could help us to control infections in hospitals and decrease pathogen release into the environment. In this study, a high-throughput sequencing-based metagenomic approach was applied to investigate the community composition of bacteria and ARGs in untreated wastewater from three different types of hospitals [the general hospital, traditional Chinese medicine (TCM) hospital, and stomatology hospital]. In total, 130 phyla and 2,554 genera were identified from the microbiota of the wastewaters, with significantly different bacterial community compositions among the three hospitals. Total ARG analysis using the Antibiotic Resistance Genes Database (ARDB) and Comprehensive Antibiotic Resistance Database (CARD) revealed that the microbiota in the wastewaters from the three hospitals harbored different types and percentage of ARGs, and their composition was specific to the hospital type based on the correlation analysis between species and ARG abundance, some ARGs contributed to different bacterial genera with various relationships in different hospitals. In summary, our findings demonstrated a widespread occurrence of ARGs and ARG-harboring microbiota in untreated wastewaters of different hospitals, suggesting that protection measures should be applied to prevent human infections. Concurrently, hospital wastewater should be treated more specifically for the removal of pathogens before its discharge into the urban sewage system.
C1 [Guo, Xiurong; Tang, Nan; Lei, Hui; Fang, Qi; Liu, Li; Zhou, Quan; Song, Can] Southwest Med Univ, Sch Pharm, Luzhou, Peoples R China.
C3 Southwest Medical University
RP Song, C (corresponding author), Southwest Med Univ, Sch Pharm, Luzhou, Peoples R China.
EM cansong@swmu.edu.cn
RI Lei, Hui/AAY-4039-2020
FU Scientific Research Foundation for Talent Introduction of Southwest
   Medical University [0903-00040031]; Applied Basic Research Cooperation
   Project of Luzhou Government-Southwest Medical University
   [2020LZXNYDJ28, 2020LZXNYDJ36]
FX This work supported by Scientific Research Foundation for Talent
   Introduction of Southwest Medical University (0903-00040031) and the
   Applied Basic Research Cooperation Project of Luzhou
   Government-Southwest Medical University (2020LZXNYDJ28 and
   2020LZXNYDJ36).
CR Altschul SF, 1997, NUCLEIC ACIDS RES, V25, P3389, DOI 10.1093/nar/25.17.3389
   Bäumlisberger M, 2015, PLOS ONE, V10, DOI 10.1371/journal.pone.0122635
   Baraka A, 2021, ANTIBIOTICS-BASEL, V10, DOI 10.3390/antibiotics10010016
   Cai YP, 2017, BIOMED RES INT, V2017, DOI 10.1155/2017/2897045
   Coutu S, 2013, PLOS ONE, V8, DOI 10.1371/journal.pone.0053592
   Done HY, 2015, AAPS J, V17, P513, DOI 10.1208/s12248-015-9722-z
   Fu LM, 2012, BIOINFORMATICS, V28, P3150, DOI 10.1093/bioinformatics/bts565
   Hassoun-Kheir N, 2020, SCI TOTAL ENVIRON, V743, DOI 10.1016/j.scitotenv.2020.140804
   Hernando-Amado S, 2020, FRONT MICROBIOL, V11, DOI 10.3389/fmicb.2020.01914
   Huang JJ, 2012, ENVIRON INT, V42, P31, DOI 10.1016/j.envint.2011.03.001
   Jensen LJ, 2008, NUCLEIC ACIDS RES, V36, pD250, DOI 10.1093/nar/gkm796
   Karkman A, 2019, NAT COMMUN, V10, DOI 10.1038/s41467-018-07992-3
   Karkman A, 2018, TRENDS MICROBIOL, V26, P220, DOI 10.1016/j.tim.2017.09.005
   Kayali O, 2020, B ENVIRON CONTAM TOX, V104, P386, DOI 10.1007/s00128-020-02792-2
   Li C, 2016, ENVIRON SCI POLLUT R, V23, P15111, DOI 10.1007/s11356-016-6688-z
   Li D., 2015, BIOINFORMATICS, V31, P1674, DOI 10.1093/bioinformatics/btv033
   Li D, 2011, WATER RES, V45, P6063, DOI 10.1016/j.watres.2011.09.002
   Li RQ, 2008, BIOINFORMATICS, V24, P713, DOI 10.1093/bioinformatics/btn025
   Lira F, 2020, SCI REP-UK, V10, DOI 10.1038/s41598-020-65031-y
   Lutterbeck CA, 2020, J CLEAN PROD, V273, DOI 10.1016/j.jclepro.2020.122851
   Majeed HJ, 2021, FRONT MICROBIOL, V12, DOI 10.3389/fmicb.2021.657954
   Manyi-Loh C, 2018, MOLECULES, V23, DOI 10.3390/molecules23040795
   Noguchi H, 2006, NUCLEIC ACIDS RES, V34, P5623, DOI 10.1093/nar/gkl723
   Petrovich ML, 2020, FRONT MICROBIOL, V11, DOI 10.3389/fmicb.2020.00153
   Poveda Roda Rafael, 2007, Med Oral Patol Oral Cir Bucal, V12, pE186
   Rodriguez-Mozaz S, 2015, WATER RES, V69, P234, DOI 10.1016/j.watres.2014.11.021
   Ruckert A, 2020, CAN J PUBLIC HEALTH, V111, P641, DOI 10.17269/s41997-020-00409-z
   Santos LHMLM, 2013, SCI TOTAL ENVIRON, V461, P302, DOI 10.1016/j.scitotenv.2013.04.077
   Stuer-Lauridsen F, 2000, CHEMOSPHERE, V40, P783, DOI 10.1016/S0045-6535(99)00453-1
   Su T, 2020, FRONT MICROBIOL, V11, DOI 10.3389/fmicb.2020.610070
   Szekeres E, 2017, ENVIRON POLLUT, V225, P304, DOI 10.1016/j.envpol.2017.01.054
   Tatusov RL, 2003, BMC BIOINFORMATICS, V4, DOI 10.1186/1471-2105-4-41
   Taylor P, 2020, CABI AGR BIOSCI, V1, DOI 10.1186/s43170-020-00001-y
   Varela AR, 2014, WATER RES, V54, P327, DOI 10.1016/j.watres.2014.02.003
   Verlicchi P, 2010, J HYDROL, V389, P416, DOI 10.1016/j.jhydrol.2010.06.005
   Wang Q, 2018, SCI TOTAL ENVIRON, V621, P990, DOI 10.1016/j.scitotenv.2017.10.128
   Xie C, 2011, NUCLEIC ACIDS RES, V39, pW316, DOI 10.1093/nar/gkr483
   Zinsstag J, 2011, PREV VET MED, V101, P148, DOI 10.1016/j.prevetmed.2010.07.003
NR 38
TC 38
Z9 44
U1 14
U2 140
PU FRONTIERS MEDIA SA
PI LAUSANNE
PA AVENUE DU TRIBUNAL FEDERAL 34, LAUSANNE, CH-1015, SWITZERLAND
EI 1664-302X
J9 FRONT MICROBIOL
JI Front. Microbiol.
PD AUG 24
PY 2021
VL 12
DI 10.3389/fmicb.2021.709051
PG 11
WC Microbiology
WE Science Citation Index Expanded (SCI-EXPANDED)
SC Microbiology
GA UQ1WK
UT WOS:000695861200001
PM 34504480
OA Green Submitted, gold
DA 2026-05-21
ER

PT J
AU Long, S
   Yang, YK
   Pavlostathis, SG
   Zhao, L
AF Long, Sha
   Yang, Yongkui
   Pavlostathis, Spyros G.
   Zhao, Lin
TI Effect of sulfamethoxazole and oxytetracycline on enhanced biological
   phosphorus removal and bacterial community structure
SO BIORESOURCE TECHNOLOGY
LA English
DT Article
DE Enhanced biological phosphorus removal; Oxytetracycline;
   Sulfamethoxazole; Antibiotic resistance genes; Bacterial community
   structure
ID ANTIBIOTIC-RESISTANCE GENES; WATER TREATMENT PLANTS; ACTIVATED-SLUDGE;
   MICROBIAL COMMUNITY; WASTE-WATER; TETRACYCLINE; SULFONAMIDE;
   ACCUMULIBACTER; NITROGEN; SYSTEM
AB The individual and combined effects of sulfamethoxazole (SMX) and oxytetracycline (OTC) on an enhanced biological phosphorus removal (EBPR) system was investigated. OTC at 5 mg/L resulted in filamentous bulking with a collapse of EBPR system. P removal decreased to 44.8% and COD was mostly removed during the aerobic phase. SMX and OTC had antagonistic effects in EBPR system. The inhibitory effect of SMX and SMX + OTC on P removal, COD removal, glycogen transformation and extracellular polymeric substances content was reversible with prolonged operation, accompanied with increase of polyphosphate accumulating organisms. The presence of nitrification inhibitor allylthiourea, high pH and low tetX abundance limited the removal of SMX and OTC. The bacterial community structure, antibiotic resistance genes abundances and genes functions were also investigated by metagenomic analysis. The results of this study offer insights into the individual and combined environmental risks of SMX and OTC, and their impact on EBPR.
C1 [Long, Sha; Yang, Yongkui; Zhao, Lin] Tianjin Univ, Sch Environm Sci & Engn, Tianjin 300072, Peoples R China.
   [Long, Sha; Pavlostathis, Spyros G.] Georgia Inst Technol, Sch Civil & Environm Engn, Atlanta, GA 30332 USA.
C3 Tianjin University; University System of Georgia; Georgia Institute of
   Technology
RP Zhao, L (corresponding author), Tianjin Univ, Sch Environm Sci & Engn, Tianjin 300072, Peoples R China.
EM zhaolin@tju.edu.cn
RI ; Yang, Yongkui/R-9216-2017
OI Pavlostathis, Spyros G/0000-0001-9731-3836; Yang,
   Yongkui/0000-0003-2453-0973; Long, Sha/0000-0002-5489-1908
FU Science and Technology Project of Tianjin of China [18ZXSZSF00240];
   National Natural Science Foundation of China [41728001]; China
   Scholarship Council
FX This work was financially supported by Science and Technology Project of
   Tianjin of China (No. 18ZXSZSF00240), and the National Natural Science
   Foundation of China (No. 41728001). The financial support provided by
   the China Scholarship Council to Sha Long during her research stay at
   the Georgia Institute of Technology is acknowledged.
CR [Anonymous], 2005, Stand. Methods
   Aydin S, 2015, BIORESOURCE TECHNOL, V186, P207, DOI 10.1016/j.biortech.2015.03.043
   Collado N, 2013, CHEMOSPHERE, V93, P99, DOI 10.1016/j.chemosphere.2013.04.094
   Du BB, 2019, INT J ENV RES PUB HE, V16, DOI 10.3390/ijerph16234681
   Gao PP, 2012, WATER RES, V46, P2355, DOI 10.1016/j.watres.2012.02.004
   Guo XP, 2017, CHEMOSPHERE, V175, P21, DOI 10.1016/j.chemosphere.2017.01.134
   Guo XP, 2014, SCI TOTAL ENVIRON, V493, P626, DOI 10.1016/j.scitotenv.2014.06.035
   He SM, 2010, ENVIRON MICROBIOL, V12, P1205, DOI 10.1111/j.1462-2920.2010.02163.x
   Henriet O, 2017, SCI REP-UK, V7, DOI 10.1038/s41598-017-01481-1
   Hu ZT, 2016, BIORESOURCE TECHNOL, V221, P15, DOI 10.1016/j.biortech.2016.08.102
   Kang AJ, 2018, BIORESOURCE TECHNOL, V251, P151, DOI 10.1016/j.biortech.2017.12.021
   Katipoglu-Yazan T, 2016, WATER RES, V100, P546, DOI 10.1016/j.watres.2016.05.043
   Katsou E, 2016, CHEM ENG J, V295, P509, DOI 10.1016/j.cej.2016.01.012
   Kolar B, 2014, CHEMOSPHERE, V115, P75, DOI 10.1016/j.chemosphere.2014.02.049
   Li B, 2013, WATER RES, V47, P4207, DOI 10.1016/j.watres.2013.04.021
   Li D, 2016, BIORESOURCE TECHNOL, V216, P761, DOI 10.1016/j.biortech.2016.06.022
   Li D, 2010, APPL ENVIRON MICROB, V76, P3444, DOI 10.1128/AEM.02964-09
   Li S, 2017, MAR POLLUT BULL, V118, P289, DOI 10.1016/j.marpolbul.2017.03.003
   Liu H, 2018, BIORESOURCE TECHNOL, V256, P414, DOI 10.1016/j.biortech.2018.02.051
   Liu H, 2018, CHEMOSPHERE, V193, P998, DOI 10.1016/j.chemosphere.2017.11.136
   Liu H, 2016, BIORESOURCE TECHNOL, V222, P114, DOI 10.1016/j.biortech.2016.09.096
   Long S, 2020, CHEMOSPHERE, V246, DOI 10.1016/j.chemosphere.2019.125681
   Mao YP, 2014, ENVIRON SCI TECHNOL, V48, P10363, DOI 10.1021/es502642b
   Martín HG, 2006, NAT BIOTECHNOL, V24, P1263, DOI 10.1038/nbt1247
   McIlroy SJ, 2014, ISME J, V8, P613, DOI 10.1038/ismej.2013.162
   Meunier C, 2016, BIORESOURCE TECHNOL, V221, P300, DOI 10.1016/j.biortech.2016.09.052
   Motlagh AM, 2015, WATER RES, V81, P1, DOI 10.1016/j.watres.2015.04.023
   Niu C, 2014, BIORESOURCE TECHNOL, V159, P48, DOI 10.1016/j.biortech.2014.01.131
   Peng L, 2017, CHEM ENG SCI, V173, P465, DOI 10.1016/j.ces.2017.08.015
   Pi SS, 2019, BIORESOURCE TECHNOL, V272, P346, DOI 10.1016/j.biortech.2018.10.054
   Prado N, 2009, PROCESS BIOCHEM, V44, P1302, DOI 10.1016/j.procbio.2009.08.006
   Pruden A, 2006, ENVIRON SCI TECHNOL, V40, P7445, DOI 10.1021/es060413l
   RedCorn R., 2018, J ENV ENG, V144, P1
   Rueda E, 2020, BIORESOURCE TECHNOL, V295, DOI 10.1016/j.biortech.2019.122233
   Song XC, 2014, BIORESOURCE TECHNOL, V151, P428, DOI 10.1016/j.biortech.2013.10.055
   Tao W., 2016, PLOS ONE, V11, P1, DOI DOI 10.1371/J0URNAL.P0NE.0156854
   Tian Z, 2018, ENVIRON POLLUT, V238, P1017, DOI 10.1016/j.envpol.2018.02.023
   Vasiliadou IA, 2018, SCI TOTAL ENVIRON, V630, P809, DOI 10.1016/j.scitotenv.2018.02.095
   Wang LF, 2018, BIORESOURCE TECHNOL, V254, P268, DOI 10.1016/j.biortech.2018.01.063
   Wang XC, 2019, WATER RES, V161, P308, DOI 10.1016/j.watres.2019.06.014
   Wexler M, 2009, ENVIRON MICROBIOL, V11, P3029, DOI 10.1111/j.1462-2920.2009.02007.x
   Yi KX, 2017, SCI TOTAL ENVIRON, V605, P368, DOI 10.1016/j.scitotenv.2017.06.215
   Zhang QQ, 2019, BIORESOURCE TECHNOL, V293, DOI 10.1016/j.biortech.2019.122096
   Zhang YY, 2016, SCI TOTAL ENVIRON, V571, P479, DOI 10.1016/j.scitotenv.2016.07.014
   Zhang ZZ, 2015, BIORESOURCE TECHNOL, V192, P756, DOI 10.1016/j.biortech.2015.06.044
   Zheng XL, 2013, BIORESOURCE TECHNOL, V148, P343, DOI 10.1016/j.biortech.2013.08.100
   Zhou LJ, 2013, SCI TOTAL ENVIRON, V452, P365, DOI 10.1016/j.scitotenv.2013.03.010
   Zou JT, 2015, BIORESOURCE TECHNOL, V177, P209, DOI 10.1016/j.biortech.2014.11.093
NR 48
TC 23
Z9 27
U1 5
U2 173
PU ELSEVIER SCI LTD
PI London
PA 125 London Wall, London, ENGLAND
SN 0960-8524
EI 1873-2976
J9 BIORESOURCE TECHNOL
JI Bioresour. Technol.
PD JAN
PY 2021
VL 319
AR 124067
DI 10.1016/j.biortech.2020.124067
PG 12
WC Agricultural Engineering; Biotechnology & Applied Microbiology; Energy &
   Fuels
WE Science Citation Index Expanded (SCI-EXPANDED)
SC Agriculture; Biotechnology & Applied Microbiology; Energy & Fuels
GA OX7IB
UT WOS:000593732600006
PM 33035865
DA 2026-05-21
ER

PT J
AU Kang, M
   Yang, J
   Kim, S
   Park, J
   Kim, M
   Park, W
AF Kang, Mingyeong
   Yang, Jihye
   Kim, Suhyun
   Park, Jaeeun
   Kim, Misung
   Park, Woojun
TI Occurrence of antibiotic resistance genes and multidrug-resistant
   bacteria during wastewater treatment processes
SO SCIENCE OF THE TOTAL ENVIRONMENT
LA English
DT Article
DE Metagenomics; Nanopore sequencing; Wastewater treatment; Resistomes;
   Antibiotic resistance genes; Multidrug-resistant bacteria
ID ESCHERICHIA-COLI; SP NOV.; REMOVAL; FATE; AAC(6')-IB-CR; COOCCURRENCE;
   ENVIRONMENT; PREVALENCE; DIGESTION; SPREAD
AB Wastewater treatment plants (WWTPs) constantly receive a wide variety of contaminants, including pharmaceuticals, and are potential reservoirs of antibiotic resistance genes (ARGs). This favors the development of multidrug-resistant bacteria (MRB) through horizontal gene transfer. Samples from five different WWTP processes were collected in Sep-tember 2020 and January 2021 to monitor ARG resistomes and culturable MRB in the presence of eight different an-tibiotics. Nanopore-based ARG abundance and bacterial community analyses suggested that ARG accumulation favors the generation of MRB. Activated and mixed sludges tended to have lower bacterial diversity and ARG abundance be-cause of selective forces that favored the growth of specific microorganisms during aeration processes. Escherichia strains enriched in WWTPs (up to 71%) were dominant in all the samples, whereas Cloacamonas species were highly abundant only in anaerobically digested sludge samples (60%-79%). Two ARG types [sulfonamide resistance genes (sul1) and aminoglycoside resistance genes (aadA1, aadA13, and aadA2)] were prevalent in all the processes. The total counts of culturable MRB, such as Niabella, Enterococcus, Bacillus, and Chryseobacterium species, gradually in-creased during aerobic WWTP processes. Genomic analyses of all MRB isolated from the samples revealed that the resistome of Enterococcus species harbored the highest number of ARGs (7-18 ARGs), commonly encoding ant(6)-la, lnu(B), erm(B), and tet(S/M). On the other hand, Niablella strains possibly had intrinsic resistant phenotypes without ARGs. All MRB possessed ARGs originating from the same mobile genetic elements, suggesting that WWTPs are hotspots for the migration of ARGs and emergence of MRB.
C1 [Kang, Mingyeong; Yang, Jihye; Kim, Suhyun; Park, Jaeeun; Kim, Misung; Park, Woojun] Korea Univ, Dept Environm Sci & Ecol Engn, Lab Mol Environm Microbiol, Seoul 02841, South Korea.
C3 Korea University
RP Park, W (corresponding author), Korea Univ, Dept Environm Sci & Ecol Engn, Seoul 02841, South Korea.
EM wpark@korea.ac.kr
OI Park, Woojun/0000-0002-3166-1528; Yang, Jihye/0000-0001-6571-757X
FU National Research Foundation of Korea (NRF) [NRF-2020M3A9H5104237]
FX This work was supported by the National Research Foundation of Korea
   (NRF) (Grant No. NRF-2020M3A9H5104237) .
CR Achermann S, 2018, ENVIRON SCI TECHNOL, V52, P6265, DOI 10.1021/acs.est.7b06716
   [Anonymous], 2015, NAT REV GENET, DOI DOI 10.1038/NRG3880
   Bengtsson-Palme J, 2016, SCI TOTAL ENVIRON, V572, P697, DOI 10.1016/j.scitotenv.2016.06.228
   Blahna MT, 2006, J ANTIMICROB CHEMOTH, V57, P666, DOI 10.1093/jac/dkl020
   Chaudhary DK, 2021, ARCH MICROBIOL, V203, P725, DOI 10.1007/s00203-020-02065-w
   Che Y, 2019, MICROBIOME, V7, DOI 10.1186/s40168-019-0663-0
   Chen FL, 2013, J MICROBIOL IMMUNOL, V46, P425, DOI 10.1016/j.jmii.2012.08.007
   Chen X, 2012, ANTIMICROB AGENTS CH, V56, P3423, DOI 10.1128/AAC.06191-11
   Chu BTT, 2018, APPL ENVIRON MICROB, V84, DOI 10.1128/AEM.02168-17
   Doi Y, 2004, ANTIMICROB AGENTS CH, V48, P2075, DOI 10.1128/AAC.48.6.2075-2080.2004
   Drigo B, 2021, WATER RES, V201, DOI 10.1016/j.watres.2021.117324
   Felsenstein J., 1989, CLADISTICS, V5, P164, DOI [DOI 10.1111/J.1096-0031.1989.TB00562.X, DOI 10.1111/J.1096-0031.1989.TB00420.X]
   Foladori P, 2007, WATER RES, V41, P235, DOI 10.1016/j.watres.2006.08.021
   Gao W, 2018, CURR OPIN MICROBIOL, V41, P76, DOI 10.1016/j.mib.2017.11.030
   Gillings MR, 2015, ISME J, V9, P1269, DOI 10.1038/ismej.2014.226
   Golovko O, 2014, CHEMOSPHERE, V111, P418, DOI 10.1016/j.chemosphere.2014.03.132
   Gonzalez-Martinez A, 2018, FRONT MICROBIOL, V9, DOI 10.3389/fmicb.2018.00354
   Hamady M, 2006, BMC BIOINFORMATICS, V7, DOI 10.1186/1471-2105-7-476
   Han YF, 2020, SCI TOTAL ENVIRON, V709, DOI 10.1016/j.scitotenv.2019.136094
   Harnisz M, 2020, SCI TOTAL ENVIRON, V741, DOI 10.1016/j.scitotenv.2020.140466
   He T, 2019, NAT MICROBIOL, V4, P1450, DOI 10.1038/s41564-019-0445-2
   Hiller CX, 2019, SCI TOTAL ENVIRON, V685, P596, DOI 10.1016/j.scitotenv.2019.05.315
   Humphries RM, 2015, ANTIMICROB AGENTS CH, V59, P6605, DOI 10.1128/AAC.01165-15
   Jang HM, 2017, BIORESOURCE TECHNOL, V244, P433, DOI 10.1016/j.biortech.2017.07.153
   Johnston J, 2019, SCI REP-UK, V9, DOI 10.1038/s41598-019-40872-4
   Ju F, 2016, WATER RES, V91, P1, DOI 10.1016/j.watres.2015.11.071
   Kampouris ID, 2021, WATER RES, V193, DOI 10.1016/j.watres.2021.116818
   Karkman A, 2018, TRENDS MICROBIOL, V26, P220, DOI 10.1016/j.tim.2017.09.005
   Karkman A, 2016, FEMS MICROBIOL ECOL, V92, DOI 10.1093/femsec/fiw014
   Kim M, 2021, J MICROBIOL, V59, P535, DOI 10.1007/s12275-021-1085-9
   Kim YK, 2019, SCI REP-UK, V9, DOI 10.1038/s41598-019-50952-0
   Korzeniewska E, 2018, SCI TOTAL ENVIRON, V639, P304, DOI 10.1016/j.scitotenv.2018.05.165
   Kovalakova P, 2020, CHEMOSPHERE, V251, DOI 10.1016/j.chemosphere.2020.126351
   KUHNER MK, 1994, MOL BIOL EVOL, V11, P459
   Li B, 2015, ISME J, V9, P2490, DOI 10.1038/ismej.2015.59
   Li W, 2019, ENVIRON SCI POLLUT R, V26, P14570, DOI 10.1007/s11356-019-04713-1
   Lin JN, 2019, ANTIMICROB AGENTS CH, V63, DOI [10.1128/AAC.02256-18, 10.1128/aac.02256-18]
   Lin WF, 2016, CHEMOSPHERE, V156, P412, DOI 10.1016/j.chemosphere.2016.04.139
   Liu ZB, 2019, ENVIRON INT, V129, P208, DOI 10.1016/j.envint.2019.05.036
   Martin C, 2021, ECOTOXICOLOGY, V30, P1572, DOI 10.1007/s10646-020-02342-w
   Maspolim Y, 2015, CHEMOSPHERE, V140, P54, DOI 10.1016/j.chemosphere.2014.07.028
   Misic M, 2017, FRONT PUBLIC HEALTH, V5, DOI 10.3389/fpubh.2017.00200
   Morin L, 2020, SCI REP-UK, V10, DOI 10.1038/s41598-020-68496-z
   Mukherjee M, 2021, FRONT MICROBIOL, V12, DOI 10.3389/fmicb.2021.657353
   Palmer KL, 2010, CURR OPIN MICROBIOL, V13, P632, DOI 10.1016/j.mib.2010.08.004
   Partridge SR, 2018, CLIN MICROBIOL REV, V31, DOI 10.1128/CMR.00088-17
   Pazda M, 2019, SCI TOTAL ENVIRON, V697, DOI 10.1016/j.scitotenv.2019.134023
   Ribeiro AR, 2018, ENVIRON POLLUT, V241, P1153, DOI 10.1016/j.envpol.2018.06.040
   Sabri NA, 2020, SCI TOTAL ENVIRON, V741, DOI 10.1016/j.scitotenv.2020.140199
   Sanderson H, 2020, BMC MICROBIOL, V20, DOI 10.1186/s12866-019-1683-4
   Schages L, 2020, SCI TOTAL ENVIRON, V712, DOI 10.1016/j.scitotenv.2020.136499
   Shahid M, 2012, J CLIN MICROBIOL, V50, P1779, DOI 10.1128/JCM.06661-11
   Siddiqi MZ, 2016, INT J SYST EVOL MICR, V66, P2774, DOI 10.1099/ijsem.0.001053
   STALONS DR, 1975, ANTIMICROB AGENTS CH, V7, P15, DOI 10.1128/AAC.7.1.15
   Stressmann FA, 2021, ISME J, V15, P702, DOI 10.1038/s41396-020-00807-8
   Su YL, 2019, CHEMOSPHERE, V223, P28, DOI 10.1016/j.chemosphere.2019.02.007
   Sui QW, 2019, ENVIRON INT, V133, DOI 10.1016/j.envint.2019.105183
   Sun Q, 2014, J HAZARD MATER, V277, P69, DOI 10.1016/j.jhazmat.2013.11.056
   Tyagi Swati, 2020, [Korean Journal of Microbiology, 미생물학회지], V56, P401
   van Duin D, 2016, CLIN INFECT DIS, V63, P234, DOI 10.1093/cid/ciw243
   Wada Y., 2019, ADV ANIMAL VET SCI, V7, P1021, DOI [10.17582/journal.aavs/2019/7.11.1021.1034, 10.17582/journal.aavs/2019/7.11.1021.1034, DOI 10.17582/JOURNAL.AAVS/2019/7.11.1021.1034]
   Wan M, 2021, ANTIMICROB AGENTS CH, V65, DOI 10.1128/aac.02178-20
   Wang H, 2009, INT J SYST EVOL MICR, V59, P2854, DOI 10.1099/ijs.0.010447-0
   Wang JL, 2020, SCI TOTAL ENVIRON, V744, DOI 10.1016/j.scitotenv.2020.140997
   Wang N, 2021, BIORESOURCE TECHNOL, V330, DOI 10.1016/j.biortech.2021.124983
   Wiegand I, 2008, NAT PROTOC, V3, P163, DOI 10.1038/nprot.2007.521
   Wong MH, 2014, FRONT MICROBIOL, V5, DOI 10.3389/fmicb.2014.00521
   Wu LW, 2019, NAT MICROBIOL, V4, P1183, DOI 10.1038/s41564-019-0426-5
   Yamaguchi Y, 2010, J BIOCHEM, V147, P905, DOI 10.1093/jb/mvq029
   Yang H, 2008, ANTIMICROB AGENTS CH, V52, P4268, DOI 10.1128/AAC.00830-08
   Yi XZ, 2019, ENVIRON POLLUT, V250, P437, DOI 10.1016/j.envpol.2019.04.035
   Zanotto C, 2016, CHEMOSPHERE, V164, P627, DOI 10.1016/j.chemosphere.2016.08.040
   Zhang L, 2019, SCI TOTAL ENVIRON, V689, P1181, DOI 10.1016/j.scitotenv.2019.06.432
   Zhang SH, 2015, CHEMOSPHERE, V135, P138, DOI 10.1016/j.chemosphere.2015.04.001
   Zhao RX, 2021, SCI TOTAL ENVIRON, V755, DOI 10.1016/j.scitotenv.2020.142632
   Zhi S, 2020, WATER RES, V182, DOI 10.1016/j.watres.2020.115827
   Zhuang M, 2021, ENVIRON POLLUT, V285, DOI 10.1016/j.envpol.2021.117402
NR 77
TC 64
Z9 68
U1 8
U2 157
PU ELSEVIER
PI AMSTERDAM
PA RADARWEG 29, 1043 NX AMSTERDAM, NETHERLANDS
SN 0048-9697
EI 1879-1026
J9 SCI TOTAL ENVIRON
JI Sci. Total Environ.
PD MAR 10
PY 2022
VL 811
AR 152331
DI 10.1016/j.scitotenv.2021.152331
EA DEC 2021
PG 11
WC Environmental Sciences
WE Science Citation Index Expanded (SCI-EXPANDED)
SC Environmental Sciences & Ecology
GA YD2RB
UT WOS:000740222800007
PM 34915016
DA 2026-05-21
ER

PT J
AU Liu, SN
   Li, J
   Zhang, ZP
   Tuo, J
   Zhang, QF
   Zhou, JW
   Liu, P
   Zhang, XX
AF Liu, Shengnan
   Li, Jie
   Zhang, Zepeng
   Tuo, Jinhua
   Zhang, Qifeng
   Zhou, Jiawei
   Liu, Peng
   Zhang, Xu-Xiang
TI Exploring phylogenetic diversity of antibiotic resistance genes in
   activated sludge: A host and genomic location perspective
SO ENVIRONMENTAL RESEARCH
LA English
DT Article
DE Genetic diversity; Antibiotic resistance genes; Metagenomic analysis;
   Host pathogenicity; Genomic location; Activated sludge
ID HUMAN BACTERIAL PATHOGENS; WATER TREATMENT PLANTS; MOLECULAR SIGNATURES;
   RIVER; URBAN; VISUALIZATION; DEGRADATION; PREVALENCE; PROFILE
AB Antibiotic resistance has emerged as a significant global public health issue. The environmental behaviors of antibiotic resistance genes (ARGs), such as their persistence and horizontal transfer, have been extensively investigated. However, the genetic diversity characteristics of ARGs remain underexplored, which limits a comprehensive analysis of their roles in the environment. In this study, we examined the genetic diversity of ARGs in activated sludge from 44 wastewater treatment plants in five countries. Most ARGs detected in activated sludge possessed multiple variants, with a median of 48. The number of variants of gd-ARGs varied among different resistance mechanisms and ARG types. The number of potential variants of ARGs was strongly correlated with host diversity. Pseudomonas spp. and Klebsiella pneumoniae, identified as pathogenic bacteria, harbored multiple ARGs and had the most variants. Most ARG subtypes on plasmids and chromosomes showed divergent evolution. Molecular docking of AdeH proteins revealed that genomic location affects tetracycline binding energy. The findings underscore the intricate interplay between genetic variation and environmental adaptation in ARGs, offering a novel perspective on the spread of antibiotic resistance.
C1 [Liu, Shengnan; Li, Jie; Zhang, Zepeng; Tuo, Jinhua; Zhang, Qifeng; Zhou, Jiawei; Liu, Peng; Zhang, Xu-Xiang] Nanjing Univ, Sch Environm, State Key Lab Pollut Control & Resource Reuse, 163 Xianlin Rd, Nanjing 210023, Peoples R China.
C3 Nanjing University
RP Liu, P; Zhang, XX (corresponding author), Nanjing Univ, Sch Environm, State Key Lab Pollut Control & Resource Reuse, 163 Xianlin Rd, Nanjing 210023, Peoples R China.
EM lp085853@163.com; zhangxx@nju.edu.cn
RI Zhang, Qifeng/ABH-3054-2021
OI Zhang, Qifeng/0000-0002-4795-2004; Zhang, Xu-Xiang/0000-0002-2833-0656
FU National Natural Science Foundation of China [52192682, 52025102,
   52200057]
FX This study was financially supported by the National Natural Science
   Foundation of China (No. 52192682, 52025102, and 52200057) .
CR Adelowo OO, 2009, LETT APPL MICROBIOL, V48, P167, DOI 10.1111/j.1472-765X.2008.02523.x
   Alcock BP, 2020, NUCLEIC ACIDS RES, V48, pD517, DOI 10.1093/nar/gkz935
   Arango-Argoty G, 2018, MICROBIOME, V6, DOI 10.1186/s40168-018-0401-z
   Berger D, 2021, P ROY SOC B-BIOL SCI, V288, DOI 10.1098/rspb.2020.3094
   Bolger AM, 2014, BIOINFORMATICS, V30, P2114, DOI 10.1093/bioinformatics/btu170
   Brito IL, 2021, NAT REV MICROBIOL, V19, P442, DOI 10.1038/s41579-021-00534-7
   Cai L, 2013, ENVIRON SCI TECHNOL, V47, P5433, DOI 10.1021/es400275r
   Casin I, 1998, ANTIMICROB AGENTS CH, V42, P209
   Che Y, 2019, MICROBIOME, V7, DOI 10.1186/s40168-019-0663-0
   Chen XZ, 2013, MOL BIOL EVOL, V30, P1559, DOI 10.1093/molbev/mst060
   Dai DJ, 2022, MICROBIOME, V10, DOI 10.1186/s40168-021-01216-5
   DeMaere MZ, 2020, MICROBIOL RESOUR ANN, V9, DOI 10.1128/MRA.01523-19
   Drake JW, 2009, PLOS GENET, V5, DOI 10.1371/journal.pgen.1000520
   Edgar RC, 2004, 2004 IEEE COMPUTATIONAL SYSTEMS BIOINFORMATICS CONFERENCE, PROCEEDINGS, P728
   Ghosal D, 2016, FRONT MICROBIOL, V7, DOI 10.3389/fmicb.2016.01369
   Goytia M, 2015, FEMS MICROBIOL LETT, V362, DOI 10.1093/femsle/fnv125
   Guo JH, 2017, WATER RES, V123, P468, DOI 10.1016/j.watres.2017.07.002
   Hu EZ, 2022, BMC GENOMICS, V23, DOI 10.1186/s12864-022-08353-7
   Hyatt D, 2010, BMC BIOINFORMATICS, V11, DOI 10.1186/1471-2105-11-119
   Ju F, 2016, WATER RES, V91, P1, DOI 10.1016/j.watres.2015.11.071
   Kaplan E, 2018, FRONT MICROBIOL, V9, DOI 10.3389/fmicb.2018.01176
   Kehl K, 2022, SCI TOTAL ENVIRON, V806, DOI 10.1016/j.scitotenv.2021.151339
   Krawczyk PS, 2018, NUCLEIC ACIDS RES, V46, DOI 10.1093/nar/gkx1321
   Kumar S, 2018, PEDOSPHERE, V28, P190, DOI 10.1016/S1002-0160(18)60017-7
   Larsson DGJ, 2022, NAT REV MICROBIOL, V20, P257, DOI 10.1038/s41579-021-00649-x
   Li B, 2015, ENVIRON SCI TECHNOL, V49, P10492, DOI 10.1021/acs.est.5b02345
   Li DH, 2016, METHODS, V102, P3, DOI 10.1016/j.ymeth.2016.02.020
   Li WZ, 2006, BIOINFORMATICS, V22, P1658, DOI 10.1093/bioinformatics/btl158
   Lipin MY, 2007, CLIN MICROBIOL INFEC, V13, P620, DOI 10.1111/j.1469-0691.2007.01711.x
   Liu L, 2021, MICROBIOME, V9, DOI 10.1186/s40168-021-01155-1
   Mao DQ, 2015, WATER RES, V85, P458, DOI 10.1016/j.watres.2015.09.010
   Martincorena I, 2012, NATURE, V485, P95, DOI 10.1038/nature10995
   Morris GM, 2009, J COMPUT CHEM, V30, P2785, DOI 10.1002/jcc.21256
   Nguyen AQ, 2021, SCI TOTAL ENVIRON, V783, DOI 10.1016/j.scitotenv.2021.146964
   Ogawara H, 2019, MOLECULES, V24, DOI 10.3390/molecules24193430
   Oh M, 2018, FEMS MICROBIOL ECOL, V94, DOI 10.1093/femsec/fiy079
   Price MN, 2009, MOL BIOL EVOL, V26, P1641, DOI 10.1093/molbev/msp077
   Qiu Y, 2018, SCI TOTAL ENVIRON, V642, P582, DOI 10.1016/j.scitotenv.2018.06.012
   Roman VL, 2021, MICROORGANISMS, V9, DOI 10.3390/microorganisms9081649
   Rout PR, 2021, SCI TOTAL ENVIRON, V753, DOI 10.1016/j.scitotenv.2020.141990
   San Milian A, 2017, NAT ECOL EVOL, V1, DOI 10.1038/s41559-016-0010
   Saunders AM, 2016, ISME J, V10, P11, DOI 10.1038/ismej.2015.117
   Schöning-Stierand K, 2022, NUCLEIC ACIDS RES, V50, pW611, DOI 10.1093/nar/gkac305
   Spencer SJ, 2016, ISME J, V10, P427, DOI 10.1038/ismej.2015.124
   Stalder T, 2019, ISME J, V13, P2437, DOI 10.1038/s41396-019-0446-4
   Storteboom H, 2010, ENVIRON SCI TECHNOL, V44, P1947, DOI 10.1021/es902893f
   Storteboom H, 2010, ENVIRON SCI TECHNOL, V44, P7397, DOI 10.1021/es101657s
   Tan L, 2018, SCI TOTAL ENVIRON, V621, P1176, DOI 10.1016/j.scitotenv.2017.10.110
   Van Goethem MW, 2018, MICROBIOME, V6, DOI 10.1186/s40168-018-0424-5
   Vogwill T, 2015, EVOL APPL, V8, P284, DOI 10.1111/eva.12202
   von Wintersdorff CJH, 2016, FRONT MICROBIOL, V7, DOI 10.3389/fmicb.2016.00173
   Wang YL, 2021, MICROBIOME, V9, DOI 10.1186/s40168-021-01151-5
   Wilkes RA, 2017, J APPL MICROBIOL, V123, P582, DOI 10.1111/jam.13472
   Wistrand-Yuen E, 2018, NAT COMMUN, V9, DOI 10.1038/s41467-018-04059-1
   Wood DE, 2019, GENOME BIOL, V20, DOI 10.1186/s13059-019-1891-0
   Xu SB, 2021, MOL BIOL EVOL, V38, P4039, DOI 10.1093/molbev/msab166
   Yang YX, 2018, SCI TOTAL ENVIRON, V626, P835, DOI 10.1016/j.scitotenv.2018.01.148
   Yin XL, 2019, ENVIRON INT, V133, DOI 10.1016/j.envint.2019.105270
   Zhang AN, 2021, NAT COMMUN, V12, DOI 10.1038/s41467-021-25096-3
   Zhang HP, 2021, J HAZARD MATER, V408, DOI 10.1016/j.jhazmat.2020.124855
   Zhang XX, 2011, ENVIRON SCI TECHNOL, V45, P2598, DOI 10.1021/es103672x
   Zou HY, 2023, WATER RES, V242, DOI 10.1016/j.watres.2023.120263
NR 62
TC 1
Z9 1
U1 16
U2 48
PU ACADEMIC PRESS INC ELSEVIER SCIENCE
PI SAN DIEGO
PA 525 B ST, STE 1900, SAN DIEGO, CA 92101-4495 USA
SN 0013-9351
EI 1096-0953
J9 ENVIRON RES
JI Environ. Res.
PD JUL 15
PY 2025
VL 277
AR 121588
DI 10.1016/j.envres.2025.121588
EA APR 2025
PG 10
WC Environmental Sciences; Public, Environmental & Occupational Health
WE Science Citation Index Expanded (SCI-EXPANDED)
SC Environmental Sciences & Ecology; Public, Environmental & Occupational
   Health
GA 1WT0U
UT WOS:001475479400001
PM 40216056
DA 2026-05-21
ER

PT J
AU Wang, XS
   Wang, ML
   Zhang, W
   Li, H
   Tiedje, JM
   Zhou, JZ
   Topp, E
   Luo, Y
   Chen, ZY
AF Wang, Xingshuo
   Wang, Meilun
   Zhang, Wei
   Li, Hui
   Tiedje, James M.
   Zhou, Jizhong
   Topp, Edward
   Luo, Yi
   Chen, Zeyou
TI Treatment of antibiotic-manufacturing wastewater enriches for Aeromonas
   veronii, a zoonotic antibiotic-resistant emerging pathogen
SO ISME JOURNAL
LA English
DT Article
DE antibiotic manufacturing; manufacturing wastewater treatment; antibiotic
   resistance; pathogen; Aeromonas veronii
ID GENES; METAGENOMICS; GENOMES
AB Antibiotic-manufacturing wastewater treatment plants primarily target chemical pollutants, but their processes may select for antibiotic-resistant pathogens and antibiotic resistance genes. Leveraging the combined strengths of deep metagenomic sequencing, 16S rRNA gene sequencing, quantitative polymerase chain reaction, and bacterial culturing, we investigated bacterial communities and antibiotic resistomes across eleven treatment units in a full-scale antibiotic-manufacturing wastewater treatment plant processing wastewater from a beta-lactam manufacturing facility. Both bacterial communities and antibiotic resistance gene compositions varied across the treatment units, but were associated. Certain antibiotic resistance gene persisted through treatment, either carried by identical bacterial species, or linked to mobile genetic elements in different species. Despite the satisfactory performance in chemical removal, this plant continuously enriched zoonotic antibiotic-resistant Aeromonas veronii (an emerging pathogen responsible for substantial economic losses in aquaculture and human health) from influent to effluent, probably due to prolonged beta-lactam selection pressure and aquatic nature of A. veronii. This enrichment resulted in a significantly higher abundance of A. veronii than other aquatic samples worldwide. Furthermore, the closest evolutionary relative to the retrieved A. veronii was an isolate obtained from the stool of a local diarrhea patient. These findings highlighted a substantial public health risk posed by antibiotic-manufacturing wastewater treatment, underlining its potential role in enriching and disseminating zoonotic antibiotic-resistant pathogens. Beyond chemical monitoring, enhanced surveillance of antibiotic-resistant pathogens and antibiotic resistance genes is needed in effluent discharge standard for antibiotic-manufacturing wastewater treatment plants.
C1 [Wang, Xingshuo; Wang, Meilun; Chen, Zeyou] Nankai Univ, Coll Environm Sci & Engn, Minist Educ, Key Lab Pollut Proc & Environm Criteria, Tianjin 300071, Peoples R China.
   [Zhang, Wei; Li, Hui; Tiedje, James M.] Michigan State Univ, Dept Plant Soil & Microbial Sci, E Lansing, MI 48824 USA.
   [Zhou, Jizhong] Univ Oklahoma, Inst Environm Genom, Dept Microbiol & Plant Biol, Norman, OK 73019 USA.
   [Topp, Edward] Natl Res Inst Agr Food & Environm, Bourgogne Franche Comte Res Ctr, Agroecol Res Unit, F-35000 Dijon, France.
   [Luo, Yi] Nanjing Univ, Sch Environm, State Key Lab Water Pollut Control & Green Resourc, Nanjing 210093, Peoples R China.
C3 Nankai University; Michigan State University; University of Oklahoma
   System; University of Oklahoma - Norman; INRAE; Universite Bourgogne
   Europe; Institut Agro; Institut Agro Dijon; Nanjing University
RP Chen, ZY (corresponding author), Nankai Univ, Coll Environm Sci & Engn, Minist Educ, Key Lab Pollut Proc & Environm Criteria, Tianjin 300071, Peoples R China.
EM zeyou@nankai.edu.cn
RI Zhou, Jizhong/ACC-8029-2022; Tiedje, James/ABH-7937-2022
FU Basic Science Center Project of the Natural Science Foundation of China
   [52388101]; National Key R&D Program of China [2020YFC1806904,
   2022YFC3704600]; National Natural Science Foundation of China [42277386]
FX This work was funded by the Basic Science Center Project of the Natural
   Science Foundation of China (52388101), the National Key R&D Program of
   China (2020YFC1806904 and 2022YFC3704600), and the National Natural
   Science Foundation of China (42277386).
CR amrindustryalliance, 2023, AMR alliance science-based PNEC targets for risk assessments
   Beghini F, 2021, ELIFE, V10, DOI 10.7554/eLife.65088
   Bengtsson-Palme J, 2019, WATER RES, V162, P437, DOI 10.1016/j.watres.2019.06.073
   Buchfink B, 2021, NAT METHODS, V18, P366, DOI 10.1038/s41592-021-01101-x
   Bürkner PC, 2017, J STAT SOFTW, V80, P1, DOI 10.18637/jss.v080.i01
   Camacho C, 2009, BMC BIOINFORMATICS, V10, DOI 10.1186/1471-2105-10-421
   Campbell EA, 2007, MOL CELL, V27, P793, DOI 10.1016/j.molcel.2007.07.009
   Chaumeil PA, 2020, BIOINFORMATICS, V36, P1925, DOI 10.1093/bioinformatics/btz848
   Che Y, 2021, P NATL ACAD SCI USA, V118, DOI [10.1073/pnas.2008731118, 10.1073/pnas.2104557118]
   Chen F, 2019, FRONT MICROBIOL, V10, DOI 10.3389/fmicb.2019.02742
   Chen SF, 2018, BIOINFORMATICS, V34, P884, DOI 10.1093/bioinformatics/bty560
   Chen ZY, 2023, ENVIRON MICROBIOL, V25, P1439, DOI 10.1111/1462-2920.16371
   D'Costa VM, 2011, NATURE, V477, P457, DOI 10.1038/nature10388
   Dixon P, 2003, J VEG SCI, V14, P927, DOI 10.1111/j.1654-1103.2003.tb02228.x
   Du XL, 2021, FRONT MICROBIOL, V11, DOI 10.3389/fmicb.2020.625961
   Fernández-Bravo A, 2020, MICROORGANISMS, V8, DOI 10.3390/microorganisms8010129
   Granada CE, 2018, RENEW ENERG, V118, P840, DOI 10.1016/j.renene.2017.11.077
   Handelsman J, 2004, MICROBIOL MOL BIOL R, V68, P669, DOI 10.1128/MMBR.68.4.669-685.2004
   He LX, 2022, SCI TOTAL ENVIRON, V808, DOI 10.1016/j.scitotenv.2021.152042
   HICKMANBRENNER FW, 1987, J CLIN MICROBIOL, V25, P900, DOI 10.1128/JCM.25.5.900-906.1987
   Hong W, 2017, INT J NANOMED, V12, P4691, DOI 10.2147/IJN.S136998
   Hyatt D, 2010, BMC BIOINFORMATICS, V11, DOI 10.1186/1471-2105-11-119
   IRANI MH, 1983, CELL, V32, P783, DOI 10.1016/0092-8674(83)90064-8
   Jain C, 2018, NAT COMMUN, V9, DOI 10.1038/s41467-018-07641-9
   Janda JM, 2010, CLIN MICROBIOL REV, V23, P35, DOI 10.1128/CMR.00039-09
   Karkman A, 2018, TRENDS MICROBIOL, V26, P220, DOI 10.1016/j.tim.2017.09.005
   Klapper M, 2023, SCIENCE, V380, P619, DOI 10.1126/science.adf5300
   Lai Miao-Er, 2022, Journal of Tropical Medicine (Guangzhou), V22, P327, DOI 10.3969/j.issn.1672-3619.2022.03.007
   Larsson DGJ, 2014, PHILOS T R SOC B, V369, DOI 10.1098/rstb.2013.0571
   Laxminarayan R, 2014, SCIENCE, V345, P1299, DOI 10.1126/science.1254163
   Li B, 2015, ISME J, V9, P2490, DOI 10.1038/ismej.2015.59
   Li DH, 2015, BIOINFORMATICS, V31, P1674, DOI 10.1093/bioinformatics/btv033
   Li D, 2010, APPL ENVIRON MICROB, V76, P3444, DOI 10.1128/AEM.02964-09
   Li Heng., 2013, ARXIV, P3, DOI [DOI 10.48550/ARXIV.1303.3997, 10.48550/arXiv.1303.3997]
   Liu B, 2019, NUCLEIC ACIDS RES, V47, pD687, DOI 10.1093/nar/gky1080
   Loy A, 2002, APPL ENVIRON MICROB, V68, P5064, DOI 10.1128/AEM.68.10.5064-5081.2002
   Luo Y, 2011, ENVIRON SCI TECHNOL, V45, P1827, DOI 10.1021/es104009s
   Ma LP, 2016, ENVIRON SCI TECHNOL, V50, P420, DOI 10.1021/acs.est.5b03522
   Milakovic M, 2019, ENVIRON INT, V123, P501, DOI 10.1016/j.envint.2018.12.050
   Morris JG., 2023, Aeromonas Infections
   Obayiuwana A, 2021, WATER-SUI, V13, DOI 10.3390/w13131731
   Oren A., 2014, The Prokaryotes: Other Major Lineages of Bacteria and the Archaea, P165, DOI DOI 10.1007/978-3-642-38954-2_411
   Parks DH, 2015, GENOME RES, V25, P1043, DOI 10.1101/gr.186072.114
   Pärnänen K, 2018, NAT COMMUN, V9, DOI 10.1038/s41467-018-06393-w
   Pasolli E, 2019, CELL, V176, P649, DOI 10.1016/j.cell.2019.01.001
   Persson S, 2015, J CLIN MICROBIOL, V53, P653, DOI 10.1128/JCM.01963-14
   Radovic S, 2023, J MOL LIQ, V383, DOI 10.1016/j.molliq.2023.122121
   Serwecinska L, 2020, WATER-SUI, V12, DOI 10.3390/w12123313
   Tenenhaus M, 2005, COMPUT STAT DATA AN, V48, P159, DOI 10.1016/j.csda.2004.03.005
   Uritskiy GV, 2018, MICROBIOME, V6, DOI 10.1186/s40168-018-0541-1
   Walsh TR, 1997, J ANTIMICROB CHEMOTH, V40, P171, DOI 10.1093/jac/40.2.171
   Wood DE, 2019, GENOME BIOL, V20, DOI 10.1186/s13059-019-1891-0
   Yao Y, 2022, NAT ECOL EVOL, V6, P555, DOI 10.1038/s41559-022-01705-2
   Yin XL, 2018, BIOINFORMATICS, V34, P2263, DOI 10.1093/bioinformatics/bty053
   Zhang QF, 2022, WATER RES, V210, DOI 10.1016/j.watres.2021.117972
   [张昱 Zhang Yu], 2018, [环境工程学报, Chinese Journal of Environmental Engineering], V12, P1
   Zhu ZC, 2023, FRONT MICROBIOL, V14, DOI 10.3389/fmicb.2023.1115740
NR 57
TC 10
Z9 10
U1 34
U2 77
PU OXFORD UNIV PRESS
PI OXFORD
PA GREAT CLARENDON ST, OXFORD OX2 6DP, ENGLAND
SN 1751-7362
EI 1751-7370
J9 ISME J
JI ISME J.
PD JAN
PY 2025
VL 19
IS 1
AR wraf077
DI 10.1093/ismejo/wraf077
PG 12
WC Ecology; Microbiology
WE Science Citation Index Expanded (SCI-EXPANDED)
SC Environmental Sciences & Ecology; Microbiology
GA 2RL3Z
UT WOS:001489536700001
PM 40257199
OA Green Submitted, gold
DA 2026-05-21
ER

PT J
AU Liu, ZB
   Wan, XL
   Zhang, CJ
   Cai, MW
   Pan, YP
   Li, M
AF Liu, Zongbao
   Wan, Xiulin
   Zhang, Cuijing
   Cai, Mingwei
   Pan, Yueping
   Li, Meng
TI Deep sequencing reveals comprehensive insight into the prevalence,
   mobility, and hosts of antibiotic resistance genes in mangrove
   ecosystems
SO JOURNAL OF ENVIRONMENTAL MANAGEMENT
LA English
DT Article
DE Antibiotic resistance genes; Mangrove ecosystems; Metagenomics; Mobile
   genetic elements; Bacterial communities
ID CHINA; RESISTOME; BACTERIA; PLASMID; GENOMES; METAL
AB Mangrove receives aquaculture wastewater and urban sewage, and thus is a potential reservoir for antibiotic resistance genes (ARGs). However, there is a dearth of a comprehensive profile of ARGs in mangrove ecosystems. We used metagenomic techniques to uncover the occurrence, host range, and potential mobility of ARGs in six mangrove ecosystems in southeastern China. Based on deep sequencing data, a total of 348 ARG subtypes were identified. The abundant ARGs were associated with acriflavine, bacitracin, beta-lactam, fluoroquinolone, macrolide-lincosamide-streptogramin, and polymyxin. Resistance genes tetR, aac(6 ')-Iae, aac(3)-IXa, vanRA, vanRG, and aac(3)-Ig were proposed as ARG indicators in mangrove ecosystems that can be used to evaluate the abundance of 100 other co-occurring ARGs quantitatively. Remarkably, 250 of 348 identified ARG subtypes were annotated as mobile genetic elements-associated ARGs, indicating a high potential risk of propagation of ARGs in mangrove ecosystems. By surveying the distribution of ARGs in 6281 draft genomes, more than 42 bacterial phyla were identified as the putative hosts of the ARGs. Among them, 21.97% were potentially multidrug-resistant hosts, including human and animal opportunistic pathogens. This research adds to our understanding of the distribution and spread of antibiotic resistomes in mangrove ecosystems, helping improve ARG risk assessment and management worldwide.
C1 [Liu, Zongbao] Guangxi Normal Univ, Key Lab Ecol Rare & Endangered Species & Environm, Minist Educ, Guilin, Guangxi, Peoples R China.
   [Liu, Zongbao; Zhang, Cuijing; Cai, Mingwei; Pan, Yueping; Li, Meng] Shenzhen Univ, Inst Adv Study, Archaeal Biol Ctr, Shenzhen, Guangdong, Peoples R China.
   [Liu, Zongbao; Zhang, Cuijing; Cai, Mingwei; Pan, Yueping; Li, Meng] Shenzhen Univ, Inst Adv Study, Shenzhen Key Lab Marine Microbiome Engn, Shenzhen, Guangdong, Peoples R China.
   [Wan, Xiulin] Jinan Univ, Inst Food Safety & Nutr, Guangzhou, Guangdong, Peoples R China.
   [Li, Meng] Shenzhen Univ, Inst Adv Study, Shenzhen, Guangdong, Peoples R China.
C3 Guangxi Normal University; Shenzhen University; Shenzhen University;
   Jinan University; Shenzhen University
RP Li, M (corresponding author), Shenzhen Univ, Inst Adv Study, Shenzhen, Guangdong, Peoples R China.
EM limeng848@szu.edu.cn
RI ; Li, Meng/K-3172-2012; Wan, Xiulin/A-6688-2019
OI Zhang, Cui-Jing/0000-0003-0904-5531; Li, Meng/0000-0001-8675-0758; 
FU National Key Research and Devel-opment Program of China
   [2022YFA0912200]; National Natural Science Foundation of China
   [92251306, 32225003, 31800105, 31970105, 32061133009]; Science and
   Technology Base and talent Special project of Guangxi [2022AC21335];
   Shenzhen Science and Technology Program [JCYJ20200109105010363];
   Innovation Team Project ofUniversities in Guangdong Province
   [2020KCXTD023]
FX Funding This work was supported by the National Key Research and
   Devel-opment Program of China (2022YFA0912200) , the National Natural
   Science Foundation of China (Grant No. 92251306, 32225003, 31800105,
   31970105, 32061133009) , the Science and Technology Base and talent
   Special project of Guangxi (Grant no. 2022AC21335) , the Shenzhen
   Science and Technology Program (Grant no. JCYJ20200109105010363) , and
   the Innovation Team Project ofUniversities in Guangdong Province (No.
   2020KCXTD023) .
CR An XL, 2018, APPL ENVIRON MICROB, V84, DOI 10.1128/AEM.02766-17
   Arango-Argoty G, 2018, MICROBIOME, V6, DOI 10.1186/s40168-018-0401-z
   Bernardet JF, 2002, INT J SYST EVOL MICR, V52, P1049, DOI [10.1099/ijs.0.02136-0, 10.1099/00207713-52-3-1049]
   Brito IL, 2021, NAT REV MICROBIOL, V19, P442, DOI 10.1038/s41579-021-00534-7
   Cao J, 2020, MICROBIOME, V8, DOI 10.1186/s40168-019-0781-8
   Chaumeil PA, 2020, BIOINFORMATICS, V36, P1925, DOI 10.1093/bioinformatics/btz848
   Chen BW, 2018, WATER RES, V134, P200, DOI 10.1016/j.watres.2018.02.003
   Chen H, 2013, ENVIRON INT, V55, P9, DOI 10.1016/j.envint.2013.01.019
   Chen QL, 2016, ENVIRON INT, V92-93, P1, DOI 10.1016/j.envint.2016.03.026
   Cui GJ, 2022, SCI TOTAL ENVIRON, V838, DOI 10.1016/j.scitotenv.2022.155784
   Davies J, 2010, MICROBIOL MOL BIOL R, V74, P417, DOI 10.1128/MMBR.00016-10
   Deng H, 2021, SCI TOTAL ENVIRON, V753, DOI 10.1016/j.scitotenv.2020.142041
   Di Cesare A, 2020, ENVIRON POLLUT, V265, DOI 10.1016/j.envpol.2020.114823
   Fang PJ, 2019, FRONT MICROBIOL, V10, DOI 10.3389/fmicb.2019.01448
   Forsberg KJ, 2014, NATURE, V509, P612, DOI 10.1038/nature13377
   Gao QX, 2018, SCI TOTAL ENVIRON, V630, P117, DOI 10.1016/j.scitotenv.2018.02.122
   Gao Y, 2020, INFECT DRUG RESIST, V13, P1485, DOI 10.2147/IDR.S249357
   Gu ZG, 2014, BIOINFORMATICS, V30, P2811, DOI 10.1093/bioinformatics/btu393
   Han XY, 2015, ANTIMICROB AGENTS CH, V59, P6855, DOI 10.1128/AAC.01643-15
   He P, 2020, ENVIRON INT, V139, DOI 10.1016/j.envint.2020.105625
   Hu YF, 2013, NAT COMMUN, V4, DOI 10.1038/ncomms3151
   Hyatt D, 2010, BMC BIOINFORMATICS, V11, DOI 10.1186/1471-2105-11-119
   Imchen M, 2021, ENVIRON POLLUT, V268, DOI 10.1016/j.envpol.2020.115795
   Imchen M, 2020, FEMS MICROBIOL ECOL, V96, DOI 10.1093/femsec/fiaa173
   Imchen M, 2018, SCI REP-UK, V8, DOI 10.1038/s41598-018-29521-4
   Jia SY, 2019, J HAZARD MATER, V379, DOI 10.1016/j.jhazmat.2019.120841
   Jiang CX, 2021, ENVIRON POLLUT, V276, DOI 10.1016/j.envpol.2021.116704
   Kang DWD, 2019, PEERJ, V7, DOI 10.7717/peerj.7359
   Krawczyk PS, 2018, NUCLEIC ACIDS RES, V46, DOI 10.1093/nar/gkx1321
   Kumar S, 2019, MAR POLLUT BULL, V148, P47, DOI 10.1016/j.marpolbul.2019.07.063
   Li B, 2015, ISME J, V9, P2490, DOI 10.1038/ismej.2015.59
   Li LG, 2017, ISME J, V11, P651, DOI 10.1038/ismej.2016.155
   Liao Q, 2021, SCI TOTAL ENVIRON, V757, DOI 10.1016/j.scitotenv.2020.143981
   Liu TK, 2020, INT BIODETER BIODEGR, V153, DOI 10.1016/j.ibiod.2020.105000
   Liu ZB, 2019, ENVIRON INT, V129, P208, DOI 10.1016/j.envint.2019.05.036
   Ma LP, 2016, ENVIRON SCI TECHNOL, V50, P420, DOI 10.1021/acs.est.5b03522
   Martínez JL, 2015, NAT REV MICROBIOL, V13, P116, DOI 10.1038/nrmicro3399
   Nathani NM, 2019, SCI TOTAL ENVIRON, V653, P446, DOI 10.1016/j.scitotenv.2018.10.409
   Newman MEJ, 2006, P NATL ACAD SCI USA, V103, P8577, DOI 10.1073/pnas.0601602103
   Nissen JN, 2021, NAT BIOTECHNOL, V39, P555, DOI 10.1038/s41587-020-00777-4
   Parks DH, 2015, GENOME RES, V25, P1043, DOI 10.1101/gr.186072.114
   Partridge SR, 2018, CLIN MICROBIOL REV, V31, DOI 10.1128/CMR.00088-17
   Pei G, 2017, METHOD ENZYMOL, V585, P135, DOI 10.1016/bs.mie.2016.09.016
   Peng Y, 2012, BIOINFORMATICS, V28, P1420, DOI 10.1093/bioinformatics/bts174
   Ramirez MS, 2010, DRUG RESIST UPDATE, V13, P151, DOI 10.1016/j.drup.2010.08.003
   Thai PK, 2018, SCI TOTAL ENVIRON, V645, P393, DOI 10.1016/j.scitotenv.2018.07.126
   Ullah R, 2019, SCI TOTAL ENVIRON, V677, P474, DOI 10.1016/j.scitotenv.2019.04.283
   Uritskiy GV, 2018, MICROBIOME, V6, DOI 10.1186/s40168-018-0541-1
   Wang C, 2021, J HAZARD MATER, V408, DOI 10.1016/j.jhazmat.2020.124985
   Wang Z, 2020, J HAZARD MATER, V393, DOI 10.1016/j.jhazmat.2020.122426
   Wipf JRK, 2017, ANTIMICROB AGENTS CH, V61, DOI [10.1128/AAC.00066-17, 10.1128/aac.00066-17]
   Wu YW, 2016, BIOINFORMATICS, V32, P605, DOI 10.1093/bioinformatics/btv638
   Xu CY, 2020, ENVIRON INT, V144, DOI 10.1016/j.envint.2020.106005
   Yao Y, 2022, SCI TOTAL ENVIRON, V818, DOI 10.1016/j.scitotenv.2021.151835
   Zhang CJ, 2019, MSYSTEMS, V4, DOI 10.1128/mSystems.00442-19
   Zhang QQ, 2015, ENVIRON SCI TECHNOL, V49, P6772, DOI 10.1021/acs.est.5b00729
   Zhang ZW, 2014, ENVIRON SCI POLLUT R, V21, P11938, DOI 10.1007/s11356-014-3100-8
   Zhao HX, 2023, SCI TOTAL ENVIRON, V854, DOI 10.1016/j.scitotenv.2022.158811
   Zhao RX, 2020, WATER RES, V186, DOI 10.1016/j.watres.2020.116318
   Zhao RX, 2018, WATER RES, V134, P126, DOI 10.1016/j.watres.2018.01.063
NR 60
TC 6
Z9 7
U1 12
U2 99
PU ACADEMIC PRESS LTD- ELSEVIER SCIENCE LTD
PI LONDON
PA 24-28 OVAL RD, LONDON NW1 7DX, ENGLAND
SN 0301-4797
EI 1095-8630
J9 J ENVIRON MANAGE
JI J. Environ. Manage.
PD JUN 1
PY 2023
VL 335
AR 117580
DI 10.1016/j.jenvman.2023.117580
EA FEB 2023
PG 10
WC Environmental Sciences
WE Science Citation Index Expanded (SCI-EXPANDED)
SC Environmental Sciences & Ecology
GA 9W2OV
UT WOS:000948919800001
PM 36857890
DA 2026-05-21
ER

PT J
AU Obayiuwana, A
   Ogunjobi, A
   Ibekwe, A
AF Obayiuwana, Amarachukwu
   Ogunjobi, Adeniyi
   Ibekwe, Abasiofiok
TI Prevalence of Antibiotic Resistance Genes in Pharmaceutical Wastewaters
SO WATER
LA English
DT Article
DE metagenomics; pharmaceutical wastewater; metagenomic DNA;
   Antibiotic-resistance genes (ARGs); mobile genetic elements (MGEs)
ID MUNICIPAL WASTE-WATER; LACTAM ANTIBIOTICS; BETA-LACTAMS; TETRACYCLINE;
   BACTERIA; PRECONCENTRATION; CHLORAMPHENICOL; CHROMATOGRAPHY;
   TRIMETHOPRIM; SULFONAMIDE
AB Pharmaceutical wastewaters are recognized as reservoirs of antibiotic resistance genes (ARGs) and antibiotic resistant bacteria (ARB), and also as hotspots for their horizontal gene transfer (HGT) using mobile genetic elements. Our study employed the use of PCR analysis of metagenomic DNA samples obtained from four pharmaceutical wastewaters using known primers to study the prevalence of thirty-six ARGs and four MGEs active against the commonly used antibiotics in Nigeria. The ARGs most frequently detected from the metagenomic DNA samples in each of the antibiotic classes under study include tetracycline [tet(G)], aminoglycoside [aadA, strA and strB], chloramphenicol [catA1], sulphonamides [sulI and sulII], and beta-lactams and penicillins [bla(OXA)]. The ARGs showed a 100% prevalence in their various environmental sources. The pharmaceutical facility PFIV showed the highest concentration of ARGs in this study. The highest concentration for MGEs was shown by pharmaceutical facility PFIII, positive for intl1, intl2, and IFS genes. This study highlights the wide distribution of ARGs to the antibiotics tested in the wastewater, making pharmaceutical wastewater reservoirs of ARGs which could potentially be transferred from commensal microorganisms to human pathogens.
C1 [Obayiuwana, Amarachukwu] Augustine Univ Ilara Epe, Dept Biol Sci, Epe 106101, Lagos State, Nigeria.
   [Ogunjobi, Adeniyi] Univ Ibadan, Dept Microbiol, Ibadan 200284, Oyo State, Nigeria.
   [Ibekwe, Abasiofiok] USDA ARS, US Salin Lab, 450 West Big Springs Rd, Riverside, CA 92507 USA.
C3 University of Ibadan; United States Department of Agriculture (USDA)
RP Obayiuwana, A (corresponding author), Augustine Univ Ilara Epe, Dept Biol Sci, Epe 106101, Lagos State, Nigeria.
EM amarachukwu.obayiuwana@augustineuniversity.edu.ng;
   aa.ogunjobi@mail.ui.edu.ng; mark.ibekwe@ARS.USDA.GOV
OI Ibekwe, Abasiofiok/0000-0003-3352-759X
FU Organization for Women in Science for the Developing World [3240266476]
FX This research was funded by Organization for Women in Science for the
   Developing World, grant number 3240266476. The APC was funded by
   co-author, Abasiofiok Ibekwe.
CR Allen HK, 2010, NAT REV MICROBIOL, V8, P251, DOI 10.1038/nrmicro2312
   Aminov RI, 2013, FRONT MICROBIOL, V4, DOI 10.3389/fmicb.2013.00192
   Bailón-Pérez ML, 2008, J CHROMATOGR A, V1185, P273, DOI 10.1016/j.chroma.2007.12.088
   Benito-Peña E, 2006, ANAL CHIM ACTA, V556, P415, DOI 10.1016/j.aca.2005.09.054
   Berendonk TU, 2015, NAT REV MICROBIOL, V13, P310, DOI 10.1038/nrmicro3439
   Brown KD, 2006, SCI TOTAL ENVIRON, V366, P772, DOI 10.1016/j.scitotenv.2005.10.007
   Caucci S, 2016, FEMS MICROBIOL ECOL, V92, DOI 10.1093/femsec/fiw060
   Chen G, 2011, J HAZARD MATER, V193, P128, DOI 10.1016/j.jhazmat.2011.07.039
   Craig WA, 2003, INFECT DIS CLIN N AM, V17, P479, DOI 10.1016/S0891-5520(03)00065-5
   Dang HY, 2008, WORLD J MICROB BIOT, V24, P209, DOI 10.1007/s11274-007-9458-8
   Guo JH, 2017, WATER RES, V123, P468, DOI 10.1016/j.watres.2017.07.002
   Gupta SK, 2014, ANTIMICROB AGENTS CH, V58, P212, DOI 10.1128/AAC.01310-13
   Heuer H, 2004, MICROBIOL-SGM, V150, P3591, DOI 10.1099/mic.0.27304-0
   Heuer H, 2002, FEMS MICROBIOL ECOL, V42, P289, DOI 10.1111/j.1574-6941.2002.tb01019.x
   Hultman J, 2018, FEMS MICROBIOL ECOL, V94, DOI 10.1093/femsec/fiy038
   Jia BF, 2017, NUCLEIC ACIDS RES, V45, pD566, DOI 10.1093/nar/gkw1004
   Jiang XW, 2019, FRONT MICROBIOL, V10, DOI 10.3389/fmicb.2019.01797
   Karkman A, 2018, TRENDS MICROBIOL, V26, P220, DOI 10.1016/j.tim.2017.09.005
   Karkman A, 2016, FEMS MICROBIOL ECOL, V92, DOI 10.1093/femsec/fiw014
   Li B, 2015, ISME J, V9, P2490, DOI 10.1038/ismej.2015.59
   Li LX, 2018, ENVIRON SCI POLLUT R, V25, P30191, DOI 10.1007/s11356-018-2913-2
   Li RP, 2011, J SEP SCI, V34, P1508, DOI 10.1002/jssc.201100130
   Liu MM, 2012, ENVIRON SCI TECHNOL, V46, P7551, DOI 10.1021/es301145m
   Livermore DM, 1996, SCAND J INFECT DIS, P33
   Lundström SV, 2016, SCI TOTAL ENVIRON, V553, P587, DOI 10.1016/j.scitotenv.2016.02.103
   Ma YJ, 2011, ENVIRON SCI TECHNOL, V45, P7855, DOI 10.1021/es200827t
   Mao DQ, 2015, WATER RES, V85, P458, DOI 10.1016/j.watres.2015.09.010
   Moles S, 2020, WATER-SUI, V12, DOI 10.3390/w12051453
   Moore IF, 2005, BIOCHEMISTRY-US, V44, P11829, DOI 10.1021/bi0506066
   Munck C, 2015, NAT COMMUN, V6, DOI 10.1038/ncomms9452
   Munir M, 2011, WATER RES, V45, P681, DOI 10.1016/j.watres.2010.08.033
   Nesme J, 2014, CURR BIOL, V24, P1096, DOI 10.1016/j.cub.2014.03.036
   Obayiuwana A, 2020, WATER-SUI, V12, DOI 10.3390/w12071897
   Obayiuwana A, 2018, INT J ENV RES PUB HE, V15, DOI 10.3390/ijerph15071365
   Poirel L, 2005, ANTIMICROB AGENTS CH, V49, P202, DOI 10.1128/AAC.49.1.202-208.2005
   Pruden A, 2014, ENVIRON SCI TECHNOL, V48, P5, DOI 10.1021/es403883p
   Roberts MC, 2002, MOL BIOTECHNOL, V20, P261, DOI 10.1385/MB:20:3:261
   Sandegren L, 2014, UPSALA J MED SCI, V119, P103, DOI 10.3109/03009734.2014.904457
   Schmieder R, 2012, FUTURE MICROBIOL, V7, P73, DOI [10.2217/fmb.11.135, 10.2217/FMB.11.135]
   Schwarz S, 2004, FEMS MICROBIOL REV, V28, P519, DOI 10.1016/j.femsre.2004.04.001
   Shakil S, 2008, J BIOMED SCI, V15, P5, DOI 10.1007/s11373-007-9194-y
   Tennstedt T, 2005, PLASMID, V53, P218, DOI 10.1016/j.plasmid.2004.09.004
   Tennstedt T, 2003, FEMS MICROBIOL ECOL, V45, P239, DOI 10.1016/S0168-6496(03)00164-8
   Thakali O, 2020, WATER-SUI, V12, DOI 10.3390/w12061729
   THEN RL, 1982, REV INFECT DIS, V4, P261
   Walsh F, 2013, PLOS ONE, V8, DOI 10.1371/journal.pone.0065567
   Wang N, 2014, PLOS ONE, V9, DOI 10.1371/journal.pone.0112626
   Watkinson AJ, 2007, APPL ENVIRON MICROB, V73, P5667, DOI 10.1128/AEM.00763-07
   Yang Y, 2014, WATER RES, V62, P97, DOI 10.1016/j.watres.2014.05.019
   Yang Y, 2013, ENVIRON SCI TECHNOL, V47, P10197, DOI 10.1021/es4017365
   Zankari E, 2012, J ANTIMICROB CHEMOTH, V67, P2640, DOI 10.1093/jac/dks261
   Zhang XX, 2011, ENVIRON SCI TECHNOL, V45, P2598, DOI 10.1021/es103672x
NR 52
TC 15
Z9 19
U1 5
U2 101
PU MDPI
PI BASEL
PA MDPI AG, Grosspeteranlage 5, CH-4052 BASEL, SWITZERLAND
EI 2073-4441
J9 WATER-SUI
JI Water
PD JUL
PY 2021
VL 13
IS 13
AR 1731
DI 10.3390/w13131731
PG 11
WC Environmental Sciences; Water Resources
WE Science Citation Index Expanded (SCI-EXPANDED)
SC Environmental Sciences & Ecology; Water Resources
GA TF9KF
UT WOS:000671032800001
OA Green Submitted, gold
DA 2026-05-21
ER

PT J
AU Li, Z
   Liu, BX
   Cao, B
   Cun, SJ
   Liu, RY
   Liu, XC
AF Li, Zong
   Liu, Bingxin
   Cao, Bing
   Cun, Shujuan
   Liu, Ruyin
   Liu, Xinchun
TI The potential role of viruses in antibiotic resistance gene
   dissemination in activated sludge viromes
SO JOURNAL OF HAZARDOUS MATERIALS
LA English
DT Article
DE Antibiotic resistance gene; Virome; Bacteriophages; Activated sludge;
   Mobile genetic elements
ID BACTERIOPHAGE; DIVERSITY; PREDATION; ABUNDANCE; AGENTS
AB The dissemination of antibiotic resistance genes (ARGs) in activated sludge (AS) systems poses significant environmental and public health challenges. The role of viruses, primarily bacteriophages, in storing and spreading ARGs in AS systems remains largely unexplored. This study characterized the viral community, virus- associated ARGs (vir_ARGs), and mobile genetic elements (MGEs) of aerobic AS viromes from eight wastewater treatment plants (WWTPs) in eastern China. 78,604 viral operational taxonomic units (vOTUs) were identified, including 1685 temperate vOTUs (T-vOTUs). Five ARG types were detected in 37 vOTUs, indicating a low proportion of ARG-carrying viruses. The co-occurrence rate between vir_ARGs and MGEs was 37.83 %, and six ARG-carrying vOTUs contained multiple MGEs, indicating a transfer potential of vir_ARGs. Additionally, ARG and MGE profiles of AS metagenomes were analyzed to evaluate the transfer potential of phage activity on ARGs. The results showed that phage-associated MGEs showed a significant coupling with both the abundance and composition of ARGs, suggesting a potential role of phages in ARG propagation. These findings offer preliminary insights into understanding the viral resistome and its transfer potential in AS systems. Future research necessitates rigorous pure culture and molecular biology experiments to elucidate the precise mechanisms through which viruses contribute to the dissemination and persistence of ARGs.
C1 [Li, Zong; Liu, Bingxin; Cao, Bing; Liu, Ruyin; Liu, Xinchun] Univ Chinese Acad Sci, Coll Resources & Environm, 19 A Yuquan Rd, Beijing 100049, Peoples R China.
   [Cun, Shujuan] BaoShan City Inspect & Testing Inst, Baoshan 678000, Peoples R China.
C3 Chinese Academy of Sciences; University of Chinese Academy of Sciences,
   CAS
RP Liu, XC (corresponding author), Univ Chinese Acad Sci, Coll Resources & Environm, 19 A Yuquan Rd, Beijing 100049, Peoples R China.
EM xcliu@ucas.ac.cn
RI Liu, Binxin/ABQ-5676-2022
FU Fundamental Research Funds for the Central Universities [E1E40506];
   National Natural Science Foundation of China [42377120]
FX This work was supported by the Fundamental Research Funds for the
   Central Universities (No. E1E40506) and the National Natural Science
   Foundation of China (No. 42377120) .
CR [Anonymous], 2021, ECLINICALMEDICINE, V41, DOI 10.1016/j.eclinm.2021.101221
   Atasoy M, 2023, BIORESOURCE TECHNOL, V372, DOI 10.1016/j.biortech.2023.128659
   Batt C.A., 2014, ENCY FOOD MICROBIOLO, V1
   Brown CL, 2022, APPL ENVIRON MICROB, V88, DOI 10.1128/aem.00991-22
   Brown-Jaque M, 2015, PLASMID, V79, P1, DOI 10.1016/j.plasmid.2015.01.001
   Brum JR, 2016, ISME J, V10, P437, DOI 10.1038/ismej.2015.125
   Bürgmann H, 2018, FEMS MICROBIOL ECOL, V94, DOI 10.1093/femsec/fiy101
   Calero-Cáceres W, 2019, SCI TOTAL ENVIRON, V654, P452, DOI 10.1016/j.scitotenv.2018.11.166
   Chen ML, 2021, ENVIRON SCI TECHNOL, V55, P13881, DOI 10.1021/acs.est.1c03847
   Chen SF, 2018, BIOINFORMATICS, V34, P884, DOI 10.1093/bioinformatics/bty560
   Chen YQ, 2021, NAT COMMUN, V12, DOI 10.1038/s41467-021-25678-1
   Chevallereau A, 2022, NAT REV MICROBIOL, V20, P49, DOI 10.1038/s41579-021-00602-y
   Colomer-Lluch M, 2014, J ANTIMICROB CHEMOTH, V69, P1265, DOI 10.1093/jac/dkt528
   Cook R, 2021, MICROBIOME, V9, DOI 10.1186/s40168-021-01010-3
   Du BB, 2021, J HAZARD MATER, V414, DOI 10.1016/j.jhazmat.2021.125486
   Fernández L, 2018, ISME J, V12, P1171, DOI 10.1038/s41396-018-0049-5
   Frost LS, 2005, NAT REV MICROBIOL, V3, P722, DOI 10.1038/nrmicro1235
[truncated: 3,617,916 more chars]
