# Supplementary material for: Wastewater Metagenomics for Antimicrobial Resistance and Pathogen Surveillance: A Bibliometric Analysis
Source: Microorganisms. 2026 Jul 20;14(7):1583. doi: 10.3390/microorganisms14071583 (PMC13413772; doi:10.3390/microorganisms14071583)
Supplement: Supplementary file 1 [file microorganisms-14-01583-s001.zip › download_002.txt]

FN Clarivate Analytics Web of Science
VR 1.0
PT J
AU Zhang, SC
   Li, JR
   Lai, JZ
   Zhang, QW
   Zhao, ZC
   Li, B
AF Zhang, Shengcen
   Li, Jingrong
   Lai, Junzhong
   Zhang, Qianwen
   Zhao, Zhichang
   Li, Bin
TI Transfer dynamics of intracellular and extracellular last-resort
   antibiotic resistome in hospital wastewater
SO WATER RESEARCH
LA English
DT Article
DE Hospital wastewater; Last-resort antibiotic resistance genes;
   Extracellular DNA; Longitudinal analysis; Nanopore-metagenomic
   sequencing
ID RESISTANCE GENES; REMOVAL; MECHANISMS; PATHOGENS
AB The increasing prevalence of last-resort antibiotic resistance genes (LARGs) has posed severe public health hazards. Previous studies focused primarily on the profiles of intracellular LARGs (iLARGs) in hospital wastewater (HWW), while largely neglecting the expression patterns of iLARGs and the presence of extracellular LARGs (eLARGs). Currently, wastewater resistomes and transfer dynamics of LARGs are still poorly characterized. This study integrates Nanopore-metagenomic and metatranscriptomic sequencing to conduct the comprehensive longitudinal analysis of both iLARGs and eLARGs in HWW. Our study firstly revealed the distinct seasonal patterns of iLARGs and eLARGs. Specifically, iLARGs showed higher abundance during colder seasons, whereas eLARGs showed higher abundance in warm seasons. Both clinical pathogens and functional bacteria of wastewater treatments were identified as important hosts of LARGs, while clinical pathogens played predominant roles in the high expression levels of LARGs. Acinetobacter spp. was identified as major host of blaNDM-1 in HWW, which is unrestricted by plasmid host range compatibility. However, HWW treatments could not remove LARGs effectively and instead facilitated their transmission by enhancing the expression and horizontal transfer of mobile genetic element (MGE)-derived LARGs. Our study provides comprehensive insights for the atlas and transfer dynamics of LARGs in HWW for the development of control strategies under worldwide spread of antibiotic resistance.
C1 [Zhang, Shengcen; Li, Jingrong; Li, Bin] Fujian Med Univ, Union Hosp, Dept Clin Lab, Fuzhou 350001, Fujian, Peoples R China.
   [Lai, Junzhong] Fujian Med Univ, Union Hosp, Canc Ctr, Fuzhou 350001, Fujian, Peoples R China.
   [Zhang, Qianwen] Fujian Med Univ, Affiliated Hosp 1, Dept Pathol, Fuzhou 350001, Fujian, Peoples R China.
   [Zhao, Zhichang] Fujian Med Univ, Union Hosp, Dept Pharm, Fuzhou 350001, Fujian, Peoples R China.
C3 Fujian Medical University; Fujian Medical University; Fujian Medical
   University; Fujian Medical University
RP Li, B (corresponding author), Fujian Med Univ, Union Hosp, Dept Clin Lab, Fuzhou 350001, Fujian, Peoples R China.; Zhao, ZC (corresponding author), Fujian Med Univ, Union Hosp, Dept Pharm, Fuzhou 350001, Fujian, Peoples R China.
EM slip2046@126.com; leonlee307@hotmail.com
RI Li, Bin/IQU-7525-2023
OI Li, Bin/0000-0002-3360-7250
FU Fujian Research and Training Grants for Young and Middle-aged Leaders in
   Healthcare
FX This work was supported by Fujian Research and Training Grants for Young
   and Middle-aged Leaders in Healthcare [to Bin Li] .
CR Bender JK, 2018, DRUG RESIST UPDATE, V40, P25, DOI 10.1016/j.drup.2018.10.002
   Calero-Cáceres W, 2016, WATER RES, V95, P11, DOI 10.1016/j.watres.2016.03.006
   Chaturvedi P, 2021, ENVIRON RES, V194, DOI 10.1016/j.envres.2020.110664
   Chen KC, 2023, EUROSURVEILLANCE, V28, DOI 10.2807/1560-7917.ES.2023.28.37.2200925
   Costán-Longares A, 2008, WATER RES, V42, P4439, DOI 10.1016/j.watres.2008.07.037
   Dai DJ, 2022, MICROBIOME, V10, DOI 10.1186/s40168-021-01216-5
   Davidson NM, 2022, GENOME BIOL, V23, DOI 10.1186/s13059-021-02588-5
   de Nies L, 2022, ELIFE, V11, DOI 10.7554/eLife.81196
   Fouz N, 2020, TROP MED INFECT DIS, V5, DOI 10.3390/tropicalmed5010033
   Fu XY, 2024, J HAZARD MATER, V470, DOI 10.1016/j.jhazmat.2024.134254
   Hao H, 2019, J HAZARD MATER, V365, P340, DOI 10.1016/j.jhazmat.2018.11.004
   He DH, 2024, SCI TOTAL ENVIRON, V926, DOI 10.1016/j.scitotenv.2024.171806
   He T, 2019, NAT MICROBIOL, V4, P1450, DOI 10.1038/s41564-019-0445-2
   Hernando-Amado S, 2019, NAT MICROBIOL, V4, P1432, DOI 10.1038/s41564-019-0503-9
   Ju F, 2019, ISME J, V13, P346, DOI 10.1038/s41396-018-0277-8
   Kehl K, 2022, SCI TOTAL ENVIRON, V806, DOI 10.1016/j.scitotenv.2021.151339
   Kumarasamy KK, 2010, LANCET INFECT DIS, V10, P597, DOI 10.1016/S1473-3099(10)70143-2
   Lee BJ, 2020, ANN PHARMACOTHER, V54, P1243, DOI 10.1177/1060028020932513
   Li B, 2010, BIOINFORMATICS, V26, P493, DOI 10.1093/bioinformatics/btp692
   Li W, 2023, ENVIRON TECHNOL, V44, P921, DOI 10.1080/09593330.2021.1988150
   Li WW, 2022, J HAZARD MATER, V438, DOI 10.1016/j.jhazmat.2022.129477
   Liu K, 2024, J HAZARD MATER, V465, DOI 10.1016/j.jhazmat.2023.133368
   Liu YY, 2016, LANCET INFECT DIS, V16, P161, DOI 10.1016/S1473-3099(15)00424-7
   Lu T, 2020, ENVIRON POLLUT, V260, DOI 10.1016/j.envpol.2020.114012
   Mao DQ, 2014, ENVIRON SCI TECHNOL, V48, P71, DOI 10.1021/es404280v
   Mardalisa, 2025, WATER RES, V274, DOI 10.1016/j.watres.2025.123155
   Nicholls SM, 2019, GIGASCIENCE, V8, DOI 10.1093/gigascience/giz043
   Pu DN, 2023, SCI BULL, V68, P2658, DOI 10.1016/j.scib.2023.09.040
   Purnell S, 2016, WATER RES, V100, P20, DOI 10.1016/j.watres.2016.05.013
   Rossi F, 2014, NEW ENGL J MED, V370, P1524, DOI 10.1056/NEJMoa1303359
   Savin M, 2023, ENVIRON POLLUT, V337, DOI 10.1016/j.envpol.2023.122560
   Schwarz S, 2021, CLIN MICROBIOL REV, V34, DOI 10.1128/CMR.00188-20
   Shi JH, 2022, J HAZARD MATER, V430, DOI 10.1016/j.jhazmat.2022.128432
   Sun HW, 2024, J HAZARD MATER, V470, DOI 10.1016/j.jhazmat.2024.134128
   Verma SK, 2017, 3 BIOTECH, V7, DOI 10.1007/s13205-017-0847-x
   Wang HC, 2023, ENVIRON RES, V228, DOI 10.1016/j.envres.2023.115866
   Wang HX, 2023, J HAZARD MATER, V459, DOI 10.1016/j.jhazmat.2023.132085
   Wang RX, 2021, J ENVIRON MANAGE, V298, DOI 10.1016/j.jenvman.2021.113541
   Wang Shaopo, 2024, Chemosphere, V359, P142264, DOI [10.1016/j.chemosphere.2024.142264, 10.1016/j.chemosphere.2024.142264]
   Xu NH, 2023, WATER RES, V244, DOI 10.1016/j.watres.2023.120488
   Xu S, 2020, ECOTOX ENVIRON SAFE, V205, DOI 10.1016/j.ecoenv.2020.111377
   Yang BX, 2022, WATER RES, V217, DOI 10.1016/j.watres.2022.118374
   Yang C, 2023, GIGASCIENCE, V12, DOI 10.1093/gigascience/giad013
   Yao SJ, 2024, SCI TOTAL ENVIRON, V946, DOI 10.1016/j.scitotenv.2024.173907
   Ye LW, 2022, FRONT MICROBIOL, V13, DOI 10.3389/fmicb.2022.801587
   Yin WJ, 2024, J HAZARD MATER, V470, DOI 10.1016/j.jhazmat.2024.134166
   Yin WJ, 2018, RSC ADV, V8, P42329, DOI 10.1039/c8ra07839d
   Zhang K, 2022, J CONTAM HYDROL, V247, DOI 10.1016/j.jconhyd.2022.103981
   Zhang SQ, 2021, SCI TOTAL ENVIRON, V799, DOI 10.1016/j.scitotenv.2021.149280
   Zhang SC, 2023, J ENVIRON MANAGE, V329, DOI 10.1016/j.jenvman.2022.117085
   Zhang Y, 2018, ENVIRON SCI TECHNOL, V52, P248, DOI 10.1021/acs.est.7b04283
   Zhao Q, 2023, J HAZARD MATER, V459, DOI 10.1016/j.jhazmat.2023.132054
   Zhen XM, 2019, ANTIMICROB RESIST IN, V8, DOI 10.1186/s13756-019-0590-7
   Zheng WL, 2019, SCI TOTAL ENVIRON, V646, P1293, DOI 10.1016/j.scitotenv.2018.07.400
   Zhu L, 2023, WATER RES, V231, DOI 10.1016/j.watres.2023.119614
   Zhu L, 2022, WATER RES, V209, DOI 10.1016/j.watres.2021.117907
   Zimmerman AE, 2020, NAT REV MICROBIOL, V18, P21, DOI 10.1038/s41579-019-0270-x
   Zou HY, 2023, WATER RES, V242, DOI 10.1016/j.watres.2023.120263
   Zuend M, 2023, MSYSTEMS, V8, DOI 10.1128/msystems.00807-22
NR 59
TC 8
Z9 8
U1 11
U2 44
PU PERGAMON-ELSEVIER SCIENCE LTD
PI OXFORD
PA THE BOULEVARD, LANGFORD LANE, KIDLINGTON, OXFORD OX5 1GB, ENGLAND
SN 0043-1354
EI 1879-2448
J9 WATER RES
JI Water Res.
PD SEP 1
PY 2025
VL 283
AR 123833
DI 10.1016/j.watres.2025.123833
EA MAY 2025
PG 10
WC Engineering, Environmental; Environmental Sciences; Water Resources
WE Science Citation Index Expanded (SCI-EXPANDED)
SC Engineering; Environmental Sciences & Ecology; Water Resources
GA 3GI6D
UT WOS:001499676300003
PM 40408992
DA 2026-05-21
ER

PT J
AU Luo, G
   Li, B
   Li, LG
   Zhang, T
   Angelidaki, I
AF Luo, Gang
   Li, Bing
   Li, Li-Guan
   Zhang, Tong
   Angelidaki, Irini
TI Antibiotic Resistance Genes and Correlations with Microbial Community
   and Metal Resistance Genes in Full-Scale Biogas Reactors As Revealed by
   Metagenomic Analysis
SO ENVIRONMENTAL SCIENCE & TECHNOLOGY
LA English
DT Article
ID BACTERIAL PATHOGENS; FOSMIDOMYCIN-CLINDAMYCIN; TETRACYCLINE RESISTANCE;
   ACTIVATED-SLUDGE; SEWAGE-SLUDGE; HEAVY-METAL; SOIL; COSELECTION;
   DIVERSITY; MACROLIDE
AB Digested residues from biogas plants are often used as biofertilizers for agricultural crops cultivation. The antibiotic resistance genes (ARGs) in digested residues pose a high risk to public health due to their potential spread to the disease-causing microorganisms. and thus reduce the susceptibility of disease-causing microorganisms to antibiotics in medical treatment. A high-throughput sequencing (HTS)-based metagenomic approach was used in the present study to investigate the variations of ARGs in full-scale biogas reactors and: the correlations of ARGs with microbial communities and metal resistance genes (MRGs). The total abundance of ARGs in all the samples varied from 7 X 10(-3) to 1.08 X 10(-1) copy of ARG/copy of I6SrRNA gene, and the samples obtained from thermophilic biogas reactors had a lower total abundance of ARGs, indicating the superiority of thermophilic anaerobic digestion for ARGs removal. ARGs in all the samples were composed. of 175 ARG subtypes; however, only 7 ARG subtypes were shared by all the samples. Principal component analysis and canonical correspondence analysis clustered the samples into three groups (samples from manure -based mesophilic reactors, manure -based thermophilic reactors, and sludge -based mesophilic reactors), and substrate, temperature, and hydraulic retention time (HRT) as well as volatile fatty acids (VFAs) were identified as crucial environmental variables affecting the ARGs compositions. Procrustes analysis revealed microbial community composition was the determinant of ARGs composition in biogas reactors, and there was. also a significant correlation between ARGs composition and MRGs composition. Network analysis further revealed the co-occurrence of ARGs with specific microorganisms and MRGs.
C1 [Luo, Gang] Fudan Univ, Dept Environm Sci & Engn, Shanghai Key Lab Atmospher Particle Pollut & Prev, Shanghai 200433, Peoples R China.
   [Li, Bing] Tsinghua Univ, Grad Sch Shenzhen, Key Lab Microorganism Applicat & Risk Control She, Shenzhen 518055, Guangdong, Peoples R China.
   [Li, Li-Guan; Zhang, Tong] Univ Hong Kong, Environm Biotechnol Lab, Hong Kong, Hong Kong, Peoples R China.
   [Angelidaki, Irini] Tech Univ Denmark, Dept Environm Engn, DK-2800 Lyngby, Denmark.
C3 Fudan University; Tsinghua Shenzhen International Graduate School;
   Tsinghua University; University of Hong Kong; Technical University of
   Denmark
RP Luo, G (corresponding author), Fudan Univ, Dept Environm Sci & Engn, Shanghai Key Lab Atmospher Particle Pollut & Prev, Shanghai 200433, Peoples R China.; Angelidaki, I (corresponding author), Tech Univ Denmark, Dept Environm Engn, DK-2800 Lyngby, Denmark.
EM gangl@fudan.edu.cn; iria@env.dtu.dk
RI Zhang, Tong/C-6786-2008; Li, Bing/B-7282-2017; Angelidaki,
   Irini/AAX-2562-2020; Luo, Gang/I-5290-2014
OI Zhang, Tong/0000-0003-1148-4322; Li, Bing/0000-0002-7161-0477;
   Angelidaki, Irini/0000-0002-6357-578X; Luo, Gang/0000-0002-9711-9619
FU National Natural Science Foundation of China [51408133, 41301534];
   Yangfan project from Science and Technology Commission of Shanghai
   Municipality [14YF1400400]; Danish Council for Independent Research
   [12-126632]; SRF for ROCS, SEM, State Key Laboratory of Pollution
   Control and Resource Reuse Foundation [PCRRF16009]; Danish Council for
   Strategic Research [12-132654]
FX This study was funded by National Natural Science Foundation of China
   (51408133, 41301534), the Yangfan project from Science and Technology
   Commission of Shanghai Municipality (14YF1400400), SRF for ROCS, SEM,
   State Key Laboratory of Pollution Control and Resource Reuse Foundation
   (NO. PCRRF16009), and The Danish Council for Independent Research
   (12-126632) and Strategic Research (12-132654).
CR Andersson DI, 2010, NAT REV MICROBIOL, V8, P260, DOI 10.1038/nrmicro2319
   [Anonymous], 1995, Standard methods for the examination of water and wastewater, V19th
   Baker-Austin C, 2006, TRENDS MICROBIOL, V14, P176, DOI 10.1016/j.tim.2006.02.006
   Bassani I, 2015, ENVIRON SCI TECHNOL, V49, P12585, DOI 10.1021/acs.est.5b03451
   Begovic J, 2009, RES MICROBIOL, V160, P421, DOI 10.1016/j.resmic.2009.07.005
   Berg J, 2005, LETT APPL MICROBIOL, V40, P146, DOI 10.1111/j.1472-765X.2004.01650.x
   Berg J, 2010, ENVIRON SCI TECHNOL, V44, P8724, DOI 10.1021/es101798r
   Bibby K, 2010, WATER RES, V44, P4252, DOI 10.1016/j.watres.2010.05.039
   Borrmann S, 2004, J INFECT DIS, V189, P901, DOI 10.1086/381785
   Chopra I, 2001, MICROBIOL MOL BIOL R, V65, P232, DOI 10.1128/MMBR.65.2.232-260.2001
   Delbès C, 2001, FEMS MICROBIOL ECOL, V35, P19, DOI 10.1111/j.1574-6941.2001.tb00784.x
   Diehl DL, 2010, ENVIRON SCI TECHNOL, V44, P9128, DOI 10.1021/es102765a
   Fang H, 2015, ENVIRON SCI TECHNOL, V49, P1095, DOI 10.1021/es504157v
   Fierer N, 2012, P NATL ACAD SCI USA, V109, P21390, DOI 10.1073/pnas.1215210110
   Fitzpatrick D, 2016, FEMS MICROBIOL ECOL, V92, DOI 10.1093/femsec/fiv168
   Forsberg KJ, 2014, NATURE, V509, P612, DOI 10.1038/nature13377
   Forsberg KJ, 2012, SCIENCE, V337, P1107, DOI 10.1126/science.1220761
   Gfeller KY, 2003, PLASMID, V50, P190, DOI 10.1016/j.plasmid.2003.08.001
   Ghosh S, 2009, APPL MICROBIOL BIOT, V84, P791, DOI 10.1007/s00253-009-2125-2
   Hu Q, 2016, WATER RES, V101, P309, DOI 10.1016/j.watres.2016.05.092
   Huang Z, 2011, WATER RES, V45, P705, DOI 10.1016/j.watres.2010.08.035
   Jensen J, 2005, WASTE MANAGE, V25, P239, DOI 10.1016/j.wasman.2004.08.011
   Ju F, 2016, WATER RES, V91, P1, DOI 10.1016/j.watres.2015.11.071
   Junker BjornH., 2008, Analysis of Biological Networks
   Karakashev D, 2005, APPL ENVIRON MICROB, V71, P331, DOI 10.1128/AEM.71.1.331-338.2005
   Knapp CW, 2011, PLOS ONE, V6, DOI 10.1371/journal.pone.0027300
   Knapp CW, 2010, ENVIRON SCI TECHNOL, V44, P580, DOI 10.1021/es901221x
   Kobayashi N, 2003, FEBS LETT, V546, P241, DOI 10.1016/S0014-5793(03)00579-9
   Korpela K, 2016, NAT COMMUN, V7, DOI 10.1038/ncomms10410
   Kristiansson E, 2011, PLOS ONE, V6, DOI 10.1371/journal.pone.0017038
   Lanaspa M, 2012, ANTIMICROB AGENTS CH, V56, P2923, DOI 10.1128/AAC.00018-12
   Li AD, 2015, FRONT MICROBIOL, V6, DOI 10.3389/fmicb.2015.01025
   Li B, 2015, ISME J, V9, P2490, DOI 10.1038/ismej.2015.59
   Li LG, 2014, APPL MICROBIOL BIOT, V98, P10255, DOI 10.1007/s00253-014-5939-5
   Lis M, 2003, INFECT IMMUN, V71, P1938, DOI 10.1128/IAI.71.4.1938-1943.2003
   Liu B, 2009, NUCLEIC ACIDS RES, V37, pD443, DOI 10.1093/nar/gkn656
   Looft T, 2012, P NATL ACAD SCI USA, V109, P1691, DOI 10.1073/pnas.1120238109
   Luo G, 2014, WATER RES, V60, P156, DOI 10.1016/j.watres.2014.04.047
   Luo G, 2011, BIORESOURCE TECHNOL, V102, P1433, DOI 10.1016/j.biortech.2010.09.071
   Ma YJ, 2011, ENVIRON SCI TECHNOL, V45, P7855, DOI 10.1021/es200827t
   Munck C, 2015, NAT COMMUN, V6, DOI 10.1038/ncomms9452
   Nemec A, 2004, J MED MICROBIOL, V53, P1233, DOI 10.1099/jmm.0.45716-0
   Nobel YR, 2015, NAT COMMUN, V6, DOI 10.1038/ncomms8486
   Pal C, 2015, BMC GENOMICS, V16, DOI 10.1186/s12864-015-2153-5
   Parkhill J, 2001, NATURE, V413, P848, DOI 10.1038/35101607
   Perreten V, 2010, J ANTIMICROB CHEMOTH, V65, P1145, DOI 10.1093/jac/dkq078
   Perron K, 2004, J BIOL CHEM, V279, P8761, DOI 10.1074/jbc.M312080200
   Pruden A, 2006, ENVIRON SCI TECHNOL, V40, P7445, DOI 10.1021/es060413l
   Raven RPJM, 2007, RENEW SUST ENERG REV, V11, P116, DOI 10.1016/j.rser.2004.12.002
   Rincón B, 2008, BIOCHEM ENG J, V40, P253, DOI 10.1016/j.bej.2007.12.019
   Roberts MC, 2011, FRONT MICROBIOL, V2, DOI 10.3389/fmicb.2011.00040
   Segata N, 2012, NAT METHODS, V9, P811, DOI [10.1038/NMETH.2066, 10.1038/nmeth.2066]
   Seiler C, 2012, FRONT MICROBIOL, V3, DOI 10.3389/fmicb.2012.00399
   Shi P, 2013, WATER RES, V47, P111, DOI 10.1016/j.watres.2012.09.046
   Sizova I, 2001, GENE, V277, P221, DOI 10.1016/S0378-1119(01)00616-3
   Smillie CS, 2011, NATURE, V480, P241, DOI 10.1038/nature10571
   Soraci AL, 2014, RES VET SCI, V96, P153, DOI 10.1016/j.rvsc.2013.12.003
   Stokes HW, 2011, FEMS MICROBIOL REV, V35, P790, DOI 10.1111/j.1574-6976.2011.00273.x
   Sundberg C, 2013, FEMS MICROBIOL ECOL, V85, P612, DOI 10.1111/1574-6941.12148
   Teglia C, 2011, WASTE BIOMASS VALORI, V2, P43, DOI 10.1007/s12649-010-9051-5
   Ter Braak C. J. F., 1990, CANOCO FORTRAN PROGR
   Testorf M., 2009, Phase- Space Optics: Fundamentals and Applications, P1, DOI [DOI 10.1609/ICWSM.V3I1.13937, 10.13140/2.1.1341.1520, DOI 10.13140/2.1.1341.1520]
   Trapnell BC, 2012, AM J RESP CRIT CARE, V185, P171, DOI 10.1164/rccm.201105-0924OC
   Wang H, 2017, ISME J, V11, P100, DOI 10.1038/ismej.2016.103
   Wang HY, 2015, APPL MICROBIOL BIOT, V99, P10829, DOI 10.1007/s00253-015-6929-y
   Weaver KE, 2009, PLASMID, V61, P94, DOI 10.1016/j.plasmid.2008.11.004
   Whitehead TR, 2001, CURR MICROBIOL, V43, P17, DOI 10.1007/s002840010253
   Yang Y, 2016, BIOINFORMATICS, V32, P2346, DOI 10.1093/bioinformatics/btw136
   Yang Y, 2013, ENVIRON SCI TECHNOL, V47, P10197, DOI 10.1021/es4017365
   Yang YF, 2014, ISME J, V8, P430, DOI 10.1038/ismej.2013.146
   Ye L, 2012, ENVIRON SCI TECHNOL, V46, P13244, DOI 10.1021/es303454k
   Ye L, 2011, ENVIRON SCI TECHNOL, V45, P7173, DOI 10.1021/es201045e
   Yi QZ, 2017, WATER RES, V110, P211, DOI 10.1016/j.watres.2016.12.020
   Zaura E, 2015, MBIO, V6, DOI 10.1128/mBio.01693-15
   Zhu YG, 2013, P NATL ACAD SCI USA, V110, P3435, DOI 10.1073/pnas.1222743110
NR 75
TC 166
Z9 188
U1 6
U2 599
PU AMER CHEMICAL SOC
PI WASHINGTON
PA 1155 16TH ST, NW, WASHINGTON, DC 20036 USA
SN 0013-936X
EI 1520-5851
J9 ENVIRON SCI TECHNOL
JI Environ. Sci. Technol.
PD APR 4
PY 2017
VL 51
IS 7
BP 4069
EP 4080
DI 10.1021/acs.est.6b05100
PG 12
WC Engineering, Environmental; Environmental Sciences
WE Science Citation Index Expanded (SCI-EXPANDED)
SC Engineering; Environmental Sciences & Ecology
GA ER2TK
UT WOS:000398646500054
PM 28272884
DA 2026-05-21
ER

PT J
AU Tan, B
   Ng, C
   Nshimyimana, JP
   Loh, LL
   Gin, KYH
   Thompson, JR
AF Tan, BoonFei
   Ng, Charmaine
   Nshimyimana, Jean Pierre
   Loh, Lay Leng
   Gin, Karina Y. -H.
   Thompson, Janelle R.
TI Next-generation sequencing (NGS) for assessment of microbial water
   quality: current progress, challenges, and future opportunities
SO FRONTIERS IN MICROBIOLOGY
LA English
DT Review
DE next-generation sequencing; water quality; fecal indicator; antibiotic
   resistance; harmful algal bloom; sewage; biodegradation
ID ANTIBIOTIC-RESISTANCE GENES; HUMAN FECAL POLLUTION; WASTE-WATER;
   FUNCTIONAL METAGENOMICS; MICROCYSTIS-AERUGINOSA; QUANTITATIVE PCR;
   TREATMENT PLANTS; NONPOINT SOURCES; REVEALS DIVERSE; COMMUNITY
AB Water quality is an emergent property of a complex system comprised of interacting microbial populations and introduced microbial and chemical contaminants. Studies leveraging next-generation sequencing (NGS) technologies are providing new insights into the ecology of microbially mediated processes that influence fresh water quality such as algal blooms, contaminant biodegradation, and pathogen dissemination. In addition, sequencing methods targeting small subunit (SSU) rRNA hypervariable regions have allowed identification of signature microbial species that serve as bioindicators for sewage contamination in these environments. Beyond amplicon sequencing, metagenomic and metatranscriptomic analyses of microbial communities in fresh water environments reveal the genetic capabilities and interplay of waterborne microorganisms, shedding light on the mechanisms for production and biodegradation of toxins and other contaminants. This review discusses the challenges and benefits of applying NGS-based methods to water quality research and assessment. We will consider the suitability and biases inherent in the application of NGS as a screening tool for assessment of biological risks and discuss the potential and limitations for direct quantitative interpretation of NGS data. Secondly, we will examine case studies from recent literature where NGS based methods have been applied to topics in water quality assessment, including development of bioindicators for sewage pollution and microbial source tracking, characterizing the distribution of toxin and antibiotic resistance genes in water samples, and investigating mechanisms of biodegradation of harmful pollutants that threaten water quality. Finally, we provide a short review of emerging NGS platforms and their potential applications to the next generation of water quality assessment tools.
C1 [Tan, BoonFei; Nshimyimana, Jean Pierre; Loh, Lay Leng; Thompson, Janelle R.] Singapore MIT Alliance Res & Technol Ctr, Ctr Environm Sensing & Modelling, Singapore, Singapore.
   [Ng, Charmaine; Loh, Lay Leng; Gin, Karina Y. -H.] Natl Univ Singapore, Dept Civil & Environm Engn, Singapore 117548, Singapore.
   [Nshimyimana, Jean Pierre] Nanyang Technol Univ, Singapore Ctr Environm Life Sci Engn, Singapore 639798, Singapore.
   [Nshimyimana, Jean Pierre] Nanyang Technol Univ, Sch Civil & Environm Engn, Singapore 639798, Singapore.
   [Thompson, Janelle R.] MIT, Dept Civil & Environm Engn, Cambridge, MA 02139 USA.
C3 Singapore-MIT Alliance for Research & Technology Centre (SMART);
   National University of Singapore; Nanyang Technological University;
   Nanyang Technological University; Massachusetts Institute of Technology
   (MIT)
RP Thompson, JR (corresponding author), MIT, Dept Civil & Environm Engn, 77 Massachusetts Ave,Bldg 48, Cambridge, MA 02139 USA.
EM jthompson@mit.edu
RI ; Thompson, Janelle/AAJ-8225-2020; Gin, Karina Yew-Hoong/AIB-8230-2022
OI Ng, Charmaine/0000-0003-3026-0009; Thompson,
   Janelle/0000-0003-0445-3720; Gin, Karina Yew-Hoong/0000-0002-1266-9276
FU National Research Foundation Singapore through the Singapore MIT
   Alliance for Research and Technology's (SMART) Center for Environmental
   Sensing and Modeling (CENSAM) research program
FX This research was funded by the National Research Foundation Singapore
   through the Singapore MIT Alliance for Research and Technology's (SMART)
   Center for Environmental Sensing and Modeling (CENSAM) research program.
   The authors would like to thank Professor Emerita Julia Foght
   (University of Alberta) for providing Figures 1C,D in the main text.
CR Abu Laban N, 2015, FEMS MICROBIOL ECOL, V91, DOI 10.1093/femsec/fiv039
   Abu Laban N, 2010, ENVIRON MICROBIOL, V12, P2783, DOI 10.1111/j.1462-2920.2010.02248.x
   Acinas SG, 2009, ISME J, V3, P31, DOI 10.1038/ismej.2008.78
   Albertsen M, 2013, NAT BIOTECHNOL, V31, P533, DOI 10.1038/nbt.2579
   Allen HK, 2009, ISME J, V3, P243, DOI 10.1038/ismej.2008.86
   An DS, 2013, GENOME, V56, P612, DOI 10.1139/gen-2013-0083
   An DS, 2013, ENVIRON SCI TECHNOL, V47, P10708, DOI 10.1021/es4020184
   Angly FE, 2014, MICROBIOME, V2, DOI 10.1186/2049-2618-2-11
   Ashbolt Nicholas J, 2015, Curr Environ Health Rep, V2, P95, DOI [10.1007/s40572-014-0037-5, 10.1007/s40572-014-0037-5]
   Ashbolt NJ, 2013, ENVIRON HEALTH PERSP, V121, P993, DOI 10.1289/ehp.1206316
   Ashton PM, 2015, NAT BIOTECHNOL, V33, P296, DOI 10.1038/nbt.3103
   Bai YH, 2013, PLOS ONE, V8, DOI 10.1371/journal.pone.0061011
   Bengtsson-Palme J, 2014, FRONT MICROBIOL, V5
   Berendonk TU, 2015, NAT REV MICROBIOL, V13, P310, DOI 10.1038/nrmicro3439
   Bernhard AE, 2000, APPL ENVIRON MICROB, V66, P1587, DOI 10.1128/AEM.66.4.1587-1594.2000
   Bourlat SJ, 2013, MAR POLLUT BULL, V74, P19, DOI 10.1016/j.marpolbul.2013.05.042
   Bowen JL, 2013, FRONT MICROBIOL, V4, DOI 10.3389/fmicb.2013.00342
   Bush K, 2011, NAT REV MICROBIOL, V9, P894, DOI 10.1038/nrmicro2693
   Cai L, 2014, APPL MICROBIOL BIOT, V98, P3317, DOI 10.1007/s00253-013-5402-z
   Cai L, 2013, ENVIRON SCI TECHNOL, V47, P5433, DOI 10.1021/es400275r
   Caporaso JG, 2010, NAT METHODS, V7, P335, DOI 10.1038/nmeth.f.303
   Carew ME, 2013, FRONT ZOOL, V10, DOI 10.1186/1742-9994-10-45
   CDC, 2013, SURV WAT DIS OUTBR A
   Chao YQ, 2013, SCI REP-UK, V3, DOI 10.1038/srep03550
   Chen BW, 2013, ENVIRON SCI TECHNOL, V47, P12753, DOI 10.1021/es403818e
   Christiansen G, 2008, MOL BIOL EVOL, V25, P1695, DOI 10.1093/molbev/msn120
   CHRISTOFFERSEN K, 1990, MICROBIAL ECOL, V20, P253, DOI 10.1007/BF02543881
   Codex Alimentarius Commission, 2011, Guidelines for risk analysis of foodborne antimicrobial resistance CXG 772011. Adopted in 2011. Revised in 2021
   Coleman ML, 2010, P NATL ACAD SCI USA, V107, P18634, DOI 10.1073/pnas.1009480107
   Colford JM, 2007, EPIDEMIOLOGY, V18, P27, DOI 10.1097/01.ede.0000249425.32990.b9
   Czekalski N, 2014, ISME J, V8, P1381, DOI 10.1038/ismej.2014.8
   Danishuddin M, 2013, BIOINFORMATICS, V29, P2515, DOI 10.1093/bioinformatics/btt417
   Darling AE, 2014, PEERJ, V2, DOI 10.7717/peerj.243
   David LA, 2014, NATURE, V505, P559, DOI 10.1038/nature12820
   Diaz-Torres ML, 2006, FEMS MICROBIOL LETT, V258, P257, DOI 10.1111/j.1574-6968.2006.00221.x
   Dick GJ, 2009, GENOME BIOL, V10, DOI 10.1186/gb-2009-10-8-r85
   Donlan RM, 2002, EMERG INFECT DIS, V8, P881, DOI 10.3201/eid0809.020063
   DUFOUR AP, 1984, CAN J PUBLIC HEALTH, V75, P49
   Dutilh BE, 2014, BMC GENOMICS, V15, DOI 10.1186/1471-2164-15-654
   Edwards C, 2009, ADV APPL MICROBIOL, V67, P109, DOI 10.1016/S0065-2164(08)01004-6
   Engel AS, 2014, PLOS ONE, V9, DOI 10.1371/journal.pone.0102934
   Eren AM, 2015, ISME J, V9, P968, DOI 10.1038/ismej.2014.195
   Eren AM, 2013, METHODS ECOL EVOL, V4, P1111, DOI 10.1111/2041-210X.12114
   Esling P, 2015, NUCLEIC ACIDS RES, V43, P2513, DOI 10.1093/nar/gkv107
   Evangelista KV, 2010, FUTURE MICROBIOL, V5, P1413, DOI 10.2217/FMB.10.102
   Farnelid H, 2011, PLOS ONE, V6, DOI 10.1371/journal.pone.0019223
   Ferrao AD, 2011, MAR DRUGS, V9, P2729, DOI 10.3390/md9122729
   Fondi M, 2015, MICROBIOL RES, V171, P52, DOI 10.1016/j.micres.2015.01.003
   Frangeul L, 2008, BMC GENOMICS, V9, DOI 10.1186/1471-2164-9-274
   Franzosa EA, 2015, NAT REV MICROBIOL, V13, P360, DOI 10.1038/nrmicro3451
   Frey KG, 2014, BMC GENOMICS, V15, DOI 10.1186/1471-2164-15-96
   Ger KA, 2014, FRESHWATER BIOL, V59, P1783, DOI 10.1111/fwb.12393
   Gerphagnon M, 2013, PLOS ONE, V8, DOI 10.1371/journal.pone.0060894
   Gibson MK, 2015, ISME J, V9, P207, DOI 10.1038/ismej.2014.106
   Gieg LM, 2014, CURR OPIN BIOTECH, V27, P21, DOI 10.1016/j.copbio.2013.09.002
   Gifford SM, 2011, ISME J, V5, P461, DOI 10.1038/ismej.2010.141
   Gomez-Alvarez V, 2012, APPL ENVIRON MICROB, V78, P6095, DOI 10.1128/AEM.01018-12
   Green HC, 2014, APPL ENVIRON MICROB, V80, P3086, DOI 10.1128/AEM.04137-13
   Grundmann H, 2011, DRUG RESIST UPDATE, V14, P79, DOI 10.1016/j.drup.2011.02.007
   Gumede N, 2013, EMERG INFECT DIS, V19, P1583, DOI 10.3201/eid1910.130028
   Guo F, 2013, PLOS ONE, V8, DOI 10.1371/journal.pone.0076185
   Haas CN, 2014, QUANTITATIVE MICROBIAL RISK ASSESSMENT, 2ND EDITION, P1, DOI 10.1002/9781118910030
   Haile RW, 1999, EPIDEMIOLOGY, V10, P355, DOI 10.1097/00001648-199907000-00004
   Hanson NW, 2014, BMC GENOMICS, V15, DOI 10.1186/1471-2164-15-619
   Haroon MF, 2013, NATURE, V500, P567, DOI 10.1038/nature12375
   Harwood VJ, 2014, FEMS MICROBIOL REV, V38, P1, DOI 10.1111/1574-6976.12031
   Hellmér M, 2014, APPL ENVIRON MICROB, V80, P6771, DOI 10.1128/AEM.01981-14
   Hemme CL, 2010, ISME J, V4, P660, DOI 10.1038/ismej.2009.154
   Hess M, 2011, SCIENCE, V331, P463, DOI 10.1126/science.1200387
   Hong PY, 2010, APPL ENVIRON MICROB, V76, P5631, DOI 10.1128/AEM.00281-10
   Howe AD, 2002, EMERG INFECT DIS, V8, P619, DOI 10.3201/eid0806.010271
   Hu YF, 2013, NAT COMMUN, V4, DOI 10.1038/ncomms3151
   Huang KL, 2014, ECOTOX ENVIRON SAFE, V109, P15, DOI 10.1016/j.ecoenv.2014.07.029
   Hug LA, 2012, BMC GENOMICS, V13, DOI 10.1186/1471-2164-13-327
   Humbert JF, 2013, PLOS ONE, V8, DOI 10.1371/journal.pone.0070747
   Huson DH, 2007, GENOME RES, V17, P377, DOI 10.1101/gr.5969107
   Ibekwe AM, 2013, PLOS ONE, V8, DOI 10.1371/journal.pone.0079490
   Figueras MJ, 2010, INT J ENV RES PUB HE, V7, P4179, DOI 10.3390/ijerph7124179
   Kazimierczak KA, 2009, APPL ENVIRON MICROB, V75, P1717, DOI 10.1128/AEM.02206-08
   Kelly L, 2013, ISME J, V7, P1827, DOI 10.1038/ismej.2013.58
   Kennedy K, 2014, APPL ENVIRON MICROB, V80, P5717, DOI 10.1128/AEM.01451-14
   Kimes NE, 2013, FRONT MICROBIOL, V4, DOI 10.3389/fmicb.2013.00050
   Koenig J, 2015, REV ENVIRON SCI BIO, V14, P49, DOI 10.1007/s11157-014-9345-3
   Koren S, 2013, GENOME BIOL, V14, DOI 10.1186/gb-2013-14-9-r101
   Koskey AM, 2014, ENV MICROBIOL REP, V6, P696, DOI 10.1111/1758-2229.12189
   Kozarewa I, 2009, NAT METHODS, V6, P291, DOI [10.1038/nmeth.1311, 10.1038/NMETH.1311]
   Kozich JJ, 2013, APPL ENVIRON MICROB, V79, P5112, DOI 10.1128/AEM.01043-13
   Kumar VN, 2013, J HEART VALVE DIS, V22, P846
   Lamendella R, 2014, FRONT MICROBIOL, V5, DOI 10.3389/fmicb.2014.00130
   Li B, 2015, ISME J, V9, P2490, DOI 10.1038/ismej.2015.59
   Li JZ, 2014, PLOS ONE, V9, DOI 10.1371/journal.pone.0090485
   Li N, 2011, CHIN J OCEANOL LIMN, V29, P505, DOI 10.1007/s00343-011-0056-0
   Li ZL, 2012, WATER RES, V46, P5165, DOI 10.1016/j.watres.2012.06.008
   Liu B, 2009, NUCLEIC ACIDS RES, V37, pD443, DOI 10.1093/nar/gkn656
   Logares R, 2014, ENVIRON MICROBIOL, V16, P2659, DOI 10.1111/1462-2920.12250
   Loman NJ, 2012, NAT BIOTECHNOL, V30, P434, DOI 10.1038/nbt.2198
   Lu X, 2015, PLOS ONE, V10, DOI 10.1371/journal.pone.0125549
   Luo F, 2014, APPL ENVIRON MICROB, V80, P4095, DOI 10.1128/AEM.00717-14
   MACKENZIE WR, 1994, NEW ENGL J MED, V331, P161, DOI 10.1056/NEJM199407213310304
   Madoui MA, 2015, BMC GENOMICS, V16, DOI 10.1186/s12864-015-1519-z
   Major DW, 2002, ENVIRON SCI TECHNOL, V36, P5106, DOI 10.1021/es0255711
   Markowitz VM, 2014, NUCLEIC ACIDS RES, V42, pD560, DOI 10.1093/nar/gkt963
   Marshall CW, 2012, APPL ENVIRON MICROB, V78, P8412, DOI 10.1128/AEM.02401-12
   Mason OU, 2014, ISME J, V8, P1464, DOI 10.1038/ismej.2013.254
   Mason OU, 2012, ISME J, V6, P1715, DOI 10.1038/ismej.2012.59
   McArthur AG, 2013, ANTIMICROB AGENTS CH, V57, P3348, DOI 10.1128/AAC.00419-13
   McLellan SL, 2010, ENVIRON MICROBIOL, V12, P378, DOI 10.1111/j.1462-2920.2009.02075.x
   McLellan SL, 2014, TRENDS MICROBIOL, V22, P697, DOI 10.1016/j.tim.2014.08.002
   McLellan SL, 2013, ENVIRON MICROBIOL, V15, P2213, DOI 10.1111/1462-2920.12092
   Meyer F, 2008, BMC BIOINFORMATICS, V9, DOI 10.1186/1471-2105-9-386
   Mikalsen B, 2003, J BACTERIOL, V185, P2774, DOI 10.1128/JB.185.9.2774-2785.2003
   Mikheyev AS, 2014, MOL ECOL RESOUR, V14, P1097, DOI 10.1111/1755-0998.12324
   Mori T, 2008, APPL ENVIRON MICROB, V74, P6803, DOI 10.1128/AEM.00873-08
   Mosher JJ, 2014, J MICROBIOL METH, V104, P59, DOI 10.1016/j.mimet.2014.06.012
   Mou XZ, 2013, PLOS ONE, V8, DOI 10.1371/journal.pone.0061890
   Murray DC, 2015, PLOS ONE, V10, DOI 10.1371/journal.pone.0124671
   Nelson MC, 2014, PLOS ONE, V9, DOI 10.1371/journal.pone.0094249
   Newton RJ, 2015, MBIO, V6, DOI 10.1128/mBio.02574-14
   Newton RJ, 2013, MICROB ECOL, V65, P1011, DOI 10.1007/s00248-013-0200-9
   Newton RJ, 2011, APPL ENVIRON MICROB, V77, P6972, DOI 10.1128/AEM.05480-11
   Nshimyimana J. P., 2015, P 115 GEN M AM SOC M
   Ong SH, 2013, PLOS ONE, V8, DOI 10.1371/journal.pone.0060811
   Paerl HW, 2009, ENV MICROBIOL REP, V1, P27, DOI 10.1111/j.1758-2229.2008.00004.x
   Parsley LC, 2010, APPL ENVIRON MICROB, V76, P3753, DOI 10.1128/AEM.03080-09
   Pehrsson EC, 2013, FRONT MICROBIOL, V4, DOI 10.3389/fmicb.2013.00145
   Penn K, 2014, ISME J, V8, P1866, DOI 10.1038/ismej.2014.27
   Port JA, 2014, ENVIRON HEALTH PERSP, V122, P222, DOI 10.1289/ehp.1307009
   Quail MA, 2012, NAT METHODS, V9, P10, DOI 10.1038/nmeth.1814
   Ramamurthy T, 2014, FRONT PUBLIC HEALTH, V2, DOI 10.3389/fpubh.2014.00103
   Riesenfeld CS, 2004, ENVIRON MICROBIOL, V6, P981, DOI 10.1111/j.1462-2920.2004.00664.x
   Rivers AR, 2013, ISME J, V7, P2315, DOI 10.1038/ismej.2013.129
   Saidi-Mehrabad A, 2013, ISME J, V7, P908, DOI 10.1038/ismej.2012.163
   Salipante SJ, 2013, PLOS ONE, V8, DOI 10.1371/journal.pone.0065226
   Satinsky BM, 2014, P NATL ACAD SCI USA, V111, P11085, DOI 10.1073/pnas.1402782111
   Satinsky BM, 2014, MICROBIOME, V2, DOI 10.1186/2049-2618-2-17
   Schirmer M, 2015, NUCLEIC ACIDS RES, V43, DOI 10.1093/nar/gku1341
   Schloss P.D., 2015, PeerJ PrePrints, V3, DOI [DOI 10.7287/PEERJ.PREPRINTS.778V1, 10.7287/peerj.preprints.778v1]
   Schmidt TSB, 2015, ENVIRON MICROBIOL, V17, P1689, DOI 10.1111/1462-2920.12610
   Schwarzenbach RP, 2010, ANNU REV ENV RESOUR, V35, P109, DOI 10.1146/annurev-environ-100809-125342
   Sergeant MJ, 2012, PLOS ONE, V7, DOI 10.1371/journal.pone.0038094
   Shanks OC, 2007, APPL ENVIRON MICROB, V73, P2416, DOI 10.1128/AEM.02474-06
   Shanks OC, 2013, APPL ENVIRON MICROB, V79, P2906, DOI 10.1128/AEM.03448-12
   Shanks OC, 2010, APPL ENVIRON MICROB, V76, P1359, DOI 10.1128/AEM.02033-09
   Shanks OC, 2009, APPL ENVIRON MICROB, V75, P5507, DOI 10.1128/AEM.00305-09
   Sharma AK, 2008, ENVIRON MICROBIOL, V10, P1039, DOI 10.1111/j.1462-2920.2007.01525.x
   Shi P, 2013, WATER RES, V47, P111, DOI 10.1016/j.watres.2012.09.046
   Shishkin AA, 2015, NAT METHODS, V12, P323, DOI [10.1038/NMETH.3313, 10.1038/nmeth.3313]
   Simpson JM, 2002, ENVIRON SCI TECHNOL, V36, P5279, DOI 10.1021/es026000b
   Sinclair L, 2015, PLOS ONE, V10, DOI 10.1371/journal.pone.0116955
   Smith RJ, 2012, ENVIRON MICROBIOL, V14, P240, DOI 10.1111/j.1462-2920.2011.02614.x
   Sommer MOA, 2009, SCIENCE, V325, P1128, DOI 10.1126/science.1176950
   Stark M, 2010, BMC GENOMICS, V11, DOI 10.1186/1471-2164-11-461
   Steffen MM, 2015, APPL ENVIRON MICROB, V81, P3268, DOI 10.1128/AEM.04101-14
   Steffen MM, 2014, ISME J, V8, P2080, DOI 10.1038/ismej.2014.78
   Steffen MM, 2012, PLOS ONE, V7, DOI 10.1371/journal.pone.0044002
   Steven B, 2012, FEMS MICROBIOL ECOL, V82, P607, DOI 10.1111/j.1574-6941.2012.01429.x
   Sunagawa S, 2013, NAT METHODS, V10, P1196, DOI [10.1038/NMETH.2693, 10.1038/nmeth.2693]
   Tan B, 2015, ISME J, V9, P2028, DOI 10.1038/ismej.2015.22
   Tanabe Y, 2004, J MOL EVOL, V58, P633, DOI 10.1007/s00239-004-2583-1
   Torres-Cortés G, 2011, ENVIRON MICROBIOL, V13, P1101, DOI 10.1111/j.1462-2920.2010.02422.x
   Ulloa O, 2012, P NATL ACAD SCI USA, V109, P15996, DOI 10.1073/pnas.1205009109
   Unno T, 2010, ENVIRON SCI TECHNOL, V44, P7777, DOI 10.1021/es101500z
   USEPA, 2009, REV PUBL STUD CHAR R
   USEPA, 2013, 1609 USEPA
   van Dijk EL, 2014, TRENDS GENET, V30, P418, DOI 10.1016/j.tig.2014.07.001
   van Dijk EL, 2014, EXP CELL RES, V322, P12, DOI 10.1016/j.yexcr.2014.01.008
   VandeWalle JL, 2012, ENVIRON MICROBIOL, V14, P2538, DOI 10.1111/j.1462-2920.2012.02757.x
   Varela AR, 2013, ENVIRON SCI POLLUT R, V20, P3550, DOI 10.1007/s11356-013-1594-0
   Venkatesan BM, 2011, NAT NANOTECHNOL, V6, P615, DOI [10.1038/NNANO.2011.129, 10.1038/nnano.2011.129]
   Waller AS, 2012, APPL ENVIRON MICROB, V78, P1178, DOI 10.1128/AEM.06416-11
   Wang HY, 2014, J MED MICROBIOL, V63, P433, DOI 10.1099/jmm.0.060616-0
   Xia Han, 2013, Virologica Sinica, V28, P253, DOI 10.1007/s12250-013-3370-1
   Xing P, 2011, ISME J, V5, P792, DOI 10.1038/ismej.2010.176
   Yampara-Iquise H, 2008, J APPL MICROBIOL, V105, P1686, DOI 10.1111/j.1365-2672.2008.03895.x
   Yang C, 2015, FRONT MICROBIOL, V6, DOI 10.3389/fmicb.2015.00394
   Ye L, 2013, APPL MICROBIOL BIOT, V97, P2681, DOI 10.1007/s00253-012-4082-4
   Ye L, 2011, ENVIRON SCI TECHNOL, V45, P7173, DOI 10.1021/es201045e
   Yergeau E, 2012, APPL ENVIRON MICROB, V78, P7626, DOI 10.1128/AEM.02036-12
   Yoshida M, 2008, APPL ENVIRON MICROB, V74, P3269, DOI 10.1128/AEM.02240-07
   Yurkov VV, 1998, MICROBIOL MOL BIOL R, V62, P695, DOI 10.1128/MMBR.62.3.695-724.1998
   Zmirou D, 2003, ARCH ENVIRON HEALTH, V58, P703, DOI 10.3200/AEOH.58.11.703-711
NR 181
TC 203
Z9 252
U1 4
U2 322
PU FRONTIERS MEDIA SA
PI LAUSANNE
PA AVENUE DU TRIBUNAL FEDERAL 34, LAUSANNE, CH-1015, SWITZERLAND
SN 1664-302X
J9 FRONT MICROBIOL
JI Front. Microbiol.
PD SEP 25
PY 2015
VL 6
AR 1027
DI 10.3389/fmicb.2015.01027
PG 20
WC Microbiology
WE Science Citation Index Expanded (SCI-EXPANDED)
SC Microbiology
GA CS4JU
UT WOS:000362042900001
PM 26441948
OA Green Submitted, gold
DA 2026-05-21
ER

PT J
AU Zhang, CJ
   Zhao, ZQ
   Dong, SS
   Zhou, DD
AF Zhang, Chongjun
   Zhao, Zhiquan
   Dong, Shuangshi
   Zhou, Dandan
TI Simultaneous elimination of amoxicillin and antibiotic resistance genes
   in activated sludge process: Contributions of easy-to-biodegrade food
SO SCIENCE OF THE TOTAL ENVIRONMENT
LA English
DT Article
DE Co-substrate; Antibiotics; Biodegradation; ARGs; Metagenomics
AB Antibiotics are continuously released into aquatic environments and ecosystems where they accumulate, which increases risks from the transmission of antibiotic resistance genes (ARGs). However, it is difficult to completely remove antibiotics by conventional biological methods, and during such treatment, ARGs may spread via the activated sludge process. Easy-to-biodegrade food have been reported to improve the removal of toxic pollutants, and therefore, this study investigated whether such co-substrates may also decrease the abundance of ARGs and their transferal. This study investigated amoxicillin (AMO) degradation using 0-100 mg/L acetate sodium as cosubstrate in a sequencing biological reactor. Proteobacteria, Bacteroidetes, and Actinobacteria were identified as dominant phyla for AMO removal and mineralization. Furthermore, acetate addition increased the abundances of adeF and mdsC as efflux resistance genes, which improved microbial resistance, the coping ability of AMO toxicity, and the repair of the damage from AMO. As a result, acetate addition contributed to almost 100% AMO removal and stabilized the chemical oxygen demand (similar to 20 mg/L) in effluents when the influent AMO fluctuated from 20 to 100 mg/L. Moreover, the total abundance of ARGs decreased by approximately similar to 30%, and the proportion of the most dominant antibiotic resistance bacteria Proteobacteria decreased by similar to 9%. The total abundance of plasmids that encode ARGs decreased by as much as similar to 30%, implying that the ARG spreading risks were alleviated. In summary, easy-to-biodegrade food contributed to the simultaneous elimination of antibiotics and ARGs in an activated sludge process. (C) 2020 Elsevier B.V. All rights reserved.
C1 [Zhang, Chongjun; Dong, Shuangshi] Jilin Univ, Key Lab Groundwater Resources & Environm, Minist Educ, Changchun 130021, Peoples R China.
   [Zhang, Chongjun; Dong, Shuangshi] Jilin Univ, Jilin Prov Key Lab Water Resources & Environm, Changchun 130021, Peoples R China.
   [Zhang, Chongjun; Zhao, Zhiquan; Zhou, Dandan] Northeast Normal Univ, Engn Lab Water Pollut Control & Resources Recover, Sch Environm, Changchun 130117, Peoples R China.
C3 Jilin University; Northeast Normal University - China
RP Zhou, DD (corresponding author), Northeast Normal Univ, Engn Lab Water Pollut Control & Resources Recover, Sch Environm, Changchun 130117, Peoples R China.
EM zhoudandan415@163.com
RI ; Dong, Shuangshi/AAO-3382-2020
OI Zhang, Chongjun/0000-0002-4505-3232; 
FU National Natural Science Foundation of China [51722803]; Fundamental
   Research Funds for the Central Universities [2412018ZD042]
FX This work was supported by the National Natural Science Foundation of
   China (51722803), and the Fundamental Research Funds for the Central
   Universities (2412018ZD042).
CR Abdi SN, 2020, MICROB PATHOGENESIS, V139, DOI 10.1016/j.micpath.2019.103825
   Allen HK, 2010, NAT REV MICROBIOL, V8, P251, DOI 10.1038/nrmicro2312
   An XL, 2018, ENVIRON INT, V117, P146, DOI 10.1016/j.envint.2018.05.011
   Balakrishna K, 2017, ECOTOX ENVIRON SAFE, V137, P113, DOI 10.1016/j.ecoenv.2016.11.014
   Bouki C, 2013, ECOTOX ENVIRON SAFE, V91, P1, DOI 10.1016/j.ecoenv.2013.01.016
   Brown ED, 2016, NATURE, V529, P336, DOI 10.1038/nature17042
   Cassini A, 2019, LANCET INFECT DIS, V19, P56, DOI 10.1016/S1473-3099(18)30605-4
   Cheng XX, 2020, SCI TOTAL ENVIRON, V711, DOI 10.1016/j.scitotenv.2019.134435
   Cho H, 2014, CELL, V159, P1300, DOI 10.1016/j.cell.2014.11.017
   Danner MC, 2019, SCI TOTAL ENVIRON, V664, P793, DOI 10.1016/j.scitotenv.2019.01.406
   Dias MF, 2020, WATER RES, V174, DOI 10.1016/j.watres.2020.115630
   Du DJ, 2015, CURR OPIN STRUC BIOL, V33, P76, DOI 10.1016/j.sbi.2015.07.015
   Fan MJ, 2017, J HAZARD MATER, V321, P791, DOI 10.1016/j.jhazmat.2016.09.068
   Fernandes R, 2013, REV MED MICROBIOL, V24, P7, DOI 10.1097/MRM.0b013e3283587727
   Fischer K, 2014, APPL MICROBIOL BIOT, V98, P6583, DOI 10.1007/s00253-014-5826-0
   Frontistis Z, 2017, J ENVIRON MANAGE, V195, P100, DOI 10.1016/j.jenvman.2016.04.035
   Fu LM, 2012, BIOINFORMATICS, V28, P3150, DOI 10.1093/bioinformatics/bts565
   Guo JH, 2017, WATER RES, V123, P468, DOI 10.1016/j.watres.2017.07.002
   Huang K, 2020, BIORESOURCE TECHNOL, V297, DOI 10.1016/j.biortech.2019.122451
   Inyinbor AA, 2018, J ENVIRON CHEM ENG, V6, P784, DOI 10.1016/j.jece.2017.12.056
   Itavaara M, 2016, ADV APPL MICROBIOL, V94, P1, DOI 10.1016/bs.aambs.2015.12.001
   Jacobs C, 1997, CELL, V88, P823, DOI 10.1016/S0092-8674(00)81928-5
   Jang J, 2013, ENVIRON SCI TECHNOL, V47, P1128, DOI 10.1021/es303577u
   Karkman A, 2016, FEMS MICROBIOL ECOL, V92, DOI 10.1093/femsec/fiw014
   Khan MZ, 2011, BIORESOURCE TECHNOL, V102, P7016, DOI 10.1016/j.biortech.2011.04.057
   Li WJ, 2020, SCI TOTAL ENVIRON, V723, DOI 10.1016/j.scitotenv.2020.138027
   Liang J, 2018, CHEM ENG J, V338, P176, DOI 10.1016/j.cej.2018.01.029
   Litskas VD, 2018, B ENVIRON CONTAM TOX, V100, P509, DOI 10.1007/s00128-018-2302-z
   Luo W, 2008, J HAZARD MATER, V158, P208, DOI 10.1016/j.jhazmat.2008.02.115
   Ma Y, 2018, CHEM ENG J, V351, P967, DOI 10.1016/j.cej.2018.06.167
   Makowska N, 2020, WATER RES, V170, DOI 10.1016/j.watres.2019.115277
   Martínez JL, 2015, NAT REV MICROBIOL, V13, P116, DOI 10.1038/nrmicro3399
   McArthur AG, 2013, ANTIMICROB AGENTS CH, V57, P3348, DOI 10.1128/AAC.00419-13
   Meng LW, 2015, CHEM ENG J, V274, P94, DOI 10.1016/j.cej.2015.03.065
   Meng LW, 2017, J ENVIRON SCI, V61, P110, DOI 10.1016/j.jes.2017.09.020
   Naghdi M, 2018, ENVIRON POLLUT, V234, P190, DOI 10.1016/j.envpol.2017.11.060
   Tran NH, 2013, BIORESOURCE TECHNOL, V146, P721, DOI 10.1016/j.biortech.2013.07.083
   Oberoi AS, 2019, ENVIRON SCI TECHNOL, V53, P7234, DOI 10.1021/acs.est.9b01131
   Pazda M, 2019, SCI TOTAL ENVIRON, V697, DOI 10.1016/j.scitotenv.2019.134023
   Peterson E, 2018, FRONT MICROBIOL, V9, DOI 10.3389/fmicb.2018.02928
   Rani A, 2020, BIOMED RES INT, V2020, DOI 10.1155/2020/5421269
   Rizzo L, 2013, SCI TOTAL ENVIRON, V447, P345, DOI 10.1016/j.scitotenv.2013.01.032
   Sorensen SJ, 2005, NAT REV MICROBIOL, V3, P700, DOI 10.1038/nrmicro1232
   Sunagawa S, 2015, SCIENCE, V348, DOI 10.1126/science.1261359
   Szymanska U, 2019, MICROCHEM J, V147, P729, DOI 10.1016/j.microc.2019.04.003
   Tang YX, 2015, BIOTECHNOL BIOENG, V112, P1792, DOI 10.1002/bit.25605
   Wang JH, 2018, BIORESOURCE TECHNOL, V253, P235, DOI 10.1016/j.biortech.2018.01.035
   Wang Y, 2019, CHEMOSPHERE, V237, DOI [10.1016/j.chemosphere.2019.124491, 10.1016/j.chemosphere.2019.1244]
   Xia DH, 2013, ENVIRON SCI TECHNOL, V47, P11166, DOI 10.1021/es402170b
   Xiong HF, 2018, WATER RES, V136, P75, DOI 10.1016/j.watres.2018.02.061
   Xu WH, 2007, WATER RES, V41, P4526, DOI 10.1016/j.watres.2007.06.023
   Yang Y, 2013, ENVIRON SCI TECHNOL, V47, P10197, DOI 10.1021/es4017365
   Yin JF, 2010, J CHROMATOGR A, V1217, P5420, DOI 10.1016/j.chroma.2010.06.044
   Yu KF, 2020, WATER RES, V173, DOI 10.1016/j.watres.2020.115541
   Yu Y, 2019, INT J HYDROGEN ENERG, V44, P20312, DOI 10.1016/j.ijhydene.2019.05.221
   Zhang CJ, 2020, J HAZARD MATER, V394, DOI 10.1016/j.jhazmat.2020.122574
   Zhang JY, 2019, BIORESOURCE TECHNOL, V274, P488, DOI 10.1016/j.biortech.2018.12.008
   Zhang SF, 2019, ENVIRON INT, V129, P308, DOI 10.1016/j.envint.2019.05.028
   Zhang T, 2011, PLOS ONE, V6, DOI 10.1371/journal.pone.0026041
   Zhao RX, 2018, WATER RES, V134, P126, DOI 10.1016/j.watres.2018.01.063
NR 60
TC 29
Z9 32
U1 9
U2 181
PU ELSEVIER
PI AMSTERDAM
PA RADARWEG 29, 1043 NX AMSTERDAM, NETHERLANDS
SN 0048-9697
EI 1879-1026
J9 SCI TOTAL ENVIRON
JI Sci. Total Environ.
PD APR 10
PY 2021
VL 764
AR 142907
DI 10.1016/j.scitotenv.2020.142907
PG 10
WC Environmental Sciences
WE Science Citation Index Expanded (SCI-EXPANDED)
SC Environmental Sciences & Ecology
GA QB6KX
UT WOS:000614249600090
PM 33757248
DA 2026-05-21
ER

PT J
AU Chen, JP
   Liu, C
   Teng, YG
   Zhao, S
   Chen, HY
AF Chen, Jinping
   Liu, Chang
   Teng, Yanguo
   Zhao, Shuang
   Chen, Haiyang
TI The combined effect of an integrated reclaimed water system on the
   reduction of antibiotic resistome
SO SCIENCE OF THE TOTAL ENVIRONMENT
LA English
DT Article
DE Integrated reclaimed water system; Antibiotic resistance genes;
   Metagenomics; Network analysis
ID FLOW CONSTRUCTED WETLANDS; MOBILE GENETIC ELEMENTS; SWINE WASTE-WATER;
   RESISTANCE GENES; TREATMENT-PLANT; REMOVAL; BACTERIA; SEWAGE; COMMUNITY;
   PREVALENCE
AB The reuse of urban reclaimed water is conducive to alleviate the current serious shortage of water resources. However, antibiotic resistance genes (ARGs) in reclaimed water have received widespread attention due to their potential risks to public health. Deciphering the fate of ARGs in reclaimed water benefits the development of effective strategies to control resistome risk and guarantees the safety of water supply of reclaimed systems. In this study, the characteristics of ARGs in an integrated reclaimed water system (sewage treatment plant-constructed wetland, STP-CW) in Beijing (China) have been identified using metagenomic assembly-based analysis, as well as the combined effect of the STPCW system on the reduction of antibiotic resistome. Results showed a total of 29 ARG types and 813 subtypes were found in the reclaimed water system. As expected, the STP-CW system improved the removal of ARGs, and about 58% of ARG subtypes were removed from the effluent of the integrated STP-CW system, which exceeded 43% for the STP system and 37% for the CW system. Although the STP-CW system had a great removal on ARGs, abundant and diverse ARGs were still found in the downstream river. Importantly, network analysis revealed the co occurrence of ARGs, mobile genetic elements and virulence factors in the downstream water, implying potential resistome dissemination risk in the environment. Source identification with SourceTracker showed the STP-effluent was the largest contributor of ARGs in the downstream river, with a contribution of 45%. Overall, the integrated STP-CW system presented a combined effect on the reduction of antibiotic resistome, however, the resistome dissemination risk was still non-negligible in the downstream reclaimed water. This study provides a comprehensive analysis on the fate of ARGs in the STP-CW-river system, which would benefit the development of effective strategies to control resistome risk for the reuse of reclaimed water.
C1 [Chen, Jinping; Liu, Chang; Teng, Yanguo; Chen, Haiyang] Beijing Normal Univ, Coll Water Sci, Engn Res Ctr Minist Educ Groundwater Pollut Contro, Beijing 100875, Peoples R China.
   [Zhao, Shuang] Beijing BHZQ Environm Engn Technol Co LTD, Beijing 100176, Peoples R China.
C3 Beijing Normal University
RP Chen, HY (corresponding author), Beijing Normal Univ, Coll Water Sci, Engn Res Ctr Minist Educ Groundwater Pollut Contro, Beijing 100875, Peoples R China.
EM chen.haiyang@bnu.edu.cn
RI Chen, Haiyang/PEX-1843-2025
OI Chen, Jinping/0000-0002-5921-9555
FU Beijing Natural Science Foundation of China [8222059]; Hebei Water
   Environment Science Laboratory; HeBei Provincial Academy of Ecological
   Environmental Science [HBSHJ202106]; National Natural Science Foundation
   of China [U19A20107]; 111 Project of China [B18006]; Beijing Advanced
   Innovation Program for Land Surface Science
FX This study was financially supported by Beijing Natural Science
   Foundation of China (8222059) , Hebei Water Environment Science
   Laboratory and HeBei Provincial Academy of Ecological Environmental
   Science (HBSHJ202106) , National Natural Science Foundation of China
   (U19A20107) , the 111 Project of China (B18006) and Beijing Advanced
   Innovation Program for Land Surface Science.
CR Ahmed Y, 2020, WATER RES, V179, DOI 10.1016/j.watres.2020.115878
   Ahuja S., 2021, Handbook of water purity and quality, VSecond, P19, DOI [DOI 10.1016/B978-0-12-821057-4.00003-3, 10.1016/B978-0-12-821057-4.00003-3]
   Baral D, 2018, ENVIRON SCI TECHNOL, V52, P9033, DOI 10.1021/acs.est.8b01219
   Baron S, 2016, INT J ANTIMICROB AG, V48, P583, DOI 10.1016/j.ijantimicag.2016.06.023
   Castrignanò E, 2020, WATER RES, V182, DOI 10.1016/j.watres.2020.116015
   Chen HS, 2020, J HAZARD MATER, V392, DOI 10.1016/j.jhazmat.2020.122250
   Chen HY, 2019, SCI TOTAL ENVIRON, V653, P1513, DOI 10.1016/j.scitotenv.2018.11.052
   Chen HY, 2018, SCI TOTAL ENVIRON, V618, P409, DOI 10.1016/j.scitotenv.2017.11.054
   Chen H, 2013, ENVIRON SCI TECHNOL, V47, P8157, DOI 10.1021/es401091y
   Chen J, 2016, SCI TOTAL ENVIRON, V565, P240, DOI 10.1016/j.scitotenv.2016.04.176
   Deng SX, 2019, ENVIRON POLLUT, V254, DOI 10.1016/j.envpol.2019.113020
   Ding HJ, 2020, WATER RES, V174, DOI 10.1016/j.watres.2020.115603
   Dires S, 2018, J ENVIRON CHEM ENG, V6, P4265, DOI 10.1016/j.jece.2018.06.034
   Fang H, 2018, J HAZARD MATER, V357, P53, DOI 10.1016/j.jhazmat.2018.05.066
   Foroughi M, 2022, SCI TOTAL ENVIRON, V811, DOI 10.1016/j.scitotenv.2021.151404
   Gao P, 2012, SCI TOTAL ENVIRON, V421, P173, DOI 10.1016/j.scitotenv.2012.01.061
   Han ZM, 2020, WATER RES, V183, DOI 10.1016/j.watres.2020.116088
   Huang X, 2017, CHEM ENG J, V308, P692, DOI 10.1016/j.cej.2016.09.110
   Ji XL, 2012, J HAZARD MATER, V235, P178, DOI 10.1016/j.jhazmat.2012.07.040
   Jia SY, 2017, WATER RES, V124, P259, DOI 10.1016/j.watres.2017.07.061
   Jiang XS, 2021, SCI TOTAL ENVIRON, V778, DOI 10.1016/j.scitotenv.2021.146131
   Ju F, 2016, WATER RES, V91, P1, DOI 10.1016/j.watres.2015.11.071
   Leighton TL, 2018, SCI REP-UK, V8, DOI 10.1038/s41598-018-20925-w
   Lenart-Boron A, 2020, ENVIRON RES, V191, DOI 10.1016/j.envres.2020.110037
   Li DH, 2016, METHODS, V102, P3, DOI 10.1016/j.ymeth.2016.02.020
   Li N, 2022, J HAZARD MATER, V423, DOI 10.1016/j.jhazmat.2021.127042
   Li SN, 2021, J HAZARD MATER, V411, DOI 10.1016/j.jhazmat.2021.125148
   Li S, 2019, SCI TOTAL ENVIRON, V664, P546, DOI 10.1016/j.scitotenv.2019.02.043
   Li WZ, 2006, BIOINFORMATICS, V22, P1658, DOI 10.1093/bioinformatics/btl158
   Li Y, 2021, MICROBIOME, V9, DOI 10.1186/s40168-021-01002-3
   Liang JS, 2020, WATER RES, V168, DOI 10.1016/j.watres.2019.115160
   Liao HP, 2018, ENVIRON SCI TECHNOL, V52, P266, DOI 10.1021/acs.est.7b04483
   Liu L, 2013, CHEMOSPHERE, V91, P1088, DOI 10.1016/j.chemosphere.2013.01.007
   Liu SS, 2018, WATER RES, V136, P131, DOI 10.1016/j.watres.2018.02.036
   Liu XH, 2019, ENVIRON POLLUT, V254, DOI 10.1016/j.envpol.2019.112996
   Lu J, 2020, J HAZARD MATER, V382, DOI 10.1016/j.jhazmat.2019.121025
   Lu JQ, 2021, SCI TOTAL ENVIRON, V794, DOI 10.1016/j.scitotenv.2021.148760
   Luo YQ, 2021, MAR POLLUT BULL, V163, DOI 10.1016/j.marpolbul.2020.111940
   Mathai PP, 2020, J MICROBIOL METH, V177, DOI 10.1016/j.mimet.2020.106050
   Menzel P, 2016, NAT COMMUN, V7, DOI 10.1038/ncomms11257
   Moreira NFF, 2018, WATER RES, V135, P195, DOI 10.1016/j.watres.2018.01.064
   Munir M, 2011, WATER RES, V45, P681, DOI 10.1016/j.watres.2010.08.033
   Nolvak H, 2021, MICROORGANISMS, V9, DOI 10.3390/microorganisms9122425
   Nolvak H, 2013, SCI TOTAL ENVIRON, V461, P636, DOI 10.1016/j.scitotenv.2013.05.052
   Ohore OE, 2020, J ENVIRON MANAGE, V255, DOI 10.1016/j.jenvman.2019.109583
   Pärnänen K, 2018, NAT COMMUN, V9, DOI 10.1038/s41467-018-06393-w
   Patel D, 2019, RESPIR MED CASE REP, V27, DOI 10.1016/j.rmcr.2019.100835
   Pei MK, 2019, ENVIRON INT, V131, DOI 10.1016/j.envint.2019.105026
   Price JR, 2018, SCI TOTAL ENVIRON, V613, P1104, DOI 10.1016/j.scitotenv.2017.09.162
   Qiu XW, 2021, ECOTOX ENVIRON SAFE, V216, DOI 10.1016/j.ecoenv.2021.112190
   Quillaguamán J, 2021, ENVIRON POLLUT, V273, DOI 10.1016/j.envpol.2021.116488
   Sabri NA, 2021, SCI TOTAL ENVIRON, V786, DOI 10.1016/j.scitotenv.2021.147368
   Samreen, 2021, J GLOB ANTIMICROB RE, V27, P101, DOI [10.1016/j.jgar.2021.08.001, 10.1097/JS9.0000000000001165]
   Savoia D, 2014, FUTURE MICROBIOL, V9, P917, DOI [10.2217/fmb.14.42, 10.2217/FMB.14.42]
   Shen C, 2020, LANCET MICROBE, V1, pE34, DOI [10.1016/s2666-5247(20)30005-7, 10.1016/S2666-5247(20)30005-7]
   Shi Q, 2021, SCI TOTAL ENVIRON, V758, DOI 10.1016/j.scitotenv.2020.143641
   Sousa JM, 2017, J HAZARD MATER, V323, P434, DOI 10.1016/j.jhazmat.2016.03.096
   Sun SA, 2019, SCI TOTAL ENVIRON, V687, P590, DOI 10.1016/j.scitotenv.2019.06.143
   Sun W, 2018, BIORESOURCE TECHNOL, V256, P342, DOI 10.1016/j.biortech.2018.02.052
   Tang ZR, 2021, ENVIRON POLLUT, V291, DOI 10.1016/j.envpol.2021.118155
   Tiirik K, 2021, WATER-SUI, V13, DOI 10.3390/w13060865
   Urra J, 2019, APPL SOIL ECOL, V135, P73, DOI 10.1016/j.apsoil.2018.11.005
   Wang B, 2022, CHEMOSPHERE, V292, DOI 10.1016/j.chemosphere.2021.133481
   Wang QZ, 2020, ENVIRON POLLUT, V258, DOI 10.1016/j.envpol.2019.113654
   Wen HY, 2022, SCI TOTAL ENVIRON, V806, DOI 10.1016/j.scitotenv.2021.150220
   Wu D, 2021, CHEMOSPHERE, V264, DOI 10.1016/j.chemosphere.2020.128446
   Xue G, 2019, CRIT REV ENV SCI TEC, V49, P1623, DOI 10.1080/10643389.2019.1579629
   Yang YW, 2021, J HAZARD MATER, V404, DOI 10.1016/j.jhazmat.2020.124149
   Zhang B, 2017, ECOL INDIC, V77, P48, DOI 10.1016/j.ecolind.2017.02.005
   Zhang HP, 2020, J HAZARD MATER, V396, DOI 10.1016/j.jhazmat.2020.122618
   Zhao Yifan, 2021, J Hazard Mater, V402, P123550, DOI 10.1016/j.jhazmat.2020.123550
   Zhou CS, 2020, J HAZARD MATER, V388, DOI 10.1016/j.jhazmat.2020.122070
   Zhou ZC, 2021, ENVIRON INT, V148, DOI 10.1016/j.envint.2021.106394
   Zhu YG, 2017, NAT MICROBIOL, V2, DOI 10.1038/nmicrobiol.2016.270
   Zielinski W, 2020, ENVIRON INT, V143, DOI 10.1016/j.envint.2020.105914
NR 75
TC 12
Z9 12
U1 12
U2 145
PU ELSEVIER
PI AMSTERDAM
PA RADARWEG 29, 1043 NX AMSTERDAM, NETHERLANDS
SN 0048-9697
EI 1879-1026
J9 SCI TOTAL ENVIRON
JI Sci. Total Environ.
PD SEP 10
PY 2022
VL 838
AR 156426
DI 10.1016/j.scitotenv.2022.156426
EA JUN 2022
PN 3
PG 8
WC Environmental Sciences
WE Science Citation Index Expanded (SCI-EXPANDED)
SC Environmental Sciences & Ecology
GA 2A9OT
UT WOS:000809826400004
PM 35660592
DA 2026-05-21
ER

PT J
AU Cheng, XX
   Xu, JN
   Smith, G
   Nirmalakhandan, N
   Zhang, YY
AF Cheng, Xiaoxiao
   Xu, Jiannong
   Smith, Geoffrey
   Nirmalakhandan, Nagamany
   Zhang, Yanyan
TI Metagenomic profiling of antibiotic resistance and virulence removal:
   Activated sludge vs. algal wastewater treatment system
SO JOURNAL OF ENVIRONMENTAL MANAGEMENT
LA English
DT Article
DE Antibiotic resistance genes (ARGs); Virulence genes (VGs); Algal system;
   Potential hosts
ID BACTERIAL COMMUNITY COMPOSITION; ANTIMICROBIAL RESISTANCE; TREATMENT
   PLANTS; GENE CASSETTES; COOCCURRENCE; ENVIRONMENT; RESISTOMES;
   PATHOGENS; INTEGRONS; HOTSPOTS
AB Conventional activated sludge-based (CAS) wastewater treatment plants are known to be a source of antibiotic resistance genes (ARGs) and virulence genes (VGs). As an alternative, a single-step mixotrophic algal wastewater treatment (A-WWT) system is proposed here to effectively reduce ARGs and VGs in the final effluent while meeting all the discharge standards. In this study, we applied the metagenomic profiling approach to compare the A-WWT system against the CAS system in terms of removal efficacy of ARG and VGs. A total of 111 ARG and 93 VG subtypes belonging to 10 antibiotic resistant classes and 19 virulence classes were detected in this study. Although the CAS system reduced the relative abundance of most classes of ARGs (7 of 10) and VGs (11 of 19), 3 ARG classes and 7 VG classes had increased abundances. On the other hand, the A-WWT system reduced the relative abundance of all classes of ARGs and VGs, and effectively eliminated most subtypes of ARGs and VGs. In the CAS system, the bacterial genera carrying ARGs and VGs was expanded, and the diversity index was increased greatly, suggesting the occurrence of horizontal gene transfer (HGT). In contrast, the A-WWT system narrowed down the potential host range and decreased their diversity substantially. Results of this study highlight the potential risk of ARGs and VGs in CAS system and demonstrate the feasibility of the algal-based system in removing ARGs and VGs.
C1 [Cheng, Xiaoxiao; Nirmalakhandan, Nagamany; Zhang, Yanyan] New Mexico State Univ, Civil Engn Dept, Las Cruces, NM 88003 USA.
   [Xu, Jiannong; Smith, Geoffrey] New Mexico State Univ, Biol Dept, Las Cruces, NM 88003 USA.
C3 New Mexico State University; New Mexico State University
RP Zhang, YY (corresponding author), New Mexico State Univ, Civil Engn Dept, Las Cruces, NM 88003 USA.
EM zhangy@nmsu.edu
RI Xu, Jiannong/N-1583-2019; Nirmalakhandan, Nagamany/A-3071-2008
OI Xu, Jiannong/0000-0001-7332-4370; Zhang, Yanyan/0000-0002-6053-2776; 
FU National Institutes of Health Support of Competitive Research (SCORE)
   Pilot Project Award program [1SC2GM130432]; National Science Foundation
   En-gineering Research Center for Reinventing the Nation's Urban Water
   Infrastructure (ReNUWIt) [EEC 1028968]; College of Engineering at New
   Mexico State University
FX This work was supported in part by the National Institutes of Health
   Support of Competitive Research (SCORE) Pilot Project Award program
   (grant number 1SC2GM130432) , the National Science Foundation
   En-gineering Research Center for Reinventing the Nation's Urban Water
   Infrastructure (ReNUWIt) (award EEC 1028968) , College of Engineering at
   New Mexico State University.
CR Abeysiriwardana-Arachchige ISA, 2020, WATER RES, V175, DOI 10.1016/j.watres.2020.115709
   Angiolella L, 2018, MED MYCOL, V56, P110, DOI 10.1093/mmy/myx014
   [Anonymous], 2012, ANTIMICROBIAL RESIST
   Binh CTT, 2009, RES MICROBIOL, V160, P427, DOI 10.1016/j.resmic.2009.06.005
   Biswal BK, 2014, WATER RES, V50, P245, DOI 10.1016/j.watres.2013.11.047
   Bougnom BP, 2019, ENVIRON RES, V168, P14, DOI 10.1016/j.envres.2018.09.022
   Brody T, 2008, PLOS ONE, V3, DOI 10.1371/journal.pone.0003074
   Cai L, 2013, ENVIRON SCI TECHNOL, V47, P5433, DOI 10.1021/es400275r
   Calero-Cáceres W, 2014, ENVIRON SCI TECHNOL, V48, P7602, DOI 10.1021/es501851s
   Challacombe Jean, 2012, Mob Genet Elements, V2, P179
   Chen HY, 2019, ENVIRON POLLUT, V245, P398, DOI 10.1016/j.envpol.2018.11.024
   Chen LH, 2005, NUCLEIC ACIDS RES, V33, pD325, DOI 10.1093/nar/gki008
   Cheng XX, 2021, CHEMOSPHERE, V271, DOI 10.1016/j.chemosphere.2021.129563
   Cheng XX, 2020, SCI TOTAL ENVIRON, V711, DOI 10.1016/j.scitotenv.2019.134435
   Craig L, 2004, NAT REV MICROBIOL, V2, P363, DOI 10.1038/nrmicro885
   Delanka-Pedige HMK, 2020, ALGAL RES, V51, DOI 10.1016/j.algal.2020.102022
   Delanka-Pedige HMK, 2020, ALGAL RES, V47, DOI 10.1016/j.algal.2020.101865
   Delanka-Pedige HMK, 2019, ALGAL RES, V39, DOI 10.1016/j.algal.2019.101423
   Duan QD, 2013, J BASIC MICROB, V53, P1, DOI [10.1002/jobm.201100335, 10.1002/jobm.201370001]
   Forsberg KJ, 2014, NATURE, V509, P612, DOI 10.1038/nature13377
   Guo JH, 2017, WATER RES, V123, P468, DOI 10.1016/j.watres.2017.07.002
   Guzman Otazo C.J, 2019, BACTERIAL COMMUNITIE
   Ibarbalz FM, 2013, WATER RES, V47, P3854, DOI 10.1016/j.watres.2013.04.010
   Josenhans C, 2002, INT J MED MICROBIOL, V291, P605, DOI 10.1078/1438-4221-00173
   Ju F, 2019, ISME J, V13, P346, DOI 10.1038/s41396-018-0277-8
   Ju F, 2016, WATER RES, V91, P1, DOI 10.1016/j.watres.2015.11.071
   Koczura R, 2012, SCI TOTAL ENVIRON, V414, P680, DOI 10.1016/j.scitotenv.2011.10.036
   Kristensen JM, 2020, APPL ENVIRON MICROB, V86, DOI 10.1128/AEM.03044-19
   Lee YJ, 2013, ISME J, V7, P1974, DOI 10.1038/ismej.2013.88
   Li D, 2019, CURR OPIN ENV SCI HL, V7, P83, DOI 10.1016/j.coesh.2018.12.003
   Liang J., 2020, WATER RES, V168
   Liao HP, 2019, SCI TOTAL ENVIRON, V660, P841, DOI 10.1016/j.scitotenv.2018.12.353
   Lu X, 2015, PLOS ONE, V10, DOI 10.1371/journal.pone.0125549
   Munasinghe-Arachchige SP, 2019, ALGAL RES, V38, DOI 10.1016/j.algal.2018.101392
   Nirmalakhandan N, 2019, ALGAL RES, V41, DOI 10.1016/j.algal.2019.101569
   Nogueira T, 2009, CURR BIOL, V19, P1683, DOI 10.1016/j.cub.2009.08.056
   Pan Y., 2020, MSYSTEMS, V5
   Parisi A, 2019, ITAL J FOOD SAF, V8, P60, DOI 10.4081/ijfs.2019.7840
   Perry JA, 2013, FRONT MICROBIOL, V4, DOI 10.3389/fmicb.2013.00138
   Rizzo L, 2013, SCI TOTAL ENVIRON, V447, P345, DOI 10.1016/j.scitotenv.2013.01.032
   Ruas G, 2018, J APPL PHYCOL, V30, P921, DOI 10.1007/s10811-017-1280-6
   Selvaratnam T, 2014, BIORESOURCE TECHNOL, V156, P395, DOI 10.1016/j.biortech.2014.01.075
   SHANNON CE, 1948, BELL SYST TECH J, V27, P379, DOI 10.1002/j.1538-7305.1948.tb01338.x
   Sharma VK, 2016, CHEMOSPHERE, V150, P702, DOI 10.1016/j.chemosphere.2015.12.084
   Solberg OD, 2006, J CLIN MICROBIOL, V44, P1347, DOI 10.1128/JCM.44.4.1347-1351.2006
   Stoll C, 2012, ENVIRON SCI TECHNOL, V46, P9716, DOI 10.1021/es302020s
   Tan B, 2015, FRONT MICROBIOL, V6, DOI 10.3389/fmicb.2015.01027
   Tchinda D, 2019, ALGAL RES, V42, DOI 10.1016/j.algal.2019.101578
   Wang L, 2019, MICROB DRUG RESIST, V25, P855, DOI 10.1089/mdr.2018.0366
   Xu M., 2013, Genome Announc, V1
   Yang Y, 2013, ENVIRON SCI TECHNOL, V47, P10197, DOI 10.1021/es4017365
   Yoon SH, 2007, NUCLEIC ACIDS RES, V35, pD395, DOI 10.1093/nar/gkl790
   Yuan QB, 2016, ENVIRON SCI POLLUT R, V23, P19495, DOI 10.1007/s11356-016-7048-8
   Zankari E, 2012, J ANTIMICROB CHEMOTH, V67, P2640, DOI 10.1093/jac/dks261
   Zhang B, 2019, ENVIRON INT, V131, DOI 10.1016/j.envint.2019.104980
NR 55
TC 21
Z9 24
U1 3
U2 97
PU ACADEMIC PRESS LTD- ELSEVIER SCIENCE LTD
PI LONDON
PA 24-28 OVAL RD, LONDON NW1 7DX, ENGLAND
SN 0301-4797
EI 1095-8630
J9 J ENVIRON MANAGE
JI J. Environ. Manage.
PD OCT 1
PY 2021
VL 295
AR 113129
DI 10.1016/j.jenvman.2021.113129
EA JUN 2021
PG 8
WC Environmental Sciences
WE Science Citation Index Expanded (SCI-EXPANDED)
SC Environmental Sciences & Ecology
GA TU5WF
UT WOS:000681105800002
PM 34182338
OA Green Submitted
DA 2026-05-21
ER

PT J
AU Suganya, K
   Vasanthrao, R
   Chattopadhyay, I
AF Suganya, K.
   Vasanthrao, Ramavath
   Chattopadhyay, Indranil
TI Impact of environment on transmission of antibiotic-resistant superbugs
   in humans and strategies to lower dissemination of antibiotic resistance
SO FOLIA MICROBIOLOGICA
LA English
DT Review
DE Antibiotic resistance genes; Transmission; Environments; Novel
   therapeutics; Metagenomics
ID WASTE-WATER TREATMENT; VETERINARY ANTIBIOTICS; TREATMENT-PLANT;
   EXTRACELLULAR DNA; GENES; SOIL; BACTERIA; REMOVAL; CHLORTETRACYCLINE;
   MANURE
AB Antibiotics are the most efficient type of therapy developed in the twentieth century. From the early 1960s to the present, the rate of discovery of new and therapeutically useful classes of antibiotics has significantly decreased. As a result of antibiotic use, novel strains emerge that limit the efficiency of therapies in patients, resulting in serious consequences such as morbidity or mortality, as well as clinical difficulties. Antibiotic resistance has created major concern and has a greater impact on global health. Horizontal and vertical gene transfers are two mechanisms involved in the spread of antibiotic resistance genes (ARGs) through environmental sources such as wastewater treatment plants, agriculture, soil, manure, and hospital-associated area discharges. Mobile genetic elements have an important part in microbe selection pressure and in spreading their genes into new microbial communities; additionally, it establishes a loop between the environment, animals, and humans. This review contains antibiotics and their resistance mechanisms, diffusion of ARGs, prevention of ARG transmission, tactics involved in microbiome identification, and therapies that aid to minimize infection, which are explored further below. The emergence of ARGs and antibiotic-resistant bacteria (ARB) is an unavoidable threat to global health. The discovery of novel antimicrobial agents derived from natural products shifts the focus from chemical modification of existing antibiotic chemical composition. In the future, metagenomic research could aid in the identification of antimicrobial resistance genes in the environment. Novel therapeutics may reduce infection and the transmission of ARGs.
C1 [Suganya, K.; Vasanthrao, Ramavath; Chattopadhyay, Indranil] Cent Univ Tamil Nadu, Sch Life Sci, Dept Biotechnol, Thiruvarur 610101, India.
C3 Central University of Tamil Nadu
RP Chattopadhyay, I (corresponding author), Cent Univ Tamil Nadu, Sch Life Sci, Dept Biotechnol, Thiruvarur 610101, India.
EM indranilchattopadhyay2020@gmail.com
OI Chattopadhyay, Inanil/0000-0002-0191-2621
CR Abushaheen MA, 2020, DM-DIS MON, V66, DOI 10.1016/j.disamonth.2020.100971
   Adegoke AA, 2017, MOLECULES, V22, DOI 10.3390/molecules22010029
   Agathokleous E, 2018, ENVIRON INT, V120, P489, DOI 10.1016/j.envint.2018.08.035
   Arango-Argoty G, 2018, MICROBIOME, V6, DOI 10.1186/s40168-018-0401-z
   Aruguete DM, 2013, ENVIRON SCI-PROC IMP, V15, P93, DOI 10.1039/c2em30692a
   Awad YM, 2014, ENVIRON EARTH SCI, V71, P1433, DOI 10.1007/s12665-013-2548-z
   Baker-Austin C, 2006, TRENDS MICROBIOL, V14, P176, DOI 10.1016/j.tim.2006.02.006
   Balcazar JL, 2015, FRONT MICROBIOL, V6, DOI 10.3389/fmicb.2015.01216
   Bang CS, 2014, BMC MICROBIOL, V14, DOI 10.1186/1471-2180-14-65
   Baquero F, 2008, CURR OPIN BIOTECH, V19, P260, DOI 10.1016/j.copbio.2008.05.006
   Barancheshme F, 2018, FRONT MICROBIOL, V8, DOI 10.3389/fmicb.2017.02603
   BATCHELDER AR, 1982, J ENVIRON QUAL, V11, P675, DOI 10.2134/jeq1982.00472425001100040023x
   Benjamin L, 2013, INT J FOOD MICROBIOL, V165, P65, DOI 10.1016/j.ijfoodmicro.2013.04.003
   BENVENISTE R, 1973, ANNU REV BIOCHEM, V42, P471, DOI 10.1146/annurev.bi.42.070173.002351
   Berendsen BJA, 2015, TALANTA, V132, P258, DOI 10.1016/j.talanta.2014.09.022
   Bikard D, 2014, NAT BIOTECHNOL, V32, P1146, DOI 10.1038/nbt.3043
   Checcucci A, 2020, FRONT MICROBIOL, V11, DOI 10.3389/fmicb.2020.01416
   Chen J, 2016, SCI TOTAL ENVIRON, V571, P974, DOI 10.1016/j.scitotenv.2016.07.085
   Comber S, 2015, ENVIRON TECHNOL, V36, P573, DOI 10.1080/09593330.2014.953599
   Corinaldesi C, 2008, MOL ECOL, V17, P3939, DOI 10.1111/j.1365-294X.2008.03880.x
   Crofts TS, 2017, NAT REV MICROBIOL, V15, P422, DOI 10.1038/nrmicro.2017.28
   Cycon M, 2019, FRONT MICROBIOL, V10, DOI 10.3389/fmicb.2019.00338
   D'Accolti M, 2019, INT J MOL SCI, V20, DOI 10.3390/ijms20071535
   Dantas G, 2008, SCIENCE, V320, P100, DOI 10.1126/science.1155157
   Du J, 2015, ENVIRON SCI POLLUT R, V22, P3715, DOI 10.1007/s11356-014-3552-x
   Duan ML, 2019, BIORESOURCE TECHNOL, V292, DOI 10.1016/j.biortech.2019.122011
   Ezugworie FN, 2021, SCI TOTAL ENVIRON, V784, DOI 10.1016/j.scitotenv.2021.147191
   Fang HS, 2017, CHEMOSPHERE, V173, P99, DOI 10.1016/j.chemosphere.2017.01.027
   Farkas MH, 2007, ENVIRON SCI TECHNOL, V41, P1450, DOI 10.1021/es061651j
   Fournier PE, 2006, PLOS GENET, V2, P62, DOI 10.1371/journal.pgen.0020007
   Franklin AM, 2021, J MICROBIOL METH, V184, DOI 10.1016/j.mimet.2021.106174
   Fux CA, 2005, TRENDS MICROBIOL, V13, P34, DOI 10.1016/j.tim.2004.11.010
   Garneau-Tsodikova S, 2016, MEDCHEMCOMM, V7, P11, DOI 10.1039/c5md00344j
   Guardabassi L, 2002, WATER RES, V36, P1955, DOI 10.1016/S0043-1354(01)00429-8
   Guo HH, 2020, BIORESOURCE TECHNOL, V309, DOI 10.1016/j.biortech.2020.122802
   Hatosy SM, 2015, APPL ENVIRON MICROB, V81, P7593, DOI 10.1128/AEM.00736-15
   Hu XG, 2010, ENVIRON POLLUT, V158, P2992, DOI 10.1016/j.envpol.2010.05.023
   Hu YF, 2017, FRONT MED-PRC, V11, P161, DOI 10.1007/s11684-017-0531-x
   Hu YF, 2016, LANCET INFECT DIS, V16, P146, DOI 10.1016/S1473-3099(15)00533-2
   Jechalke S, 2014, TRENDS MICROBIOL, V22, P536, DOI 10.1016/j.tim.2014.05.005
   Ji XL, 2012, J HAZARD MATER, V235, P178, DOI 10.1016/j.jhazmat.2012.07.040
   Jones AD, 2005, ENVIRON TOXICOL CHEM, V24, P761, DOI 10.1897/04-037R.1
   Kang YK, 2017, BIOCONJUGATE CHEM, V28, P957, DOI 10.1021/acs.bioconjchem.6b00676
   Karkman A, 2018, TRENDS MICROBIOL, V26, P220, DOI 10.1016/j.tim.2017.09.005
   Keegan KP, 2016, METHODS MOL BIOL, V1399, P207, DOI 10.1007/978-1-4939-3369-3_13
   Khoruts A, 2021, NAT REV GASTRO HEPAT, V18, P67, DOI 10.1038/s41575-020-0350-4
   Kim DW, 2021, EXP MOL MED, V53, P301, DOI 10.1038/s12276-021-00569-z
   Knapp C, 2017, ENVIRON SCI POLLUT R, V24, P2484, DOI 10.1007/s11356-016-7997-y
   Kumar M, 2021, FRONT MICROBIOL, V12, DOI 10.3389/fmicb.2021.609459
   Kumar SB, 2020, ANTIBIOTICS-BASEL, V9, DOI 10.3390/antibiotics9100688
   Kümmerer K, 2004, J ANTIMICROB CHEMOTH, V54, P311, DOI 10.1093/jac/dkh325
   Lee S, 2020, CRIT REV MICROBIOL, V46, P1, DOI 10.1080/1040841X.2020.1715339
   Li N, 2017, WATER RES, V111, P204, DOI 10.1016/j.watres.2017.01.010
   Lim MY, 2018, CURR GENOMICS, V19, P701, DOI 10.2174/1389202919666180911130845
   Liu BT, 2021, SCI TOTAL ENVIRON, V791, DOI 10.1016/j.scitotenv.2021.148372
   Liu ML, 2020, ECOTOX ENVIRON SAFE, V189, DOI 10.1016/j.ecoenv.2019.109996
   Liu YF, 2018, J IMMUNOTHER, V41, P406, DOI 10.1097/CJI.0000000000000243
   Liu YW, 2020, J HAZARD MATER, V389, DOI 10.1016/j.jhazmat.2020.122082
   Luo T, 2021, ENVIRON SCI POLLUT R, V28, P6675, DOI 10.1007/s11356-020-10986-8
   Makowska N, 2016, CHEMOSPHERE, V144, P1665, DOI 10.1016/j.chemosphere.2015.10.044
   Manaia CM, 2018, ENVIRON INT, V115, P312, DOI 10.1016/j.envint.2018.03.044
   Maus CE, 2005, ANTIMICROB AGENTS CH, V49, P3192, DOI 10.1128/AAC.49.8.3192-3197.2005
   Migliore L, 2003, CHEMOSPHERE, V52, P1233, DOI 10.1016/S0045-6535(03)00272-8
   Migliore L, 2000, CHEMOSPHERE, V40, P741, DOI 10.1016/S0045-6535(99)00448-8
   Modi SR, 2014, J CLIN INVEST, V124, P4212, DOI 10.1172/JCI72333
   Montassier E, 2021, NAT MICROBIOL, V6, P1043, DOI 10.1038/s41564-021-00920-0
   Muhammad J, 2020, J SOIL SEDIMENT, V20, P486, DOI 10.1007/s11368-019-02360-0
   Munir M, 2011, WATER RES, V45, P681, DOI 10.1016/j.watres.2010.08.033
   Nguyen AQ, 2021, SCI TOTAL ENVIRON, V783, DOI 10.1016/j.scitotenv.2021.146964
   Padayachee T, 1999, ANTIMICROB AGENTS CH, V43, P2225, DOI 10.1128/AAC.43.9.2225
   Pan M, 2017, SCI TOTAL ENVIRON, V599, P500, DOI 10.1016/j.scitotenv.2017.04.214
   Panácek A, 2006, J PHYS CHEM B, V110, P16248, DOI 10.1021/jp063826h
   Petrin S, 2019, ENVIRON POLLUT, V255, DOI 10.1016/j.envpol.2019.113183
   Pires SM, 2018, MICROBIOL SPECTR, V6, DOI 10.1128/microbiolspec.ARBA-0027-2017
   Pu Q, 2020, SCI TOTAL ENVIRON, V742, DOI 10.1016/j.scitotenv.2020.140409
   Ramirez MS, 2010, DRUG RESIST UPDATE, V13, P151, DOI 10.1016/j.drup.2010.08.003
   Roberts MC, 2019, ANTIMICROBIAL RESIST, P383, DOI [10.1007/978-3-319-78538-7_12, DOI 10.1007/978-3-319-78538-7_12]
   Saeki EK, 2020, MICROB PATHOGENESIS, V142, DOI 10.1016/j.micpath.2020.104068
   Samreen, 2021, J GLOB ANTIMICROB RE, V27, P101, DOI [10.1016/j.jgar.2021.08.001, 10.1097/JS9.0000000000001165]
   Sanganyado E, 2019, SCI TOTAL ENVIRON, V669, P785, DOI 10.1016/j.scitotenv.2019.03.162
   Schwarz S, 1999, VET DERMATOL, V10, P163, DOI 10.1046/j.1365-3164.1999.00170.x
   Sharma VK, 2016, CHEMOSPHERE, V150, P702, DOI 10.1016/j.chemosphere.2015.12.084
   Singer AC, 2016, FRONT MICROBIOL, V7, DOI 10.3389/fmicb.2016.01728
   Sivalingam P, 2020, PATHOGENS, V9, DOI 10.3390/pathogens9110874
   Sköld O, 2001, VET RES, V32, P261, DOI 10.1051/vetres:2001123
   Sommer MOA, 2009, SCIENCE, V325, P1128, DOI 10.1126/science.1176950
   Stanley D, 2022, APPL MICROBIOL BIOT, V106, P6953, DOI 10.1007/s00253-022-12193-6
   Stekel D, 2018, NATURE, V562, P192, DOI 10.1038/d41586-018-06983-0
   Su JQ, 2015, ENVIRON SCI TECHNOL, V49, P7356, DOI 10.1021/acs.est.5b01012
   Surette MD, 2017, ANNU REV MICROBIOL, V71, P309, DOI 10.1146/annurev-micro-090816-093420
   Szczepanowski R, 2009, MICROBIOL-SGM, V155, P2306, DOI 10.1099/mic.0.028233-0
   Tang ZR, 2020, BIORESOURCE TECHNOL, V301, DOI 10.1016/j.biortech.2019.122723
   Tavares LS, 2013, FRONT MICROBIOL, V4, DOI 10.3389/fmicb.2013.00412
   Tenover FC, 2006, AM J INFECT CONTROL, V34, pS3, DOI 10.1016/j.ajic.2006.05.219
   Torti A, 2015, MAR GENOM, V24, P185, DOI 10.1016/j.margen.2015.08.007
   van den Bogaard AE, 2002, J ANTIMICROB CHEMOTH, V49, P497, DOI 10.1093/jac/49.3.497
   Van den Meersche T, 2019, ECOTOX ENVIRON SAFE, V175, P29, DOI 10.1016/j.ecoenv.2019.01.127
   van Duijkeren E, 2018, ANTIMICROBIAL RESISTANCE IN BACTERIA FROM LIVESTOCK AND COMPANION ANIMALS, P51, DOI [10.1128/9781555819804.ch4, 10.1128/microbiolspec.ARBA-0019-2017]
   Vikesland P, 2019, ACCOUNTS CHEM RES, V52, P916, DOI 10.1021/acs.accounts.8b00643
   Wang GS, 2009, NUCLEIC ACIDS RES, V37, pD933, DOI 10.1093/nar/gkn823
   Waseem H., 2020, Antibiotics and Antimicrobial Resistance Genes. Emerging Contaminants and Associated Treatment Technologies, P395, DOI [10.1007/978-3-030-40422-2_18, DOI 10.1007/978-3-030-40422-2_18, DOI 10.1007/978-3-030-40422-218]
   Waseem H, 2019, MOLECULES, V24, DOI 10.3390/molecules24010163
   Weisblum B, 1998, DRUG RESIST UPDATE, V1, P29, DOI 10.1016/S1368-7646(98)80212-4
   Xia H, 2019, ENVIRON POLLUT, V252, P1068, DOI 10.1016/j.envpol.2019.06.048
   Xu YH, 2020, FRONT CELL INFECT MI, V10, DOI 10.3389/fcimb.2020.00497
   Yang SD, 2021, SCI TOTAL ENVIRON, V781, DOI 10.1016/j.scitotenv.2021.146679
   Yin FB, 2020, BIORESOURCE TECHNOL, V297, DOI 10.1016/j.biortech.2019.122414
   Zalewska-Piatek B, 2021, PHARMACEUTICALS-BASE, V14, DOI 10.3390/ph14040331
   Zapun A, 2008, FEMS MICROBIOL REV, V32, P361, DOI 10.1111/j.1574-6976.2007.00095.x
   Zhang Y, 2022, SCI TOTAL ENVIRON, V851, DOI 10.1016/j.scitotenv.2022.158075
   Zhao XH, 2020, MICROORGANISMS, V8, DOI 10.3390/microorganisms8030425
NR 111
TC 8
Z9 9
U1 5
U2 58
PU SPRINGER
PI DORDRECHT
PA VAN GODEWIJCKSTRAAT 30, 3311 GZ DORDRECHT, NETHERLANDS
SN 0015-5632
EI 1874-9356
J9 FOLIA MICROBIOL
JI Folia Microbiol.
PD OCT
PY 2023
VL 68
IS 5
BP 657
EP 675
DI 10.1007/s12223-023-01083-7
EA AUG 2023
PG 19
WC Biotechnology & Applied Microbiology; Microbiology
WE Science Citation Index Expanded (SCI-EXPANDED)
SC Biotechnology & Applied Microbiology; Microbiology
GA W1EU4
UT WOS:001050396900001
PM 37589876
DA 2026-05-21
ER

PT J
AU Zheng, J
   Li, YY
   Lu, YS
   Wang, D
   Liu, C
   Peng, HL
   Shi, CH
   Xie, KZ
   Zhang, K
   Sun, LL
   Zhou, CM
   Gu, WJ
AF Zheng, Jin
   Li, Ya-Ying
   Lu, Yu-Sheng
   Wang, Dan
   Liu, Chong
   Peng, Huan-Long
   Shi, Chao-Hong
   Xie, Kai-Zhi
   Zhang, Kun
   Sun, Li-Li
   Zhou, Chang-Min
   Gu, Wen-Jie
TI Impact of different continuous fertilizations on the antibiotic
   resistome associated with a subtropical triple-cropping system over one
   decade☆
SO ENVIRONMENTAL POLLUTION
LA English
DT Article
DE Antibiotic resistance gene; Metagenome; Mobile genetic elements;
   Viruses; Chicken manure
ID RESISTANCE GENES; SEWAGE-SLUDGE; BACTERIAL COMMUNITIES; MICROBIAL
   DIVERSITY; MANURE APPLICATION; SOIL; PRODUCTIVITY; ABUNDANCE; RATES;
   FATE
AB The prevalence of antibiotic resistance genes (ARGs) in agricultural soils has garnered significant attention. However, the long-term impacts of various nitroge (N)-substitution fertilization regimes on the distribution of soil ARGs and their dominant drivers in a subtropical triple-cropping system remain largely unexplored. This study employed a metagenomic approach to analyze soil ARGs, microbial communities, mobile genetic elements (MGEs), and viruses from a maize-maize-cabbage rotation field experiment with five different fertilization regimes. Soil samples were collected in 2012 and 2021. A total of 615 unique ARG subtypes were identified, with multidrug, bacitracin, and rifamycin resistance genes being the most abundant. Notably, ARG types. the continuous application of fresh chicken manure (CM) over 10 years significantly increased both the count of unique ARG subtypes and the total ARG abundance compared to other fertilization regimes, such as inorganic fertilizer and composted chicken manure. Specifically, the abundance of genes associated with antibiotic target replacement (e.g., sul1 and sul2) in the CM-treated soil rose by 8.83-fold from 2021 to 2012. Our random forest analysis revealed that the abundance of three MGEs (QacEdelta, plasmids, and IstB), two viral families (Myoviridae and Podoviridae), two bacterial phyla (Chloroflexi and Planctomycetes), and two environmental factors (pH and soil organic matter (SOM)) significantly influenced the distribution of ARGs. Furthermore, variance decomposition analysis underscored the critical roles of the three MGEs and the two viral families in the dissemination of ARGs, suggesting that horizontal gene transfer (HGT) may play a key role in ARG spread. These findings enhance our understanding of how different fertilization practices influence ARG dissemination in subtropical triple-cropping agroecosystems over the long term and provide valuable insights for optimizing fertilization management strategies.
C1 [Zheng, Jin; Li, Ya-Ying; Lu, Yu-Sheng; Wang, Dan; Liu, Chong; Peng, Huan-Long; Shi, Chao-Hong; Xie, Kai-Zhi; Zhang, Kun; Sun, Li-Li; Zhou, Chang-Min; Gu, Wen-Jie] Guangdong Acad Agr Sci, Inst Agr Resources & Environm, Guangzhou 510640, Peoples R China.
   [Zheng, Jin; Li, Ya-Ying; Lu, Yu-Sheng; Wang, Dan; Liu, Chong; Peng, Huan-Long; Shi, Chao-Hong; Xie, Kai-Zhi; Zhang, Kun; Sun, Li-Li; Zhou, Chang-Min; Gu, Wen-Jie] Minist Agr & Rural Affairs, Guangdong Engn Res Ctr Soil Microbes & Cultivated, Key Lab Plant Nutr & Fertilizer South Reg, Guangdong Key Lab Nutrient Cycling & Farmland Cons, Guangzhou 510640, Peoples R China.
   [Gu, Wen-Jie] Maoming Branch, Guangdong Lab Lingnan Modern Agr, Maoming 525000, Peoples R China.
   [Li, Ya-Ying; Gu, Wen-Jie] Guangdong Acad Agr Sci, State Key Lab Swine & Poultry Breeding Ind, Guangzhou, Peoples R China.
C3 Guangdong Academy of Agricultural Sciences; Guangdong Laboratory for
   Lingnan Modern Agriculture; Guangdong Academy of Agricultural Sciences
RP Gu, WJ (corresponding author), Guangdong Acad Agr Sci, Inst Agr Resources & Environm, Guangzhou 510640, Peoples R China.
EM guwenjie0818@163.com
RI Li, Yaying Eileen/JDD-4996-2023; Sun, lili/GQH-2057-2022; Liu,
   Chong/JED-3213-2023
OI Liu, Chong/0000-0001-5268-4967
FU National Natural Science Foundation of China [42307185, 41807031];
   Key-Area Research and Development Program of Guangdong Province
   [2023B0202020001]; Innovation Project of the Technology Platform of the
   Institute of Agricultural Resources and Environment, GDAAS [ZHS2023-02];
   Special Fund for Scientific Innovation Strategy Construction of
   High-level Academy of Agriculture Science [R2020PY-JG012, R2021YJ-QG007,
   R2021QD-030, R2023PY-JX019]; Science and Technology Program of Guangzhou
   China [2023A04J0925]; National Key Technology Research and Development
   Program of China [2023YFD1702200]; Low carbon agriculture and carbon
   neutralization Research Center [XT202220]; Science and Technology
   Planning Project of Guang-dong Province [2021B1212050020]; Agricultural
   competitive industry discipline team building project of Guangdong
   Academy of Agricultural Sciences [202121TD]
FX This work was supported financially by the National Natural Science
   Foundation of China (42307185, 41807031) , Key-Area Research and
   Development Program of Guangdong Province (2023B0202020001) , Innovation
   Project of the Technology Platform of the Institute of Agri-cultural
   Resources and Environment, GDAAS (ZHS2023-02) , Special Fund for
   Scientific Innovation Strategy Construction of High-level Academy of
   Agriculture Science (R2020PY-JG012, R2021YJ-QG007, R2021QD-030,
   R2023PY-JX019) , Science and Technology Program of Guangzhou China
   (2023A04J0925) , The National Key Technology Research and Development
   Program of China (2023YFD1702200) , Low carbon agriculture and carbon
   neutralization Research Center (XT202220) , The Science and Technology
   Planning Project of Guang-dong Province (2021B1212050020) , Agricultural
   competitive industry discipline team building project of Guangdong
   Academy of Agricultural Sciences (202121TD) .
CR Bahram M, 2018, NATURE, V560, P233, DOI 10.1038/s41586-018-0386-6
   Bankevich A, 2012, J COMPUT BIOL, V19, P455, DOI 10.1089/cmb.2012.0021
   Bastian Mathieu, 2009, [No title captured], V3, P361
   Berendonk TU, 2015, NAT REV MICROBIOL, V13, P310, DOI 10.1038/nrmicro3439
   Blair JMA, 2015, NAT REV MICROBIOL, V13, P42, DOI 10.1038/nrmicro3380
   Buchfink B, 2015, NAT METHODS, V12, P59, DOI 10.1038/nmeth.3176
   Chang EH, 2007, SOIL SCI PLANT NUTR, V53, P132, DOI 10.1111/j.1747-0765.2007.00122.x
   Chen CQ, 2017, SCI TOTAL ENVIRON, V580, P1175, DOI 10.1016/j.scitotenv.2016.12.075
   Chen ML, 2021, ENVIRON SCI TECHNOL, V55, P13881, DOI 10.1021/acs.est.1c03847
   Chen QL, 2019, TRENDS PLANT SCI, V24, P530, DOI 10.1016/j.tplants.2019.02.010
   Chen QL, 2016, ENVIRON INT, V92-93, P1, DOI 10.1016/j.envint.2016.03.026
   Chen SM, 2019, MICROBIOME, V7, DOI 10.1186/s40168-019-0750-2
   Dang CY, 2020, ENVIRON INT, V136, DOI 10.1016/j.envint.2019.105449
   Darby EM, 2023, NAT REV MICROBIOL, V21, P280, DOI 10.1038/s41579-022-00820-y
   Debroas D, 2019, ISME J, V13, P2856, DOI 10.1038/s41396-019-0478-9
   Delgado-Baquerizo M, 2020, NAT ECOL EVOL, V4, P210, DOI 10.1038/s41559-019-1084-y
   Du S, 2020, SCI TOTAL ENVIRON, V712, DOI 10.1016/j.scitotenv.2019.136418
   Fahrenfeld N, 2014, ENVIRON SCI TECHNOL, V48, P2643, DOI 10.1021/es404988k
   Forsberg KJ, 2014, NATURE, V509, P612, DOI 10.1038/nature13377
   Fu LM, 2012, BIOINFORMATICS, V28, P3150, DOI 10.1093/bioinformatics/bts565
   Gao FZ, 2022, ENVIRON POLLUT, V312, DOI 10.1016/j.envpol.2022.119978
   Gao SM, 2020, MICROBIOME, V8, DOI 10.1186/s40168-020-00848-3
   Goldstein BP, 2014, J ANTIBIOT, V67, P625, DOI 10.1038/ja.2014.107
   Guo JR, 2021, MICROBIOME, V9, DOI 10.1186/s40168-020-00990-y
   Guron GKP, 2019, MSPHERE, V4, DOI 10.1128/mSphere.00239-19
   Hartmann M, 2015, ISME J, V9, P1177, DOI 10.1038/ismej.2014.210
   Heuer H, 2011, CURR OPIN MICROBIOL, V14, P236, DOI 10.1016/j.mib.2011.04.009
   Huson DH, 2011, GENOME RES, V21, P1552, DOI 10.1101/gr.120618.111
   Hyatt D, 2010, BMC BIOINFORMATICS, V11, DOI 10.1186/1471-2105-11-119
   Jang HB, 2019, NAT BIOTECHNOL, V37, P632, DOI 10.1038/s41587-019-0100-8
   Jia BF, 2017, NUCLEIC ACIDS RES, V45, pD566, DOI 10.1093/nar/gkw1004
   Johnson TA, 2016, MBIO, V7, DOI 10.1128/mBio.02214-15
   Joy SR, 2013, ENVIRON SCI TECHNOL, V47, P12081, DOI 10.1021/es4026358
   Kielak A, 2008, FEMS MICROBIOL ECOL, V63, P372, DOI 10.1111/j.1574-6941.2007.00428.x
   Kim KR, 2011, WATER AIR SOIL POLL, V214, P163, DOI 10.1007/s11270-010-0412-2
   Kirchman DL, 2018, P NATL ACAD SCI USA, V115, P445, DOI 10.1073/pnas.1720765115
   Köninger J, 2021, AGR SYST, V194, DOI 10.1016/j.agsy.2021.103251
   Kools SAE, 2008, REGUL TOXICOL PHARM, V50, P59, DOI 10.1016/j.yrtph.2007.06.003
   Kumar A, 2005, ADV DRUG DELIVER REV, V57, P1486, DOI 10.1016/j.addr.2005.04.004
   Le D, 2021, MBIO, V12, DOI 10.1128/mBio.00676-21
   Li HN, 2020, CHEM ENG J, V400, DOI 10.1016/j.cej.2020.125866
   Li TT, 2022, J HAZARD MATER, V439, DOI 10.1016/j.jhazmat.2022.129704
   Li Y, 2023, J HAZARD MATER, V456, DOI 10.1016/j.jhazmat.2023.131706
   Liu LM, 2022, SCI TOTAL ENVIRON, V844, DOI 10.1016/j.scitotenv.2022.157226
   Liu WB, 2021, J HAZARD MATER, V401, DOI 10.1016/j.jhazmat.2020.123399
   Luo JP, 2023, SOIL BIOL BIOCHEM, V177, DOI 10.1016/j.soilbio.2022.108922
   Maurya AP, 2021, ENVIRON SCI POLLUT R, V28, P12178, DOI 10.1007/s11356-020-12171-3
   McCann CM, 2019, ENVIRON INT, V125, P497, DOI 10.1016/j.envint.2019.01.034
   Munera-Echeverri JL, 2018, SCI TOTAL ENVIRON, V642, P190, DOI 10.1016/j.scitotenv.2018.06.017
   Nayfach S, 2021, NAT BIOTECHNOL, V39, P578, DOI 10.1038/s41587-020-00774-7
   Newton RJ, 2011, MICROBIOL MOL BIOL R, V75, P14, DOI 10.1128/MMBR.00028-10
   Ninh HT, 2015, PLANT SOIL, V386, P223, DOI 10.1007/s11104-014-2223-5
   O'Connor S, 2007, TRAC-TREND ANAL CHEM, V26, P456, DOI 10.1016/j.trac.2007.02.007
   Olm MR, 2017, ISME J, V11, P2864, DOI 10.1038/ismej.2017.126
   Perreten V, 2003, ANTIMICROB AGENTS CH, V47, P1169, DOI 10.1128/AAC.47.3.1169-1172.2003
   Ren N, 2020, FRONT MICROBIOL, V11, DOI 10.3389/fmicb.2020.01948
   Rhouma M, 2021, CRIT REV FOOD SCI, V61, P3279, DOI 10.1080/10408398.2020.1798345
   Soil Survey Staff, 2010, Keys to Soil Taxonomy, Veleventh
   Su JQ, 2015, ENVIRON SCI TECHNOL, V49, P7356, DOI 10.1021/acs.est.5b01012
   Sundara B, 2002, FIELD CROP RES, V77, P43, DOI 10.1016/S0378-4290(02)00048-5
   Tao L, 2019, CATENA, V174, P227, DOI 10.1016/j.catena.2018.11.023
   Udikovic-Kolic N, 2014, P NATL ACAD SCI USA, V111, P15202, DOI 10.1073/pnas.1409836111
   Van Boeckel TP, 2019, SCIENCE, V365, P1266, DOI 10.1126/science.aaw1944
   van der Heijden MGA, 2008, ECOL LETT, V11, P296, DOI 10.1111/j.1461-0248.2007.01139.x
   Wan JX, 2021, FRONT MICROBIOL, V12, DOI 10.3389/fmicb.2021.621126
   Wang JL, 2020, SCI TOTAL ENVIRON, V744, DOI 10.1016/j.scitotenv.2020.140997
   Xia H, 2019, ENVIRON POLLUT, V252, P1068, DOI 10.1016/j.envpol.2019.06.048
   Xie WY, 2018, SOIL BIOL BIOCHEM, V122, P111, DOI 10.1016/j.soilbio.2018.04.009
   Xie WY, 2016, ENVIRON SCI TECHNOL, V50, P12602, DOI 10.1021/acs.est.6b02138
   Yang QX, 2017, ENVIRON POLLUT, V229, P188, DOI 10.1016/j.envpol.2017.05.073
   Yang QX, 2016, J ENVIRON SCI HEAL B, V51, P14, DOI 10.1080/03601234.2015.1080481
   Yang Y, 2016, BIOINFORMATICS, V32, P2346, DOI 10.1093/bioinformatics/btw136
   Yashiro E, 2016, APPL ENVIRON MICROB, V82, P6303, DOI 10.1128/AEM.01170-16
   Zhalnina K, 2015, MICROB ECOL, V69, P395, DOI 10.1007/s00248-014-0530-2
   Zhang FL, 2018, ENVIRON SCI POLLUT R, V25, P9547, DOI 10.1007/s11356-018-1251-8
   Zhang QQ, 2015, ENVIRON SCI TECHNOL, V49, P6772, DOI 10.1021/acs.est.5b00729
   Zhang Q, 2013, PLOS ONE, V8, DOI [10.1371/journal.pone.0076937, 10.1371/journal.pone.0082677]
   Zhang WG, 2021, SCI TOTAL ENVIRON, V771, DOI 10.1016/j.scitotenv.2020.144848
   Zhang XX, 2011, ENVIRON SCI TECHNOL, V45, P2598, DOI 10.1021/es103672x
   Zhang Y, 2021, SCI TOTAL ENVIRON, V786, DOI 10.1016/j.scitotenv.2021.147361
   Zhao FK, 2022, SCI TOTAL ENVIRON, V808, DOI 10.1016/j.scitotenv.2021.152056
   Zhao X, 2017, SCI TOTAL ENVIRON, V593, P10, DOI 10.1016/j.scitotenv.2017.03.062
   Zhong WH, 2010, PLANT SOIL, V326, P511, DOI 10.1007/s11104-009-9988-y
   Zhou YY, 2023, NAT COMMUN, V14, DOI 10.1038/s41467-023-43926-4
   Zhu YG, 2013, P NATL ACAD SCI USA, V110, P3435, DOI 10.1073/pnas.1222743110
NR 85
TC 9
Z9 9
U1 19
U2 72
PU ELSEVIER SCI LTD
PI London
PA 125 London Wall, London, ENGLAND
SN 0269-7491
EI 1873-6424
J9 ENVIRON POLLUT
JI Environ. Pollut.
PD FEB 15
PY 2025
VL 367
AR 125564
DI 10.1016/j.envpol.2024.125564
EA DEC 2024
PG 14
WC Environmental Sciences
WE Science Citation Index Expanded (SCI-EXPANDED)
SC Environmental Sciences & Ecology
GA S7R3X
UT WOS:001400144500001
PM 39716502
DA 2026-05-21
ER

PT J
AU Lu, LC
   Pan, CY
   Fu, LL
   Zhao, LX
   Wang, HY
   Yao, WM
   Yang, M
AF Lu, Lingcan
   Pan, Chenyuan
   Fu, Lele
   Zhao, Lixia
   Wang, Hai-yan
   Yao, Weimin
   Yang, Ming
TI Subchronic exposure to environmental levels of fluoxetine disturbs gut
   microbiota-mediated intestinal barrier homeostasis and triggers delayed
   feeding response in zebrafish (Danio rerio)
SO COMPARATIVE BIOCHEMISTRY AND PHYSIOLOGY C-TOXICOLOGY & PHARMACOLOGY
LA English
DT Article
DE Selective serotonin reuptake inhibitor; Pharmaceuticals; Intestinal
   toxicity; Multi-omics analysis; Antibiotic resistance genes;
   Inter-generational effect
ID SEROTONIN REUPTAKE INHIBITORS; ANTIDEPRESSANT FLUOXETINE; SHORT-TERM;
   RESISTANCE; DRUGS; ACTIVATION; EXPRESSION; BEHAVIOR; IMPACT; MODEL
AB Fluoxetine (FLX), a selective serotonin reuptake inhibitor, is frequently detected in aquatic environments because of its widespread use and inefficient removal by sewage treatment. Long-term FLX residues may induce chronic effects in non-target aquatic organisms. The intestine is a key metabolic and immune organ in fish, and may be affected by prolonged FLX exposure. However, studies on FLX-induced intestinal toxicity and its underlying molecular mechanisms are scarce. In the present study, adult female zebrafish were exposed to environmentally relevant FLX concentrations for 28 days, and subchronic toxic effects were assessed using an integrated approach combining physio-biochemical, behavioral, pathological, and multi-omics analyses. The results showed that the 28-day FLX exposure reduced the adult fish condition factor and altered feeding behavior. Notably, maternal FLX increased F1 offspring mortality and decreased the hatching rate, body length, and heart rate. In FLX-exposed adult intestines, goblet cell villus height was reduced and oxidative stress was induced, and transcriptome analysis revealed differentially expressed genes enriched in metabolism, neurodegenerative disease, and circadian rhythm pathways. Additionally, 16S rRNA and metagenomic sequencing showed FLX decreased gut microbiota alpha-diversity, altered community composition and assembly process, and enhanced antibiotic resistance genes. These findings highlight the dual threats of pharmaceutical pollution to ecological and public health, and provide support for the formulation of environmental and health protection measures.
C1 [Lu, Lingcan; Zhao, Lixia; Yao, Weimin] Minist Nat Resources, Key Lab Marine Ecol Monitoring & Restorat Technol, Shanghai 201206, Peoples R China.
   [Lu, Lingcan; Pan, Chenyuan; Fu, Lele; Yang, Ming] Shanghai Univ, Sch Environm & Chem Engn, Shanghai 200444, Peoples R China.
   [Wang, Hai-yan] Beijing Challenge Biotechnol Co Ltd, Beijing 100084, Peoples R China.
C3 Ministry of Natural Resources of the People's Republic of China;
   Shanghai University
RP Yao, WM (corresponding author), Minist Nat Resources, Key Lab Marine Ecol Monitoring & Restorat Technol, Shanghai 201206, Peoples R China.; Yang, M (corresponding author), Shanghai Univ, Sch Environm & Chem Engn, Shanghai 200444, Peoples R China.
EM ywm@ecs.mnr.gov.cn; mingyang@shu.edu.cn
FU National Natural Science Foundation of China [32571894]; Open fund of
   Key Laboratory of Marine Ecological Monitoring and Restoration
   Technologies, MNR, China [MEMRT202412, MEMRT202305]
FX This work was supported by the National Natural Science Foundation of
   China (No. 32571894) , and the Open fund of Key Laboratory of Marine
   Ecological Monitoring and Restoration Technologies, MNR, China
   (MEMRT202412, MEMRT202305) .
CR Arnold SE, 2018, NAT REV NEUROL, V14, P168, DOI 10.1038/nrneurol.2017.185
   Arvans DL, 2005, AM J PHYSIOL-GASTR L, V288, pG696, DOI 10.1152/ajpgi.00206.2004
   Binda C, 2018, DIGEST LIVER DIS, V50, P421, DOI 10.1016/j.dld.2018.02.012
   Bohnert JA, 2011, J ANTIMICROB CHEMOTH, V66, P2057, DOI 10.1093/jac/dkr258
   Buchfink B, 2015, NAT METHODS, V12, P59, DOI 10.1038/nmeth.3176
   Cha HR, 2010, J IMMUNOL, V184, P6799, DOI 10.4049/jimmunol.0902944
   Chabenat A, 2021, CHEMOSPHERE, V277, DOI 10.1016/j.chemosphere.2021.130169
   Chang XL, 2020, ENVIRON POLLUT, V259, DOI 10.1016/j.envpol.2019.113846
   Chen HX, 2018, ECOTOX ENVIRON SAFE, V160, P104, DOI 10.1016/j.ecoenv.2018.04.061
   Chen Z, 2020, ECOTOX ENVIRON SAFE, V197, DOI 10.1016/j.ecoenv.2020.110608
   Correia D, 2023, SCI TOTAL ENVIRON, V857, DOI 10.1016/j.scitotenv.2022.159486
   Cui JN, 2024, ENVIRON SCI TECHNOL, V58, P21966, DOI 10.1021/acs.est.4c07427
   Cussotto S, 2019, PSYCHOPHARMACOLOGY, V236, P1671, DOI 10.1007/s00213-018-5006-5
   de Farias NO, 2020, COMP BIOCHEM PHYS C, V237, DOI 10.1016/j.cbpc.2020.108836
   Djordjevic J, 2011, EUR J PHARMACOL, V659, P61, DOI 10.1016/j.ejphar.2011.03.003
   Duarte IA, 2019, MAR ENVIRON RES, V147, P24, DOI 10.1016/j.marenvres.2019.04.002
   Esikova TZ, 2002, APPL BIOCHEM MICRO+, V38, P226, DOI 10.1023/A:1015463122840
   Fagiani F, 2022, SIGNAL TRANSDUCT TAR, V7, DOI 10.1038/s41392-022-00899-y
   Forbes JM, 2013, PHYSIOL REV, V93, P137, DOI 10.1152/physrev.00045.2011
   Forns J, 2019, J AFFECT DISORDERS, V249, P242, DOI 10.1016/j.jad.2019.02.010
   Gashaw M, 2021, INFECT DRUG RESIST, V14, P1875, DOI 10.2147/IDR.S305992
   Gonzalez-Rey M, 2013, ENVIRON POLLUT, V173, P200, DOI 10.1016/j.envpol.2012.10.018
   Grundy SM, 2005, CIRCULATION, V112, P2735, DOI 10.1161/CIRCULATIONAHA.105.169404
   Halford JCG, 2005, CURR DRUG TARGETS, V6, P201, DOI 10.2174/1389450053174550
   Haneishi Y, 2023, INT J MOL SCI, V24, DOI 10.3390/ijms24043817
   HARPER AE, 1970, PHYSIOL REV, V50, P428, DOI 10.1152/physrev.1970.50.3.428
   Hawash HB, 2023, J WATER PROCESS ENG, V52, DOI 10.1016/j.jwpe.2023.103490
   Hendrick V, 2003, AM J PSYCHIAT, V160, P993, DOI 10.1176/appi.ajp.160.5.993
   Hillhouse TM, 2015, EXP CLIN PSYCHOPHARM, V23, P1, DOI 10.1037/a0038550
   Huang YH, 2020, DIGEST DIS SCI, V65, P431, DOI 10.1007/s10620-019-05802-4
   Hyatt D, 2010, BMC BIOINFORMATICS, V11, DOI 10.1186/1471-2105-11-119
   Jin M, 2018, ENVIRON INT, V120, P421, DOI 10.1016/j.envint.2018.07.046
   Johnson ME, 2018, NEUROTOXICOLOGY, V65, P174, DOI 10.1016/j.neuro.2018.02.013
   Karadayi M., 2021, MICROBIAL COMMUNITIE
   Kechiche S, 2021, ENVIRON POLLUT, V270, DOI 10.1016/j.envpol.2020.116056
   Kellner M, 2015, AQUAT TOXICOL, V158, P165, DOI 10.1016/j.aquatox.2014.11.003
   Kim J.R., 2020, PREDICTORS PSYCHIATR, DOI [10.21203/rs.3.rs-59380/v1, DOI 10.21203/RS.3.RS-59380/V1]
   Kim YC, 2015, J CLIN INVEST, V125, P25, DOI 10.1172/JCI73939
   Lalji Hasnain M, 2021, J Affect Disord Rep, V6, P100205, DOI [10.1016/j.jadr.2021.100205, 10.1016/j.jadr.2021.100205]
   Lee CS, 2010, BASIC CLIN PHARMACOL, V106, P446, DOI 10.1111/j.1742-7843.2009.00509.x
   Lee Yu-Bin, 2025, Biomed Pharmacother, V182, P117748, DOI [10.1016/j.biopha.2024.117748, 10.1016/j.biopha.2024.117748]
   Lin HK, 2022, ENVIRON POLLUT, V312, DOI 10.1016/j.envpol.2022.120029
   Liu CS, 2016, APPL MICROBIOL BIOT, V100, P1421, DOI 10.1007/s00253-015-7039-6
   Liu SR, 2024, INT J MOL SCI, V25, DOI 10.3390/ijms25158208
   Lukic I, 2019, TRANSL PSYCHIAT, V9, DOI 10.1038/s41398-019-0466-x
   Maier L, 2018, NATURE, V555, P623, DOI 10.1038/nature25979
   Malago JJ, 2002, CELL STRESS CHAPERON, V7, P191, DOI 10.1379/1466-1268(2002)007<0191:THSRAC>2.0.CO;2
   Martin JM, 2017, ENVIRON POLLUT, V222, P592, DOI 10.1016/j.envpol.2016.10.010
   Martinez JL, 2009, P ROY SOC B-BIOL SCI, V276, P2521, DOI 10.1098/rspb.2009.0320
   Moeller AH, 2020, PHILOS T R SOC B, V375, DOI 10.1098/rstb.2019.0597
   Mole RA, 2019, ENVIRON POLLUT, V250, P1019, DOI 10.1016/j.envpol.2019.04.118
   Montgomery AB, 2021, ENVIRON SCI TECH LET, V8, P890, DOI 10.1021/acs.estlett.1c00426
   Nahon E, 2005, FEBS LETT, V579, P5105, DOI 10.1016/j.febslet.2005.08.020
   Noureldein MH, 2018, MICROB PATHOGENESIS, V118, P98, DOI 10.1016/j.micpath.2018.03.021
   Olorocisimo JP, 2023, NEUROPHARMACOLOGY, V225, DOI 10.1016/j.neuropharm.2022.109401
   Magno LDP, 2015, PHARMACOL BIOCHEM BE, V135, P169, DOI 10.1016/j.pbb.2015.05.014
   Pan CY, 2018, CHEMOSPHERE, V205, P8, DOI 10.1016/j.chemosphere.2018.04.082
   Qiu WH, 2017, TOXICOL APPL PHARM, V322, P1, DOI 10.1016/j.taap.2017.03.002
   Santos N, 2023, ENVIRON SCI POLLUT R, V30, P63776, DOI 10.1007/s11356-023-26799-4
   Scaldaferri F, 2012, J CLIN GASTROENTEROL, V46, pS12, DOI 10.1097/MCG.0b013e31826ae849
   Sehonova P, 2018, SCI TOTAL ENVIRON, V631-632, P789, DOI 10.1016/j.scitotenv.2018.03.076
   Shin NR, 2015, TRENDS BIOTECHNOL, V33, P496, DOI 10.1016/j.tibtech.2015.06.011
   Sims KC, 2019, J TOXICOL ENV HEAL A, V82, P142, DOI 10.1080/15287394.2019.1571465
   Singer ML, 2016, PEERJ, V4, DOI 10.7717/peerj.2352
   Stagaman K, 2020, LAB ANIMAL, V49, P201, DOI 10.1038/s41684-020-0573-6
   Stanley JK, 2007, CHEMOSPHERE, V69, P9, DOI 10.1016/j.chemosphere.2007.04.080
   Stosik M, 2023, FISH SHELLFISH IMMUN, V133, DOI 10.1016/j.fsi.2023.108572
   Sujitha M, 2025, ECOTOXICOLOGY, V34, P818, DOI 10.1007/s10646-025-02881-0
   Szyller J, 2021, OXID MED CELL LONGEV, V2021, DOI 10.1155/2021/6678457
   Vancamelbeke M, 2017, EXPERT REV GASTROENT, V11, P821, DOI 10.1080/17474124.2017.1343143
   Vera-Chang MN, 2019, TOXICOL APPL PHARM, V382, DOI 10.1016/j.taap.2019.114742
   Wei ML, 2022, BIOMED PHARMACOTHER, V153, DOI 10.1016/j.biopha.2022.113268
   Weinberger J, 2014, AQUAT TOXICOL, V151, P77, DOI 10.1016/j.aquatox.2013.10.012
   Wu MH, 2017, AQUAT TOXICOL, V192, P274, DOI 10.1016/j.aquatox.2017.09.027
   Wu MH, 2017, ENVIRON SCI POLLUT R, V24, P20291, DOI 10.1007/s11356-017-9293-x
   Yan ZH, 2020, AQUAT TOXICOL, V226, DOI 10.1016/j.aquatox.2020.105581
   Yang Songwei, 2021, J Inflamm Res, V14, P3171, DOI [10.2147/jir.s318327, 10.2147/JIR.S318327]
   Yao Y, 2022, CRIT REV FOOD SCI, V62, P1, DOI 10.1080/10408398.2020.1854675
   Zhang TX, 2023, ENVIRON SCI TECHNOL, V57, P1028, DOI 10.1021/acs.est.2c04765
   Zhang X, 2023, INT J MOL SCI, V24, DOI 10.3390/ijms24087521
   Zhang YL, 2023, SCI TOTAL ENVIRON, V857, DOI 10.1016/j.scitotenv.2022.159429
   Zindler F, 2020, ENVIRON SCI TECHNOL, V54, P4200, DOI 10.1021/acs.est.9b07618
NR 82
TC 0
Z9 0
U1 0
U2 0
PU ELSEVIER SCIENCE INC
PI NEW YORK
PA STE 800, 230 PARK AVE, NEW YORK, NY 10169 USA
SN 1532-0456
EI 1878-1659
J9 COMP BIOCHEM PHYS C
JI Comp. Biochem. Physiol. C-Toxicol. Pharmacol.
PD AUG
PY 2026
VL 306
AR 110551
DI 10.1016/j.cbpc.2026.110551
PG 14
WC Biochemistry & Molecular Biology; Endocrinology & Metabolism;
   Toxicology; Zoology
WE Science Citation Index Expanded (SCI-EXPANDED)
SC Biochemistry & Molecular Biology; Endocrinology & Metabolism;
   Toxicology; Zoology
GA HP8KA
UT WOS:001759830000001
PM 42055201
DA 2026-05-21
ER

PT J
AU Borsetto, C
   Raguideau, S
   Travis, E
   Kim, DW
   Lee, DH
   Bottrill, A
   Stark, R
   Song, LJ
   Cha, CJ
   Pearson, J
   Quince, C
   Singer, AC
   Wellington, EMH
AF Borsetto, Chiara
   Raguideau, Sebastien
   Travis, Emma
   Kim, Dae-Wi
   Lee, Do-Hoon
   Bottrill, Andrew
   Stark, Richard
   Song, Lijiang
   Cha, Chang-Jun
   Pearson, Jonathan
   Quince, Christopher
   Singer, Andrew C.
   Wellington, Elizabeth M. H.
TI Impact of sulfamethoxazole on a riverine microbiome
SO WATER RESEARCH
LA English
DT Article
DE Flumes; Sulfamethoxazole; Antimicrobial resistance; Metagenomics;
   Metaproteomics; PNEC
ID ANTIBIOTIC-RESISTANCE GENES; WATER TREATMENT PLANTS; SULFONAMIDE
   RESISTANCE; ESCHERICHIA-COLI; WASTE-WATER; ENVIRONMENT; BACTERIA;
   PHARMACEUTICALS; PERSISTENCE; PREVALENCE
AB The continued emergence of bacterial pathogens presenting antimicrobial resistance is widely recognised as a global health threat and recent attention focused on potential environmental reservoirs of antibiotic resistance genes (ARGs). Freshwater environments such as rivers represent a potential hotspot for ARGs and antibiotic resistant bacteria as they are receiving systems for effluent discharges from wastewater treatment plants (WWTPs). Effluent also contains low levels of different antimicrobials including antibiotics and biocides. Sulfonamides are antibacterial chemicals widely used in clinical, veterinary and agricultural settings and are frequently detected in sewage sludge and manure in addition to riverine ecosystems. The impact of such exposure on ARG prevalence and diversity is unknown, so the aim of this study was to investigate the release of a sublethal concentration of the sulfonamide compound sulfamethoxazole (SMX) on the river bacterial microbiome using a flume system. This system was a semi-natural in vitro flume using river water (30 L) and sediment (6 kg) with circulation to mimic river flow. A combination of 'omics' approaches were conducted to study the impact of SMX exposure on the microbiomes within the flumes. Metagenomic analysis showed that the addition of low concentrations of SMX (<4 mu g L-1) had a limited effect on the bacterial resistome in the water fraction only, with no impact observed in the sediment. Metaproteomics did not show differences in ARGs expression with SMX exposure in water. Overall, the river bacterial community was resilient to short term exposure to sub-lethal concentrations of SMX which mimics the exposure such communities experience downstream of WWTPs throughout the year.
C1 [Borsetto, Chiara; Travis, Emma; Bottrill, Andrew; Stark, Richard; Wellington, Elizabeth M. H.] Univ Warwick, Sch Life Sci, Coventry, W Midlands, England.
   [Raguideau, Sebastien; Quince, Christopher] Univ Warwick, Warwick Med Sch, Coventry, W Midlands, England.
   [Kim, Dae-Wi; Lee, Do-Hoon; Cha, Chang-Jun] Chung Ang Univ, Dept Syst Biotechnol, Anseong, South Korea.
   [Kim, Dae-Wi; Lee, Do-Hoon; Cha, Chang-Jun] Chung Ang Univ, Ctr Antibiot Resistome, Anseong, South Korea.
   [Song, Lijiang] Univ Warwick, Dept Chem, Coventry, W Midlands, England.
   [Pearson, Jonathan] Univ Warwick, Sch Engn, Coventry, W Midlands, England.
   [Singer, Andrew C.] UK Ctr Ecol & Hydrol, Wallingford, Oxon, England.
C3 University of Warwick; University of Warwick; Chung Ang University;
   Chung Ang University; University of Warwick; University of Warwick; UK
   Centre for Ecology & Hydrology (UKCEH)
RP Borsetto, C (corresponding author), Univ Warwick, Sch Life Sci, Coventry, W Midlands, England.
EM C.Borsetto@warwick.ac.uk
RI Singer, Andrew/B-3398-2010; Borsetto, Chiara/AAA-7315-2022; Bottrill,
   Andrew/ABD-1459-2021; Kim, Dae-Wi/JZD-5820-2024
OI Borsetto, Chiara/0000-0003-4848-9522; Raguideau,
   Sebastien/0000-0001-8727-2604; Bottrill, Andrew/0000-0002-5182-3643;
   Kim, Dae-Wi/0000-0002-5208-300X; Lee, Do-Hoon/0000-0001-5816-3097
FU Natural Environment Research Council [NE/N019857/1, NE/N019687/1,
   NE/S013539/1, NE/S008721/1, NE/T013230/1]; MRC UK-KOREA [MC_PC_18014];
   Korea Health Technology R&D Project through the Korea Health Industry
   Development Institute (KHIDI) - Ministry of Health & Welfare, Republic
   of Korea [HI18C2063]; Natural Environment Research Council
   [NE/N019687/1, NE/N019857/1] Funding Source: researchfish; NERC
   [NE/S013539/1, NE/N019687/1, NE/N019857/1, NE/T013230/1, NE/N019687/2,
   NE/S008721/1] Funding Source: UKRI
FX This work was supported by the Natural Environment Research Council
   (grant numbers NE/N019857/1, NE/N019687/1, NE/S013539/1, NE/S008721/1,
   NE/T013230/1); the MRC UK-KOREA (grant number MC_PC_18014); the Korea
   Health Technology R&D Project through the Korea Health Industry
   Development Institute (KHIDI), funded by the Ministry of Health &
   Welfare, Republic of Korea (grant number: HI18C2063).
CR Achari A, 1997, NAT STRUCT BIOL, V4, P490, DOI 10.1038/nsb0697-490
   Amos GCA, 2015, ISME J, V9, P1467, DOI 10.1038/ismej.2014.237
   Andersson DI, 2012, DRUG RESIST UPDATE, V15, P162, DOI 10.1016/j.drup.2012.03.005
   [Anonymous], 2014, ENGL SURV PROGR ANT
   Baietto L, 2014, CURR DRUG METAB, V15, P581, DOI 10.2174/1389200215666140605130935
   Baran W, 2011, J HAZARD MATER, V196, P1, DOI 10.1016/j.jhazmat.2011.08.082
   Bengtsson-Palme J, 2016, ENVIRON INT, V86, P140, DOI 10.1016/j.envint.2015.10.015
   Bréchet C, 2014, CLIN INFECT DIS, V58, P1658, DOI 10.1093/cid/ciu190
   Byrne-Bailey KG, 2009, ANTIMICROB AGENTS CH, V53, P696, DOI 10.1128/AAC.00652-07
   Carraro E, 2016, J ENVIRON MANAGE, V168, P185, DOI 10.1016/j.jenvman.2015.11.021
   Chen YH, 2019, WATER RES, V149, P179, DOI 10.1016/j.watres.2018.11.007
   Chow LKM, 2021, J ENVIRON SCI, V99, P21, DOI 10.1016/j.jes.2020.05.030
   Colatriano D., 2015, J VIS EXP, V103
   Cook S, 2020, SCI TOTAL ENVIRON, V749, DOI 10.1016/j.scitotenv.2020.141397
   Cook S, 2020, WATER RES, V170, DOI 10.1016/j.watres.2019.115337
   Corno G, 2014, FRONT MICROBIOL, V5, DOI 10.3389/fmicb.2014.00297
   der Beek TA, 2016, ENVIRON TOXICOL CHEM, V35, P823, DOI 10.1002/etc.3339
   Enne VI, 2001, LANCET, V357, P1325, DOI 10.1016/S0140-6736(00)04519-0
   Fekadu S, 2019, SCI TOTAL ENVIRON, V654, P324, DOI 10.1016/j.scitotenv.2018.11.072
   Gbaguidi-Haore H, 2013, J ANTIMICROB CHEMOTH, V68, P461, DOI 10.1093/jac/dks406
   Gillings M, 2008, J BACTERIOL, V190, P5095, DOI 10.1128/JB.00152-08
   Gillings MR, 2015, ISME J, V9, P1269, DOI 10.1038/ismej.2014.226
   Grave K, 2014, J ANTIMICROB CHEMOTH, V69, P2284, DOI 10.1093/jac/dku106
   Grenni P, 2019, MICROCHEM J, V149, DOI 10.1016/j.microc.2019.103999
   Gullberg E, 2011, PLOS PATHOG, V7, DOI 10.1371/journal.ppat.1002158
   Hanamoto S, 2018, ENVIRON SCI POLLUT R, V25, P1903, DOI 10.1007/s11356-017-0523-z
   K'oreje KO, 2016, CHEMOSPHERE, V149, P238, DOI 10.1016/j.chemosphere.2016.01.095
   Khan FA, 2019, FRONT MICROBIOL, V10, DOI 10.3389/fmicb.2019.00688
   Kümmerer K, 2009, CHEMOSPHERE, V75, P417, DOI 10.1016/j.chemosphere.2008.11.086
   Le Page G, 2018, ENVIRON INT, V115, P397, DOI 10.1016/j.envint.2018.03.032
   Li S, 2018, SCI TOTAL ENVIRON, V615, P906, DOI 10.1016/j.scitotenv.2017.09.328
   Ma LP, 2017, ENVIRON SCI TECHNOL, V51, P5721, DOI 10.1021/acs.est.6b05887
   Masters PA, 2003, ARCH INTERN MED, V163, P402, DOI 10.1001/archinte.163.4.402
   Mortimer M, 2020, ENVIRON INT, V144, DOI 10.1016/j.envint.2020.106053
   Pärnänen KMM, 2019, SCI ADV, V5, DOI 10.1126/sciadv.aau9124
   Patrolecco L, 2018, SCI TOTAL ENVIRON, V640, P1438, DOI 10.1016/j.scitotenv.2018.06.025
   Perreten V, 2003, ANTIMICROB AGENTS CH, V47, P1169, DOI 10.1128/AAC.47.3.1169-1172.2003
   RADSTROM P, 1991, ANTIMICROB AGENTS CH, V35, P1840, DOI 10.1128/AAC.35.9.1840
   Razavi M, 2017, MICROBIOME, V5, DOI 10.1186/s40168-017-0379-y
   Segura PA, 2015, ENVIRON INT, V80, P89, DOI 10.1016/j.envint.2015.04.001
   Singer AC, 2016, FRONT MICROBIOL, V7, DOI 10.3389/fmicb.2016.01728
   Sköld O, 2000, DRUG RESIST UPDATE, V3, P155, DOI 10.1054/drup.2000.0146
   Stanton IC, 2020, COMMUN BIOL, V3, DOI 10.1038/s42003-020-01176-w
   Stedtfeld RD, 2018, FEMS MICROBIOL ECOL, V94, DOI 10.1093/femsec/fiy130
   Tong TL, 2019, ECOTOXICOLOGY, V28, P392, DOI 10.1007/s10646-019-02026-0
   Vila-Costa M, 2017, WATER RES, V115, P309, DOI 10.1016/j.watres.2017.03.007
   Wang FH, 2014, ENVIRON SCI TECHNOL, V48, P9079, DOI 10.1021/es502615e
   Wellington EMH, 2013, LANCET INFECT DIS, V13, P155, DOI 10.1016/S1473-3099(12)70317-1
   World Health Organization, 2018, WHO REP SURV ANT CON, P1
   Zhou LJ, 2013, SCI TOTAL ENVIRON, V452, P365, DOI 10.1016/j.scitotenv.2013.03.010
NR 50
TC 40
Z9 46
U1 8
U2 230
PU PERGAMON-ELSEVIER SCIENCE LTD
PI OXFORD
PA THE BOULEVARD, LANGFORD LANE, KIDLINGTON, OXFORD OX5 1GB, ENGLAND
SN 0043-1354
EI 1879-2448
J9 WATER RES
JI Water Res.
PD AUG 1
PY 2021
VL 201
AR 117382
DI 10.1016/j.watres.2021.117382
EA JUL 2021
PG 11
WC Engineering, Environmental; Environmental Sciences; Water Resources
WE Science Citation Index Expanded (SCI-EXPANDED)
SC Engineering; Environmental Sciences & Ecology; Water Resources
GA TZ2CC
UT WOS:000684282100006
PM 34225233
OA Green Accepted, Green Published, Green Submitted, hybrid
DA 2026-05-21
ER

PT J
AU Zhu, L
   Yuan, L
   Shuai, XY
   Lin, ZJ
   Sun, YJ
   Zhou, ZC
   Meng, LX
   Ju, F
   Chen, H
AF Zhu, Lin
   Yuan, Ling
   Shuai, Xin-Yi
   Lin, Ze-Jun
   Sun, Yu-Jie
   Zhou, Zhen-Chao
   Meng, Ling-Xuan
   Ju, Feng
   Chen, Hong
TI Deciphering basic and key traits of antibiotic resistome in influent and
   effluent of hospital wastewater treatment systems
SO WATER RESEARCH
LA English
DT Article
DE Hospital wastewater treatment system; Metagenomics; Last-resort
   antibiotic resistance gene; Metagenome-assembled genome; Pathogenicity
ID RESISTANCE GENES; MICROBIAL COMMUNITY; BACTERIAL PATHOGENS; SEQUENCE;
   DATABASE; SLUDGE; HOSTS; TOOL
AB Hospital wastewater treatment system (HWTS) is an important source and environmental reservoir of clinically relevant antibiotic resistance genes (ARGs). However, how antibiotic resistome of clinical wastewater changed in HWTS is poorly understood. Herein, the basic quantitative traits (i.e., diversity and abundance) of ARGs in three HWTSs were profiled by metagenomics. In total, 709 ARG subtypes belonging to 20 ARG types were detected with relative abundance ranging from 1.12 x 10(-5) to 7.33 x 10(-1) copies/cell. Notably, most ARGs could not be significantly removed by chlorination treatment in the HWTS. These ARGs were identified to confer resistance to almost all major classes of antibiotics and include ARGs of last-resort antibiotics, such as blaNDM, mcr and tet(X) which were abundantly occurred in HWTS with 19, 5 and 7 variants, respectively. Moreover, qualitative analysis based on metagenome-assembled genome (MAG) analysis revealed that the putative hosts of the identified ARGs were broadly distributed into at least 8 dominant bacterial phyla. Of the 107 ARG-carrying MAGs recovered, 39 encoded multi-antibiotic resistance and 16 belonged to antibiotic resistant pathogens. Further analysis of cooccurrence patterns of ARGs with mobile genetic elements suggested their potential mobility. These key qualitative traits of ARGs provided further information about their phylogeny and genetic context. This study sheds light on the key traits of ARGs associated with resistance dissemination and pathogenicity and health risks of clinical wastewater.
C1 [Zhu, Lin; Yuan, Ling; Shuai, Xin-Yi; Lin, Ze-Jun; Sun, Yu-Jie; Zhou, Zhen-Chao; Meng, Ling-Xuan; Chen, Hong] Zhejiang Univ, Coll Environm & Resource Sci, Dept Environm Engn, Hangzhou 310058, Peoples R China.
   [Chen, Hong] Zhejiang Univ, Minist Educ, Key Lab Environm Remediat & Ecol Hlth, Hangzhou, Peoples R China.
   [Zhu, Lin] Zhejiang Gongshang Univ, Sch Environm Sci & Engn, Hangzhou 310012, Peoples R China.
   [Yuan, Ling; Ju, Feng] Westlake Univ, Res Ctr Ind Future, Sch Engn, Key Lab Coastal Environm & Resources Zhejiang Prov, Hangzhou 310030, Peoples R China.
   [Yuan, Ling; Ju, Feng] Westlake Lab Life Sci & Biomed, Hangzhou 310024, Peoples R China.
C3 Zhejiang University; Zhejiang University; Zhejiang Gongshang University;
   Westlake University; Westlake Laboratory
RP Chen, H (corresponding author), Zhejiang Univ, Coll Environm & Resource Sci, Dept Environm Engn, Hangzhou 310058, Peoples R China.; Ju, F (corresponding author), Westlake Univ, Res Ctr Ind Future, Sch Engn, Key Lab Coastal Environm & Resources Zhejiang Prov, Hangzhou 310030, Peoples R China.
EM jufeng@westlake.edu.cn; chen_hong@zju.edu.cn
RI JU, Feng/I-8437-2016; zhu, lin/IUQ-4367-2023; Zhou,
   Zhenchao/AAT-7305-2021
OI Chen, Hong/0000-0003-3226-4054; Zhou, Zhenchao/0000-0002-9544-6237
FU Natural Science Foundation of China [52270201, 21876147, 51908467];
   Fundamental Research Funds for the Central Universities [226-2022-00084]
FX Acknowledgments This work was supported by the Natural Science
   Foundation of China (52270201, 21876147, 51908467) and Fundamental
   Research Funds for the Central Universities (grant numbers
   226-2022-00084) . The au-thors would like to express their gratitude to
   EditSprings (https:// www.editsprings.com /) for the expert linguistic
   services.
CR Altschul SF, 1997, NUCLEIC ACIDS RES, V25, P3389, DOI 10.1093/nar/25.17.3389
   [Anonymous], 2013, ANT RES THREATS US, DOI DOI 10.15620/CDC:82532
   Bolger AM, 2014, BIOINFORMATICS, V30, P2114, DOI 10.1093/bioinformatics/btu170
   Chaumeil PA, 2020, BIOINFORMATICS, V36, P1925, DOI 10.1093/bioinformatics/btz848
   Che Y, 2019, MICROBIOME, V7, DOI 10.1186/s40168-019-0663-0
   Ellabaan MMH, 2021, NAT COMMUN, V12, DOI 10.1038/s41467-021-22757-1
   Finn RD, 2016, NUCLEIC ACIDS RES, V44, pD279, DOI 10.1093/nar/gkv1344
   Finn RD, 2011, NUCLEIC ACIDS RES, V39, pW29, DOI 10.1093/nar/gkr367
   Forsberg KJ, 2012, SCIENCE, V337, P1107, DOI 10.1126/science.1220761
   He T, 2019, NAT MICROBIOL, V4, P1450, DOI 10.1038/s41564-019-0445-2
   Hernando-Amado S, 2019, NAT MICROBIOL, V4, P1432, DOI 10.1038/s41564-019-0503-9
   Hocquet D, 2016, J HOSP INFECT, V93, P395, DOI 10.1016/j.jhin.2016.01.010
   Hyatt D, 2010, BMC BIOINFORMATICS, V11, DOI 10.1186/1471-2105-11-119
   Jia BF, 2017, NUCLEIC ACIDS RES, V45, pD566, DOI 10.1093/nar/gkw1004
   Ju F, 2019, ISME J, V13, P346, DOI 10.1038/s41396-018-0277-8
   Ju F, 2016, WATER RES, V91, P1, DOI 10.1016/j.watres.2015.11.071
   Kang DWD, 2019, PEERJ, V7, DOI 10.7717/peerj.7359
   Krawczyk PS, 2018, NUCLEIC ACIDS RES, V46, DOI 10.1093/nar/gkx1321
   Kristiansson E, 2011, PLOS ONE, V6, DOI 10.1371/journal.pone.0017038
   Krzywinski M, 2009, GENOME RES, V19, P1639, DOI 10.1101/gr.092759.109
   Kuang D, 2018, FOODBORNE PATHOG DIS, V15, P770, DOI 10.1089/fpd.2018.2468
   Kumarasamy KK, 2010, LANCET INFECT DIS, V10, P597, DOI 10.1016/S1473-3099(10)70143-2
   Langmead B, 2012, NAT METHODS, V9, P357, DOI [10.1038/NMETH.1923, 10.1038/nmeth.1923]
   Letunic I, 2007, BIOINFORMATICS, V23, P127, DOI 10.1093/bioinformatics/btl529
   Li B, 2015, ISME J, V9, P2490, DOI 10.1038/ismej.2015.59
   Li B, 2015, ENVIRON SCI TECHNOL, V49, P10492, DOI 10.1021/acs.est.5b02345
   Li DH, 2015, BIOINFORMATICS, V31, P1674, DOI 10.1093/bioinformatics/btv033
   Li QM, 2021, MICROORGANISMS, V9, DOI 10.3390/microorganisms9040757
   Liang JS, 2020, WATER RES, V168, DOI 10.1016/j.watres.2019.115160
   Liu B, 2019, NUCLEIC ACIDS RES, V47, pD687, DOI 10.1093/nar/gky1080
   Liu YY, 2016, LANCET INFECT DIS, V16, P161, DOI 10.1016/S1473-3099(15)00424-7
   Liu ZB, 2019, ENVIRON INT, V129, P208, DOI 10.1016/j.envint.2019.05.036
   Loudermilk EM, 2022, WATER RES, V213, DOI 10.1016/j.watres.2022.118151
   Luo G, 2017, ENVIRON SCI TECHNOL, V51, P4069, DOI 10.1021/acs.est.6b05100
   Marathe NP, 2019, MICROBIOME, V7, DOI 10.1186/s40168-019-0710-x
   Martínez JL, 2015, NAT REV MICROBIOL, V13, P116, DOI 10.1038/nrmicro3399
   Mejia L, 2021, FOODBORNE PATHOG DIS, V18, P41, DOI 10.1089/fpd.2020.2808
   Morrison L, 2020, Gastrointestinal Endoscopy Clinics of North America, V30, P619, DOI [10.1016/j.giec.2020.06.004, 10.1016/j.giec.2020.06.004, DOI 10.1016/J.GIEC.2020.06.004]
   Moura A, 2009, BIOINFORMATICS, V25, P1096, DOI 10.1093/bioinformatics/btp105
   NIES A, 1990, J BIOL CHEM, V265, P5648
   Oksanen J., 2011, PACKAGE VEGAN 2 0 5
   Olm MR, 2017, ISME J, V11, P2864, DOI 10.1038/ismej.2017.126
   Parks DH, 2015, GENOME RES, V25, P1043, DOI 10.1101/gr.186072.114
   Price MN, 2010, PLOS ONE, V5, DOI 10.1371/journal.pone.0009490
   Prüss A, 2002, ENVIRON HEALTH PERSP, V110, P537, DOI 10.1289/ehp.02110537
   Shankar PR, 2016, ARCH PHARM PRACT, V7, P110, DOI 10.4103/2045-080X.186181
   Shannon P, 2003, GENOME RES, V13, P2498, DOI 10.1101/gr.1239303
   Shi P, 2013, WATER RES, V47, P111, DOI 10.1016/j.watres.2012.09.046
   Shiotani T, 2020, PLOS ONE, V15, DOI 10.1371/journal.pone.0241366
   Siguier P, 2006, NUCLEIC ACIDS RES, V34, pD32, DOI 10.1093/nar/gkj014
   Subramanian B, 2019, NUCLEIC ACIDS RES, V47, pW270, DOI 10.1093/nar/gkz357
   Tian Z, 2016, WATER RES, V98, P261, DOI 10.1016/j.watres.2016.04.031
   Vikesland PJ, 2017, ENVIRON SCI TECHNOL, V51, P13061, DOI 10.1021/acs.est.7b03623
   Wang QJ, 2017, MICROBIOME, V5, DOI 10.1186/s40168-017-0288-0
   *WHO, 2018, SALMONELLA
   Wickham H, 2009, USE R, P1, DOI 10.1007/978-0-387-98141-3
   Woolhouse MEJ, 2005, EMERG INFECT DIS, V11, P1842, DOI 10.3201/eid1112.050997
   Wu D, 2017, ENVIRON SCI TECHNOL, V51, P12859, DOI 10.1021/acs.est.7b03797
   Yang Y, 2016, BIOINFORMATICS, V32, P2346, DOI 10.1093/bioinformatics/btw136
   Yang Y, 2013, ENVIRON SCI TECHNOL, V47, P10197, DOI 10.1021/es4017365
   Yin XL, 2018, BIOINFORMATICS, V34, P2263, DOI 10.1093/bioinformatics/bty053
   Yuan L, 2021, ENVIRON SCI TECHNOL, V55, P10862, DOI 10.1021/acs.est.1c02483
   Zhang SC, 2020, FRONT PUBLIC HEALTH, V8, DOI 10.3389/fpubh.2020.574968
   Zhang T, 2011, PLOS ONE, V6, DOI 10.1371/journal.pone.0026041
   Zhou ZC, 2017, ENVIRON SCI POLLUT R, V24, P23753, DOI 10.1007/s11356-017-0032-0
   Zhu L, 2022, WATER RES, V209, DOI 10.1016/j.watres.2021.117907
   Zhu L, 2022, J HAZARD MATER, V423, DOI 10.1016/j.jhazmat.2021.127228
NR 67
TC 93
Z9 100
U1 47
U2 450
PU PERGAMON-ELSEVIER SCIENCE LTD
PI OXFORD
PA THE BOULEVARD, LANGFORD LANE, KIDLINGTON, OXFORD OX5 1GB, ENGLAND
SN 0043-1354
EI 1879-2448
J9 WATER RES
JI Water Res.
PD MAR 1
PY 2023
VL 231
AR 119614
DI 10.1016/j.watres.2023.119614
EA JAN 2023
PG 11
WC Engineering, Environmental; Environmental Sciences; Water Resources
WE Science Citation Index Expanded (SCI-EXPANDED)
SC Engineering; Environmental Sciences & Ecology; Water Resources
GA 8M8RS
UT WOS:000924726300001
PM 36682238
DA 2026-05-21
ER

PT J
AU Shafiq, M
   Guo, XL
   Wang, MM
   Bilal, H
   Xin, L
   Yuan, YM
   Yao, F
   Sheikh, TMM
   Khan, MN
   Jiao, XY
AF Shafiq, Muhammad
   Guo, Xiaoling
   Wang, Meimei
   Bilal, Hazrat
   Xin, Li
   Yuan, Yumeng
   Yao, Fen
   Sheikh, Taha Majid Mahmood
   Khan, Muhammad Nadeem
   Jiao, Xiaoyang
TI Integrative metagenomic dissection of last-resort antibiotic resistance
   genes and mobile genetic elements in hospital wastewaters
SO SCIENCE OF THE TOTAL ENVIRONMENT
LA English
DT Article
DE Metagenomics; Hospital wastewater; Binning last-resorts; Antibiotic
   resistance; Genetic elements
ID ANTIMICROBIAL RESISTANCE; SURVEILLANCE; MECHANISMS; EFFLUENTS
AB Hospital wastewater is a critical source of antimicrobial resistance (AMR), which facilitates the proliferation and spread of clinically significant antimicrobial resistance genes (ARGs) and pathogenic bacteria. This study utilized metagenomic approaches, including advanced binning techniques, such as MetaBAT2, MaxBin2, and CONCOCT, which offer significant improvements in accuracy and completeness over traditional binning methods. These methods were used to comprehensively assess the dynamics and composition of resistomes and mobilomes in untreated wastewater samples taken from two general hospitals and one cancer hospital. This study revealed a diverse bacterial landscape, largely consisting of Proteobacteria, Firmicutes, Bacteroidetes, and Actinobacteria, with notable variations in microbial composition among hospitals. Analysis of the top 15 genera showed unique microbial pattern distribution in each hospital: Aeromonas was predominant in 1stHWTS (49.39 %), Acidovorax in the CAHWTS at 16.85 %, and Escherichia and Bacteroides in the 2ndHWTS at 11.44 % and 11.33 %, respectively. A total of 114 pathogenic bacteria were identified, with drug-resistant Aeromonas caviae and Escherichia coli being the most prevalent. The study identified 34 types and 1660 subtypes of ARGs, including important last-resort antibiotic resistance genes (LARGs), such as blaNDM, mcr, and tet(X). Using metagenomic binning, this study uncovered distinct patterns of host-resistance associations, particularly with Proteobacteria and Firmicutes. Network analysis highlighted the complex interactions among ARGs, mobile genetic elements (MGEs), and bacterial species, all contributing to the dissemination of AMR. These findings emphasize the intricate nature of AMR in hospital wastewater and the influence of hospital-specific factors on microbial resistance patterns. This study provides support for implementing integrated management strategies, including robust surveillance, advanced wastewater treatment, and strict antibiotic stewardship, to control the dissemination of AMR. Understanding the interplay among bacterial communities, ARGs, and MGEs is important for developing effective public health measures against AMR.
C1 [Shafiq, Muhammad; Yao, Fen] Shantou Univ, Res Inst Clin Pharm, Dept Pharmacol, Med Coll, Shantou 515041, Peoples R China.
   [Shafiq, Muhammad; Guo, Xiaoling; Wang, Meimei; Xin, Li; Yuan, Yumeng; Sheikh, Taha Majid Mahmood; Khan, Muhammad Nadeem; Jiao, Xiaoyang] Shantou Univ, Dept Cell Biol & Genet, Med Coll, Shantou 515041, Peoples R China.
   [Bilal, Hazrat] Jiangxi Canc Hosp, Affiliated Hosp 2, Jiangxi Canc Inst, Jiangxi Key Lab Oncol,Nanchang Med Coll, Nanchang 330029, Jiangxi, Peoples R China.
C3 Shantou University; Shantou University; Nanchang Medical College
RP Jiao, XY (corresponding author), Shantou Univ, Dept Cell Biol & Genet, Med Coll, Shantou 515041, Peoples R China.
EM xyjiao@stu.edu.cn
RI ; Shafiq, Muhammad/ABF-7386-2020; Bilal, Hazrat/T-5573-2019; Sheikh,
   Taha Majid Mahmood/R-7343-2016
OI Khan, Muhammad Nadeem/0000-0002-1241-4070; Shafiq,
   Muhammad/0000-0002-4346-5903; Bilal, Hazrat/0000-0002-9679-3054; Sheikh,
   Taha Majid Mahmood/0000-0002-4385-9128
FU National Natural Science Foundation of China for International Young
   Scientists [42150410383]; Human Resources and Talent Introduction
   Research Start-up Fund of Shantou University Medical College
   [009-510858073]; Guangdong Basic and Applied Basic Research Foundation
   [2024A1515012460]; The 2020 Li Ka Shing Foundation Cross-Disciplinary
   Research Grant [2020LKSFG03E]
FX This study was supported by the National Natural Science Foundation of
   China for International Young Scientists (No: 42150410383) , Human
   Resources and Talent Introduction Research Start-up Fund of Shantou
   University Medical College (No: 009-510858073) , Guangdong Basic and
   Applied Basic Research Foundation (No: 2024A1515012460) , and 2020 Li Ka
   Shing Foundation Cross-Disciplinary Research Grant (No: 2020LKSFG03E) .
CR [Anonymous], 2019, Antibiotic resistant threats in the United States [Online]. Available
   [Anonymous], 2014, ANT RES GLOB REP SUR
   Bian J, 2023, SCI TOTAL ENVIRON, V858, DOI 10.1016/j.scitotenv.2022.159907
   Cai LS, 2021, SCI TOTAL ENVIRON, V795, DOI 10.1016/j.scitotenv.2021.148815
   Chng KR, 2020, NAT MED, V26, P941, DOI 10.1038/s41591-020-0894-4
   Ellabaan MMH, 2021, NAT COMMUN, V12, DOI 10.1038/s41467-021-22757-1
   Fair RJ, 2014, PERSPECT MED CHEM, V6, P25, DOI 10.4137/PMC.S14459
   Ghosh S, 2021, J INFECT PUBLIC HEAL, V14, P555, DOI 10.1016/j.jiph.2021.02.011
   Guo XR, 2021, FRONT MICROBIOL, V12, DOI 10.3389/fmicb.2021.709051
   Hassoun-Kheir N, 2020, SCI TOTAL ENVIRON, V743, DOI 10.1016/j.scitotenv.2020.140804
   He T, 2019, NAT MICROBIOL, V4, P1450, DOI 10.1038/s41564-019-0445-2
   Hendriksen RS, 2019, NAT COMMUN, V10, DOI 10.1038/s41467-019-08853-3
   Higgins CF, 2007, NATURE, V446, P749, DOI 10.1038/nature05630
   Hocquet D, 2016, J HOSP INFECT, V93, P395, DOI 10.1016/j.jhin.2016.01.010
   Hutinel M, 2022, SCI TOTAL ENVIRON, V812, DOI 10.1016/j.scitotenv.2021.151433
   Johnson TJ, 2009, METHODS MOL BIOL, V551, P27, DOI 10.1007/978-1-60327-999-4_3
   Keshaviah A, 2023, LANCET GLOB HEALTH, V11, pe976, DOI 10.1016/S2214-109X(23)00170-5
   Kumarasamy KK, 2010, LANCET INFECT DIS, V10, P597, DOI 10.1016/S1473-3099(10)70143-2
   Larsson DGJ, 2022, NAT REV MICROBIOL, V20, P257, DOI 10.1038/s41579-021-00649-x
   Lax S, 2017, SCI TRANSL MED, V9, DOI 10.1126/scitranslmed.aah6500
   Lebov J, 2017, ONE HEALTH-AMSTERDAM, V3, P44, DOI 10.1016/j.onehlt.2017.03.004
   Li WW, 2022, J HAZARD MATER, V438, DOI 10.1016/j.jhazmat.2022.129477
   Li WX, 2022, ENVIRON INT, V163, DOI 10.1016/j.envint.2022.107185
   Liu YY, 2016, LANCET INFECT DIS, V16, P161, DOI 10.1016/S1473-3099(15)00424-7
   Lopatkin AJ, 2016, BIOESSAYS, V38, P1283, DOI 10.1002/bies.201600133
   Loudermilk EM, 2022, WATER RES, V213, DOI 10.1016/j.watres.2022.118151
   Marathe NP, 2019, MICROBIOME, V7, DOI 10.1186/s40168-019-0710-x
   Murray CJL, 2022, LANCET, V399, P629, DOI 10.1016/S0140-6736(21)02724-0
   Nadimpalli ML, 2020, NAT MICROBIOL, V5, P787, DOI 10.1038/s41564-020-0722-0
   Parks DH, 2015, GENOME RES, V25, P1043, DOI 10.1101/gr.186072.114
   Partridge SR, 2018, CLIN MICROBIOL REV, V31, DOI 10.1128/CMR.00088-17
   Poirel L, 2017, CLIN MICROBIOL REV, V30, P557, DOI 10.1128/CMR.00064-16
   Ramos B, 2024, SCI TOTAL ENVIRON, V946, DOI 10.1016/j.scitotenv.2024.174272
   Rodriguez-Mozaz S, 2015, WATER RES, V69, P234, DOI 10.1016/j.watres.2014.11.021
   Shankar PR, 2016, ARCH PHARM PRACT, V7, P110, DOI 10.4103/2045-080X.186181
   Silva J, 1996, CURR THER RES CLIN E, V57, P30, DOI 10.1128/microbiolspec.VMBF-0016-2015
   Sims N, 2020, ENVIRON INT, V139, DOI 10.1016/j.envint.2020.105689
   Sokoloski KJ, 2023, HUM GENOMICS, V17, DOI 10.1186/s40246-023-00563-8
   Su JQ, 2017, MICROBIOME, V5, DOI 10.1186/s40168-017-0298-y
   Szekeres E, 2017, ENVIRON POLLUT, V225, P304, DOI 10.1016/j.envpol.2017.01.054
   Varela AR, 2014, WATER RES, V54, P327, DOI 10.1016/j.watres.2014.02.003
   Verlicchi P, 2010, J HYDROL, V389, P416, DOI 10.1016/j.jhydrol.2010.06.005
   Wang Q, 2018, SCI TOTAL ENVIRON, V621, P990, DOI 10.1016/j.scitotenv.2017.10.128
   Zhang SC, 2020, FRONT PUBLIC HEALTH, V8, DOI 10.3389/fpubh.2020.574968
   Zhu L, 2023, WATER RES, V231, DOI 10.1016/j.watres.2023.119614
   Zhu L, 2022, WATER RES, V209, DOI 10.1016/j.watres.2021.117907
   Zhu L, 2022, J HAZARD MATER, V423, DOI 10.1016/j.jhazmat.2021.127228
NR 47
TC 13
Z9 13
U1 12
U2 55
PU ELSEVIER
PI AMSTERDAM
PA RADARWEG 29, 1043 NX AMSTERDAM, NETHERLANDS
SN 0048-9697
EI 1879-1026
J9 SCI TOTAL ENVIRON
JI Sci. Total Environ.
PD NOV 1
PY 2024
VL 949
AR 174930
DI 10.1016/j.scitotenv.2024.174930
EA AUG 2024
PG 11
WC Environmental Sciences
WE Science Citation Index Expanded (SCI-EXPANDED)
SC Environmental Sciences & Ecology
GA C2Q4P
UT WOS:001287851500001
PM 39067608
DA 2026-05-21
ER

PT J
AU Ahmed, I
   Zhang, D
   Farooq, MU
   Sheikh, Z
   Dai, XH
AF Ahmed, Imtiaz
   Zhang, Dong
   Farooq, Muhammad Umar
   Sheikh, Zeshan
   Dai, Xiaohu
TI Microplastics exacerbate antibiotic resistance by regulating microbial
   and functional gene dynamics in sludge and food waste composting
SO WATER RESEARCH
LA English
DT Article
DE Microplastics; Antibiotic resistance genes; Microbial community;
   Horizontal genes transfer; Sewage sludge; Plastisphere
ID SEWAGE-SLUDGE; WATER; BIOFILM
AB The presence of antibiotic resistance genes (ARGs) and microplastics (MPs) as co-contaminants in sewage sludge possess environmental concern. Nevertheless, the effect of specific MP types on ARGs propagation and the mechanistic drivers during composting require further elucidation. This study analyzed the impact of MPs polyethylene (PE), polypropylene (PP), and their mixture (PE+PP) on the propagation of ARGs and mobile genetic elements (MGEs) during sludge composting. Results revealed that MPs significantly increased ARGs abundance, with the highest enrichment observed in PE (2.06 log-fold), followed by PP (1.74) and PE+PP (1.65), compared to control trial. MGEs also increased by up to 1.3 log-fold in MP-treated groups. MPs altered bacterial community composition, enhancing the abundance of Brevibacterium, Microbacterium, and Streptomyces. MPs exhibited a partial reduction of up to 30.2 % during composting which modified the compost's chemical properties, elevating carbon content and depleting oxygen. Metagenomic analysis revealed MPs affected microbial functional pathways, upregulating ABC transporters, two-component regulatory systems, and the conjugation gene VirD4. Functionally, MPs enhanced denitrification and dissimilatory nitrate reduction to ammonium, inhibited assimilatory nitrate reduction, and promoted inorganic nitrogen assimilation. Redundancy analysis exhibited MGEs as the primary drivers of ARGs proliferation in MP-amended compost, while temperature was dominant in the control. Network analysis identified key bacterial hosts Staphylococcus, Weissella, Lactiplantibacillus, Sphingobacterium carrying multiple ARGs and MGEs. This study highlights the potential of MPs, even at low concentrations, to promote ARG dissemination by altering microbial communities and enhancing gene transfer, offering new insights into ecological risks associated with MP-contaminated composting systems.
C1 [Ahmed, Imtiaz; Zhang, Dong; Dai, Xiaohu] Tongji Univ, Coll Environm Sci & Engn, State Key Lab Water Pollut Control & Green Resourc, Shanghai 200092, Peoples R China.
   [Ahmed, Imtiaz; Zhang, Dong; Dai, Xiaohu] Tongji Univ, Key Lab Yangtze River Water Environm, Minist Educ, Shanghai 200092, Peoples R China.
   [Ahmed, Imtiaz; Zhang, Dong; Dai, Xiaohu] Shanghai Inst Pollut Control & Ecol Secur, Shanghai 200092, Peoples R China.
   [Farooq, Muhammad Umar] Shanghai Jiao Tong Univ, Sch Chem & Chem Engn, Shanghai 200240, Peoples R China.
   [Sheikh, Zeshan] Natl Univ Sci & Technol NUST, Inst Environm Sci & Engn IESE, Sch Civil & Environm Engn SCEE, Islamabad 44000, Pakistan.
C3 Tongji University; Tongji University; Shanghai Institute of Pollution
   Control & Ecological Security; Shanghai Jiao Tong University; National
   University of Sciences & Technology - Pakistan
RP Zhang, D (corresponding author), Tongji Univ, Coll Environm Sci & Engn, State Key Lab Water Pollut Control & Green Resourc, Shanghai 200092, Peoples R China.; Zhang, D (corresponding author), Tongji Univ, Key Lab Yangtze River Water Environm, Minist Educ, Shanghai 200092, Peoples R China.; Zhang, D (corresponding author), Shanghai Inst Pollut Control & Ecol Secur, Shanghai 200092, Peoples R China.
EM zhangdong_2011@aliyun.com
RI Ahmed, Imtiaz/ADE-4178-2022; Dai, XH./AGK-4378-2022;
   Zeshan/HTN-2648-2023
OI Farooq, Muhammad Umar/0000-0001-8804-9754; Ahmed,
   Imtiaz/0000-0003-4222-3993; Zeshan/0000-0001-7189-5102
FU National Natural Science Foundation of China [51408419, 52131002]; Key
   Projects of National Water Pollution Control and Management of China
   [2018ZX07110008]
FX This work was financially supported by the National Natural Science
   Foundation of China (Grant no 51408419 and 52131002) and the Key
   Projects of National Water Pollution Control and Management of China
   (Grant no 2018ZX07110008) .
CR Aguilar-Paredes A, 2023, AGRONOMY-BASEL, V13, DOI 10.3390/agronomy13020542
   Ahmad A, 2023, MOBILE NETW APPL, V28, P1, DOI [10.1007/s11036-019-01355-y, 10.1099/mic.0.000823]
   Ahmed I, 2025, J HAZARD MATER, V494, DOI 10.1016/j.jhazmat.2025.138519
   Ahmed I, 2023, ENVIRON RES, V216, DOI 10.1016/j.envres.2022.114513
   An XL, 2018, ENVIRON INT, V117, P146, DOI 10.1016/j.envint.2018.05.011
   Auerbach EA, 2007, WATER RES, V41, P1143, DOI 10.1016/j.watres.2006.11.045
   Aziz RK, 2010, NUCLEIC ACIDS RES, V38, P4207, DOI 10.1093/nar/gkq140
   Becker K, 2014, CLIN MICROBIOL REV, V27, P870, DOI 10.1128/CMR.00109-13
   Bello A, 2020, SCI TOTAL ENVIRON, V721, DOI 10.1016/j.scitotenv.2020.137759
   Castañeda-Barba S, 2024, NAT REV MICROBIOL, V22, P18, DOI 10.1038/s41579-023-00926-x
   Chen QL, 2016, ENVIRON INT, V92-93, P1, DOI 10.1016/j.envint.2016.03.026
   Chen Z, 2020, J HAZARD MATER, V384, DOI 10.1016/j.jhazmat.2019.121271
   Chia RW, 2023, SCI TOTAL ENVIRON, V887, DOI 10.1016/j.scitotenv.2023.164112
   D'Costa VM, 2011, NATURE, V477, P457, DOI 10.1038/nature10388
   Deng WJ, 2017, INT J FOOD MICROBIOL, V258, P28, DOI 10.1016/j.ijfoodmicro.2017.07.010
   Du W, 2022, SCI TOTAL ENVIRON, V850, DOI 10.1016/j.scitotenv.2022.158083
   Duche RT, 2023, BMC MICROBIOL, V23, DOI 10.1186/s12866-023-02883-0
   Fu QQ, 2023, CHEM ENG J, V462, DOI 10.1016/j.cej.2023.142218
   Gillings MR, 2015, ISME J, V9, P1269, DOI 10.1038/ismej.2014.226
   Guo XP, 2020, SCI TOTAL ENVIRON, V745, DOI 10.1016/j.scitotenv.2020.140916
   He ZW, 2021, BIORESOURCE TECHNOL, V331, DOI 10.1016/j.biortech.2021.125035
   Hu XJ, 2023, J HAZARD MATER, V451, DOI 10.1016/j.jhazmat.2023.131097
   Ju F, 2019, ISME J, V13, P346, DOI 10.1038/s41396-018-0277-8
   Li XW, 2018, WATER RES, V142, P75, DOI 10.1016/j.watres.2018.05.034
   Lin Z, 2021, J CLEAN PROD, V289, DOI 10.1016/j.jclepro.2021.125798
   Liu BT, 2021, SCI TOTAL ENVIRON, V791, DOI 10.1016/j.scitotenv.2021.148372
   Liu XY, 2025, J HAZARD MATER, V488, DOI 10.1016/j.jhazmat.2025.137329
   Liu YF, 2025, ECO-ENVIRON HEALTH, V4, DOI 10.1016/j.eehl.2025.100136
   Luo TY, 2023, ENVIRON SCI TECHNOL, V57, P14611, DOI 10.1021/acs.est.3c02815
   Luo TY, 2023, WATER RES, V228, DOI 10.1016/j.watres.2022.119356
   Mah TF, 2003, NATURE, V426, P306, DOI 10.1038/nature02122
   Parrish K, 2019, ENVIRON SCI-WAT RES, V5, P495, DOI [10.1039/c8ew00712h, 10.1039/C8EW00712H]
   Schmidt C, 2024, ENVIRON INT, V193, DOI 10.1016/j.envint.2024.109059
   Su YL, 2021, ENVIRON POLLUT, V270, DOI 10.1016/j.envpol.2020.116278
   Tang XY, 2025, CHEM ENG J, V513, DOI 10.1016/j.cej.2025.162881
   Walsh TR, 2018, NAT MICROBIOL, V3, P854, DOI 10.1038/s41564-018-0208-5
   Wang C, 2014, APPL MICROBIOL BIOT, V98, P3327, DOI 10.1007/s00253-013-5424-6
   Wang YF, 2024, NAT COMMUN, V15, DOI 10.1038/s41467-024-54237-7
   Wang YW, 2023, BIORESOURCE TECHNOL, V381, DOI 10.1016/j.biortech.2023.129140
   WHO, 2017, Global priority of antibiotic-resistant bacteria to guide research, discovery, and development of new antibiotics
   Wu D, 2019, WATER RES, V158, P11, DOI 10.1016/j.watres.2019.03.010
   Wu XJ, 2019, WATER RES, V165, DOI 10.1016/j.watres.2019.114979
   Xing RZ, 2023, J HAZARD MATER, V449, DOI 10.1016/j.jhazmat.2023.131031
   Xu L, 2022, BIORESOURCE TECHNOL, V351, DOI 10.1016/j.biortech.2022.127007
   Xu M, 2024, J ENVIRON MANAGE, V360, DOI 10.1016/j.jenvman.2024.121090
   Zhang BN, 2022, ENVIRON POLLUT, V305, DOI 10.1016/j.envpol.2022.119312
   Zhang JJ, 2025, J HAZARD MATER, V486, DOI 10.1016/j.jhazmat.2024.137084
   Zhang JY, 2018, BIORESOURCE TECHNOL, V265, P310, DOI 10.1016/j.biortech.2018.06.021
   Zhang LH, 2018, BIORESOURCE TECHNOL, V261, P10, DOI 10.1016/j.biortech.2018.03.089
   Zhang YX, 2023, ECOTOX ENVIRON SAFE, V252, DOI 10.1016/j.ecoenv.2023.114606
   Zhao Y, 2022, ENVIRON RES, V214, DOI 10.1016/j.envres.2022.113903
   Zhou YT, 2023, J HAZARD MATER, V445, DOI 10.1016/j.jhazmat.2022.130596
   Zhu PC, 2021, BIORESOURCE TECHNOL, V319, DOI 10.1016/j.biortech.2020.124111
   Zhu YG, 2017, NAT MICROBIOL, V2, DOI 10.1038/nmicrobiol.2016.270
   Zou W, 2020, ENVIRON SCI TECHNOL, V54, P13888, DOI 10.1021/acs.est.0c05399
NR 55
TC 4
Z9 4
U1 66
U2 66
PU PERGAMON-ELSEVIER SCIENCE LTD
PI OXFORD
PA THE BOULEVARD, LANGFORD LANE, KIDLINGTON, OXFORD OX5 1GB, ENGLAND
SN 0043-1354
EI 1879-2448
J9 WATER RES
JI Water Res.
PD MAR 1
PY 2026
VL 291
AR 125161
DI 10.1016/j.watres.2025.125161
EA DEC 2025
PG 12
WC Engineering, Environmental; Environmental Sciences; Water Resources
WE Science Citation Index Expanded (SCI-EXPANDED)
SC Engineering; Environmental Sciences & Ecology; Water Resources
GA AC8YB
UT WOS:001645132900001
PM 41418614
DA 2026-05-21
ER

PT J
AU Arango-Argoty, G
   Garner, E
   Prudent, A
   Heath, LS
   Vikesland, P
   Zhang, LQ
AF Arango-Argoty, Gustavo
   Garner, Emily
   Prudent, Amy
   Heath, Lenwood S.
   Vikesland, Peter
   Zhang, Liqing
TI DeepARG: a deep learning approach for predicting antibiotic resistance
   genes from metagenomic data
SO MICROBIOME
LA English
DT Article
DE Metagenomics; Antibiotic resistance; Deep learning; Machine learning
ID IDENTIFICATION; RESISTOMES; ALIGNMENT; DISEASE
AB Background: Growing concerns about increasing rates of antibiotic resistance call for expanded and comprehensive global monitoring. Advancing methods for monitoring of environmental media (e.g., wastewater, agricultural waste, food, and water) is especially needed for identifying potential resources of novel antibiotic resistance genes (ARGs), hot spots for gene exchange, and as pathways for the spread of ARGs and human exposure. Next-generation sequencing now enables direct access and profiling of the total metagenomic DNA pool, where ARGs are typically identified or predicted based on the "best hits" of sequence searches against existing databases. Unfortunately, this approach produces a high rate of false negatives. To address such limitations, we propose here a deep learning approach, taking into account a dissimilarity matrix created using all known categories of ARGs. Two deep learning models, DeepARG-SS and DeepARGLS, were constructed for short read sequences and full gene length sequences, respectively.
   Results: Evaluation of the deep learning models over 30 antibiotic resistance categories demonstrates that the DeepARG models can predict ARGs with both high precision (> 0.97) and recall (> 0.90). The models displayed an advantage over the typical best hit approach, yielding consistently lower false negative rates and thus higher overall recall (> 0.9). As more data become available for under-represented ARG categories, the DeepARG models' performance can be expected to be further enhanced due to the nature of the underlying neural networks. Our newly developed ARG database, DeepARG-DB, encompasses ARGs predicted with a high degree of confidence and extensive manual inspection, greatly expanding current ARG repositories.
   Conclusions: The deep learning models developed here offer more accurate antimicrobial resistance annotation relative to current bioinformatics practice. DeepARG does not require strict cutoffs, which enables identification of a much broader diversity of ARGs. The DeepARG models and database are available as a command line version and as a Web service at http://bench.cs.vt.edu/deeparg.
C1 [Arango-Argoty, Gustavo; Heath, Lenwood S.; Zhang, Liqing] Virginia Tech, Dept Comp Sci, Blacksburg, VA 24061 USA.
   [Garner, Emily; Prudent, Amy; Vikesland, Peter] Virginia Tech, Dept Civil & Environm Engn, Blacksburg, VA USA.
C3 Virginia Polytechnic Institute & State University; Virginia Polytechnic
   Institute & State University
RP Zhang, LQ (corresponding author), Virginia Tech, Dept Comp Sci, Blacksburg, VA 24061 USA.
EM lqzhang@cs.vt.edu
RI Heath, Lenwood/A-5861-2008; Vikesland, Peter/B-3960-2013; Garner,
   Emily/L-1994-2019
OI Vikesland, Peter/0000-0003-2654-5132; Garner, Emily/0000-0002-1579-155X
FU United States Department of Agriculture (USDA) - National Institute of
   Food and Agriculture (NIFA) Award [2015-68003-2305]; National Science
   Foundation (NSF) Partnership in International Research and Education
   (PIRE) award [1545756]; Virginia Tech Institute for Critical Technology
   and Applied Science Center for the Science and Engineering of the
   Exposome (SEE); Virginia Tech Sustainable Nanotechnology
   Interdisciplinary Graduate Education Program (IGEP); Virginia Tech's
   Open Access Subvention Fund; Office Of The Director; Office Of Internatl
   Science &Engineering [1545756] Funding Source: National Science
   Foundation
FX Funding was provided in part for this effort by the United States
   Department of Agriculture (USDA) - National Institute of Food and
   Agriculture (NIFA) Award #2015-68003-2305 Effective Mitigation
   Strategies for Antimicrobial Resistance program, the National Science
   Foundation (NSF) Partnership in International Research and Education
   (PIRE) award #1545756, the Virginia Tech Institute for Critical
   Technology and Applied Science Center for the Science and Engineering of
   the Exposome (SEE) and the Virginia Tech Sustainable Nanotechnology
   Interdisciplinary Graduate Education Program (IGEP). Publication of this
   article was partially funded by the Virginia Tech's Open Access
   Subvention Fund.
CR Alipanahi B, 2015, NAT BIOTECHNOL, V33, P831, DOI 10.1038/nbt.3300
   [Anonymous], 2020, Nucleic Acids Res, DOI [DOI 10.1093/nar/gkh131, DOI 10.1093/NAR/GKAA1100]
   [Anonymous], 2011, NIPS 2011 BIGLEARNIN
   [Anonymous], BIOMED RES INT
   [Anonymous], CURR PROTOC HUM GENE
   Arango-Argoty G, 2016, PLOS ONE, V11, DOI 10.1371/journal.pone.0162442
   Bahdanau D., 2015, ARXIV150600619
   Baldi P, 2014, ARTIF INTELL, V210, P78, DOI 10.1016/j.artint.2014.02.004
   Bengtsson-Palme J, 2017, J ANTIMICROB CHEMOTH, V72, P2690, DOI 10.1093/jac/dkx199
   Bengtsson-Palme J, 2015, ANTIMICROB AGENTS CH, V59, P6551, DOI 10.1128/AAC.00933-15
   Berendonk TU, 2015, NAT REV MICROBIOL, V13, P310, DOI 10.1038/nrmicro3439
   Berglund F, 2017, MICROBIOME, V5, DOI 10.1186/s40168-017-0353-8
   Bhatkoti P, 2016, IMAGE VISION COMPUTI, P1
   Bradley P, 2015, NAT COMMUN, V6, DOI 10.1038/ncomms10063
   Brogan DM, 2016, GLOBALIZATION HEALTH, V12, DOI 10.1186/s12992-016-0147-y
   Buchfink B, 2015, NAT METHODS, V12, P59, DOI 10.1038/nmeth.3176
   Buggenthin F, 2017, NAT METHODS, V14, P403, DOI 10.1038/nmeth.4182
   Chen CM, 2017, MICROB DRUG RESIST, V23, P915, DOI 10.1089/mdr.2016.0223
   Coates A., 2011, PROC 14 INT C ARTIFI, P215
   Vuong C, 2016, EXPERT OPIN INV DRUG, V25, P73, DOI 10.1517/13543784.2016.1109077
   Davis JJ, 2016, SCI REP-UK, V6, DOI 10.1038/srep27930
   Dong X, 2016, SPRINGER THESES-RECO, P1, DOI 10.1007/978-3-662-47836-3
   Dunne R. A., 1997, Proceedings of the Eighth Australian Conference on Neural Networks (ACNN'97), P181
   Eyre TA, 2006, NUCLEIC ACIDS RES, V34, pD319, DOI 10.1093/nar/gkj147
   Fahrenfeld N, 2014, ENVIRON SCI TECHNOL, V48, P2643, DOI 10.1021/es404988k
   Forsberg KJ, 2014, NATURE, V509, P612, DOI 10.1038/nature13377
   Gandhi NR, 2010, LANCET, V375, P1830, DOI 10.1016/S0140-6736(10)60410-2
   Gupta SK, 2014, ANTIMICROB AGENTS CH, V58, P212, DOI 10.1128/AAC.01310-13
   Hinton G, 2012, IEEE SIGNAL PROC MAG, V29, P82, DOI 10.1109/MSP.2012.2205597
   Hu YF, 2016, LANCET INFECT DIS, V16, P146, DOI 10.1016/S1473-3099(15)00533-2
   Huang Y, 2010, BIOINFORMATICS, V26, P680, DOI 10.1093/bioinformatics/btq003
   Jia BF, 2017, NUCLEIC ACIDS RES, V45, pD566, DOI 10.1093/nar/gkw1004
   Kleinheinz Kortine Annina, 2014, Bacteriophage, V4, pe27943
   Lakin SM, 2017, NUCLEIC ACIDS RES, V45, pD574, DOI 10.1093/nar/gkw1009
   Langmead B, 2009, GENOME BIOL, V10, DOI 10.1186/gb-2009-10-3-r25
   LeCun Y, 2015, NATURE, V521, P436, DOI 10.1038/nature14539
   Li B, 2015, ISME J, V9, P2490, DOI 10.1038/ismej.2015.59
   Li LG, 2017, ISME J, V11, P651, DOI 10.1038/ismej.2016.155
   Li YJ, 2007, IEEE T PATTERN ANAL, V29, P1091, DOI 10.1109/TPAMI.2007.1070
   Liu B, 2009, NUCLEIC ACIDS RES, V37, pD443, DOI 10.1093/nar/gkn656
   Mao DQ, 2015, WATER RES, V85, P458, DOI 10.1016/j.watres.2015.09.010
   McArthur AG, 2017, ANN NY ACAD SCI, V1388, P78, DOI 10.1111/nyas.13289
   Mediavilla JR, 2016, MBIO, V7, DOI 10.1128/mBio.01191-16
   Min S, 2017, BRIEF BIOINFORM, V18, P851, DOI 10.1093/bib/bbw068
   O'Neill J, 2014, REV ANTIMICROB RESIS
   O'Neill J., 2016, Encyclopedia of educational philosophy and theory, DOI [DOI 10.1007/978-981-287-532-7_379-1, 10.1007/978-981-287-532-7_379-1]
   Pal C, 2016, MICROBIOME, V4, DOI 10.1186/s40168-016-0199-5
   Pal C, 2015, BMC GENOMICS, V16, DOI 10.1186/s12864-015-2153-5
   Pan XY, 2017, BMC BIOINFORMATICS, V18, DOI 10.1186/s12859-017-1561-8
   Pearson W.R., 2013, Current protocols in bioinformatics, V3, p1. 1, DOI [DOI 10.1002/0471250953.BI0301S42, 3.1.1-3.1.8]
   Pehrsson EC, 2016, NATURE, V533, P212, DOI 10.1038/nature17672
   Pruden A, 2013, ENVIRON HEALTH PERSP, V121, P878, DOI 10.1289/ehp.1206446
   Qin JJ, 2010, NATURE, V464, P59, DOI 10.1038/nature08821
   Qin Q, 2017, PLOS COMPUT BIOL, V13, DOI 10.1371/journal.pcbi.1005403
   Rowe W, 2015, PLOS ONE, V10, DOI 10.1371/journal.pone.0133492
   Sorensen L, 2010, LECT NOTES COMPUT SC, V6361, P37
   States D J, 1996, Proc Int Conf Intell Syst Mol Biol, V4, P211
   Sun Y, 2014, PROC CVPR IEEE, P1891, DOI 10.1109/CVPR.2014.244
   Sundermeyer M, 2012, 13TH ANNUAL CONFERENCE OF THE INTERNATIONAL SPEECH COMMUNICATION ASSOCIATION 2012 (INTERSPEECH 2012), VOLS 1-3, P194
   Tabar YR, 2017, J NEURAL ENG, V14, DOI 10.1088/1741-2560/14/1/016003
   Wattam AR, 2014, NUCLEIC ACIDS RES, V42, pD581, DOI 10.1093/nar/gkt1099
   Xavier BB, 2016, J CLIN MICROBIOL, V54, P851, DOI 10.1128/JCM.02717-15
   Yang Y, 2016, BIOINFORMATICS, V32, P2346, DOI 10.1093/bioinformatics/btw136
   Zankari E, 2012, J ANTIMICROB CHEMOTH, V67, P2640, DOI 10.1093/jac/dks261
NR 64
TC 641
Z9 745
U1 23
U2 405
PU BMC
PI LONDON
PA CAMPUS, 4 CRINAN ST, LONDON N1 9XW, ENGLAND
SN 2049-2618
J9 MICROBIOME
JI Microbiome
PD FEB 1
PY 2018
VL 6
AR 23
DI 10.1186/s40168-018-0401-z
PG 15
WC Microbiology
WE Science Citation Index Expanded (SCI-EXPANDED)
SC Microbiology
GA FU4OK
UT WOS:000423832200001
PM 29391044
OA Green Submitted, gold
DA 2026-05-21
ER

PT J
AU Wang, GH
   Meng, SJ
   Ji, B
   Wang, R
   Liao, M
   Chang, XY
   Liu, Y
   Zhang, M
AF Wang, Guihua
   Meng, Shujuan
   Ji, Bin
   Wang, Rui
   Liao, Min
   Chang, Xinyu
   Liu, Yu
   Zhang, Meng
TI Mechanistic insights into the impact of Lincomycin on
   microalgal-bacterial granular sludge in domestic wastewater treatment
SO JOURNAL OF WATER PROCESS ENGINEERING
LA English
DT Article
DE Microalgal-bacterial granular sludge; Biodegradation; Extracellular
   polymeric substances; Lincomycin; Antibiotic resistance genes
ID EXTRACELLULAR POLYMERIC SUBSTANCES; ANTIBIOTICS; BIODEGRADATION;
   PERFORMANCE; EMISSION; REACTOR
AB Lincomycin (LCM), a widely used lincosamide antibiotic, poses considerable ecological risks, particularly when residues remain in wastewater. Microalgal-bacterial granular sludge (MBGS) has emerged as a sustainable and efficient technology for domestic wastewater treatment. Nonetheless, the effects of residual LCM on MBGS performance remains largely unexplored. This study examined the impact of varying LCM concentrations on MBGS under simulated domestic wastewater treatment conditions. Our results indicated that 10 mg/L LCM concentrations stimulated MBGS to secrete extracellular polymeric substances (EPS), thereby enhancing both adsorption and biodegradation of LCM. Nevertheless, LCM exposure impaired MBGS efficiency, notably in water treatment and nitrogen cycling processes. Amplicon sequencing revealed that the deterioration of wastewatertreatment efficiency was associated with a reduced abundance of cyanobacteria and bdelloidea. Moreover, metagenomic analysis corroborated that LCM exposure diminished cyanobacteria abundance and highlighted the pivotal role of cyanobacteria in both nitrogen assimilation and dissimilation. LCM exposure impaired nitrogen cycling efficiency, disrupting the production of cofactors production and vitamin metabolism. Furthermore, LCM induced an increase in antibiotic resistance genes (ARGs), which may support MBGS survival under antibiotic stress. This study provides a comprehensive elucidation of the multifaceted impact mechanisms of LCM on MBGS. Additionally, it highlights the critical role of cyanobacteria in nitrogen cycling and their susceptibility to LCM exposure, thereby offering insights into the ecological ramifications of antibiotic pollution in wastewater treatment systems. Overall, this study provides critical insights for the development of more efficient and sustainable MBGS-based wastewater-treatment systems.
C1 [Wang, Guihua; Liao, Min; Chang, Xinyu; Zhang, Meng] Beihang Univ, Sch Elect & Informat Engn, Beijing 100191, Peoples R China.
   [Zhang, Meng] Beijing Normal Univ, Adv Interdisciplinary Inst Satellite Applicat, Beijing 100875, Peoples R China.
   [Meng, Shujuan; Wang, Rui] Beihang Univ, Sch Mat Sci & Engn, Beijing 100191, Peoples R China.
   [Liu, Yu] Nankai Univ, Coll Environm Sci & Engn, Engn Lab Low Carbon Unconvent Water Resources Util, Tianjin 300350, Peoples R China.
   [Ji, Bin] Wuhan Univ Sci & Technol, Dept Water & Wastewater Engn, Wuhan 430065, Peoples R China.
C3 Beihang University; Beijing Normal University; Beihang University;
   Nankai University; Wuhan University of Science & Technology
RP Zhang, M (corresponding author), Beihang Univ, Sch Elect & Informat Engn, Beijing 100191, Peoples R China.
EM mengzhang10@buaa.edu.cn
RI Wang, Guihua/PBW-7106-2025; Meng, Shujuan/ABD-7476-2020; Zhang,
   Meng/AAR-5190-2021
FU National Natural Science Foundation of China [U24A20188, 52370003];
   Beijing Nova Program Interdisciplinary Cooperation Project [20240484737]
FX This work was supported by the National Natural Science Foundation of
   China (U24A20188, 52370003) and Beijing Nova Program Interdisciplinary
   Cooperation Project 20240484737.
CR Bertelkamp C, 2014, WATER RES, V52, P231, DOI 10.1016/j.watres.2013.10.068
   Bolay P, 2018, LIFE-BASEL, V8, DOI 10.3390/life8040052
   Bowers RM, 2017, NAT BIOTECHNOL, V35, P725, DOI 10.1038/nbt.3893
   Carvalho IT, 2016, ENVIRON INT, V94, P736, DOI 10.1016/j.envint.2016.06.025
   Chen MY, 2007, APPL MICROBIOL BIOT, V75, P467, DOI 10.1007/s00253-006-0816-5
   Chen R, 2021, SCI TOTAL ENVIRON, V771, DOI 10.1016/j.scitotenv.2021.145372
   Chen W, 2003, ENVIRON SCI TECHNOL, V37, P5701, DOI 10.1021/es034354c
   Cheng YR, 2022, CHEM ENG J, V435, DOI 10.1016/j.cej.2022.135079
   Cycon M, 2019, FRONT MICROBIOL, V10, DOI 10.3389/fmicb.2019.00338
   Devi ND, 2022, J CLEAN PROD, V365, DOI 10.1016/j.jclepro.2022.132834
   Ding H, 2020, CHEM ENG J, V397, DOI 10.1016/j.cej.2020.125462
   Fallahi A, 2021, CHEMOSPHERE, V272, DOI 10.1016/j.chemosphere.2021.129878
   Gikonyo JG, 2021, ENVIRON SCI-WAT RES, V7, P427, DOI [10.1039/d0ew00957a, 10.1039/D0EW00957A]
   Grenni P, 2018, MICROCHEM J, V136, P25, DOI 10.1016/j.microc.2017.02.006
   Guo HX, 2020, BIORESOURCE TECHNOL, V305, DOI 10.1016/j.biortech.2020.123073
   He QL, 2018, J HAZARD MATER, V359, P222, DOI 10.1016/j.jhazmat.2018.07.051
   Ji B, 2022, SCI TOTAL ENVIRON, V806, DOI 10.1016/j.scitotenv.2021.150707
   Kailasam S, 2022, INT J BIOL MACROMOL, V206, P788, DOI 10.1016/j.ijbiomac.2022.03.047
   Kiki C, 2023, ENVIRON SCI TECHNOL, V57, P16940, DOI 10.1021/acs.est.3c04798
   Latiffi NAA, 2022, ENVIRON TECHNOL INNO, V26, DOI 10.1016/j.eti.2022.102535
   Li ZL, 2021, J HAZARD MATER, V405, DOI 10.1016/j.jhazmat.2020.124366
   Lin Y, 2021, ENVIRON SCI TECHNOL, V55, P6227, DOI 10.1021/acs.est.0c06915
   Lu J, 2020, J HAZARD MATER, V383, DOI 10.1016/j.jhazmat.2019.121133
   Lv SN, 2024, SCI TOTAL ENVIRON, V908, DOI 10.1016/j.scitotenv.2023.168339
   Måge I, 2021, LWT-FOOD SCI TECHNOL, V152, DOI 10.1016/j.lwt.2021.112339
   Mei Y, 2009, J ENVIRON SCI, V21, P414, DOI 10.1016/S1001-0742(08)62285-8
   Meng FG, 2015, CHEM ENG J, V280, P448, DOI 10.1016/j.cej.2015.06.025
   Oberoi AS, 2019, ENVIRON SCI TECHNOL, V53, P7234, DOI 10.1021/acs.est.9b01131
   Roberts MC, 2012, FRONT MICROBIOL, V3, DOI 10.3389/fmicb.2012.00384
   Shen L, 2022, J ENVIRON CHEM ENG, V10, DOI 10.1016/j.jece.2022.107922
   Shu DT, 2015, BIORESOURCE TECHNOL, V186, P163, DOI 10.1016/j.biortech.2015.03.072
   Nguyen TDP, 2019, BIORESOURCE TECHNOL, V272, P34, DOI 10.1016/j.biortech.2018.09.146
   Wang LF, 2018, BIORESOURCE TECHNOL, V254, P268, DOI 10.1016/j.biortech.2018.01.063
   Wang MM, 2020, ENVIRON POLLUT, V256, DOI 10.1016/j.envpol.2019.113392
   Wang MM, 2018, CHEMOSPHERE, V193, P611, DOI 10.1016/j.chemosphere.2017.11.055
   Wang SY, 2020, SCI TOTAL ENVIRON, V748, DOI 10.1016/j.scitotenv.2020.141309
   Wang Y, 2022, BIORESOURCE TECHNOL, V351, DOI 10.1016/j.biortech.2022.126964
   Wang ZY, 2024, CURR POLLUT REP, V10, P744, DOI 10.1007/s40726-024-00325-7
   Wolfe MT, 2002, J BACTERIOL, V184, P5898, DOI 10.1128/JB.184.21.5898-5902.2002
   Xiao R, 2016, BIOTECHNOL ADV, V34, P1225, DOI 10.1016/j.biotechadv.2016.08.004
   Xu XC, 2018, CHEM ENG J, V343, P477, DOI 10.1016/j.cej.2018.03.032
   Yang LB, 2020, BIORESOURCE TECHNOL, V315, DOI 10.1016/j.biortech.2020.123738
   Yin CQ, 2015, WATER RES, V68, P740, DOI 10.1016/j.watres.2014.10.046
   Yu HQ, 2020, ENVIRON SCI TECHNOL, V54, P7742, DOI 10.1021/acs.est.0c00850
   Zhang CJ, 2024, CHEM ENG J, V483, DOI 10.1016/j.cej.2024.149218
   Zhang L, 2015, ANN MICROBIOL, V65, P1333, DOI 10.1007/s13213-014-0971-3
   Zhang PJ, 2021, J WATER PROCESS ENG, V42, DOI 10.1016/j.jwpe.2021.102133
   Zhang QQ, 2015, ENVIRON SCI TECHNOL, V49, P6772, DOI 10.1021/acs.est.5b00729
   Zhao WX, 2023, ENVIRON SCI ECOTECH, V13, DOI 10.1016/j.ese.2022.100212
   Zhi M, 2023, INT J BIOL MACROMOL, V251, DOI 10.1016/j.ijbiomac.2023.126379
NR 50
TC 1
Z9 1
U1 12
U2 25
PU ELSEVIER
PI AMSTERDAM
PA RADARWEG 29, 1043 NX AMSTERDAM, NETHERLANDS
SN 2214-7144
J9 J WATER PROCESS ENG
JI J. Water Process. Eng.
PD SEP
PY 2025
VL 77
AR 108336
DI 10.1016/j.jwpe.2025.108336
EA JUL 2025
PG 11
WC Engineering, Environmental; Engineering, Chemical; Water Resources
WE Science Citation Index Expanded (SCI-EXPANDED)
SC Engineering; Water Resources
GA 6ED8U
UT WOS:001551210600001
DA 2026-05-21
ER

PT J
AU Chen, XM
   Chen, HQ
   Yang, LY
   Wei, W
   Ni, BJ
AF Chen, Xueming
   Chen, Huiqi
   Yang, Linyan
   Wei, Wei
   Ni, Bing-Jie
TI A comprehensive analysis of evolution and underlying connections of
   water research themes in the 21st century
SO SCIENCE OF THE TOTAL ENVIRONMENT
LA English
DT Article
DE Wastewater; Drinking water; Bibliometric analyses; Research trends;
   Research themes
ID ANTIBIOTIC-RESISTANCE GENES; DRINKING-WATER; CURRENT TRENDS; AMMONIUM;
   REMOVAL; OXIDATION; FUTURE; ADSORPTION; DYES
AB This work aimed to reflect the advancements in water-related science, technology, and policy and shed light on future research opportunities related to water through a systematic overview of Water Research articles published in the first 21.5 years of the 21st century. Specific bibliometric analyses were performed to i) reveal the temporal and spatial trends of water-related research themes and ii) identify the underlying connections between research topics. The results showed that while top topics including wastewater (treatment), drinking water, adsorption, model, biofilm, and bioremediation remained constantly researched, there were clear shifts in topics over the years, leading to the identification of trending-up and emerging research topics. Compared to the first decade of the 21st century, the second decade not only experienced significant uptrends of disinfection by-products, anaerobic digestion, membrane bioreactor, advanced oxidation processes, and pharmaceuticals but also witnessed the emerging popularity of PFAS, anammox, micropollutants, emerging contaminants, desalination, waste activated sludge, microbial community, forward osmosis, antibiotic resistance genes, resource recovery, and transformation products. On top of the temporal evolution, distinct spatial evolution existed in water-related research topics. Microplastics and Covid-19 causing global concerns were hot topics detected, while metagenomics and machine learning were two technical approaches emerging in recent years. These consistently popular, trending-up and emerging research topics would most likely attract continuous/increasing research input and therefore constitute a major part of the prospective water-related research publications.
C1 [Chen, Xueming] Fuzhou Univ, Coll Environm & Safety Engn, Fuzhou 350116, Fujian, Peoples R China.
   [Chen, Huiqi] Fuzhou Univ, Fuzhou Univ Lib, Fuzhou 350116, Fujian, Peoples R China.
   [Yang, Linyan] East China Univ Sci & Technol, Sch Resources & Environm Engn, Shanghai 200237, Peoples R China.
   [Wei, Wei; Ni, Bing-Jie] Univ Technol Sydney, Ctr Technol Water & Wastewater, Sch Civil & Environm Engn, Sydney, NSW 2007, Australia.
C3 Fuzhou University; Fuzhou University; East China University of Science &
   Technology; University of Technology Sydney
RP Ni, BJ (corresponding author), Univ Technol Sydney, Ctr Technol Water & Wastewater, Sch Civil & Environm Engn, Sydney, NSW 2007, Australia.
EM bingjieni@gmail.com
RI Chen, Xueming/AAP-9917-2021; YANG, LINYAN/OCK-6130-2025; Ni,
   Bing-Jie/ABB-5631-2021; Wei, Wei/JRW-1898-2023
OI YANG, LINYAN/0000-0001-9594-4837; Ni, Bing-Jie/0000-0002-1129-7837; Wei,
   Wei/0000-0001-5613-337X
FU National Natural Science Foundation of China [52100028]; Fuzhou
   University [GXRC-20095]; Australian Research Council (ARC) [DP220101142]
FX This work was supported by National Natural Science Foundation of China
   (grant number: 52100028) and Fuzhou University (grant number:
   GXRC-20095). B.-J. Ni acknowledges the Australian Research Council (ARC)
   through Discovery Project DP220101142. Special thanks are given to Prof.
   Mark C.M. van Loosdrecht at Delft University of Technology and Prof.
   Zhiguo Yuan at The University of Queensland for their thoughtful
   suggestions and comments on this work. The authors are grateful to the
   research collaboration.
CR Al-Degs Y, 2000, WATER RES, V34, P927, DOI 10.1016/S0043-1354(99)00200-6
   Allen HK, 2010, NAT REV MICROBIOL, V8, P251, DOI 10.1038/nrmicro2312
   [Anonymous], 2009, National primary drinking water regulations
   [Anonymous], 2006, 57492006 GB MIN HLTH
   Batstone DJ, 2002, WATER SCI TECHNOL, V45, P65
   Chong MN, 2010, WATER RES, V44, P2997, DOI 10.1016/j.watres.2010.02.039
   Ding SK, 2019, WATER RES, V160, P313, DOI 10.1016/j.watres.2019.05.024
   Durieux V, 2010, RADIOLOGY, V255, P342, DOI 10.1148/radiol.09090626
   European Commission, 2019, European Union strategic approach to pharmaceuticals in the environment
   Faragò M, 2021, WATER RES, V204, DOI 10.1016/j.watres.2021.117554
   Faria PCC, 2004, WATER RES, V38, P2043, DOI 10.1016/j.watres.2004.01.034
   Gonzalez R, 2020, WATER RES, V186, DOI 10.1016/j.watres.2020.116296
   Guo JH, 2017, WATER RES, V123, P468, DOI 10.1016/j.watres.2017.07.002
   Henzinger M., 2000, Algorithms - ESA 2000. 8th Annual European Symposium. Proceedings (Lecture Notes in Computer Science Vol.1879), P1, DOI 10.2166/9781780402369
   Huang RX, 2021, WATER RES, V205, DOI 10.1016/j.watres.2021.117666
   Itokawa H, 2001, WATER RES, V35, P657, DOI 10.1016/S0043-1354(00)00309-2
   Kampschreur MJ, 2009, WATER RES, V43, P4093, DOI 10.1016/j.watres.2009.03.001
   Krasner SW, 2006, ENVIRON SCI TECHNOL, V40, P7175, DOI 10.1021/es060353j
   Krasner SW, 2013, WATER RES, V47, P4433, DOI 10.1016/j.watres.2013.04.050
   Kumwimba MN, 2020, CHEMOSPHERE, V238, DOI 10.1016/j.chemosphere.2019.124627
   Lackner S, 2014, WATER RES, V55, P292, DOI 10.1016/j.watres.2014.02.032
   Laxminarayan R, 2013, LANCET INFECT DIS, V13, P1057, DOI 10.1016/S1473-3099(13)70318-9
   Li JY, 2018, WATER RES, V137, P362, DOI 10.1016/j.watres.2017.12.056
   Mao GZ, 2021, ENVIRON POLLUT, V275, DOI 10.1016/j.envpol.2020.115785
   Marcal J, 2021, CHEMOSPHERE, V284, DOI 10.1016/j.chemosphere.2021.131267
   McCleaf P, 2017, WATER RES, V120, P77, DOI 10.1016/j.watres.2017.04.057
   McDaniel EA, 2021, WATER RES, V205, DOI 10.1016/j.watres.2021.117608
   Meng FG, 2009, WATER RES, V43, P1489, DOI 10.1016/j.watres.2008.12.044
   Mohan D, 2002, WATER RES, V36, P2304, DOI 10.1016/S0043-1354(01)00447-X
   MULDER A, 1995, FEMS MICROBIOL ECOL, V16, P177, DOI 10.1111/j.1574-6941.1995.tb00281.x
   Polo D, 2020, WATER RES, V186, DOI 10.1016/j.watres.2020.116404
   Radhakrishnan S, 2017, PLOS ONE, V12, DOI 10.1371/journal.pone.0172778
   Randazzo W, 2020, WATER RES, V181, DOI 10.1016/j.watres.2020.115942
   Song MJ, 2020, WATER RES, V184, DOI 10.1016/j.watres.2020.116144
   Strous M, 1997, WATER RES, V31, P1955, DOI 10.1016/S0043-1354(97)00055-9
   Strous M, 1997, APPL ENVIRON MICROB, V63, P2446, DOI 10.1128/AEM.63.6.2446-2448.1997
   Sun YP, 2021, WATER RES, V202, DOI 10.1016/j.watres.2021.117384
   US-EPA, 1998, STAG 1 DIS DIS BYPR
   US-EPA, 2006, STAG 2 DIS DIS BYPR
   VANDEGRAAF AA, 1995, APPL ENVIRON MICROB, V61, P1246, DOI 10.1128/AEM.61.4.1246-1251.1995
   Xiao Rong, 2021, Research of Environmental Sciences, V34, P1328, DOI 10.13198/j.issn.1001-6929.2020.10.26
   Yang Y, 2014, WATER RES, V62, P97, DOI 10.1016/j.watres.2014.05.019
   Zhang S, 2017, WATER RES, V119, P114, DOI 10.1016/j.watres.2017.01.029
   Zhang XX, 2009, APPL MICROBIOL BIOT, V82, P397, DOI 10.1007/s00253-008-1829-z
   Zheng TL, 2015, SCIENTOMETRICS, V105, P863, DOI 10.1007/s11192-015-1736-x
   Zhi W, 2012, SCI TOTAL ENVIRON, V441, P19, DOI 10.1016/j.scitotenv.2012.09.064
   Zhu JJ, 2021, ENVIRON SCI TECHNOL, V55, P3453, DOI 10.1021/acs.est.0c07551
NR 47
TC 13
Z9 14
U1 17
U2 222
PU ELSEVIER
PI AMSTERDAM
PA RADARWEG 29, 1043 NX AMSTERDAM, NETHERLANDS
SN 0048-9697
EI 1879-1026
J9 SCI TOTAL ENVIRON
JI Sci. Total Environ.
PD AUG 20
PY 2022
VL 835
AR 155411
DI 10.1016/j.scitotenv.2022.155411
EA MAY 2022
PG 8
WC Environmental Sciences
WE Science Citation Index Expanded (SCI-EXPANDED)
SC Environmental Sciences & Ecology
GA 6A1RL
UT WOS:000880438300004
PM 35490813
DA 2026-05-21
ER

PT J
AU Kang, YT
   Wang, J
   Li, ZJ
AF Kang, Yutong
   Wang, Jie
   Li, Zhenjun
TI Enhancing pollutants removal in hospital wastewater: Comparative
   analysis of PAC coagulation vs. bio-contact oxidation, highlighting the
   impact of outdated treatment plants
SO JOURNAL OF HAZARDOUS MATERIALS
LA English
DT Article
DE Hospital wastewater treatment plants; Polyaluminum chloride coagulation;
   Bio-contact oxidation; Outdated equipment; Pollutants removal
ID ANTIBIOTIC-RESISTANCE GENES; POLYALUMINUM CHLORIDE; BACTERIA; RIVER;
   ELIMINATION; CASSETTES; INTEGRONS; ALUMINUM; FATE; UV
AB While the effectiveness of Poly -Aluminum Chloride (PAC) coagulation for pollutant removal has been documented across various wastewater scenarios, its specific application in hospital wastewater (HWW) treatment to remove conventional pollutants and hazardous genetic pollutants has not been studied. The research compared three hospital wastewater treatment plants (HWTPs) to address a knowledge gap, including the PAC coagulationsodium hypochlorite disinfection process (PAC-HWTP), the biological contact oxidation -precipitation -sodium hypochlorite process (BCO-HWTP), and a system using outdated equipment with PAC coagulation (ODE-PACHWTP). Effluent compliance with national discharge standards is assessed, with BCO-HWTP meeting standards for direct or indirect discharge into natural aquatic environments. ODE-PAC-HWTP exceeds pretreatment standards for COD and BOD5 concentrations. PAC-HWTP effluent largely adheres to national pretreatment standards, enabling release into municipal sewers for further treatment. Metagenomic analysis reveals that PAC-HWTP exhibits higher removal efficiencies for antibiotic resistance genes, metal resistance genes, mobile genetic elements, and pathogens compared to BCO-HWTP and ODE-PAC-HWTP, achieving average removal rates of 45.13%, 57.54%, 80.61%, and 72.17%, respectively. These results suggests that when discharging treated HWW into municipal sewers for further processing, the use of PAC coagulation process is more feasible and costeffective compared to BCO technologies. The analysis emphasizes the urgent need to upgrade outdated equipment HWTPs.
C1 [Kang, Yutong; Li, Zhenjun] Chinese Ctr Dis Control & Prevent, Natl Inst Communicable Dis Control & Prevent, State Key Lab Infect Dis Prevent & Control, Beijing 102200, Peoples R China.
   [Wang, Jie] China Agr Univ, Coll Resources & Environm Sci, Beijing Key Lab Farmland Soil Pollut Prevent & Rem, Beijing 100193, Peoples R China.
C3 Chinese Center for Disease Control & Prevention; National Institute for
   Communicable Disease Control & Prevention, Chinese Center for Disease
   Control & Prevention; China Agricultural University
RP Li, ZJ (corresponding author), Chinese Ctr Dis Control & Prevent, Natl Inst Communicable Dis Control & Prevent, State Key Lab Infect Dis Prevent & Control, Beijing 102200, Peoples R China.
EM lizhenjun@icdc.cn
FU National Key R & D Program of China [2021YFC2301001]
FX This study was supported by a grant from the National Key R & D Program
   of China (grant number 2021YFC2301001) .
CR Act E.P., 2002, Standards for effluent discharge regulations
   Al-Enazi MS, 2016, Journal of environment and earth science, V6, P55
   Allen HK, 2010, NAT REV MICROBIOL, V8, P251, DOI 10.1038/nrmicro2312
   An CJ, 2016, FUEL, V165, P264, DOI 10.1016/j.fuel.2015.10.069
   Aukidy M. A., 2017, HOSP WASTEWATERS CHA, DOI DOI 10.1007/698_2017_5
   Azuma T, 2024, SCI TOTAL ENVIRON, V906, DOI 10.1016/j.scitotenv.2023.167432
   Azuma T, 2021, SCI TOTAL ENVIRON, V776, DOI 10.1016/j.scitotenv.2021.145951
   Bolger AM, 2014, BIOINFORMATICS, V30, P2114, DOI 10.1093/bioinformatics/btu170
   Bondy SC, 2016, NEUROTOXICOLOGY, V52, P222, DOI 10.1016/j.neuro.2015.12.002
   Cai M, 2022, CHEMOSPHERE, V292, DOI 10.1016/j.chemosphere.2021.133405
   Che Y, 2019, MICROBIOME, V7, DOI 10.1186/s40168-019-0663-0
   Chonova T, 2016, SCI TOTAL ENVIRON, V542, P965, DOI 10.1016/j.scitotenv.2015.10.161
   Crini G, 2019, ENVIRON CHEM LETT, V17, P145, DOI 10.1007/s10311-018-0785-9
   Dela Justina M, 2018, J WATER PROCESS ENG, V25, P173, DOI 10.1016/j.jwpe.2018.08.001
   Dodd MC, 2012, J ENVIRON MONITOR, V14, P1754, DOI 10.1039/c2em00006g
   Dotto J, 2019, J CLEAN PROD, V208, P656, DOI 10.1016/j.jclepro.2018.10.112
   El-Sheikh M.A., 2011, JES J. Eng. Sci, V39, P697, DOI DOI 10.21608/JESAUN.2011.127692
   Fan JJ, 2019, ENVIRON POLLUT, V247, P999, DOI 10.1016/j.envpol.2019.01.113
   Fu JM, 2022, SCI TOTAL ENVIRON, V838, DOI 10.1016/j.scitotenv.2022.156427
   Furuya EY, 2006, NAT REV MICROBIOL, V4, P36, DOI 10.1038/nrmicro1325
   Garrido-Baserba M, 2016, CLEAN TECHNOL ENVIR, V18, P1097, DOI 10.1007/s10098-016-1099-x
   Guo CS, 2017, J HAZARD MATER, V323, P710, DOI 10.1016/j.jhazmat.2016.10.041
   Guo XP, 2014, SCI TOTAL ENVIRON, V493, P626, DOI 10.1016/j.scitotenv.2014.06.035
   Habibi M, 2024, INT J ENVIRON SCI TE, V21, P2765, DOI 10.1007/s13762-023-05433-3
   Haiwei Cui, 2011, 2011 International Conference on Intelligent Computation Technology and Automation (ICICTA), P869, DOI 10.1109/ICICTA.2011.504
   Hernández-Sancho F, 2009, DESALINATION, V249, P230, DOI 10.1016/j.desal.2009.01.029
   Huang JJ, 2011, WATER RES, V45, P2775, DOI 10.1016/j.watres.2011.02.026
   Hyatt D, 2010, BMC BIOINFORMATICS, V11, DOI 10.1186/1471-2105-11-119
   Iwane T, 2001, WATER SCI TECHNOL, V43, P91
   Jian Y, 2022, J ENVIRON SCI HEAL B, V57, P350, DOI 10.1080/03601234.2022.2058844
   Jiang SQ, 2016, AER ADV ENG RES, V85, P1138
   Johansson MHK, 2023, PLOS ONE, V18, DOI 10.1371/journal.pone.0293169
   Khan NA, 2019, ECOL QUEST, V30, P57, DOI 10.12775/EQ.2019.022
   Lerminiaux NA, 2019, CAN J MICROBIOL, V65, P34, DOI 10.1139/cjm-2018-0275
   Li B, 2015, ENVIRON SCI TECHNOL, V49, P10492, DOI 10.1021/acs.est.5b02345
   Li DC, 2020, ENVIRON INT, V137, DOI 10.1016/j.envint.2020.105540
   Li N, 2017, WATER RES, V111, P204, DOI 10.1016/j.watres.2017.01.010
   Lima DR, 2019, ENVIRON SCI POLLUT R, V26, P16396, DOI 10.1007/s11356-019-04994-6
   Liu B, 2019, NUCLEIC ACIDS RES, V47, pD687, DOI 10.1093/nar/gky1080
   Liu F., 2012, A primer on energy efficiency for municipal water and wastewater utilities
   Lu M, 2011, DESALIN WATER TREAT, V27, P334, DOI 10.5004/dwt.2011.2233
   Luo Y, 2010, ENVIRON SCI TECHNOL, V44, P7220, DOI 10.1021/es100233w
   Ma LP, 2016, ENVIRON SCI TECHNOL, V50, P420, DOI 10.1021/acs.est.5b03522
   Metin S, 2023, J CHEM TECHNOL BIOT, V98, P1158, DOI 10.1002/jctb.7321
   Mirdita M, 2021, BIOINFORMATICS, V37, P3029, DOI 10.1093/bioinformatics/btab184
   Mohamed AY, 2017, UofKEJ, V7, P44
   Molinos-Senante M, 2012, SCI TOTAL ENVIRON, V427, P11, DOI 10.1016/j.scitotenv.2012.04.023
   Moura A, 2012, RES MICROBIOL, V163, P92, DOI 10.1016/j.resmic.2011.10.010
   Noguchi H, 2006, NUCLEIC ACIDS RES, V34, P5623, DOI 10.1093/nar/gkl723
   Nonfodji OM, 2020, J WATER PROCESS ENG, V33, DOI 10.1016/j.jwpe.2019.101103
   Nurk S, 2017, GENOME RES, V27, P824, DOI 10.1101/gr.213959.116
   Pal C, 2014, NUCLEIC ACIDS RES, V42, pD737, DOI 10.1093/nar/gkt1252
   Pariente MI, 2022, J ENVIRON MANAGE, V320, DOI 10.1016/j.jenvman.2022.115769
   Pärnänen K, 2018, NAT COMMUN, V9, DOI 10.1038/s41467-018-06393-w
   Paulus GK, 2019, INT J HYG ENVIR HEAL, V222, P635, DOI 10.1016/j.ijheh.2019.01.004
   Pazda M, 2019, SCI TOTAL ENVIRON, V697, DOI 10.1016/j.scitotenv.2019.134023
   Pruden A, 2006, ENVIRON SCI TECHNOL, V40, P7445, DOI 10.1021/es060413l
   Ramírez-Morales D, 2020, SCI TOTAL ENVIRON, V746, DOI 10.1016/j.scitotenv.2020.141200
   Rana S, 2017, MATER TODAY-PROC, V4, P567, DOI 10.1016/j.matpr.2017.01.058
   Sabri NA, 2021, SCI TOTAL ENVIRON, V786, DOI 10.1016/j.scitotenv.2021.147368
   Sarizadeh G, 2022, TOXIN REV, V41, P721, DOI 10.1080/15569543.2021.1922923
   Scott KP, 2002, CELL MOL LIFE SCI, V59, P2071, DOI 10.1007/s000180200007
   Shirafkan A, 2016, INT J ENVIRON SCI TE, V13, P1443, DOI 10.1007/s13762-016-0965-8
   Snowden-Swan Y., 2016, Hydrothermal liquefaction and upgrading of municipal wastewater treatment plant sludge: a preliminary techno-economic analysis
   Suarez S, 2009, BIORESOURCE TECHNOL, V100, P2138, DOI 10.1016/j.biortech.2008.11.015
   Tang K, 2019, CHEM ENG J, V359, P321, DOI 10.1016/j.cej.2018.11.112
   Tran T, 2019, PROCESSES, V7, DOI 10.3390/pr7030123
   Tun L.L., 2007, ASEAN J CHEM ENG, V7, P49
   Ulvi A, 2022, ENVIRON SCI POLLUT R, V29, P75609, DOI 10.1007/s11356-022-21131-y
   Wang JC, 2023, WATER SCI TECHNOL, V87, P672, DOI 10.2166/wst.2023.028
   Wu YY, 2023, SCI TOTAL ENVIRON, V880, DOI 10.1016/j.scitotenv.2023.163278
   Yan ZC, 2023, WATER SCI TECHNOL, V87, P27, DOI 10.2166/wst.2022.240
   Yao SJ, 2021, ENVIRON SCI POLLUT R, V28, P57321, DOI 10.1007/s11356-021-14735-3
   Yin XL, 2023, ENGINEERING-PRC, V27, P234, DOI 10.1016/j.eng.2022.10.011
   Yoon Y, 2017, WATER RES, V123, P783, DOI 10.1016/j.watres.2017.06.056
   Youssef HH, 2023, SEPARATIONS, V10, DOI 10.3390/separations10110570
   Yu KF, 2021, J HAZARD MATER, V406, DOI 10.1016/j.jhazmat.2020.124295
   Zhai WC, 2016, ENVIRON SCI POLLUT R, V23, P12030, DOI 10.1007/s11356-016-6350-9
   Zhang C, 2016, CRIT REV ENV SCI TEC, V46, P1, DOI 10.1080/10643389.2015.1061881
   Zhang LH, 2023, J ENVIRON CHEM ENG, V11, DOI 10.1016/j.jece.2023.109312
   Zhang M, 2020, ENVIRON INT, V136, DOI 10.1016/j.envint.2020.105458
   Zhang SC, 2020, FRONT PUBLIC HEALTH, V8, DOI 10.3389/fpubh.2020.574968
   Zhang XX, 2009, APPL MICROBIOL BIOT, V82, P1169, DOI 10.1007/s00253-009-1886-y
   Zheng WL, 2019, SCI TOTAL ENVIRON, V646, P1293, DOI 10.1016/j.scitotenv.2018.07.400
   Zhu L, 2023, WATER RES, V231, DOI 10.1016/j.watres.2023.119614
NR 85
TC 9
Z9 9
U1 11
U2 46
PU ELSEVIER
PI AMSTERDAM
PA RADARWEG 29, 1043 NX AMSTERDAM, NETHERLANDS
SN 0304-3894
EI 1873-3336
J9 J HAZARD MATER
JI J. Hazard. Mater.
PD JUN 5
PY 2024
VL 471
AR 134340
DI 10.1016/j.jhazmat.2024.134340
EA APR 2024
PG 13
WC Engineering, Environmental; Environmental Sciences
WE Science Citation Index Expanded (SCI-EXPANDED)
SC Engineering; Environmental Sciences & Ecology
GA SG8K4
UT WOS:001233392900001
PM 38640670
DA 2026-05-21
ER

PT J
AU Uyaguari, MI
   Fichot, EB
   Scott, GI
   Norman, RS
AF Uyaguari, Miguel I.
   Fichot, Erin B.
   Scott, Geoffrey I.
   Norman, R. Sean
TI Characterization and Quantitation of a Novel β-Lactamase Gene Found in a
   Wastewater Treatment Facility and the Surrounding Coastal Ecosystem
SO APPLIED AND ENVIRONMENTAL MICROBIOLOGY
LA English
DT Article
ID ANTIBIOTIC-RESISTANCE; ESCHERICHIA-COLI; TREATMENT PLANTS;
   LEGIONELLA-PNEUMOPHILA; COMMUNITY STRUCTURE; FATE; CONTAMINANTS;
   SEDIMENT; REVEALS; SEWAGE
AB Wastewater treatment plants (WWTPs) are engineered structures that collect, concentrate, and treat human waste, ultimately releasing treated wastewater into local environments. While WWTPs efficiently remove most biosolids, it has been shown that many antibiotics and antibiotic-resistant bacteria can survive the treatment process. To determine how WWTPs influence the concentration and dissemination of antibiotic-resistant genes into the environment, a functional metagenomic approach was used to identify a novel antibiotic resistance gene within a WWTP, and quantitative PCR (qPCR) was used to determine gene copy numbers within the facility and the local coastal ecosystem. From the WWTP metagenomic library, the fosmid insert contained in one highly resistant clone (MIC, similar to 416 mu g ml(-1) ampicillin) was sequenced and annotated, revealing 33 putative genes, including a 927-bp gene that is 42% identical to a functionally characterized beta-lactamase from Staphylococcus aureus PC1. Isolation and subcloning of this gene, referred to as bla(M-1), conferred ampicillin resistance to its Escherichia coli host. When normalized to volume, qPCR showed increased concentrations of bla(M-1) during initial treatment stages but 2-fold-decreased concentrations during the final treatment stage. The concentration ng(-1) DNA increased throughout the WWTP process from influent to effluent, suggesting that bla(M-1) makes up a significant proportion of the overall genetic material being released into the coastal ecosystem. Average discharge was estimated to be 3.9 x 10(14) copies of the bla(M-1) gene released daily into this coastal ecosystem. Furthermore, the gene was observed in all sampled coastal water and sediment samples surrounding the facility. Our results suggest that WWTPs may be a pathway for the dissemination of novel antibiotic resistance genes into the environment.
C1 [Uyaguari, Miguel I.; Fichot, Erin B.; Scott, Geoffrey I.; Norman, R. Sean] Univ S Carolina, Dept Environm Hlth Sci, Arnold Sch Publ Hlth, Columbia, SC 29208 USA.
   [Scott, Geoffrey I.] US Dept Commerce, Natl Ocean & Atmospher Adm, Natl Ocean Serv, Ctr Coastal Environm Hlth & Biomol Res, Charleston, SC 29412 USA.
C3 University of South Carolina System; University of South Carolina
   Columbia; National Oceanic Atmospheric Admin (NOAA) - USA; National
   Ocean Service, NOAA
RP Norman, RS (corresponding author), Univ S Carolina, Dept Environm Hlth Sci, Arnold Sch Publ Hlth, 921 Assembly St,Suite 401, Columbia, SC 29208 USA.
EM rsnorman@sc.edu
RI Norman, Sean/ABC-5029-2021; /AAU-5590-2021
OI Norman, Sean/0000-0003-4766-4376; 
FU South Carolina Sea Grant Consortium and Slocum-Lunz [21600-KA43]; USC,
   School of Public Health; Arnold School of Public Health
FX This work was supported by the South Carolina Sea Grant Consortium and
   Slocum-Lunz grant no. 21600-KA43. Academic support and scholarship for
   M.I.U. were granted by an Arnold Fellowship (USC, School of Public
   Health). Arnold School of Public Health seed grant funds were provided
   for R.S.N.
CR Allen HK, 2009, ISME J, V3, P243, DOI 10.1038/ismej.2008.86
   Amann R, 1998, FEMS MICROBIOL ECOL, V25, P205, DOI 10.1016/S0168-6496(98)00006-3
   ANDERSEN SR, 1993, CURR MICROBIOL, V26, P97, DOI 10.1007/BF01577343
   Andersson DI, 1999, CURR OPIN MICROBIOL, V2, P489, DOI 10.1016/S1369-5274(99)00005-3
   Andersson DI, 2003, CURR OPIN MICROBIOL, V6, P452, DOI 10.1016/j.mib.2003.09.001
   [Anonymous], 2004, WORLD MED SIT
   Auerbach EA, 2007, WATER RES, V41, P1143, DOI 10.1016/j.watres.2006.11.045
   Aziz RK, 2008, BMC GENOMICS, V9, DOI 10.1186/1471-2164-9-75
   Baker-Austin C, 2009, MICROB ECOL, V57, P151, DOI 10.1007/s00248-008-9413-8
   Baker-Austin C, 2008, J FOOD PROTECT, V71, P2552, DOI 10.4315/0362-028X-71.12.2552
   Baquero F, 2008, CURR OPIN BIOTECH, V19, P260, DOI 10.1016/j.copbio.2008.05.006
   Batt AL, 2007, CHEMOSPHERE, V68, P428, DOI 10.1016/j.chemosphere.2007.01.008
   Batt AL, 2006, ENVIRON POLLUT, V142, P295, DOI 10.1016/j.envpol.2005.10.010
   Bey BS, 2010, BIOTECHNIQUES, V49, P631, DOI 10.2144/000113486
   Burgess JE, 1999, BIOTECHNOL ADV, V17, P49, DOI 10.1016/S0734-9750(98)00016-0
   Bush K, 1998, ADV EXP MED BIOL, V456, P71
   BUSH K, 1995, ANTIMICROB AGENTS CH, V39, P1211, DOI 10.1128/AAC.39.6.1211
   Bush K, 2010, ANTIMICROB AGENTS CH, V54, P969, DOI 10.1128/AAC.01009-09
   Chang XS, 2010, ENVIRON POLLUT, V158, P1444, DOI 10.1016/j.envpol.2009.12.034
   Dedicoat M, 1999, J ANTIMICROB CHEMOTH, V43, P747, DOI 10.1093/jac/43.6.747
   Dietze JE, 2005, INT J ENVIRON AN CH, V85, P1141, DOI 10.1080/03067310500273682
   DREYFUS LA, 1985, J BACTERIOL, V161, P80, DOI 10.1128/JB.161.1.80-84.1985
   EAST AK, 1989, J GEN MICROBIOL, V135, P1001
   Giger W, 2003, CHIMIA, V57, P485, DOI 10.2533/000942903777679064
   Gilchrist T.L., 1992, Heterocyclic Chemistry
   Guardabassi L, 2002, WATER RES, V36, P1955, DOI 10.1016/S0043-1354(01)00429-8
   Gullberg E, 2011, PLOS PATHOG, V7, DOI 10.1371/journal.ppat.1002158
   Halling-Sorensen B, 1998, CHEMOSPHERE, V36, P357, DOI 10.1016/S0045-6535(97)00354-8
   Heberer T, 2002, TOXICOL LETT, V131, P5, DOI 10.1016/S0378-4274(02)00041-3
   HEKTOEN H, 1995, AQUACULTURE, V133, P175, DOI 10.1016/0044-8486(94)00310-K
   Holten KB, 2000, AM FAM PHYSICIAN, V62, P611
   Jacobsen J, 2005, J MICROBIOL METH, V60, P63, DOI 10.1016/j.mimet.2004.08.013
   JAIN B, 1992, J BASIC MICROB, V32, P423, DOI 10.1002/jobm.3620320616
   Karthikeyan KG, 2006, SCI TOTAL ENVIRON, V361, P196, DOI 10.1016/j.scitotenv.2005.06.030
   Kerkhof L, 1997, MOL MAR BIOL BIOTECH, V6, P260
   Kohanski MA, 2010, MOL CELL, V37, P311, DOI 10.1016/j.molcel.2010.01.003
   Kolpin DW, 2002, ENVIRON SCI TECHNOL, V36, P1202, DOI 10.1021/es011055j
   Kümmerer K, 2003, CLIN MICROBIOL INFEC, V9, P1203, DOI 10.1111/j.1469-0691.2003.00739.x
   Kümmerer K, 2003, J ANTIMICROB CHEMOTH, V52, P5, DOI 10.1093/jac/dkg293
   Lachmayr KL, 2009, APPL ENVIRON MICROB, V75, P203, DOI 10.1128/AEM.01254-08
   Levy SB, 1998, SCI AM, V278, P46, DOI 10.1038/scientificamerican0398-46
   LIVERMORE DM, 1995, CLIN MICROBIOL REV, V8, P557, DOI 10.1128/CMR.8.4.557
   McArdell CS, 2003, ENVIRON SCI TECHNOL, V37, P5479, DOI 10.1021/es034368i
   MOFFIE BG, 1988, J ANTIMICROB CHEMOTH, V22, P457, DOI 10.1093/jac/22.4.457
   Nakata H, 2005, CHEMOSPHERE, V58, P759, DOI 10.1016/j.chemosphere.2004.08.097
   Nielsen K, 2000, DIAGN MICR INFEC DIS, V36, P43, DOI 10.1016/S0732-8893(99)00095-4
   Reinthaler FF, 2003, WATER RES, V37, P1685, DOI 10.1016/S0043-1354(02)00569-9
   Riesenfeld CS, 2004, ENVIRON MICROBIOL, V6, P981, DOI 10.1111/j.1462-2920.2004.00664.x
   Sabrià A, 2005, CHEST, V128, P1401, DOI 10.1378/chest.128.3.1401
   SAMUELSEN OB, 1992, SCI TOTAL ENVIRON, V114, P25, DOI 10.1016/0048-9697(92)90411-K
   SAMUELSEN OB, 1991, SCI TOTAL ENVIRON, V108, P275, DOI 10.1016/0048-9697(91)90364-K
   Smalla K, 2000, MICROBIOL-UK, V146, P1256, DOI 10.1099/00221287-146-6-1256
   Suzuki MT, 1996, APPL ENVIRON MICROB, V62, P625, DOI 10.1128/AEM.62.2.625-630.1996
   Templeton MR, 2009, PHILOS T R SOC A, V367, P3873, DOI 10.1098/rsta.2009.0144
   Tranier S, 2000, J BIOL CHEM, V275, P28075
   UNEP World Conservation Monitoring Centre and United Nations Environment Programme Division of Early Warning and Assessment, 2006, MAR COAST EC HUM WEL
   Vanrolleghem PA, 2004, BIOTECHNOL BIOENG, V86, P277, DOI 10.1002/bit.20032
   Wakelin SA, 2008, APPL ENVIRON MICROB, V74, P2659, DOI 10.1128/AEM.02348-07
   Walsh C., 2003, ANTIBIOTICS ACTIONS
   WARD DM, 1990, NATURE, V345, P63, DOI 10.1038/345063a0
   Wise R, 2002, J ANTIMICROB CHEMOTH, V49, P585, DOI 10.1093/jac/49.4.585
   ZYGMUNT DJ, 1992, ANTIMICROB AGENTS CH, V36, P440, DOI 10.1128/AAC.36.2.440
NR 62
TC 32
Z9 43
U1 1
U2 35
PU AMER SOC MICROBIOLOGY
PI WASHINGTON
PA 1752 N ST NW, WASHINGTON, DC 20036-2904 USA
SN 0099-2240
EI 1098-5336
J9 APPL ENVIRON MICROB
JI Appl. Environ. Microbiol.
PD DEC
PY 2011
VL 77
IS 23
BP 8226
EP 8233
DI 10.1128/AEM.02732-10
PG 8
WC Biotechnology & Applied Microbiology; Microbiology
WE Science Citation Index Expanded (SCI-EXPANDED)
SC Biotechnology & Applied Microbiology; Microbiology
GA 849ZL
UT WOS:000297164100004
PM 21965412
OA Green Submitted, Bronze
DA 2026-05-21
ER

PT J
AU Zhao, RX
   Yu, K
   Zhang, JY
   Zhang, GJ
   Huang, J
   Ma, LP
   Deng, CF
   Li, XY
   Li, B
AF Zhao, Renxin
   Yu, Ke
   Zhang, Jiayu
   Zhang, Guijuan
   Huang, Jin
   Ma, Liping
   Deng, Chunfang
   Li, Xiaoyan
   Li, Bing
TI Deciphering the mobility and bacterial hosts of antibiotic resistance
   genes under antibiotic selection pressure by metagenomic assembly and
   binning approaches
SO WATER RESEARCH
LA English
DT Article
DE Antibiotic selection pressure; Antibiotic resistance genes; Mobility;
   Bacterial hosts; Metagenomic assembly; Binning
ID MICROBIAL COMMUNITY; CONJUGATIVE ELEMENTS; EFFLUX PUMPS; EVOLUTION;
   RESISTOME; OXYTETRACYCLINE; BIOREACTOR; EMERGENCE; GENOMES; QUALITY
AB The presence of antibiotics can exert significant selection pressure on the emergence and spread of an-tibiotic resistance genes (ARGs) and antibiotic resistant bacteria (ARB). However, co-selection effects for ARGs, the mobility of ARGs and the identification of ARG hosts under high antibiotic selection pressures are poorly understood. Here, metagenomic assembly and binning approaches were used to comprehensively decipher the prevalence of ARGs and their potential mobility and hosts in activated sludge reactors treating antibiotic production wastewater. We found the abundance of different ARG types in an-tibiotic treatments varied greatly and certain antibiotic pressure promoted the co-selection for the non corresponding types of ARGs. Antibiotic selection pressures significantly increased the abundance and proportions of ARGs mediated by plasmids (57.9%), which were more prevalent than those encoded in chromosomes (19.2%). The results indicated that plasmids and chromosomes had a tendency to carry different types of ARGs. Moreover, higher co-occurrence frequency of ARGs and MGEs revealed that antibiotics enhanced the mobility potential of ARGs mediated by both plasmids and integrative and conjugative elements. Among the 689 metagenome-assembled genomes (MAGs) with high estimated quality, 119 MAGs assigning to nine bacterial phyla were identified as the ARG hosts and 33 MAGs exhibited possible multi-resistance to antibiotics. Some ARG types tended to be carried by certain bacteria (e.g. bacitracin resistance genes carried by the family Burkholderiaceae) and thus showed a pronounced host-specific pattern. This study enhances the understanding of the mobility and hosts of ARGs and provides important insights into the risk assessment and management of antibiotic resistance. (c) 2020 Elsevier Ltd. All rights reserved.
C1 [Zhao, Renxin; Zhang, Jiayu; Zhang, Guijuan; Huang, Jin; Li, Xiaoyan; Li, Bing] Tsinghua Univ, Guangdong Prov Engn Res Ctr Urban Water Recycling, Tsinghua Shenzhen Int Grad Sch, Shenzhen 518055, Peoples R China.
   [Zhao, Renxin; Zhang, Jiayu; Huang, Jin; Li, Xiaoyan; Li, Bing] Tsinghua Univ, Shenzhen Engn Res Lab Sludge & Food Waste Treatme, Tsinghua Shenzhen Int Grad Sch, Shenzhen 518055, Peoples R China.
   [Yu, Ke; Deng, Chunfang] Peking Univ, Shenzhen Grad Sch, Sch Environm & Energy, Shenzhen 518055, Peoples R China.
   [Ma, Liping] East China Normal Univ, Shanghai Key Lab Urban Ecol Proc & Ecorestorat, Sch Ecol & Environm Sci, Shanghai 200241, Peoples R China.
   [Li, Xiaoyan] Tsinghua Univ, Shenzhen Environm Sci & New Energy Lab, Tsinghua Berkeley Shenzhen Inst, Shenzhen 518055, Peoples R China.
C3 Tsinghua University; Tsinghua Shenzhen International Graduate School;
   Tsinghua University; Tsinghua Shenzhen International Graduate School;
   Peking University; Peking University Shenzhen Graduate School (PKU
   Shenzhen); East China Normal University; Tsinghua Shenzhen International
   Graduate School; Tsinghua University
RP Li, B (corresponding author), Univ Town Shenzhen, Tsinghua Shenzhen Int Grad Sch, Shenzhen 518055, Peoples R China.
EM bingli@sz.tsinghua.edu.cn
RI Zhang, Jiayu/GQB-0770-2022; Li, Bing/B-7282-2017; Li,
   Xiao-yan/C-1808-2009; Yu, Ke/CAG-5947-2022
OI Zhang, Jiayu/0000-0002-3567-8685; Li, Bing/0000-0002-7161-0477; Yu,
   Ke/0000-0001-5039-6056; Zhao, Renxin/0000-0001-5527-2693
FU National Natural Science Foundation of China [21876096]; China
   Postdoctoral Science Foundation [2019M650714]; Shenzhen Knowledge
   Innovation Program-Basic Research Project [JCYJ20170412171918012]
FX This study was funded by the National Natural Science Foundation of
   China (No. 21876096), the China Postdoctoral Science Foundation (No.
   2019M650714), and Shenzhen Knowledge Innovation Program-Basic Research
   Project (No. JCYJ20170412171918012).
CR Alneberg J, 2018, MICROBIOME, V6, DOI 10.1186/s40168-018-0550-0
   Alneberg J, 2014, NAT METHODS, V11, P1144, DOI [10.1038/NMETH.3103, 10.1038/nmeth.3103]
   Baker S, 2018, SCIENCE, V360, P733, DOI 10.1126/science.aar3777
   Baranowski E, 2018, MBIO, V9, DOI 10.1128/mBio.00873-18
   Beaber JW, 2004, NATURE, V427, P72, DOI 10.1038/nature02241
   Bellanger X, 2014, FEMS MICROBIOL REV, V38, P720, DOI 10.1111/1574-6976.12058
   Bengtsson-Palme J, 2014, FRONT MICROBIOL, V5
   Berendonk TU, 2015, NAT REV MICROBIOL, V13, P310, DOI 10.1038/nrmicro3439
   Bernard K., 2015, Clinical Microbiology Newsletter, V37, P187, DOI [10.1016/j.clinmicnews.2015.11.003, 10.1016/j.clinmicnews.2015.11.003]
   Bertrand D, 2019, NAT BIOTECHNOL, V37, P937, DOI 10.1038/s41587-019-0191-2
   Blair JMA, 2015, NAT REV MICROBIOL, V13, P42, DOI 10.1038/nrmicro3380
   Bolger AM, 2014, BIOINFORMATICS, V30, P2114, DOI 10.1093/bioinformatics/btu170
   Botelho J., 2020, 678748 BIORXIV
   Botelho J, 2018, MOBILE DNA-UK, V9, DOI 10.1186/s13100-018-0141-4
   Brophy JAN, 2018, NAT MICROBIOL, V3, P1043, DOI 10.1038/s41564-018-0216-5
   Buffet-Bataillon S, 2016, FUTURE MICROBIOL, V11, P81, DOI 10.2217/fmb.15.131
   Cao Y, 2014, BIOINFORMATICS, V30, P1674, DOI 10.1093/bioinformatics/btu104
   Carnelli A, 2017, RES MICROBIOL, V168, P461, DOI 10.1016/j.resmic.2017.02.006
   Çelik A, 2018, J HAZARD MATER, V356, P26, DOI 10.1016/j.jhazmat.2018.05.040
   Charlebois A, 2012, PLOS ONE, V7, DOI 10.1371/journal.pone.0044449
   Che Y, 2019, MICROBIOME, V7, DOI 10.1186/s40168-019-0663-0
   Chen HY, 2019, ENVIRON INT, V127, P267, DOI 10.1016/j.envint.2019.03.048
   Chen JF, 2019, BIORESOURCE TECHNOL, V276, P236, DOI 10.1016/j.biortech.2019.01.006
   Chng KR, 2020, NAT MED, V26, P941, DOI 10.1038/s41591-020-0894-4
   Coenye T., 2014, The Prokaryotes, P759, DOI DOI 10.1007/978-3-642-30197-1_239
   Cuthbertson L, 2013, MICROBIOL MOL BIOL R, V77, P440, DOI 10.1128/MMBR.00018-13
   Durrant M., 2019, 527788 BIORXIV
   Fernández L, 2012, CLIN MICROBIOL REV, V25, P661, DOI 10.1128/CMR.00043-12
   Fernandez-Lopez R, 2017, CURR OPIN MICROBIOL, V38, P106, DOI 10.1016/j.mib.2017.05.005
   Forsberg KJ, 2014, NATURE, V509, P612, DOI 10.1038/nature13377
   Forsberg KJ, 2012, SCIENCE, V337, P1107, DOI 10.1126/science.1220761
   Fresia P, 2019, MICROBIOME, V7, DOI 10.1186/s40168-019-0648-z
   Frost LS, 2005, NAT REV MICROBIOL, V3, P722, DOI 10.1038/nrmicro1235
   Gallois E, 2014, DIAGN MICR INFEC DIS, V79, P111, DOI 10.1016/j.diagmicrobio.2013.10.021
   Gibson MK, 2016, NAT MICROBIOL, V1, DOI [10.1038/NMICROBIOL.2016.24, 10.1038/nmicrobiol.2016.24]
   Gillings MR, 2017, ANN NY ACAD SCI, V1389, P20, DOI 10.1111/nyas.13213
   Guédon G, 2017, GENES-BASEL, V8, DOI 10.3390/genes8110337
   Guglielmini J, 2014, NUCLEIC ACIDS RES, V42, P5715, DOI 10.1093/nar/gku194
   Gurevich A, 2013, BIOINFORMATICS, V29, P1072, DOI 10.1093/bioinformatics/btt086
   He Y, 2019, FRONT MICROBIOL, V10, DOI 10.3389/fmicb.2019.01574
   Hyatt D, 2010, BMC BIOINFORMATICS, V11, DOI 10.1186/1471-2105-11-119
   Jia SY, 2019, J HAZARD MATER, V379, DOI 10.1016/j.jhazmat.2019.120841
   Johnson CM, 2015, ANNU REV GENET, V49, P577, DOI 10.1146/annurev-genet-112414-055018
   Kang DWD, 2015, PEERJ, V3, DOI 10.7717/peerj.1165
   Kanger K, 2020, FEMS MICROBIOL ECOL, V96, DOI 10.1093/femsec/fiaa006
   Klein EY, 2018, P NATL ACAD SCI USA, V115, pE3463, DOI 10.1073/pnas.1717295115
   Koteva K, 2010, NAT CHEM BIOL, V6, P327, DOI 10.1038/nchembio.350
   Krawczyk PS, 2018, NUCLEIC ACIDS RES, V46, DOI 10.1093/nar/gkx1321
   Langmead B, 2012, NAT METHODS, V9, P357, DOI [10.1038/NMETH.1923, 10.1038/nmeth.1923]
   Leungtongkam U, 2018, PLOS ONE, V13, DOI 10.1371/journal.pone.0208468
   Lewis K, 2013, NAT REV DRUG DISCOV, V12, P371, DOI 10.1038/nrd3975
   Li AD, 2015, FRONT MICROBIOL, V6, DOI 10.3389/fmicb.2015.01025
   Li XZ, 2009, DRUGS, V69, P1555, DOI 10.2165/11317030-000000000-00000
   Li XY, 2016, SCI REP-UK, V6, DOI 10.1038/srep37372
   Liang JS, 2020, WATER RES, V168, DOI 10.1016/j.watres.2019.115160
   Liu BB, 2006, FEMS MICROBIOL ECOL, V55, P274, DOI 10.1111/j.1574-6941.2005.00033.x
   Liu M, 2019, NUCLEIC ACIDS RES, V47, pD660, DOI 10.1093/nar/gky1123
   Liu ZB, 2019, ENVIRON INT, V129, P208, DOI 10.1016/j.envint.2019.05.036
   Lo SC, 2013, PLOS ONE, V8, DOI 10.1371/journal.pone.0076142
   Lopatkin AJ, 2016, NAT MICROBIOL, V1, DOI [10.1038/NMICROBIOL.2016.44, 10.1038/nmicrobiol.2016.44]
   Ma LP, 2016, ENVIRON SCI TECHNOL, V50, P420, DOI 10.1021/acs.est.5b03522
   Manaia CM, 2018, ENVIRON INT, V115, P312, DOI 10.1016/j.envint.2018.03.044
   Martínez JL, 2015, NAT REV MICROBIOL, V13, P116, DOI 10.1038/nrmicro3399
   Martinez JL, 2009, FEMS MICROBIOL REV, V33, P430, DOI 10.1111/j.1574-6976.2008.00157.x
   Mazel D, 2006, NAT REV MICROBIOL, V4, P608, DOI 10.1038/nrmicro1462
   Miran W, 2018, SCI TOTAL ENVIRON, V627, P1058, DOI 10.1016/j.scitotenv.2018.01.326
   Nayfach S, 2019, NATURE, V568, P505, DOI 10.1038/s41586-019-1058-x
   Nicolas E, 2015, MICROBIOL SPECTR, V3, DOI 10.1128/microbiolspec.MDNA3-0060-2014
   Olm MR, 2017, GENOME RES, V27, P601, DOI 10.1101/gr.213256.116
   Pan ZH, 2019, VET MICROBIOL, V229, P110, DOI 10.1016/j.vetmic.2018.11.028
   Parks DH, 2018, NAT BIOTECHNOL, V36, P996, DOI 10.1038/nbt.4229
   Parks DH, 2017, NAT MICROBIOL, V2, P1533, DOI 10.1038/s41564-017-0012-7
   Parks DH, 2015, GENOME RES, V25, P1043, DOI 10.1101/gr.186072.114
   Partridge SR, 2018, CLIN MICROBIOL REV, V31, DOI 10.1128/CMR.00088-17
   Pasolli E, 2019, CELL, V176, P649, DOI 10.1016/j.cell.2019.01.001
   Rodriguez-Mozaz S, 2015, WATER RES, V69, P234, DOI 10.1016/j.watres.2014.11.021
   Rubio-Cosials A, 2018, CELL, V173, P208, DOI 10.1016/j.cell.2018.02.032
   Sáenz JS, 2019, MICROBIOME, V7, DOI 10.1186/s40168-019-0632-7
   Schinsky MF, 2004, INT J SYST EVOL MICR, V54, P1653, DOI 10.1099/ijs.0.02743-0
   Shi YH, 2018, APPL MICROBIOL BIOT, V102, P1847, DOI 10.1007/s00253-018-8738-6
   Smillie C, 2010, MICROBIOL MOL BIOL R, V74, P434, DOI 10.1128/MMBR.00020-10
   Smith MCM, 2015, MICROBIOL SPECTR, V3, DOI 10.1128/microbiolspec.MDNA3-0059-2014
   Suzuki S, 2017, FRONT MICROBIOL, V8, DOI 10.3389/fmicb.2017.00014
   Thai PK, 2018, SCI TOTAL ENVIRON, V645, P393, DOI 10.1016/j.scitotenv.2018.07.126
   Tong J, 2019, BIORESOURCE TECHNOL, V272, P489, DOI 10.1016/j.biortech.2018.10.079
   Van Boeckel TP, 2019, SCIENCE, V365, P1266, DOI 10.1126/science.aaw1944
   Wang Y, 2019, ISME J, V13, P509, DOI 10.1038/s41396-018-0275-x
   Webber MA, 2003, J ANTIMICROB CHEMOTH, V51, P9, DOI 10.1093/jac/dkg050
   Wellington EMH, 2013, LANCET INFECT DIS, V13, P155, DOI 10.1016/S1473-3099(12)70317-1
   Willmann M, 2019, BMC BIOL, V17, DOI 10.1186/s12915-019-0692-y
   Wozniak RAF, 2010, NAT REV MICROBIOL, V8, P552, DOI 10.1038/nrmicro2382
   Wu YW, 2016, BIOINFORMATICS, V32, P605, DOI 10.1093/bioinformatics/btv638
   Xia JT, 2019, WATER RES, V166, DOI 10.1016/j.watres.2019.115073
   Xiong WG, 2018, MICROBIOME, V6, DOI 10.1186/s40168-018-0419-2
   Yin XL, 2018, BIOINFORMATICS, V34, P2263, DOI 10.1093/bioinformatics/bty053
   Yuan JL, 2019, MAR POLLUT BULL, V138, P376, DOI 10.1016/j.marpolbul.2018.11.037
   Zhang YR, 2020, SCI TOTAL ENVIRON, V724, DOI 10.1016/j.scitotenv.2020.138248
   Zhao RX, 2019, WATER RES, V151, P388, DOI 10.1016/j.watres.2018.12.034
   Zhao RX, 2018, WATER RES, V134, P126, DOI 10.1016/j.watres.2018.01.063
   Zheng WL, 2019, SCI TOTAL ENVIRON, V646, P1293, DOI 10.1016/j.scitotenv.2018.07.400
NR 100
TC 311
Z9 337
U1 42
U2 748
PU PERGAMON-ELSEVIER SCIENCE LTD
PI OXFORD
PA THE BOULEVARD, LANGFORD LANE, KIDLINGTON, OXFORD OX5 1GB, ENGLAND
SN 0043-1354
EI 1879-2448
J9 WATER RES
JI Water Res.
PD NOV 1
PY 2020
VL 186
AR 116318
DI 10.1016/j.watres.2020.116318
PG 15
WC Engineering, Environmental; Environmental Sciences; Water Resources
WE Science Citation Index Expanded (SCI-EXPANDED)
SC Engineering; Environmental Sciences & Ecology; Water Resources
GA OS2BA
UT WOS:000589968700012
PM 32871290
DA 2026-05-21
ER

PT J
AU Delforno, TP
   Lacerda, GV Jr
   Noronha, MF
   Sakamoto, IK
   Varesche, MBA
   Oliveira, VM
AF Delforno, Tiago Palladino
   Lacerda Junior, Gileno Vieira
   Noronha, Melline F.
   Sakamoto, Isabel K.
   Varesche, Maria Bernadete A.
   Oliveira, Valeria M.
TI Microbial diversity of a full-scale UASB reactor applied to poultry
   slaughterhouse wastewater treatment: integration of 16S rRNA gene
   amplicon and shotgun metagenomic sequencing
SO MICROBIOLOGYOPEN
LA English
DT Article
DE anaerobic microbial community; antibiotics resistance genes; genetic
   potential; granular sludge; virome
ID ANAEROBIC-DIGESTION; ACTIVATED-SLUDGE; TREATMENT-PLANT; COMMUNITY;
   REMOVAL; DEGRADATION; PERFORMANCE; BIOREACTOR; STRATEGIES; DYNAMICS
AB The 16S rRNA gene amplicon and whole-genome shotgun metagenomic (WGSM) sequencing approaches were used to investigate wide-spectrum profiles of microbial composition and metabolic diversity from a full-scale UASB reactor applied to poultry slaughterhouse wastewater treatment. The data were generated by using MiSeq 2 x 250 bp and HiSeq 2 x 150 bp Illumina sequencing platforms for 16S amplicon and WGSM sequencing, respectively. Each approach revealed a distinct microbial community profile, with Pseudomonas and Psychrobacter as predominant genus for the WGSM dataset and Clostridium and Methanosaeta for the 16S rRNA gene amplicon dataset. The virome characterization revealed the presence of two viral families with Bacteria and Archaea as host, Myoviridae, and Siphoviridae. A wide functional diversity was found with predominance of genes involved in the metabolism of acetone, butanol, and ethanol synthesis; and one-carbon metabolism (e.g., methanogenesis). Genes related to the acetotrophic methanogenesis pathways were more abundant than methylotrophic and hydrogenotrophic, corroborating the taxonomic results that showed the prevalence of the acetotrophic genus Methanosaeta. Moreover, the dataset indicated a variety of metabolic genes involved in sulfur, nitrogen, iron, and phosphorus cycles, with many genera able to act in all cycles. BLAST analysis against Antibiotic Resistance Genes Database (ARDB) revealed that microbial community contained 43 different types of antibiotic resistance genes, some of them were associated with growth chicken promotion (e.g., bacitracin, tetracycline, and polymyxin).
C1 [Delforno, Tiago Palladino; Lacerda Junior, Gileno Vieira; Noronha, Melline F.; Oliveira, Valeria M.] Campinas Univ UNICAMP, Res Ctr Chem Biol & Agr CPQBA, Microbial Resources Div, Campinas, SP, Brazil.
   [Sakamoto, Isabel K.; Varesche, Maria Bernadete A.] Univ Sao Paulo EESC USP, Engn Sch Sao Carlos, Dept Hydraul & Sanitat, Lab Biol Proc, Campus 2, Sao Carlos, SP, Brazil.
C3 Universidade Estadual de Campinas; Universidade de Sao Paulo
RP Delforno, TP (corresponding author), Campinas Univ UNICAMP, Res Ctr Chem Biol & Agr CPQBA, Microbial Resources Div, Campinas, SP, Brazil.
EM tiago.palladino@gmail.com
RI Merzel, Valeria Maia/L-2422-2014; Lacerda Júnior, Gileno/E-8321-2017;
   Delforno, Tiago/D-8331-2012; Varesche, Maria Bernadete
   Amancio/K-6127-2012
OI Merzel, Valeria Maia/0000-0001-8817-4758; Lacerda Júnior,
   Gileno/0000-0003-4493-0755; Delforno, Tiago/0000-0002-1705-0763; Fontes
   Noronha, Melline/0000-0003-0914-4679; Varesche, Maria Bernadete
   Amancio/0000-0003-3124-7471
FU Fundacao de Amparo a Pesquisa do Estado de Sao Paulo [2014/16426-0,
   2013/09386-9]
FX Fundacao de Amparo a Pesquisa do Estado de Sao Paulo, Grant/Award
   Number: 2014/16426-0 and 2013/09386-9.
CR [Anonymous], BIOPROCESS BIOSYSTEM
   [Anonymous], PAC S BIOCOMP
   Batstone DJ, 2014, CURR OPIN BIOTECH, V27, P142, DOI 10.1016/j.copbio.2014.01.013
   Battistoni P, 1997, WATER RES, V31, P2925, DOI 10.1016/S0043-1354(97)00137-1
   Bautista-de los Santos QM, 2016, WATER RES, V90, P216, DOI 10.1016/j.watres.2015.12.010
   Cabezas A, 2015, REV ENVIRON SCI BIO, V14, P555, DOI 10.1007/s11157-015-9380-8
   Camiloti PR, 2014, J CHEM TECHNOL BIOT, V89, P1044, DOI 10.1002/jctb.4199
   Campanaro S, 2016, BIOTECHNOL BIOFUELS, V9, DOI 10.1186/s13068-016-0441-1
   Caporaso JG, 2010, NAT METHODS, V7, P335, DOI 10.1038/nmeth.f.303
   Carballa M, 2015, CURR OPIN BIOTECH, V33, P103, DOI 10.1016/j.copbio.2015.01.008
   Chien IC, 2013, PLOS ONE, V8, DOI 10.1371/journal.pone.0081040
   Cox MP, 2010, BMC BIOINFORMATICS, V11, DOI 10.1186/1471-2105-11-485
   de Nardi IR, 2008, RESOUR CONSERV RECY, V52, P533, DOI 10.1016/j.resconrec.2007.06.005
   Del Nery V, 2013, RESOUR CONSERV RECY, V71, P7, DOI 10.1016/j.resconrec.2012.11.006
   Delforno TP, 2015, BIORESOURCE TECHNOL, V192, P37, DOI 10.1016/j.biortech.2015.05.050
   Gomes BC, 2014, BIODEGRADATION, V25, P797, DOI 10.1007/s10532-014-9700-7
   Gomez-Alvarez V, 2009, ISME J, V3, P1314, DOI 10.1038/ismej.2009.72
   Griffiths RI, 2000, APPL ENVIRON MICROB, V66, P5488, DOI 10.1128/AEM.66.12.5488-5491.2000
   Guo JH, 2015, MICROB CELL FACT, V14, DOI 10.1186/s12934-015-0218-4
   Hammer Oyvind, 2001, Palaeontologia Electronica, V4, pUnpaginated
   Handelsman J, 1998, CHEM BIOL, V5, pR245, DOI 10.1016/S1074-5521(98)90108-9
   Kalyuzhnaya MG, 2008, NAT BIOTECHNOL, V26, P1029, DOI 10.1038/nbt.1488
   Klindworth A, 2013, NUCLEIC ACIDS RES, V41, DOI 10.1093/nar/gks808
   Kristiansson E, 2011, PLOS ONE, V6, DOI 10.1371/journal.pone.0017038
   KROEKER EJ, 1979, J WATER POLLUT CON F, V51, P718
   Langer SG, 2015, MICROB BIOTECHNOL, V8, P828, DOI 10.1111/1751-7915.12308
   Li B, 2015, ISME J, V9, P2490, DOI 10.1038/ismej.2015.59
   Liu YC, 2008, ANN NY ACAD SCI, V1125, P171, DOI 10.1196/annals.1419.019
   Looft T, 2012, P NATL ACAD SCI USA, V109, P1691, DOI 10.1073/pnas.1120238109
   Lv XM, 2015, APPL BIOCHEM BIOTECH, V175, P3258, DOI 10.1007/s12010-015-1491-8
   McMahon KD, 2007, CURR OPIN BIOTECH, V18, P287, DOI 10.1016/j.copbio.2007.04.007
   Meyer F, 2008, BMC BIOINFORMATICS, V9, DOI 10.1186/1471-2105-9-386
   Morgan JL, 2010, PLOS ONE, V5, DOI 10.1371/journal.pone.0010209
   Moura RB, 2012, J ENVIRON MANAGE, V98, P163, DOI 10.1016/j.jenvman.2012.01.009
   Okada DY, 2014, INT BIODETER BIODEGR, V96, P63, DOI 10.1016/j.ibiod.2014.09.017
   Overbeek R, 2005, NUCLEIC ACIDS RES, V33, P5691, DOI 10.1093/nar/gki866
   Penteado ED, 2013, INT J HYDROGEN ENERG, V38, P6137, DOI 10.1016/j.ijhydene.2013.01.067
   Poretsky R, 2014, PLOS ONE, V9, DOI 10.1371/journal.pone.0093827
   Quince C, 2009, NAT METHODS, V6, P639, DOI [10.1038/NMETH.1361, 10.1038/nmeth.1361]
   Sanapareddy N, 2009, APPL ENVIRON MICROB, V75, P1688, DOI 10.1128/AEM.01210-08
   Schlüter A, 2008, J BIOTECHNOL, V136, P65, DOI 10.1016/j.jbiotec.2008.03.017
   Streit WR, 2004, CURR OPIN MICROBIOL, V7, P492, DOI 10.1016/j.mib.2004.08.002
   Tamaki H, 2012, ENVIRON MICROBIOL, V14, P441, DOI 10.1111/j.1462-2920.2011.02630.x
   Vanwonterghem I, 2014, ISME J, V8, P2015, DOI 10.1038/ismej.2014.50
   Wang Q, 2007, APPL ENVIRON MICROB, V73, P5261, DOI 10.1128/AEM.00062-07
   Wang Z, 2013, PLOS ONE, V8, DOI 10.1371/journal.pone.0076079
   Wirth R, 2012, BIOTECHNOL BIOFUELS, V5, DOI 10.1186/1754-6834-5-41
   Wong MT, 2013, BIOTECHNOL BIOFUELS, V6, DOI 10.1186/1754-6834-6-38
   Yang Y, 2013, ENVIRON SCI TECHNOL, V47, P10197, DOI 10.1021/es4017365
   Zinder S.H., 1984, AM SOC MICROBIOL NEW, V50, P294
   Zumstein E, 2000, ENVIRON MICROBIOL, V2, P69, DOI 10.1046/j.1462-2920.2000.00072.x
NR 51
TC 57
Z9 61
U1 3
U2 79
PU WILEY
PI HOBOKEN
PA 111 RIVER ST, HOBOKEN 07030-5774, NJ USA
SN 2045-8827
J9 MICROBIOLOGYOPEN
JI MicrobiologyOpen
PD JUN
PY 2017
VL 6
IS 3
AR e443
DI 10.1002/mbo3.443
PG 12
WC Microbiology
WE Science Citation Index Expanded (SCI-EXPANDED)
SC Microbiology
GA FB2PM
UT WOS:000405985700011
PM 28229558
OA Green Published, Green Submitted, gold
DA 2026-05-21
ER

PT J
AU Petrovich, M
   Chu, B
   Wright, D
   Griffin, J
   Elfeki, M
   Murphy, BT
   Poretsky, R
   Wells, G
AF Petrovich, Morgan
   Binh Chu
   Wright, Dorothy
   Griffin, Jim
   Elfeki, Maryam
   Murphy, Brian T.
   Poretsky, Rachel
   Wells, George
TI Antibiotic resistance genes show enhanced mobilization through suspended
   growth and biofilm-based wastewater treatment processes
SO FEMS MICROBIOLOGY ECOLOGY
LA English
DT Article
DE wastewater; antibiotic resistance; mobile genetic elements; antibiotic
   production; activated sludge; biofilm
ID BACTERIAL COMMUNITY COMPOSITION; SEWAGE-TREATMENT PLANT; DISINFECTION
   PROCESSES; ANTIMICROBIAL DRUGS; ULTRAVIOLET; MECHANISMS; INTEGRONS;
   EFFLUENT; REMOVAL; IMPACT
AB Wastewater treatment plants (WWTPs) are known to harbor antibiotic resistance genes (ARGs) that are disseminated into the environment via effluent. However, few studies have compared abundance, mobilization and selective pressures for ARGs in WWTPs as a function of variations in secondary treatment bioprocesses. We used shotgun metagenomics to provide a comprehensive analysis of ARG composition, relationship to mobile genetic elements and co-occurrences with antibiotic production genes (APGs) throughout two full-scale municipal WWTPs, one of which employs biofilm-based secondary treatment and another that uses a suspended growth system. Results showed that abundances of ARGs declined by over 90% per genome equivalent in both types of wastewater treatment processes. However, the fractions of ARGs associated with mobile genetic elements increased substantially between influent and effluent in each plant, indicating significant mobilization of ARGs throughout both treatment processes. Strong positive correlations between ARGs and APGs were found for the aminoglycoside antibiotic class in the suspended growth system and for the streptogramin antibiotic class in the biofilm system. The biofilm and suspended growth WWTPs exhibited similarities in ARG abundances, composition and mobilization trends. However, clear differences were observed for within-plant ARG persistence. These findings suggest that both biofilm and suspended growth-based WWTPs may promote genetic mobilization of persistent ARGs that are then disseminated in effluent to receiving water bodies.
C1 [Petrovich, Morgan; Binh Chu; Wells, George] Northwestern Univ, Dept Civil & Environm Engn, 2145 Sheridan Rd,Tech A318, Evanston, IL 60208 USA.
   [Binh Chu; Wright, Dorothy; Poretsky, Rachel] Univ Illinois, Dept Biol Sci, Chicago, IL 60607 USA.
   [Binh Chu; Elfeki, Maryam; Murphy, Brian T.] Univ Illinois, Dept Med Chem & Pharmacognosy, Chicago, IL 60607 USA.
   [Griffin, Jim] Northwestern Univ, Dept Chem & Biol Engn, Evanston, IL 60208 USA.
C3 Northwestern University; University of Illinois System; University of
   Illinois Chicago; University of Illinois Chicago Hospital; University of
   Illinois System; University of Illinois Chicago; University of Illinois
   Chicago Hospital; Northwestern University
RP Wells, G (corresponding author), Northwestern Univ, Dept Civil & Environm Engn, 2145 Sheridan Rd,Tech A318, Evanston, IL 60208 USA.
EM george.wells@northwestern.edu
RI ; Wells, George/N-7986-2013
OI Griffin, James/0000-0003-2728-5790; Wells, George/0000-0002-9100-1628
FU Chicago Biomedical Consortium; Searle Funds at The Chicago Community
   Trust
FX This work was funded by the Chicago Biomedical Consortium with support
   from the Searle Funds at The Chicago Community Trust. Special thanks to
   the plant operators at the Sheboygan and Manitowoc Wastewater Treatment
   Facilities for assisting in the sampling process.
CR Alexander J, 2016, SCI TOTAL ENVIRON, V559, P103, DOI 10.1016/j.scitotenv.2016.03.154
   Balcazar JL, 2015, FRONT MICROBIOL, V6, DOI 10.3389/fmicb.2015.01216
   Bengtsson-Palme J, 2016, SCI TOTAL ENVIRON, V572, P697, DOI 10.1016/j.scitotenv.2016.06.228
   Binh CTT, 2017, APPL ENVIRON MICROB, V84
   Cordero OX, 2012, SCIENCE, V337, P1228, DOI 10.1126/science.1219385
   Dodd MC, 2012, J ENVIRON MONITOR, V14, P1754, DOI 10.1039/c2em00006g
   Doerr D., 2012, Sheboygan Regional Wastewater Treatment Facility
   Dröge M, 2000, MOL GEN GENET, V263, P471, DOI 10.1007/s004380051191
   Dunlop PSM, 2015, CATAL TODAY, V240, P55, DOI 10.1016/j.cattod.2014.03.049
   Ferro G, 2016, SCI TOTAL ENVIRON, V560, P29, DOI 10.1016/j.scitotenv.2016.04.047
   Gaetano J., 2013, Holm-Bonferroni sequential correction: an EXCEL calculator - ver. 1.2, DOI [10.13140/RG.2.1.4466.9927, DOI 10.13140/RG.2.1.4466.9927]
   Gao P, 2012, SCI TOTAL ENVIRON, V421, P173, DOI 10.1016/j.scitotenv.2012.01.061
   Ghigo JM, 2001, NATURE, V412, P442, DOI 10.1038/35086581
   Giedraitiene A, 2011, MEDICINA-LITHUANIA, V47, P137, DOI 10.3390/medicina47030019
   Hancock REW, 1998, CLIN INFECT DIS, V27, pS93, DOI 10.1086/514909
   Hu YF, 2013, NAT COMMUN, V4, DOI 10.1038/ncomms3151
   Huang JJ, 2011, WATER RES, V45, P2775, DOI 10.1016/j.watres.2011.02.026
   Leplae R, 2010, NUCLEIC ACIDS RES, V38, pD57, DOI 10.1093/nar/gkp938
   Levy SB, 2000, PEDIATR INFECT DIS J, V19, pS120, DOI 10.1097/00006454-200010001-00008
   Li C, 2016, ENVIRON SCI POLLUT R, V23, P15111, DOI 10.1007/s11356-016-6688-z
   Luo CW, 2012, ISME J, V6, P898, DOI 10.1038/ismej.2011.147
   Luo RB, 2012, GIGASCIENCE, V1, DOI 10.1186/2047-217X-1-18
   Madsen JS, 2012, FEMS IMMUNOL MED MIC, V65, P183, DOI 10.1111/j.1574-695X.2012.00960.x
   Mao DQ, 2015, WATER RES, V85, P458, DOI 10.1016/j.watres.2015.09.010
   Martínez JL, 2008, SCIENCE, V321, P365, DOI 10.1126/science.1159483
   Mathew AG, 2007, FOODBORNE PATHOG DIS, V4, P115, DOI 10.1089/fpd.2006.0066
   McArthur AG, 2013, ANTIMICROB AGENTS CH, V57, P3348, DOI 10.1128/AAC.00419-13
   McKinney CW, 2012, ENVIRON SCI TECHNOL, V46, P13393, DOI 10.1021/es303652q
   Medema MH, 2015, NAT CHEM BIOL, V11, P625, DOI 10.1038/nchembio.1890
   Merlin C, 2011, WATER RES, V45, P2897, DOI 10.1016/j.watres.2011.03.002
   Michael I, 2012, WATER RES, V46, P5621, DOI 10.1016/j.watres.2012.07.049
   Molin S, 2003, CURR OPIN BIOTECH, V14, P255, DOI 10.1016/S0958-1669(03)00036-3
   Moura A, 2009, BIOINFORMATICS, V25, P1096, DOI 10.1093/bioinformatics/btp105
   Munir M, 2011, WATER RES, V45, P681, DOI 10.1016/j.watres.2010.08.033
   NEU HC, 1992, SCIENCE, V257, P1064, DOI 10.1126/science.257.5073.1064
   Norman A, 2009, PHILOS T R SOC B, V364, P2275, DOI 10.1098/rstb.2009.0037
   Norrby SR, 2005, LANCET INFECT DIS, V5, P115, DOI 10.1016/S1473-3099(05)01283-1
   Novo A, 2013, WATER RES, V47, P1875, DOI 10.1016/j.watres.2013.01.010
   Oh J, 2014, J ENVIRON SCI, V26, P1238, DOI 10.1016/S1001-0742(13)60594-X
   Oh S, 2011, APPL ENVIRON MICROB, V77, P6000, DOI 10.1128/AEM.00107-11
   Oksanen J., 2013, COMMUNITY ECOLOGY PA, V2, P1
   Pearson William R, 2013, Curr Protoc Bioinformatics, VChapter 3, DOI 10.1002/0471250953.bi0301s42
   Raaijmakers JM, 2002, ANTON LEEUW INT J G, V81, P537, DOI 10.1023/A:1020501420831
   Rizzo L, 2013, SCI TOTAL ENVIRON, V447, P345, DOI 10.1016/j.scitotenv.2013.01.032
   Rodriguez-Mozaz S, 2015, WATER RES, V69, P234, DOI 10.1016/j.watres.2014.11.021
   Schlüter A, 2007, FEMS MICROBIOL REV, V31, P449, DOI 10.1111/j.1574-6976.2007.00074.x
   Schwartz T, 2003, FEMS MICROBIOL ECOL, V43, P325, DOI 10.1111/j.1574-6941.2003.tb01073.x
   Stewart PS, 2001, LANCET, V358, P135, DOI 10.1016/S0140-6736(01)05321-1
   Szczepanowski R, 2008, J BIOTECHNOL, V136, P54, DOI 10.1016/j.jbiotec.2008.03.020
   Tang JY, 2016, ECOTOX ENVIRON SAFE, V132, P260, DOI 10.1016/j.ecoenv.2016.06.016
   Tao WD, 2016, PLOS ONE, V11, DOI 10.1371/journal.pone.0156854
   Wang Z, 2013, PLOS ONE, V8, DOI 10.1371/journal.pone.0076079
   WEISBLUM B, 1979, J BACTERIOL, V137, P635, DOI 10.1128/JB.137.1.635-643.1979
   Wen QX, 2016, ENVIRON POLLUT, V212, P34, DOI 10.1016/j.envpol.2016.01.043
   Witte W, 1998, SCIENCE, V279, P996, DOI 10.1126/science.279.5353.996
   Xu J, 2015, CHEMOSPHERE, V119, P1379, DOI 10.1016/j.chemosphere.2014.02.040
   Yang D, 2013, J BIOTECHNOL, V167, P441, DOI 10.1016/j.jbiotec.2013.08.004
   Yang Y, 2014, WATER RES, V62, P97, DOI 10.1016/j.watres.2014.05.019
   Yang Y, 2013, ENVIRON SCI TECHNOL, V47, P10197, DOI 10.1021/es4017365
   Yuan QL, 2015, PLOS ONE, V10, DOI [10.1371/journal.pone.0117146, 10.1371/journal.pone.0119403]
   Yuan QB, 2016, ENVIRON SCI POLLUT R, V23, P19495, DOI 10.1007/s11356-016-7048-8
   Zerbino DR, 2008, GENOME RES, V18, P821, DOI 10.1101/gr.074492.107
   Zhang T, 2011, PLOS ONE, V6, DOI 10.1371/journal.pone.0026041
   Zhang XX, 2009, APPL MICROBIOL BIOT, V82, P1169, DOI 10.1007/s00253-009-1886-y
   Zhu WH, 2010, NUCLEIC ACIDS RES, V38, DOI 10.1093/nar/gkq275
   Zhuang Y, 2015, ENVIRON SCI POLLUT R, V22, P7037, DOI 10.1007/s11356-014-3919-z
NR 66
TC 41
Z9 48
U1 5
U2 95
PU OXFORD UNIV PRESS
PI OXFORD
PA GREAT CLARENDON ST, OXFORD OX2 6DP, ENGLAND
SN 0168-6496
EI 1574-6941
J9 FEMS MICROBIOL ECOL
JI FEMS Microbiol. Ecol.
PD MAY
PY 2018
VL 94
IS 5
AR fiy041
DI 10.1093/femsec/fiy041
PG 11
WC Microbiology
WE Science Citation Index Expanded (SCI-EXPANDED)
SC Microbiology
GA GO2DX
UT WOS:000439779100003
PM 29534199
OA Bronze
DA 2026-05-21
ER

PT J
AU McCall, C
   Xagoraraki, I
AF McCall, C.
   Xagoraraki, I.
TI Comparative study of sequence aligners for detecting antibiotic
   resistance in bacterial metagenomes
SO LETTERS IN APPLIED MICROBIOLOGY
LA English
DT Article
DE alignment; antibiotic resistance; blast; Bowtie2; bwa-mem; metagenomics
ID GENES; GENERATION; ALIGNMENT; FATE
AB We aim to compare the performance of Bowtie2, bwa-mem, blastn and blastx when aligning bacterial metagenomes against the Comprehensive Antibiotic Resistance Database (CARD). Simulated reads were used to evaluate the performance of each aligner under the following four performance criteria: correctly mapped, false positives, multi-reads and partials. The optimal alignment approach was applied to samples from two wastewater treatment plants to detect antibiotic resistance genes using next generation sequencing. blastn mapped with greater accuracy among the four sequence alignment approaches considered followed by Bowtie2. blastx generated the greatest number of false positives and multi-reads when aligned against the CARD. The performance of each alignment tool was also investigated using error-free reads. Although each aligner mapped a greater number of error-free reads as compared to Illumina-error reads, in general, the introduction of sequencing errors had little effect on alignment results when aligning against the CARD. Given each performance criteria, blastn was found to be the most favourable alignment tool and was therefore used to assess resistance genes in sewage samples. Beta-lactam and aminoglycoside were found to be the most abundant classes of antibiotic resistance genes in each sample.
   Significance and Impact of the StudyAntibiotic resistance genes (ARGs) are pollutants known to persist in wastewater treatment plants among other environments, thus methods for detecting these genes have become increasingly relevant. Next generation sequencing has brought about a host of sequence alignment tools that provide a comprehensive look into antimicrobial resistance in environmental samples. However, standardizing practices in ARG metagenomic studies is challenging since results produced from alignment tools can vary significantly. Our study provides sequence alignment results of synthetic, and authentic bacterial metagenomes mapped against an ARG database using multiple alignment tools, and the best practice for detecting ARGs in environmental samples.
C1 [McCall, C.; Xagoraraki, I.] Michigan State Univ, Dept Civil & Environm Engn, 1449 Engn Res Court,Room A127, E Lansing, MI 48824 USA.
C3 Michigan State University
RP McCall, C (corresponding author), Michigan State Univ, Dept Civil & Environm Engn, 1449 Engn Res Court,Room A127, E Lansing, MI 48824 USA.
EM mccallca@msu.edu
OI Xagoraraki, Irene/0000-0002-8173-430X
CR Altschul SF, 1997, NUCLEIC ACIDS RES, V25, P3389, DOI 10.1093/nar/25.17.3389
   Angly FE, 2012, NUCLEIC ACIDS RES, V40, DOI 10.1093/nar/gks251
   [Anonymous], ALIGNING SEQUENCE RE, DOI DOI 10.48550/ARXIV.1303.3997
   Bolger AM, 2014, BIOINFORMATICS, V30, P2114, DOI 10.1093/bioinformatics/btu170
   Elbehery AHA, 2016, OMICS, V20, P229, DOI 10.1089/omi.2015.0191
   Garner E, 2016, SCI REP-UK, V6, DOI 10.1038/srep38432
   Hatem A, 2013, BMC BIOINFORMATICS, V14, DOI 10.1186/1471-2105-14-184
   Jia BF, 2017, NUCLEIC ACIDS RES, V45, pD566, DOI 10.1093/nar/gkw1004
   Kristiansson E, 2011, PLOS ONE, V6, DOI 10.1371/journal.pone.0017038
   Langmead B, 2012, NAT METHODS, V9, P357, DOI [10.1038/NMETH.1923, 10.1038/nmeth.1923]
   Luby E, 2016, J ENVIRON QUAL, V45, P441, DOI 10.2134/jeq2015.07.0367
   Manaia CM, 2016, APPL MICROBIOL BIOT, V100, P1543, DOI 10.1007/s00253-015-7202-0
   Ruffalo M, 2011, BIOINFORMATICS, V27, P2790, DOI 10.1093/bioinformatics/btr477
   Schmieder R, 2012, FUTURE MICROBIOL, V7, P73, DOI [10.2217/fmb.11.135, 10.2217/FMB.11.135]
   SOTTANI C, 1993, RAPID COMMUN MASS SP, V7, P680, DOI 10.1002/rcm.1290070727
   Stirling C, 2010, BMC HEALTH SERV RES, V10, DOI 10.1186/1472-6963-10-122
   Subirats J, 2016, INT J ANTIMICROB AG, V48, P163, DOI 10.1016/j.ijantimicag.2016.04.028
   Treangen TJ, 2012, NAT REV GENET, V13, P36, DOI 10.1038/nrg3117
   Yang Y, 2014, WATER RES, V62, P97, DOI 10.1016/j.watres.2014.05.019
   Yu XQ, 2012, BIODATA MIN, V5, DOI 10.1186/1756-0381-5-6
   Zhang SH, 2015, CHEMOSPHERE, V135, P138, DOI 10.1016/j.chemosphere.2015.04.001
   Zhang T, 2015, APPL MICROBIOL BIOT, V99, P5033, DOI 10.1007/s00253-015-6556-7
NR 22
TC 7
Z9 10
U1 1
U2 50
PU OXFORD UNIV PRESS
PI OXFORD
PA GREAT CLARENDON ST, OXFORD OX2 6DP, ENGLAND
SN 0266-8254
EI 1472-765X
J9 LETT APPL MICROBIOL
JI Lett. Appl. Microbiol.
PD MAR
PY 2018
VL 66
IS 3
BP 162
EP 168
DI 10.1111/lam.12842
PG 7
WC Biotechnology & Applied Microbiology; Microbiology
WE Science Citation Index Expanded (SCI-EXPANDED)
SC Biotechnology & Applied Microbiology; Microbiology
GA FW0ZR
UT WOS:000425025500001
PM 29288551
DA 2026-05-21
ER

PT J
AU Li, RX
   Qiu, CS
   Chen, X
   Liu, NN
   Zhang, YP
   Qi, L
   Wang, SP
AF Li, Ruoxin
   Qiu, Chunsheng
   Chen, Xu
   Liu, Nannan
   Zhang, Yaping
   Qi, Li
   Wang, Shaopo
TI Effects of thermal alkaline hydrolysis and biochar addition on anaerobic
   digestion of sewage sludge and fate of antibiotic resistance genes
SO BIORESOURCE TECHNOLOGY
LA English
DT Article
DE Metagenomes; quantitative PCR; Microbial community evolution;
   Correlation analysis; Methane metabolic pathways
AB Anaerobic digestion (AD) has gained wide attention as a potential method to reduce the spread of antibiotic resistance genes (ARGs). This study systematically evaluated the impacts of thermal alkaline hydrolysis (TA), biochar addition (BA), and the combination of these two methods (TA-BA) on the efficiency of AD and the removal of ARGs in the sewage sludge AD process. Metagenomic sequencing and quantitative PCR were used to systematically analyze the dissemination of ARGs in different sludge samples. The results indicated that both TA and TA-BA could enhance the efficiency of sludge AD, and the cumulative biogas production was increased by 68.35 %-258.57 % compared to the control group. In addition, the absolute abundance of ARGs was significantly reduced by 59.31 %-74.67 % in the TA- and BA-treated groups compared to the control group. The combination of TA-BA exhibited a synergistic effect, achieving the most significant reduction in ARGs absolute abundance (up to 74.67 % removal), outperforming individual treatments. Both TA and BA could promote the generation of Anaerolinea and Longilinea. Meanwhile, TA significantly increased the relative abundance of Methanobacteriaceae, while BA enhanced the relative abundance of Methanothrix. The correlation analysis demonstrated a significant negative correlation between TOC and sul1 (p < 0.01), and revealing a significant positive correlation between intI1 and sul1 (p < 0.05). Moreover, a significant correlation was observed between the fate of ARGs and the succession of microbial community structure.
C1 [Li, Ruoxin; Qiu, Chunsheng; Chen, Xu; Liu, Nannan; Qi, Li; Wang, Shaopo] Tianjin Chengjian Univ, Sch Environm & Municipal Engn, Tianjin Key Lab Aquat Sci & Technol, Tianjin 300384, Peoples R China.
   [Zhang, Yaping] Hainan Trop Ocean Univ, Coll Ecol & Environm, Sanya 572022, Peoples R China.
C3 Tianjin Chengjian University; Hainan Tropical Ocean University
RP Qiu, CS (corresponding author), Tianjin Chengjian Univ, Sch Environm & Municipal Engn, Tianjin Key Lab Aquat Sci & Technol, Tianjin 300384, Peoples R China.
EM 18822084843@163.com; qcs254@163.com; chenxv@tcu.edu.cn; lnn979@126.com;
   applezhyp@163.com; 13821460416@163.com; wsp@tcu.edu.cn
OI LI, Ruo xin/0009-0007-5993-3306
FU Hainan Province Science and Technology Special Foundation
   [ZDYF2025SHFZ038]; Tianjin Science and Technology Planning Project
   [23YDTPJC00770]
FX Funding This work was supported by Hainan Province Science and
   Technology Special Foundation (ZDYF2025SHFZ038) and Tianjin Science and
   Technology Planning Project (23YDTPJC00770) .
CR Al Rabadi SJ, 2024, WASTE BIOMASS VALORI, V15, P1323, DOI 10.1007/s12649-023-02251-z
   [Anonymous], 2019, Cumulative number of confirmed human cases for Avian Influenza A(H5N1) reported to WHO,2003-2019, P1
   [Anonymous], 2320 B ALKALINITY, DOI [10.2105/SMWW.2882, DOI 10.2105/SMWW.2882, 10.2105/smww.2882, 10.2105/AJPH.56.3.387]
   Cai C, 2021, SCI TOTAL ENVIRON, V758, DOI 10.1016/j.scitotenv.2020.143601
   Devi P, 2024, ENVIRON CHEM LETT, V22, P2845, DOI 10.1007/s10311-024-01766-8
   Dudek M, 2019, ENERGIES, V12, DOI 10.3390/en12081518
   Fang J, 2022, J HAZARD MATER, V423, DOI 10.1016/j.jhazmat.2021.127150
   FROLUND B, 1995, APPL MICROBIOL BIOT, V43, P755, DOI 10.1007/s002530050481
   Fufa M, 2025, BIORESOURCE TECHNOL, V438, DOI 10.1016/j.biortech.2025.133151
   Geng YK, 2020, APPL ENERG, V275, DOI 10.1016/j.apenergy.2020.115291
   Han ZB, 2023, SCI TOTAL ENVIRON, V869, DOI 10.1016/j.scitotenv.2023.161799
   Kaur G, 2020, BIORESOURCE TECHNOL, V308, DOI 10.1016/j.biortech.2020.123250
   Larsson DGJ, 2022, NAT REV MICROBIOL, V20, P257, DOI 10.1038/s41579-021-00649-x
   Li JK, 2024, INT J HYDROGEN ENERG, V96, P860, DOI 10.1016/j.ijhydene.2024.11.335
   Liu JB, 2020, BIORESOURCE TECHNOL, V308, DOI 10.1016/j.biortech.2020.123239
   Liu XY, 2021, J WATER PROCESS ENG, V40, DOI 10.1016/j.jwpe.2021.101924
   Mortezaei Y, 2025, BIORESOURCE TECHNOL, V418, DOI 10.1016/j.biortech.2024.131944
   Ngigi AN, 2020, BIORESOURCE TECHNOL, V315, DOI 10.1016/j.biortech.2020.123782
   Pan JT, 2019, BIORESOURCE TECHNOL, V292, DOI 10.1016/j.biortech.2019.122058
   Ren DL, 2025, FOOD MICROBIOL, V125, DOI 10.1016/j.fm.2024.104646
   Sauk AH, 2022, ISME COMMUN, V2, DOI 10.1038/s43705-022-00141-4
   Song SQ, 2020, CHEMOSPHERE, V261, DOI 10.1016/j.chemosphere.2020.127821
   Toutian V, 2021, WATER RES, V202, DOI 10.1016/j.watres.2021.117465
   Toutian V, 2020, WATER RES, V182, DOI 10.1016/j.watres.2020.115910
   Wang CX, 2025, BIORESOURCE TECHNOL, V419, DOI 10.1016/j.biortech.2025.132075
   Wang F, 2025, WATER RES, V268, DOI 10.1016/j.watres.2024.122773
   Wang Q, 2024, J HAZARD MATER, V476, DOI 10.1016/j.jhazmat.2024.135181
   Wang W.P., 2007, Food Sci.
   Wang Y, 2015, SCI TOTAL ENVIRON, V512, P454, DOI 10.1016/j.scitotenv.2015.01.093
   Xiang YP, 2019, BIORESOURCE TECHNOL, V294, DOI 10.1016/j.biortech.2019.122139
   Xu JL, 2025, J HAZARD MATER, V483, DOI 10.1016/j.jhazmat.2024.136715
   Xu JB, 2014, J TAIWAN INST CHEM E, V45, P2531, DOI 10.1016/j.jtice.2014.05.029
   Xu SY, 2022, BIORESOURCE TECHNOL, V346, DOI 10.1016/j.biortech.2021.126400
   Xu Y, 2023, CHEM ENG J, V475, DOI 10.1016/j.cej.2023.146243
   Yan YM, 2025, J ENVIRON SCI, V154, P31, DOI 10.1016/j.jes.2024.08.004
   Yang S, 2021, BIORESOURCE TECHNOL, V324, DOI 10.1016/j.biortech.2021.124679
   Yang Y, 2014, WATER RES, V62, P97, DOI 10.1016/j.watres.2014.05.019
   Zhang JY, 2020, BIORESOURCE TECHNOL, V295, DOI 10.1016/j.biortech.2019.122191
   Zhang YR, 2020, SCI TOTAL ENVIRON, V724, DOI 10.1016/j.scitotenv.2020.138248
   Zhao XF, 2025, J ENVIRON CHEM ENG, V13, DOI 10.1016/j.jece.2025.115833
   Zhao XS, 2024, SEP PURIF TECHNOL, V330, DOI 10.1016/j.seppur.2023.125530
   Zhao YY, 2025, ENVIRON RES, V264, DOI 10.1016/j.envres.2024.120087
   Zhou JJ, 2023, MBIO, V14, DOI 10.1128/mbio.00360-23
   Zhou P, 2024, SCI TOTAL ENVIRON, V921, DOI 10.1016/j.scitotenv.2024.171175
NR 44
TC 1
Z9 1
U1 32
U2 34
PU ELSEVIER SCI LTD
PI London
PA 125 London Wall, London, ENGLAND
SN 0960-8524
EI 1873-2976
J9 BIORESOURCE TECHNOL
JI Bioresour. Technol.
PD FEB
PY 2026
VL 441
AR 133569
DI 10.1016/j.biortech.2025.133569
EA OCT 2025
PG 11
WC Agricultural Engineering; Biotechnology & Applied Microbiology; Energy &
   Fuels
WE Science Citation Index Expanded (SCI-EXPANDED)
SC Agriculture; Biotechnology & Applied Microbiology; Energy & Fuels
GA 9LK8V
UT WOS:001609157100002
PM 41161652
DA 2026-05-21
ER

PT J
AU Nuanmuang, N
   Leekitcharoenphon, P
   Njage, PMK
   Jirakkakul, J
   Dulsawat, S
   Tachaleat, A
   Svendsen, CA
   Moller, FD
   Otani, S
   Cheevadhanarak, S
   Aarestrup, FM
AF Nuanmuang, Narong
   Leekitcharoenphon, Pimlapas
   Njage, Patrick Murigu Kamau
   Jirakkakul, Jiraporn
   Dulsawat, Sudarat
   Tachaleat, Anuwat
   Svendsen, Christina Aaby
   Moller, Frederik Duus
   Otani, Saria
   Cheevadhanarak, Supapon
   Aarestrup, Frank M.
TI Comparative resistome from toilet waste in three different income areas,
   Bangkok, Thailand
SO FRONTIERS IN MICROBIOLOGY
LA English
DT Article
DE antibiotic resistance genes; antimicrobial resistance; metagenomics;
   resistome; toilet waste
ID ANTIMICROBIAL RESISTANCE; SEWAGE
AB Antimicrobial resistance (AMR) is a significant public health threat and is associated with millions of deaths worldwide each year. Besides antimicrobial usage, different socioeconomic factors have recently gained attention as being associated with increased AMR. Bangkok, a city with diverse income levels, provided a unique setting for this study, which aimed to explore the possible within-city association between income-level areas and the diversity and abundance of AMR. Twenty-seven toilet waste samples were collected from nine different sites (low-, middle-, and high-income) during March-April 2023, and metagenomic sequencing was performed. The sequencing data were quality checked, and sequences that passed quality control were mapped to antimicrobial, metal, and disinfectant resistance gene databases as well as bacterial taxonomy databases. We observed higher antibiotic resistance genes (ARGs), metal resistance, and disinfectant resistance abundance (fragments per kilobase per million mapped reads, FPKM) in low-income groups compared to middle- and high-income groups. This included both acquired ARGs and presumed intrinsic ARGs, including genes associated with completely novel antibiotics that have so far only been identified through functional cloning. Significant differences in individual ARGs were also observed between sites. Our study highlights the relative abundance of ARGs across different income groups, emphasizing how the development of resistance mechanisms revealed through metagenomic analysis can serve as a valuable tool for city-level surveillance of AMR from toilet waste, particularly in low-income settings.
C1 [Nuanmuang, Narong; Leekitcharoenphon, Pimlapas; Njage, Patrick Murigu Kamau; Svendsen, Christina Aaby; Moller, Frederik Duus; Otani, Saria; Aarestrup, Frank M.] Tech Univ Denmark, Natl Food Inst, Res Grp Genom Epidemiol, Lyngby, Denmark.
   [Jirakkakul, Jiraporn; Dulsawat, Sudarat; Tachaleat, Anuwat; Cheevadhanarak, Supapon] King Mongkuts Univ Technol Thonburi, Pilot Plant Dev & Training Inst, Bangkok, Thailand.
   [Cheevadhanarak, Supapon] King Mongkuts Univ Technol Thonburi, Sch Bioresources & Technol, Bioinformat & Syst Biol Program, Bangkok, Thailand.
   [Cheevadhanarak, Supapon] King Mongkuts Univ Technol Thonburi, Sch Informat Technol, Bangkok, Thailand.
C3 Technical University of Denmark; King Mongkuts University of Technology
   Thonburi; King Mongkuts University of Technology Thonburi; King Mongkuts
   University of Technology Thonburi
RP Nuanmuang, N (corresponding author), Tech Univ Denmark, Natl Food Inst, Res Grp Genom Epidemiol, Lyngby, Denmark.
EM narnua@dtu.dk
RI Tachaleat, Anuwat/GMW-6105-2022; Leekitcharoenphon,
   Pimlapas/AAB-5487-2021; Aarestrup, Frank/ADZ-9570-2022; Otani,
   Saria/GSO-3572-2022
FU Novo Nordisk [NNF16OC0021856]
FX The author(s) declared that financial support was received for this work
   and/or its publication. The study was supported by funding from the Novo
   Nordisk Foundation [grant number: NNF16OC0021856: Global Surveillance of
   Antimicrobial Resistance].
CR Aarestrup FM, 2020, SCIENCE, V367, P630, DOI 10.1126/science.aba3432
   Amin N, 2024, SCI TOTAL ENVIRON, V921, DOI 10.1016/j.scitotenv.2024.170994
   Anonymous, 2019, PULLING TOGETHER BEA
   [Anonymous], 2009, GGPLOT2 ELEGANT GRAP
   Becsei A, 2024, NAT COMMUN, V15, DOI 10.1038/s41467-024-51957-8
   BENJAMINI Y, 1995, J ROY STAT SOC B, V57, P289, DOI 10.1111/j.2517-6161.1995.tb02031.x
   Bioinformatics B., 2016, FASTQC QUALITY CONTR
   Bresser LRF, 2022, CELLS-BASEL, V11, DOI 10.3390/cells11193091
   CGE, 2016, FOODQCPIPELINE
   Chaiyaseth P., 2024, BEI, V23, P176, DOI [10.14456/bei.2024.28, DOI 10.14456/BEI.2024.28]
   Clausen PTLC, 2018, BMC BIOINFORMATICS, V19, DOI 10.1186/s12859-018-2336-6
   Fernandes AD, 2014, MICROBIOME, V2, DOI 10.1186/2049-2618-2-15
   Fernandes AD, 2013, PLOS ONE, V8, DOI 10.1371/journal.pone.0067019
   Gendy S, 2020, FRONT MICROBIOL, V11, DOI 10.3389/fmicb.2020.01923
   Gloor GB, 2016, J COMPUT GRAPH STAT, V25, P971, DOI 10.1080/10618600.2015.1131161
   Hendriksen RS, 2019, NAT COMMUN, V10, DOI 10.1038/s41467-019-08853-3
   Hess S, 2019, ENVIRON SCI TECHNOL, V53, P13898, DOI 10.1021/acs.est.9b03236
   Hou KJ, 2022, SIGNAL TRANSDUCT TAR, V7, DOI 10.1038/s41392-022-00974-4
   Hounmanou YMG, 2025, FRONT PUBLIC HEALTH, V12, DOI 10.3389/fpubh.2024.1525873
   Jespersen ML, 2023, COMMUN BIOL, V6, DOI 10.1038/s42003-023-05083-8
   Kassambara Alboukadel, 2020, CRAN
   2022, International Journal of Geoinformatics, DOI [10.52939/ijg.v18i5.2373, 10.52939/ijg.v18i5.2373, DOI 10.52939/IJG.V18I5.2373]
   Knight ME, 2024, WATER RES, V262, DOI 10.1016/j.watres.2024.121989
   Knudsen BE, 2016, MSYSTEMS, V1, DOI 10.1128/mSystems.00095-16
   Kolde Raivo, 2019, CRAN
   Lepper HC, 2023, SCI TOTAL ENVIRON, V902, DOI 10.1016/j.scitotenv.2023.165978
   Liu YW, 2025, MICROBIOL SPECTR, V13, DOI 10.1128/spectrum.00569-25
   Ma YY, 2024, MICROBIOL SPECTR, V12, DOI 10.1128/spectrum.03900-23
   Maillard JY, 2018, ANTIMICROBIAL RESISTANCE IN BACTERIA FROM LIVESTOCK AND COMPANION ANIMALS, P109, DOI [10.1128/9781555819804.ch6, 10.1128/microbiolspec.ARBA-0006-2017]
   Martiny H. M., 2023, PANRES COLLECTION AN
   Mkrtchyan HV, 2013, PLOS ONE, V8, DOI 10.1371/journal.pone.0054223
   Munk P, 2022, NAT COMMUN, V13, DOI 10.1038/s41467-022-34312-7
   Murray LM, 2024, NPJ ANTIMICROB RESIS, V2, DOI [10.1038/s44259-024-00026-7, 10.1038/s44259-024-00026-7]
   Nadimpalli ML, 2020, NAT MICROBIOL, V5, P787, DOI 10.1038/s41564-020-0722-0
   Nixon M P., 2022, [No title captured], DOI DOI 10.48550/ARXIV.2201.03616
   Njage PMK, 2023, LANCET PLANET HEALTH, V7, pE888, DOI 10.1016/S2542-5196(23)00213-9
   Oksanen Jari, 2024, CRAN
   Perry MR, 2021, FRONT MICROBIOL, V12, DOI 10.3389/fmicb.2021.703560
   Petersen TN, 2015, SCI REP-UK, V5, DOI 10.1038/srep11444
   Sanit P., 2023, ASSESSING HOUSING QU
   Silvester R, 2025, J INFECTION, V90, DOI 10.1016/j.jinf.2025.106503
   Silvester Reshma, 2025, Science of The Total Environment, V961, P178403, DOI [10.1016/j.scitotenv.2025.178403, 10.1016/j.scitotenv.2025.178403]
   Smith AM, 2024, PLOS ONE, V19, DOI 10.1371/journal.pone.0309409
   Wagenlehner FME, 2022, EUR UROL, V82, P658, DOI 10.1016/j.eururo.2022.08.023
NR 44
TC 0
Z9 0
U1 2
U2 2
PU FRONTIERS MEDIA SA
PI LAUSANNE
PA AVENUE DU TRIBUNAL FEDERAL 34, LAUSANNE, CH-1015, SWITZERLAND
EI 1664-302X
J9 FRONT MICROBIOL
JI Front. Microbiol.
PD MAR 25
PY 2026
VL 17
AR 1790551
DI 10.3389/fmicb.2026.1790551
EA MAR 2026
PG 9
WC Microbiology
WE Science Citation Index Expanded (SCI-EXPANDED)
SC Microbiology
GA GE5EJ
UT WOS:001734490900001
PM 41960427
OA Green Submitted, gold
DA 2026-05-21
ER

PT J
AU Huang, Y
   Zou, K
   Qing, TP
   Feng, B
   Zhang, P
AF Huang, Yu
   Zou, Kui
   Qing, Taiping
   Feng, Bo
   Zhang, Peng
TI Metagenomics and metatranscriptomics analyses of antibiotic synthesis in
   activated sludge
SO ENVIRONMENTAL RESEARCH
LA English
DT Article
DE Antibiotic biosynthetic genes; Antibiotic resistance genes; Biofilm;
   Wastewater treatment plants
ID WATER TREATMENT PLANTS; URBAN WASTE-WATER; RESISTANCE GENES;
   STREPTOMYCIN RESISTANCE; PENICILLIN PRODUCTION; MICROBIAL COMMUNITY;
   NUCLEOTIDE-SEQUENCE; BIOSYNTHESIS; EXPRESSION; REMOVAL
AB The generic of antibiotics is considered to be a main reason for the generation of antibiotic resistance genes (ARGs) in wastewater treatment plants (WWTPs). However, little has been reported about the antibiotic biosynthesis by activated sludge. In this study, the distribution and expression of antibiotic biosynthetic genes (ABGs) in the floc sludge and biofilm from two WWTPs were deciphered using metagenomics and metatranscriptomics. The results showed that 2% of the community were in general well-linked to antibiotic production, indicating a non-negligible antibiotic synthetic ability of WWTPs. 93 ABGs belonging to 26 antibiotics were determined, among which aminoglycosides, beta-lactams, ansamycins, peptides, macrolides were majority. The relative abundances of detected ABGs had a large interval, ranging from 0.000006% to 0.042%. The predominant antibiotic types of synthetic genes with higher relative expression levels were monobactams, penicillin & cephalosporins and streptomycin, primarily belonging to beta-lactams and aminoglycosides. The hypothetical synthetic pathways of streptomycin synthesis and penicillin & cephalosporin synthesis were proposed. And the coexistence of ABGs and ARGs for these two antibiotics was also pronounced in activated sludge from metaomics data. These findings for the first time demonstrated the antibiotic synthetic potential in activated sludges, revealing new sources of antibiotics and resistance genes in WWTPs, and thereby aggravating environmental pollution.
C1 [Huang, Yu; Zou, Kui; Qing, Taiping; Feng, Bo; Zhang, Peng] Xiangtan Univ, Coll Environm & Resources, Xiangtan 411105, Peoples R China.
C3 Xiangtan University
RP Zhang, P (corresponding author), Xiangtan Univ, Coll Environm & Resources, Xiangtan 411105, Peoples R China.
EM pzhang@xtu.edu.cn
RI Zhang, Peng/B-4364-2015; Qing, Taiping/O-8746-2018
OI Zhang, Peng/0000-0002-2424-5729; Zou, Kui/0009-0009-3865-0643
FU National Natural Science Foundation of China [51708475, 21777135];
   Research Foundation of Education Bureau of Hunan Province, China
   [20B585]; Natural Science Foundation of Hunan Province, China
   [2021JJ30664]
FX This work was supported by the National Natural Science Foundation of
   China (51708475 and 21777135) , Research Foundation of Education Bureau
   of Hunan Province, China (20B585) , and the Natural Science Foundation
   of Hunan Province, China (2021JJ30664) . The authors thank Huang Li
   (Shanghai Bioprofile Technology Company Ltd.) for his help with data
   analysis.
CR Bai Y, 2021, ANGEW CHEM INT EDIT, V60, P25318, DOI 10.1002/anie.202112381
   Bao YY, 2021, MICROBIOME, V9, DOI 10.1186/s40168-021-01032-x
   Baudy P, 2021, ECOLOGY, V102, DOI 10.1002/ecy.3471
   Bengtsson-Palme J, 2019, WATER RES, V162, P437, DOI 10.1016/j.watres.2019.06.073
   CHIOU CS, 1993, J BACTERIOL, V175, P732, DOI 10.1128/JB.175.3.732-740.1993
   COLE M, 1966, APPL MICROBIOL, V14, P98, DOI 10.1128/AEM.14.1.98-104.1966
   DEMAIN AL, 1974, ANN NY ACAD SCI, V235, P601, DOI 10.1111/j.1749-6632.1974.tb43294.x
   Depoorter E, 2016, APPL MICROBIOL BIOT, V100, P5215, DOI 10.1007/s00253-016-7520-x
   Gulkowska A, 2008, WATER RES, V42, P395, DOI 10.1016/j.watres.2007.07.031
   Guo JH, 2017, WATER RES, V123, P468, DOI 10.1016/j.watres.2017.07.002
   Gutiérrez S, 1999, MICROBIOL-SGM, V145, P317, DOI 10.1099/13500872-145-2-317
   Hughes D, 2017, FEMS MICROBIOL REV, V41, P374, DOI 10.1093/femsre/fux004
   Ike M, 2010, BIORESOURCE TECHNOL, V101, P3952, DOI 10.1016/j.biortech.2010.01.028
   Jiang XL, 2017, NAT COMMUN, V8, DOI 10.1038/ncomms15784
   Ju F, 2016, WATER RES, V91, P1, DOI 10.1016/j.watres.2015.11.071
   Karkman A, 2018, TRENDS MICROBIOL, V26, P220, DOI 10.1016/j.tim.2017.09.005
   KOE BK, 1962, NATURE, V195, P1200, DOI 10.1038/1951200a0
   Kortesmäki E, 2020, ENVIRON TOXICOL CHEM, V39, P1774, DOI 10.1002/etc.4805
   Liu J, 2017, J ENVIRON SCI-CHINA, V54, P246, DOI 10.1016/j.jes.2016.03.009
   Liu XG, 2023, GREEN ENERGY ENVIRON, V8, P698, DOI 10.1016/j.gee.2022.03.005
   Mak S, 2014, MOL MICROBIOL, V93, P391, DOI 10.1111/mmi.12689
   MANSOURI K, 1991, MOL GEN GENET, V228, P459, DOI 10.1007/BF00260640
   MARTIN JF, 1994, ANTON LEEUW INT J G, V65, P227, DOI 10.1007/BF00871951
   Martín JF, 2004, ADV BIOCHEM ENG BIOT, V88, P91, DOI 10.1007/b1992589
   MILLER AL, 1969, J BACTERIOL, V99, P401, DOI 10.1128/JB.99.2.401-405.1969
   Mirzaei R, 2019, CHEMOSPHERE, V221, P55, DOI 10.1016/j.chemosphere.2018.12.187
   Moitinho-Silva L, 2017, ISME J, V11, P1651, DOI 10.1038/ismej.2017.25
   Mustafa GR, 2021, BMC MICROBIOL, V21, DOI 10.1186/s12866-020-02078-x
   Nasution U, 2008, METAB ENG, V10, P10, DOI 10.1016/j.ymben.2007.07.001
   Nijland JG, 2010, APPL ENVIRON MICROB, V76, P7109, DOI 10.1128/AEM.01702-10
   Oberoi AS, 2019, ENVIRON SCI TECHNOL, V53, P7234, DOI 10.1021/acs.est.9b01131
   Osinska A, 2020, J HAZARD MATER, V381, DOI 10.1016/j.jhazmat.2019.121221
   Ozcengiz G, 2013, BIOTECHNOL ADV, V31, P287, DOI 10.1016/j.biotechadv.2012.12.001
   Pande S, 2015, NAT COMMUN, V6, DOI 10.1038/ncomms7238
   Pärnänen KMM, 2019, SCI ADV, V5, DOI 10.1126/sciadv.aau9124
   Petkovic H, 2017, FOOD TECHNOL BIOTECH, V55, P3, DOI 10.17113/ftb.55.01.17.4617
   Pronk M, 2015, WATER RES, V84, P207, DOI 10.1016/j.watres.2015.07.011
   RETZLAFF L, 1995, MOL MICROBIOL, V18, P151, DOI 10.1111/j.1365-2958.1995.mmi_18010151.x
   Rizzo L, 2013, SCI TOTAL ENVIRON, V447, P345, DOI 10.1016/j.scitotenv.2013.01.032
   Sabath N, 2008, BIOL DIRECT, V3, DOI 10.1186/1745-6150-3-36
   Sabri NA, 2020, SCI TOTAL ENVIRON, V741, DOI 10.1016/j.scitotenv.2020.140199
   Soto-Martin EC, 2020, MBIO, V11, DOI 10.1128/mBio.00886-20
   Stalder T, 2012, FRONT MICROBIOL, V3, DOI 10.3389/fmicb.2012.00119
   Su D, 2021, J HAZARD MATER, V406, DOI 10.1016/j.jhazmat.2020.124331
   Takano H, 2016, FEMS MICROBIOL LETT, V363, DOI 10.1093/femsle/fnw149
   Tolba S, 2002, FEMS MICROBIOL ECOL, V42, P269, DOI 10.1111/j.1574-6941.2002.tb01017.x
   Tomono A, 2005, J BACTERIOL, V187, P5595, DOI 10.1128/JB.187.16.5595-5604.2005
   Wang JL, 2020, SCI TOTAL ENVIRON, V744, DOI 10.1016/j.scitotenv.2020.140997
   Wang KB, 2021, NAT COMMUN, V12, DOI 10.1038/s41467-021-22395-7
   Wistrand-Yuen E, 2018, NAT COMMUN, V9, DOI 10.1038/s41467-018-04059-1
   Xu L, 2014, BMC GENOMICS, V15, DOI 10.1186/1471-2164-15-363
   Yan Q, 2014, SCI TOTAL ENVIRON, V470, P618, DOI 10.1016/j.scitotenv.2013.09.032
   Yang ZF, 1996, J BIOTECHNOL, V51, P137, DOI 10.1016/0168-1656(96)01592-1
   Zhang H, 2015, ENVIRON SCI-PROC IMP, V17, P225, DOI [10.1039/c4em00457d, 10.1039/C4EM00457D]
   Zhang P, 2019, TRENDS BIOTECHNOL, V37, P214, DOI 10.1016/j.tibtech.2018.07.006
   Zhang T, 2011, CRIT REV ENV SCI TEC, V41, P951, DOI 10.1080/10643380903392692
   Zhao RX, 2021, SCI TOTAL ENVIRON, V755, DOI 10.1016/j.scitotenv.2020.142632
   Zhao RX, 2019, WATER RES, V151, P388, DOI 10.1016/j.watres.2018.12.034
NR 58
TC 10
Z9 10
U1 6
U2 102
PU ACADEMIC PRESS INC ELSEVIER SCIENCE
PI SAN DIEGO
PA 525 B ST, STE 1900, SAN DIEGO, CA 92101-4495 USA
SN 0013-9351
EI 1096-0953
J9 ENVIRON RES
JI Environ. Res.
PD OCT
PY 2022
VL 213
AR 113741
DI 10.1016/j.envres.2022.113741
PG 9
WC Environmental Sciences; Public, Environmental & Occupational Health
WE Science Citation Index Expanded (SCI-EXPANDED)
SC Environmental Sciences & Ecology; Public, Environmental & Occupational
   Health
GA 3B3IU
UT WOS:000827838300007
PM 35750126
DA 2026-05-21
ER

PT J
AU Tian, Z
   Palomo, A
   Zhang, H
   Luan, X
   Liu, RY
   Awad, M
   Smets, BF
   Zhang, Y
   Yang, M
AF Tian, Zhe
   Palomo, Alejandro
   Zhang, Hong
   Luan, Xiao
   Liu, Ruyin
   Awad, Mohammed
   Smets, Barth F.
   Zhang, Yu
   Yang, Min
TI Minimum influent concentrations of oxytetracycline, streptomycin and
   spiramycin in selecting antibiotic resistance in biofilm type wastewater
   treatment systems
SO SCIENCE OF THE TOTAL ENVIRONMENT
LA English
DT Article
DE Antibiotic resistance genes; Metagenomics; Minimum influent
   concentration; Biological wastewater treatment; Antibiotic production
   wastewater
ID AMMONIA-OXIDIZING ARCHAEA; ANAEROBIC-DIGESTION; TREATMENT-PLANT;
   SULFONAMIDE RESISTANCE; ENVIRONMENTAL BACTERIA; LIQUID-CHROMATOGRAPHY;
   MICROBIAL COMMUNITIES; ACTIVATED-SLUDGE; GENE CASSETTES; TETRACYCLINE
AB It has been demonstrated that antibiotic resistance could be induced and selected under high antibiotic concentrations in biological wastewater treatment systems. However, little is available regarding the minimum concentrations of antibiotics for selecting antibiotic resistance during wastewater treatment. Herein, the minimum influent concentrations of oxytetracycline, streptomycin, and spiramycin in selecting antibiotic resistance in bio-film type wastewater treatment systems were investigated by spiking respective antibiotic into wastewater with an antibiotic dose increasing from 0 to 0.1, 1, 5, 25, 50 mg/L stepwise over a period of 606 days. Significant increase (p < .01) in the total abundance of antibiotic resistance genes was observed for both streptomycin and oxytetracycline at a dose of 0.1 mg/L according to metagenomic sequencing, while the concentration levels leading to significant increases (p < .05) in resistant bacteria ratio were higher: 5 mg/L for streptomycin and 25 mg/L for oxytetracycline. Although resistome abundance increased with the increase of spiramycin dose, neither the corresponding Macrolide-Lincosamide-Streptogramin (MLS) resistance genes nor the resistant bacteria ratio showed perceptible increase. Partial canonical correspondence analysis showed that both bacterial community shift and mobile genetic elements alteration contributed to the enrichment of resistomes under the presence of streptomycin and oxytetracycline. Regarding spiramycin which is mainly targeting on Gram-positive bacteria, the dominance of the intrinsically resisting Gram-negative bacteria in the biofilm microbiota might be responsible for the vague change of MLS resistant determinants under the spiramycin stress. The results demonstrated that it is possible to prevent the development of antibiotic resistance during wastewater treatment by controlling the influent streptomycin and oxytetracyline concentrations below 0.1 mg/L. This work proposed an actionable approach for the management of antibiotic production wastewater. (C) 2020 Elsevier B.V. All rights reserved.
C1 [Tian, Zhe; Zhang, Hong; Luan, Xiao; Awad, Mohammed; Zhang, Yu; Yang, Min] Chinese Acad Sci, Res Ctr Ecoenvironm Sci, State Key Lab Environm Aquat Chem, Beijing 100085, Peoples R China.
   [Tian, Zhe; Zhang, Yu; Yang, Min] Chinese Acad Sci, Res Ctr Ecoenvironm Sci, Natl Engn Lab Ind Wastewater Treatment, Beijing 100085, Peoples R China.
   [Tian, Zhe; Luan, Xiao; Liu, Ruyin; Zhang, Yu; Yang, Min] Univ Chinese Acad Sci, Beijing 100049, Peoples R China.
   [Palomo, Alejandro; Smets, Barth F.] Tech Univ Denmark, Dept Environm Engn, Lyngby, Denmark.
C3 Chinese Academy of Sciences; Research Center for Eco-Environmental
   Sciences (RCEES), CAS; Chinese Academy of Sciences; Research Center for
   Eco-Environmental Sciences (RCEES), CAS; Chinese Academy of Sciences;
   University of Chinese Academy of Sciences, CAS; Technical University of
   Denmark
RP Yang, M (corresponding author), 18 Shuangqing Rd, Beijing 100085, Peoples R China.
EM yangmin@rcees.ac.cn
RI ; Yang, Min/LZH-3683-2025; Smets, Barth F/A-5076-2014
OI Palomo, Alejano/0000-0003-4940-0059; Awad, Mohammed/0009-0009-8129-2175;
   Yang, Min/0000-0002-9034-3175; Smets, Barth F/0000-0003-4119-6292
FU National Natural Science Foundation of China [NSFC: 21437005, 51978645];
   State Key Joint Laboratory of Environment Simulation and Pollution
   Control [18L02ESPC]; Villum Fonden [00013391] Funding Source:
   researchfish
FX This study was supported by National Natural Science Foundation of China
   (NSFC: 21437005; 51978645) and special fund of State Key Joint
   Laboratory of Environment Simulation and Pollution Control (18L02ESPC).
   We thank Dr. Yanhong Shi for technical support.
CR Abou-Zeid A Z, 1980, Zentralbl Bakteriol Naturwiss, V135, P443
   [Anonymous], PERF STAND ANT SUS S
   [Anonymous], 2005, Stand. Methods
   Antunes P, 2005, ANTIMICROB AGENTS CH, V49, P836, DOI 10.1128/AAC.49.2.836-839.2005
   Aydin S, 2015, WATER RES, V83, P337, DOI 10.1016/j.watres.2015.07.007
   Bean DC, 2009, ANTIMICROB AGENTS CH, V53, P1088, DOI 10.1128/AAC.00800-08
   Bengtsson-Palme J, 2016, ENVIRON INT, V86, P140, DOI 10.1016/j.envint.2015.10.015
   Bolger AM, 2014, BIOINFORMATICS, V30, P2114, DOI 10.1093/bioinformatics/btu170
   Börjesson S, 2009, INT J ENVIRON HEAL R, V19, P219, DOI 10.1080/09603120802449593
   Bottery MJ, 2016, ANTIMICROB AGENTS CH, V60, P2524, DOI 10.1128/AAC.02441-15
   Caporaso JG, 2011, P NATL ACAD SCI USA, V108, P4516, DOI 10.1073/pnas.1000080107
   Chen HY, 2017, CHEM ENG J, V323, P465, DOI 10.1016/j.cej.2017.04.130
   Chopra I, 2001, MICROBIOL MOL BIOL R, V65, P232, DOI 10.1128/MMBR.65.2.232-260.2001
   Dalsgaard A, 2000, ANTIMICROB AGENTS CH, V44, P1315, DOI 10.1128/AAC.44.5.1315-1321.2000
   Deng Y, 2015, ANN CLIN MICROB ANTI, V14, DOI 10.1186/s12941-015-0100-6
   Deng YQ, 2012, ENVIRON SCI TECHNOL, V46, P795, DOI 10.1021/es2025998
   Forsberg KJ, 2014, NATURE, V509, P612, DOI 10.1038/nature13377
   Gao P, 2012, SCI TOTAL ENVIRON, V421, P173, DOI 10.1016/j.scitotenv.2012.01.061
   Göbel A, 2004, ANAL CHEM, V76, P4756, DOI 10.1021/ac0496603
   Heuer H, 2002, FEMS MICROBIOL ECOL, V42, P289, DOI 10.1111/j.1574-6941.2002.tb01019.x
   Huang KL, 2014, INT J MOL SCI, V15, P10083, DOI 10.3390/ijms150610083
   Kehrenberg C, 2003, ANTIMICROB AGENTS CH, V47, P2978, DOI 10.1128/AAC.47.9.2978-2980.2003
   Klümper U, 2019, ISME J, V13, P2927, DOI 10.1038/s41396-019-0483-z
   Knapp CW, 2008, ENVIRON SCI TECHNOL, V42, P5348, DOI 10.1021/es703199g
   Kobayashi N, 2001, J BACTERIOL, V183, P5639, DOI 10.1128/JB.183.19.5639-5644.2001
   Kristiansson E, 2011, PLOS ONE, V6, DOI 10.1371/journal.pone.0017038
   Larsson DGJ, 2007, J HAZARD MATER, V148, P751, DOI 10.1016/j.jhazmat.2007.07.008
   Leclercq R, 2002, CLIN INFECT DIS, V34, P482, DOI 10.1086/324626
   Lee YJ, 1998, J MICROBIOL, V36, P249
   Lehtovirta-Morley LE, 2011, P NATL ACAD SCI USA, V108, P15892, DOI 10.1073/pnas.1107196108
   Li B, 2015, ISME J, V9, P2490, DOI 10.1038/ismej.2015.59
   Li D., BIOINFORMATICS, V31, P1674
   Li D, 2008, ENVIRON TOXICOL CHEM, V27, P80, DOI 10.1897/07-080.1
   Li D, 2011, WATER RES, V45, P6063, DOI 10.1016/j.watres.2011.09.002
   Li D, 2010, APPL ENVIRON MICROB, V76, P3444, DOI 10.1128/AEM.02964-09
   Li D, 2009, ENVIRON MICROBIOL, V11, P1506, DOI 10.1111/j.1462-2920.2009.01878.x
   Liu B, 2009, NUCLEIC ACIDS RES, V37, pD443, DOI 10.1093/nar/gkn656
   Liu MM, 2014, WATER RES, V63, P33, DOI 10.1016/j.watres.2014.05.045
   Liu MM, 2012, ENVIRON SCI TECHNOL, V46, P7551, DOI 10.1021/es301145m
   Lundström SV, 2016, SCI TOTAL ENVIRON, V553, P587, DOI 10.1016/j.scitotenv.2016.02.103
   Ma WL, 2009, BIOCHEM ENG J, V45, P30, DOI 10.1016/j.bej.2009.02.001
   MacGowan AP, 2001, J ANTIMICROB CHEMOTH, V48, P17, DOI 10.1093/jac/48.suppl_1.17
   McArthur AG, 2013, ANTIMICROB AGENTS CH, V57, P3348, DOI 10.1128/AAC.00419-13
   Miao Y, 2015, WATER RES, V76, P43, DOI 10.1016/j.watres.2015.02.042
   Moura A, 2012, RES MICROBIOL, V163, P92, DOI 10.1016/j.resmic.2011.10.010
   Nash KA, 2009, ANTIMICROB AGENTS CH, V53, P1367, DOI 10.1128/AAC.01275-08
   Nemec A, 2004, J MED MICROBIOL, V53, P1233, DOI 10.1099/jmm.0.45716-0
   Olm MR, 2017, ISME J, V11, P2864, DOI 10.1038/ismej.2017.126
   Parks DH, 2015, GENOME RES, V25, P1043, DOI 10.1101/gr.186072.114
   Pruden A, 2013, ENVIRON HEALTH PERSP, V121, P878, DOI 10.1289/ehp.1206446
   Ramirez MS, 2010, DRUG RESIST UPDATE, V13, P151, DOI 10.1016/j.drup.2010.08.003
   Roberts MC, 2005, FEMS MICROBIOL LETT, V245, P195, DOI 10.1016/j.femsle.2005.02.034
   Rodriguez-Mozaz S, 2015, WATER RES, V69, P234, DOI 10.1016/j.watres.2014.11.021
   Samadi N, 2015, JUNDISHAPUR J MICROB, V8, DOI 10.5812/jjm.8(4)2015.18102
   Smillie CS, 2011, NATURE, V480, P241, DOI 10.1038/nature10571
   Soto SM, 2003, ANTIMICROB AGENTS CH, V47, P421, DOI 10.1128/AAC.47.1.421-425.2003
   Tang M, 2017, ENVIRON GEOCHEM HLTH, V39, P1595, DOI 10.1007/s10653-017-9987-5
   Tello A, 2012, ENVIRON HEALTH PERSP, V120, P1100, DOI 10.1289/ehp.1104650
   Tennstedt T, 2005, PLASMID, V53, P218, DOI 10.1016/j.plasmid.2004.09.004
   Tian Z, 2019, CHEMOSPHERE, V222, P305, DOI 10.1016/j.chemosphere.2019.01.139
   Tian Z, 2018, ENVIRON POLLUT, V238, P1017, DOI 10.1016/j.envpol.2018.02.023
   Tian Z, 2016, WATER RES, V98, P261, DOI 10.1016/j.watres.2016.04.031
   Toleman MA, 2006, MICROBIOL MOL BIOL R, V70, P296, DOI 10.1128/MMBR.00048-05
   Uritskiy GV, 2018, MICROBIOME, V6, DOI 10.1186/s40168-018-0541-1
   van Bruijnsvoort M, 2004, J CHROMATOGR A, V1058, P137, DOI 10.1016/j.chroma.2004.07.101
   van Overbeek LS, 2002, FEMS MICROBIOL ECOL, V42, P277, DOI 10.1111/j.1574-6941.2002.tb01018.x
   Wang JL, 2015, SCI TOTAL ENVIRON, V526, P366, DOI 10.1016/j.scitotenv.2015.05.046
   Xiong JB, 2012, ENVIRON MICROBIOL, V14, P2457, DOI 10.1111/j.1462-2920.2012.02799.x
   Xu J, 2015, CHEMOSPHERE, V119, P1379, DOI 10.1016/j.chemosphere.2014.02.040
   Yang Y, 2013, ENVIRON SCI TECHNOL, V47, P10197, DOI 10.1021/es4017365
   Yi QZ, 2017, WATER RES, V110, P211, DOI 10.1016/j.watres.2016.12.020
   Yin XL, 2018, BIOINFORMATICS, V34, P2263, DOI 10.1093/bioinformatics/bty053
   Zhang T, 2011, PLOS ONE, V6, DOI 10.1371/journal.pone.0026041
   Zhang XX, 2009, APPL MICROBIOL BIOT, V82, P397, DOI 10.1007/s00253-008-1829-z
   Zhang Y, 2015, ENVIRON SCI TECHNOL, V49, P9124, DOI 10.1021/acs.est.5b01293
NR 75
TC 46
Z9 55
U1 5
U2 171
PU ELSEVIER
PI AMSTERDAM
PA RADARWEG 29, 1043 NX AMSTERDAM, NETHERLANDS
SN 0048-9697
EI 1879-1026
J9 SCI TOTAL ENVIRON
JI Sci. Total Environ.
PD JUN 10
PY 2020
VL 720
AR 137531
DI 10.1016/j.scitotenv.2020.137531
PG 10
WC Environmental Sciences
WE Science Citation Index Expanded (SCI-EXPANDED)
SC Environmental Sciences & Ecology
GA LD0PY
UT WOS:000525736600096
PM 32325576
DA 2026-05-21
ER

PT J
AU Liu, C
   Shan, X
   Zhang, YX
   Song, LT
   Chen, HY
AF Liu, Chang
   Shan, Xin
   Zhang, Yuxin
   Song, Liuting
   Chen, Haiyang
TI Microcosm experiments revealed resistome coalescence of sewage treatment
   plant effluents in river environment
SO ENVIRONMENTAL POLLUTION
LA English
DT Article
DE Resistome coalescence; Antibiotic resistance genes; Dilution and
   diffusion; Sunlight-induced attenuation; Metagenomic analysis
ID ANTIBIOTIC-RESISTANCE GENES; WATER; SEDIMENTS; BACTERIA; PROTEIN
AB Sewage treatment plant (STP) effluents are important contributors of antibiotic resistance (AR) pollution in rivers. Effluent discharging into rivers causes resistome coalescence. However, their mechanisms and dynamic processes are poorly understood, especially for the effects of dilution, diffusion, and sunlight-induced attenuation on coalescence. In this study, we have constructed microcosmic experiments based on in-situ investigation to explore these issues. The first batch experiment revealed the effects of dilution and diffusion. The coverage of water coalesced resistomes ranged 66.26 similar to 152.18 x /Gb and was positively correlated with effluent volume (Mann-Kendall test, p < 0.01). Principal coordinate analysis (PCoA) and source tracking analysis demonstrated that dilution and diffusion stepwise reduced AR pollution. The second batch experiment explored the temporal dynamics and sunlight attenuation on coalesced resistomes. Under natural light, the coverage and diversity of water resistomes posed decreasing trends, primarily attributed to drastic erasure of effluent traces. The proportion of effluent-specific ARGs in coalesced resistomes significantly declined over time (Spearman's r =-0.83 and-0.94 in coverage and richness). While under dark condition, the coverage and diversity increased. Sunlight radiation intensified the interactions between water and sediment resistomes, as evidenced by more shared ARGs and less dissimilarities across niches. Network analysis, metagenome-assembled genome (MAG) analysis and variation partitioning analysis (VPA) showed that microbiome controlled resistome coalescence, explaining 56.5% and 58.4% of resistomes in water and sediment, respectively. Biotic and abiotic factors synergistically explained 40% of water resistomes. This study offers a comprehensive understanding of AR transmission and provides theoretical bases for grasping AR pollution and developing effective suppression strategies.
C1 [Liu, Chang; Shan, Xin; Zhang, Yuxin; Song, Liuting; Chen, Haiyang] Engn Res Ctr Groundwater Pollut Control & Remediat, Minist Educ, 19 Xinjiekouwai St, Beijing 100875, Peoples R China.
   [Liu, Chang; Shan, Xin; Zhang, Yuxin; Song, Liuting; Chen, Haiyang] Beijing Normal Univ, Coll Water Sci, 19 Xinjiekouwai St, Beijing 100875, Peoples R China.
C3 Beijing Normal University
RP Chen, HY (corresponding author), Engn Res Ctr Groundwater Pollut Control & Remediat, Minist Educ, 19 Xinjiekouwai St, Beijing 100875, Peoples R China.; Chen, HY (corresponding author), Beijing Normal Univ, Coll Water Sci, 19 Xinjiekouwai St, Beijing 100875, Peoples R China.
EM chen.haiyang@bnu.edu.cn
RI Chen, Haiyang/PEX-1843-2025
FU Beijing Natural Science Foundation of China [8222059]
FX This study was financially supported by Beijing Natural Science
   Foundation of China (8222059) . We were deeply grateful to the late
   Prof. Yanguo Teng for his guidance on our manuscript and academic
   career.
CR Ahmed W, 2019, WATER RES, V149, P511, DOI 10.1016/j.watres.2018.10.088
   Andrade L, 2023, ENVIRON POLLUT, V317, DOI 10.1016/j.envpol.2022.120817
   [Anonymous], 2017, Frontiers 2017. Emerging issues of environmental concern
   Baral D, 2018, ENVIRON SCI TECHNOL, V52, P9033, DOI 10.1021/acs.est.8b01219
   Brown PC, 2019, SCI TOTAL ENVIRON, V649, P1171, DOI 10.1016/j.scitotenv.2018.08.394
   Cameron JC, 2011, APPL ENVIRON MICROB, V77, P3547, DOI 10.1128/AEM.02542-10
   Cassini A, 2019, LANCET INFECT DIS, V19, P56, DOI 10.1016/S1473-3099(18)30605-4
   Chen HY, 2021, ENVIRON SCI TECHNOL, V55, P4992, DOI 10.1021/acs.est.1c00071
   Chen HY, 2021, ENVIRON INT, V147, DOI 10.1016/j.envint.2020.106345
   Chen HY, 2020, ENVIRON INT, V137, DOI 10.1016/j.envint.2020.105538
   Chen HY, 2019, WATER RES, V167, DOI 10.1016/j.watres.2019.115098
   Chen HY, 2019, ENVIRON INT, V127, P267, DOI 10.1016/j.envint.2019.03.048
   Chen JP, 2022, SCI TOTAL ENVIRON, V838, DOI 10.1016/j.scitotenv.2022.156426
   Chen XF, 2019, WATER RES, V149, P282, DOI 10.1016/j.watres.2018.11.019
   D'Souza GG, 2021, ISME J, V15, P2614, DOI 10.1038/s41396-021-00953-7
   Diaz-Colunga J, 2022, P NATL ACAD SCI USA, V119, DOI 10.1073/pnas.2111261119
   Ding HJ, 2020, WATER RES, V174, DOI 10.1016/j.watres.2020.115603
   Dini-Andreote F, 2015, P NATL ACAD SCI USA, V112, pE1326, DOI 10.1073/pnas.1414261112
   Dunn FB, 2021, ENVIRON SCI TECHNOL, V55, P11019, DOI 10.1021/acs.est.1c00732
   Fan LM, 2021, ENVIRON POLLUT, V285, DOI 10.1016/j.envpol.2021.117144
   Gauntlett JC, 2008, J BIOL CHEM, V283, P8591, DOI 10.1074/jbc.M709503200
   Grant JA, 2016, WATER SCI TECHNOL, V73, P2067, DOI 10.2166/wst.2016.043
   Hooi JKY, 2017, GASTROENTEROLOGY, V153, P420, DOI 10.1053/j.gastro.2017.04.022
   Hyatt D, 2012, BIOINFORMATICS, V28, P2223, DOI 10.1093/bioinformatics/bts429
   Jiang HY, 2018, ECOTOX ENVIRON SAFE, V161, P64, DOI 10.1016/j.ecoenv.2018.05.044
   Kang DWD, 2015, PEERJ, V3, DOI 10.7717/peerj.1165
   Karaolia P, 2017, CHEM ENG J, V310, P491, DOI 10.1016/j.cej.2016.04.113
   Li DH, 2015, BIOINFORMATICS, V31, P1674, DOI 10.1093/bioinformatics/btv033
   Li HN, 2020, CHEM ENG J, V392, DOI 10.1016/j.cej.2019.123674
   Li WZ, 2006, BIOINFORMATICS, V22, P1658, DOI 10.1093/bioinformatics/btl158
   Li Y, 2021, MICROBIOME, V9, DOI 10.1186/s40168-021-01002-3
   Liu C, 2023, SCI TOTAL ENVIRON, V860, DOI 10.1016/j.scitotenv.2022.160513
   Liu C, 2023, J ENVIRON SCI, V127, P421, DOI 10.1016/j.jes.2022.06.024
   Lu XM, 2020, J HAZARD MATER, V383, DOI 10.1016/j.jhazmat.2019.121164
   Ma LP, 2017, MICROBIOME, V5, DOI 10.1186/s40168-017-0369-0
   Mansour I, 2018, BIOL REV, V93, P1832, DOI 10.1111/brv.12422
   Mazhar SH, 2021, SCI TOTAL ENVIRON, V755, DOI 10.1016/j.scitotenv.2020.142702
   Mei R, 2019, MICROBIOME, V7, DOI 10.1186/s40168-019-0760-0
   Mende DR, 2017, NUCLEIC ACIDS RES, V45, pD529, DOI 10.1093/nar/gkw989
   Menzel P, 2016, NAT COMMUN, V7, DOI 10.1038/ncomms11257
   Murray CJL, 2022, LANCET, V399, P629, DOI 10.1016/S0140-6736(21)02724-0
   Nelson KL, 2018, ENVIRON SCI-PROC IMP, V20, P1089, DOI [10.1039/c8em00047f, 10.1039/C8EM00047F]
   Nnadozie CE, 2019, ENVIRON POLLUT, V254, DOI 10.1016/j.envpol.2019.113067
   Osinska A, 2020, J HAZARD MATER, V381, DOI 10.1016/j.jhazmat.2019.121221
   Parks DH, 2018, NAT BIOTECHNOL, V36, P996, DOI 10.1038/nbt.4229
   Parks DH, 2015, GENOME RES, V25, P1043, DOI 10.1101/gr.186072.114
   Parks DH, 2014, BIOINFORMATICS, V30, P3123, DOI 10.1093/bioinformatics/btu494
   Pazda M, 2019, SCI TOTAL ENVIRON, V697, DOI 10.1016/j.scitotenv.2019.134023
   Pehrsson EC, 2016, NATURE, V533, P212, DOI 10.1038/nature17672
   Qian JY, 2016, WATER SCI TECHNOL, V73, P1320, DOI 10.2166/wst.2015.605
   Reichert G, 2021, SCI TOTAL ENVIRON, V768, DOI 10.1016/j.scitotenv.2020.144526
   Rillig MC, 2015, TRENDS ECOL EVOL, V30, P470, DOI 10.1016/j.tree.2015.06.004
   Ruprecht JE, 2021, WATER RES, V200, DOI 10.1016/j.watres.2021.117206
   Schwermer CU, 2021, J ENVIRON MANAGE, V288, DOI 10.1016/j.jenvman.2021.112445
   Shen L, 2020, J HAZARD MATER, V386, DOI 10.1016/j.jhazmat.2019.121968
   Shenhav L, 2019, NAT METHODS, V16, P627, DOI 10.1038/s41592-019-0431-x
   Song K, 2019, WATER RES, V163, DOI 10.1016/j.watres.2019.114875
   Song WJ, 2022, ECOTOX ENVIRON SAFE, V242, DOI 10.1016/j.ecoenv.2022.113886
   Stange C, 2019, INT J HYG ENVIR HEAL, V222, P541, DOI 10.1016/j.ijheh.2019.02.002
   Torres GG, 2019, ENVIRON POLLUT, V255, DOI 10.1016/j.envpol.2019.113293
   Torti A, 2015, MAR GENOM, V24, P185, DOI 10.1016/j.margen.2015.08.007
   Wang LX, 2020, MICROB ECOL, V79, P527, DOI 10.1007/s00248-019-01439-y
   Wang Z, 2020, J HAZARD MATER, V393, DOI 10.1016/j.jhazmat.2020.122426
   Yoon Y, 2017, WATER RES, V123, P783, DOI 10.1016/j.watres.2017.06.056
   Zhang AN, 2021, NAT COMMUN, V12, DOI 10.1038/s41467-021-25096-3
   Zhang K, 2021, J HAZARD MATER, V401, DOI 10.1016/j.jhazmat.2020.123271
   Zhang TT, 2022, CHEMOSPHERE, V302, DOI 10.1016/j.chemosphere.2022.134879
   Zhang YN, 2020, WATER RES, V185, DOI 10.1016/j.watres.2020.116241
   Zhang YX, 2022, WATER RES, V224, DOI 10.1016/j.watres.2022.119061
   [赵帝 Zhao Di], 2019, [水生态学杂志, Journal of Hydroecology], V40, P111
   Zhu YG, 2017, NAT MICROBIOL, V2, DOI 10.1038/nmicrobiol.2016.270
NR 71
TC 10
Z9 10
U1 2
U2 46
PU ELSEVIER SCI LTD
PI London
PA 125 London Wall, London, ENGLAND
SN 0269-7491
EI 1873-6424
J9 ENVIRON POLLUT
JI Environ. Pollut.
PD DEC 1
PY 2023
VL 338
AR 122661
DI 10.1016/j.envpol.2023.122661
EA OCT 2023
PG 10
WC Environmental Sciences
WE Science Citation Index Expanded (SCI-EXPANDED)
SC Environmental Sciences & Ecology
GA IH0D6
UT WOS:001165310900001
PM 37778491
DA 2026-05-21
ER

PT J
AU Wang, LQ
   Zhu, MJ
   Li, Y
   Zhao, Z
   Hu, T
AF Wang, Linqiong
   Zhu, Mengjie
   Li, Yi
   Zhao, Zhe
   Hu, Tong
TI Deterministic assembly process dominates bacterial antibiotic resistome
   in wastewater effluents receiving river
SO ENVIRONMENTAL SCIENCE AND POLLUTION RESEARCH
LA English
DT Article
DE Metagenomic assembly; Antibiotic resistance genes; Bacterial community;
   Ecological processes; Receiving river
ID SEWAGE-TREATMENT PLANTS; RESISTANCE GENES; COMMUNITY; URBAN;
   ENVIRONMENT; ABUNDANCE; SEDIMENTS; ESTUARY; RISK; FATE
AB Antibiotic resistance has become a concerning global health challenge, such as the dissemination of bacteria and genes between humans and the environments. Wastewater treatment plants (WWTPs) effluents, as significant reservoirs for antimicrobial resistant bacteria and antibiotic resistance genes (ARGs), pose critical risks to public health. However, whether wastewater effluent prominently contributes to the abundance of ARGs and their community assembly processes in receiving river has yet been unclear. Here we investigated the effects of the effluent discharge on the ARGs and their associate microbial community in the receiving river (Qinhuai River, Nanjing) of upstream and 2000 m downstream of one WWTPs discharge point. Results revealed that the total antibiotic concentrations of all sediment samples ranged from 37.86 to 76.11 mu g/kg dw, while antibiotic concentrations and ARG abundances in the river near the wastewater discharge site were significantly higher than that of the downstream receiving river. The metagenomic assembly obtained 245 ARGs associated with 19 antibiotic types in the receiving river. Network analyses confirmed that Proteobacteria, Firmicutes, Acidobacteria, and Bacteroides were the key phylum and positively correlated with the antibiotic resistome. Additionally, the bacterial pathogens of the receiving river were identified as the most frequent strains of clinically relevant antibacterial resistance, such as Streptococcus pneumoniae, Pseudomonas aeruginosa, and Acinetobacter baumannii. Using null modeling analysis to determine the quantification of ecological processes, the results showed that heterogeneous environmental selection (81.81%) was a dominate role of the ecological mechanisms determining the ARG community reconstruction in the receiving river. Our results may contribute to control the environmental dissemination of antimicrobial resistance risks in aquatic environments.
C1 [Wang, Linqiong; Zhao, Zhe] Hohai Univ, Coll Oceanog, Nanjing, Peoples R China.
   [Zhu, Mengjie; Li, Yi; Hu, Tong] Hohai Univ, Coll Environm, Nanjing, Peoples R China.
C3 Hohai University; Hohai University
RP Wang, LQ (corresponding author), Hohai Univ, Coll Oceanog, Nanjing, Peoples R China.
EM envwlq@hhu.edu.cn
RI Zhu, Mengjie/PGF-8528-2026
OI Ding, Yu/0009-0005-7349-2856
FU National Natural Science Foundation of China [5210100094]; Fundamental
   Research Funds for the Central Universities [B210201006]
FX This study was supported by the National Natural Science Foundation of
   China (5210100094) and the Fundamental Research Funds for the Central
   Universities (B210201006).
CR Berglund B, 2015, ENVIRON TOXICOL CHEM, V34, P192, DOI 10.1002/etc.2784
   Berry D, 2014, FRONT MICROBIOL, V5, DOI 10.3389/fmicb.2014.00219
   Burns AR, 2016, ISME J, V10, P655, DOI 10.1038/ismej.2015.142
   Chen WD, 2019, MICROBIOME, V7, DOI 10.1186/s40168-019-0749-8
   Chen Y, 2020, ECOTOX ENVIRON SAFE, V206, DOI 10.1016/j.ecoenv.2020.111371
   Corno G, 2019, WATER RES, V158, P72, DOI 10.1016/j.watres.2019.04.031
   Dang CY, 2020, ENVIRON INT, V136, DOI 10.1016/j.envint.2019.105449
   Drury B, 2013, APPL ENVIRON MICROB, V79, P1897, DOI 10.1128/AEM.03527-12
   Evans E, 1972, Midwives Chron, V86, P118
   Fu LM, 2012, BIOINFORMATICS, V28, P3150, DOI 10.1093/bioinformatics/bts565
   Gillings MR, 2017, ANN NY ACAD SCI, V1389, P20, DOI 10.1111/nyas.13213
   Guo YY, 2018, ENVIRON INT, V117, P107, DOI 10.1016/j.envint.2018.04.045
   Hu AY, 2020, J HAZARD MATER, V398, DOI 10.1016/j.jhazmat.2020.122820
   Jia SY, 2017, WATER RES, V124, P259, DOI 10.1016/j.watres.2017.07.061
   Ju F, 2016, WATER RES, V91, P1, DOI 10.1016/j.watres.2015.11.071
   Li DH, 2015, BIOINFORMATICS, V31, P1674, DOI 10.1093/bioinformatics/btv033
   Li JY, 2015, APPL ENVIRON MICROB, V81, P2199, DOI 10.1128/AEM.03740-14
   Li S, 2018, SCI TOTAL ENVIRON, V636, P1009, DOI 10.1016/j.scitotenv.2018.04.358
   Lin ZB, 2021, ENVIRON GEOCHEM HLTH, V43, P1741, DOI 10.1007/s10653-020-00759-0
   Liu JW, 2020, ISME J, V14, P1463, DOI 10.1038/s41396-020-0621-7
   Logares R, 2013, ISME J, V7, P937, DOI 10.1038/ismej.2012.168
   Ma LP, 2016, ENVIRON SCI TECHNOL, V50, P420, DOI 10.1021/acs.est.5b03522
   Manaia CM, 2017, TRENDS MICROBIOL, V25, P173, DOI 10.1016/j.tim.2016.11.014
   Michael I, 2013, WATER RES, V47, P957, DOI 10.1016/j.watres.2012.11.027
   Msaki GL, 2022, WATER REUSE, V12, P223, DOI 10.2166/wrd.2022.096
   Osinska A, 2019, APPL SCI-BASEL, V9, DOI 10.3390/app9030387
   Osunmakinde CO, 2019, MICROORGANISMS, V7, DOI 10.3390/microorganisms7110506
   Otarigho B, 2018, BIOINFORMATION, V14, P113, DOI 10.6026/97320630014113
   Patrolecco L, 2015, ENVIRON SCI POLLUT R, V22, P5864, DOI 10.1007/s11356-014-3765-z
   Rodriguez-Mozaz S, 2015, WATER RES, V69, P234, DOI 10.1016/j.watres.2014.11.021
   Sabri NA, 2020, J ENVIRON CHEM ENG, V8, DOI 10.1016/j.jece.2018.03.004
   Sloan WT, 2006, ENVIRON MICROBIOL, V8, P732, DOI 10.1111/j.1462-2920.2005.00956.x
   Stegen JC, 2013, ISME J, V7, P2069, DOI 10.1038/ismej.2013.93
   Stegen JC, 2012, ISME J, V6, P1653, DOI 10.1038/ismej.2012.22
   Sun FL, 2021, J ENVIRON MANAGE, V300, DOI 10.1016/j.jenvman.2021.113754
   Tang JY, 2016, ECOTOX ENVIRON SAFE, V132, P260, DOI 10.1016/j.ecoenv.2016.06.016
   UNEP, 2017, EM ISS ENV CONC
   Wu MH, 2016, ECOTOX ENVIRON SAFE, V132, P132, DOI 10.1016/j.ecoenv.2016.06.006
   Xu H, 2021, SCI TOTAL ENVIRON, V758, DOI 10.1016/j.scitotenv.2020.143693
   Xu WH, 2013, ENVIRON POLLUT, V182, P402, DOI 10.1016/j.envpol.2013.08.004
   Xu ZA, 2018, SCI TOTAL ENVIRON, V643, P12, DOI 10.1016/j.scitotenv.2018.06.175
   Yang YY, 2017, CHEMOSPHERE, V178, P19, DOI 10.1016/j.chemosphere.2017.03.041
   Zhang GD, 2020, ENVIRON POLLUT, V257, DOI 10.1016/j.envpol.2019.113365
   Zhou LJ, 2011, ENVIRON POLLUT, V159, P1877, DOI 10.1016/j.envpol.2011.03.034
   Zhou Z, 2014, ENVIRON TECHNOL, V35, P766, DOI 10.1080/09593330.2013.850519
   Zhou ZC, 2017, ENVIRON SCI POLLUT R, V24, P23753, DOI 10.1007/s11356-017-0032-0
NR 46
TC 11
Z9 12
U1 6
U2 95
PU SPRINGER HEIDELBERG
PI HEIDELBERG
PA TIERGARTENSTRASSE 17, D-69121 HEIDELBERG, GERMANY
SN 0944-1344
EI 1614-7499
J9 ENVIRON SCI POLLUT R
JI Environ. Sci. Pollut. Res.
PD DEC
PY 2022
VL 29
IS 60
BP 90207
EP 90218
DI 10.1007/s11356-022-22096-8
EA JUL 2022
PG 12
WC Environmental Sciences
WE Science Citation Index Expanded (SCI-EXPANDED)
SC Environmental Sciences & Ecology
GA 7P0KU
UT WOS:000828463000001
PM 35864403
DA 2026-05-21
ER

PT J
AU Yoo, K
   Yoo, H
   Lee, J
   Choi, EJ
   Park, J
AF Yoo, Keunje
   Yoo, Hyunji
   Lee, Jangho
   Choi, Eun Joo
   Park, Joonhong
TI Exploring the antibiotic resistome in activated sludge and anaerobic
   digestion sludge in an urban wastewater treatment plant via metagenomic
   analysis
SO JOURNAL OF MICROBIOLOGY
LA English
DT Article
DE antibiotic resistance genes (ARGs); Mobile genetic elements; urban
   wastewater treatment plant; metagenomics
ID SEWAGE-TREATMENT PLANT; RESISTANCE GENES; BACTERIAL COMMUNITIES;
   ANALYSIS REVEALS; CO-DIGESTION; FATE; SULFONAMIDE; PREVALENCE;
   TETRACYCLINE; EFFLUENT
AB Antibiotic resistance genes (ARGs) are emerging contaminants that pose a potential threat to human health worldwide. Urban wastewater treatment plants (WWTPs) are a main source of both antibiotic-resistant bacteria and ARGs released into the environment. Nevertheless, the propagation of ARGs and their underlying mechanisms and the dynamics of mobile genetic elements (MGEs) in WWTPs have rarely been investigated in South Korea. In this study, shotgun metagenomic analysis was used to identify comprehensive ARGs and their mechanisms, bacterial communities, and MGEs from 4 configurations with 2 activated sludge (AS) and 2 anaerobic digestion sludge (ADS) samples. A total of 181 ARG subtypes belonging to 22 ARG types were broadly detected, and the ARG abundances in the AS samples were 1.3-2.0 orders of magnitude higher than in the ADS samples. Multidrug and bacitracin resistance genes were the predominant ARG types in AS samples, followed by ARGs against sulfonamide, tetracycline, and beta-lactam. However, the composition of ARG types in ADS samples was significantly changed. The abundance of multidrug and beta-lactam resistance genes was drastically reduced in the ADS samples. The resistance genes of MLS were the predominant, followed by ARGs against sulfonamide and tetracycline in the ADS samples. In addition, plasmids were the dominant MGEs in the AS samples, while integrons (intI1) were the dominant MGEs in the ADS samples. These results provide valuable information regarding the prevalence of ARG types and MGEs and the difference patterns between the AS and ADS systems.
C1 [Yoo, Keunje] Korea Maritime & Ocean Univ, Dept Environm Engn, Busan 49112, South Korea.
   [Yoo, Hyunji; Lee, Jangho; Park, Joonhong] Yonsei Univ, Dept Civil & Environm Engn, Seoul 03722, South Korea.
   [Choi, Eun Joo] Yonsei Univ, Dept Syst Biol, Seoul 03722, South Korea.
C3 Korea Maritime & Ocean University; Yonsei University; Yonsei University
RP Park, J (corresponding author), Yonsei Univ, Dept Civil & Environm Engn, Seoul 03722, South Korea.
EM parkj@yonsei.ac.kr
RI Yoo, Keunje/AAM-8615-2020
OI Yoo, Keunje/0000-0002-0191-3499
CR Allen HK, 2010, NAT REV MICROBIOL, V8, P251, DOI 10.1038/nrmicro2312
   Ariesyady HD, 2007, WATER RES, V41, P1554, DOI 10.1016/j.watres.2006.12.036
   Baquero F, 2008, CURR OPIN BIOTECH, V19, P260, DOI 10.1016/j.copbio.2008.05.006
   Bouki C, 2013, ECOTOX ENVIRON SAFE, V91, P1, DOI 10.1016/j.ecoenv.2013.01.016
   Chen BW, 2013, ENVIRON SCI TECHNOL, V47, P12753, DOI 10.1021/es403818e
   Chen QL, 2016, ENVIRON INT, V92-93, P1, DOI 10.1016/j.envint.2016.03.026
   Christgen B, 2015, ENVIRON SCI TECHNOL, V49, P2577, DOI 10.1021/es505521w
   Devarajan N, 2015, ENVIRON SCI TECHNOL, V49, P6528, DOI 10.1021/acs.est.5b01031
   Fang H, 2019, CHEMOSPHERE, V224, P202, DOI 10.1016/j.chemosphere.2019.02.068
   Gao P, 2012, SCI TOTAL ENVIRON, V421, P173, DOI 10.1016/j.scitotenv.2012.01.061
   Garcia-Peña EI, 2011, BIORESOURCE TECHNOL, V102, P9447, DOI 10.1016/j.biortech.2011.07.068
   Gaze WH, 2011, ISME J, V5, P1253, DOI 10.1038/ismej.2011.15
   Ghosh S, 2009, APPL MICROBIOL BIOT, V84, P791, DOI 10.1007/s00253-009-2125-2
   Gillings MR, 2015, ISME J, V9, P1269, DOI 10.1038/ismej.2014.226
   Guo JH, 2017, WATER RES, V123, P468, DOI 10.1016/j.watres.2017.07.002
   Gupta SK, 2018, J MICROBIOL, V56, P408
   Hsu JT, 2014, J HAZARD MATER, V277, P34, DOI 10.1016/j.jhazmat.2014.02.016
   Jia SY, 2015, ENVIRON SCI TECHNOL, V49, P12271, DOI 10.1021/acs.est.5b03521
   Ju F, 2016, WATER RES, V91, P1, DOI 10.1016/j.watres.2015.11.071
   Kim S, 2007, J TOXICOL ENV HEAL B, V10, P559, DOI 10.1080/15287390600975137
   Kolz AC, 2005, CHEMOSPHERE, V60, P284, DOI 10.1016/j.chemosphere.2005.02.094
   Kristiansson E, 2011, PLOS ONE, V6, DOI 10.1371/journal.pone.0017038
   LaPara TM, 2011, ENVIRON SCI TECHNOL, V45, P9543, DOI 10.1021/es202775r
   Li B, 2015, ISME J, V9, P2490, DOI 10.1038/ismej.2015.59
   Lu X, 2015, PLOS ONE, V10, DOI 10.1371/journal.pone.0125549
   Ma YJ, 2011, ENVIRON SCI TECHNOL, V45, P7855, DOI 10.1021/es200827t
   Manaia CM, 2018, ENVIRON INT, V115, P312, DOI 10.1016/j.envint.2018.03.044
   Mao DQ, 2015, WATER RES, V85, P458, DOI 10.1016/j.watres.2015.09.010
   McCarty PL, 2011, ENVIRON SCI TECHNOL, V45, P7100, DOI 10.1021/es2014264
   Munir M, 2011, WATER RES, V45, P681, DOI 10.1016/j.watres.2010.08.033
   Pál C, 2005, NAT GENET, V37, P1372, DOI 10.1038/ng1686
   Park J, 2017, PLOS ONE, V12, DOI 10.1371/journal.pone.0177435
   Pruden A, 2013, ENVIRON HEALTH PERSP, V121, P878, DOI 10.1289/ehp.1206446
   Rizzo L, 2013, SCI TOTAL ENVIRON, V447, P345, DOI 10.1016/j.scitotenv.2013.01.032
   Su JQ, 2015, ENVIRON SCI TECHNOL, V49, P7356, DOI 10.1021/acs.est.5b01012
   Traversi D, 2012, J ENVIRON MANAGE, V111, P173, DOI 10.1016/j.jenvman.2012.07.021
   Truong DT, 2015, NAT METHODS, V12, P902, DOI 10.1038/nmeth.3589
   Wagner M, 2002, CURR OPIN BIOTECH, V13, P218, DOI 10.1016/S0958-1669(02)00315-4
   Wang Z, 2013, PLOS ONE, V8, DOI 10.1371/journal.pone.0076079
   Wu Y, 2016, BIORESOURCE TECHNOL, V211, P414, DOI 10.1016/j.biortech.2016.03.086
   Xu J, 2015, CHEMOSPHERE, V119, P1379, DOI 10.1016/j.chemosphere.2014.02.040
   Yang Y, 2016, BIOINFORMATICS, V32, P2346, DOI 10.1093/bioinformatics/btw136
   Yang Y, 2014, WATER RES, V62, P97, DOI 10.1016/j.watres.2014.05.019
   Yang Y, 2013, ENVIRON SCI TECHNOL, V47, P10197, DOI 10.1021/es4017365
   Yin XL, 2018, BIOINFORMATICS, V34, P2263, DOI 10.1093/bioinformatics/bty053
   Yoo K, 2018, SCI REP-UK, V8, DOI 10.1038/s41598-018-29796-7
   Zhang JY, 2016, BIORESOURCE TECHNOL, V217, P28, DOI 10.1016/j.biortech.2016.02.140
   Zhang JY, 2016, WATER RES, V91, P339, DOI 10.1016/j.watres.2016.01.010
   Zhang T, 2015, APPL MICROBIOL BIOT, V99, P5033, DOI 10.1007/s00253-015-6556-7
   Zhang T, 2011, PLOS ONE, V6, DOI 10.1371/journal.pone.0026041
NR 50
TC 69
Z9 78
U1 4
U2 151
PU MICROBIOLOGICAL  SOCIETY KOREA
PI SEOUL
PA KOREA SCIENCE & TECHNOLOGY CENTER 803, 635-4 YEOGSAM-DONG, KANGNAM-KU,
   SEOUL 135-703, SOUTH KOREA
SN 1225-8873
EI 1976-3794
J9 J MICROBIOL
JI J. Microbiol.
PD FEB
PY 2020
VL 58
IS 2
BP 123
EP 130
DI 10.1007/s12275-020-9309-y
PG 8
WC Microbiology
WE Science Citation Index Expanded (SCI-EXPANDED)
SC Microbiology
GA KJ3EU
UT WOS:000511940700006
PM 31875929
DA 2026-05-21
ER

PT J
AU Calderon-Franco, D
   Sarelse, R
   Christou, S
   Pronk, M
   van Loosdrecht, MCM
   Abeel, T
   Weissbrodt, DG
AF Calderon-Franco, David
   Sarelse, Roel
   Christou, Stella
   Pronk, Mario
   van Loosdrecht, Mark C. M.
   Abeel, Thomas
   Weissbrodt, David G.
TI Metagenomic profiling and transfer dynamics of antibiotic resistance
   determinants in a full-scale granular sludge wastewater treatment plant
SO WATER RESEARCH
LA English
DT Article
DE Aerobic granular sludge; Free-floating extracellular DNA; Intracellular
   DNA; Antibiotic resistance genes; Mobile genetic elements; qPCR;
   Metagenomics
ID ANTIMICROBIAL RESISTANCE; GENES; BACTERIA; TRANSPORT; INTEGRONS;
   REMOVAL; DNA
AB In the One Health context, wastewater treatment plants (WWTPs) are central to safeguarding water resources. Nonetheless, many questions remain about their effectiveness in preventing antimicrobial resistance (AMR) dissemination. Most surveillance studies monitor the levels and removal of selected antibiotic resistance genes (ARGs) and mobile genetic elements (MGEs) in intracellular DNA (iDNA) extracted from WWTP influents and effluents. The role of extracellular free DNA (exDNA) in wastewater is mostly overlooked. This study analyzed the transfer of ARGs and MGEs in a full-scale Nereda (R) reactor removing nutrients with aerobic granular sludge. We tracked the composition and fate of the iDNA and exDNA pools of influent, sludge, and effluent samples. Metagenomics was used to profile the microbiome, resistome, and mobilome signatures of iDNA and exDNA extracts. Selected ARGs and MGEs were analyzed by qPCR. From 2,840 ARGs identified, the genes arr-3 (2%), tetC (1.6%), sul1 (1.5%), oqxB (1.2%), and aph(3 '')-Ib (1.2%) were the most abundant among all sampling points and bioaggregates. Pseudomonas, Acinetobacter, Aeromonas, Acidovorax, Rhodoferax, and Streptomyces populations were the main potential hosts of ARGs in the sludge. In the effluent, 478 resistance determinants were detected, of which 89% were from exDNA potentially released by cell lysis during aeration in the reactor. MGEs and multiple ARGs were co-localized on the same extracellular genetic contigs. Total intracellular ARGs decreased 3-42% due to wastewater treatment. However, the ermB and sul1 genes increased by 2 and 1 log gene copies mL-1, respectively, in exDNA from influent to effluent. The exDNA fractions need to be considered in AMR surveillance, risk assessment, and mitigation strategies.
C1 [Calderon-Franco, David; Sarelse, Roel; Christou, Stella; Pronk, Mario; van Loosdrecht, Mark C. M.; Weissbrodt, David G.] Delft Univ Technol, Dept Biotechnol, Environm Biotechnol Sect, Weissbrodt Grp Environm Life Sci Engn, Maasweg 9, NL-2629 HZ Delft, Netherlands.
   [Pronk, Mario] Royal HaskoningDHV, Amersfoort, Netherlands.
   [Abeel, Thomas] Delft Univ Technol, Delft Bioinformat Lab, Delft, Netherlands.
   [Abeel, Thomas] Broad Inst & Harvard, Infect Dis & Microbiome Program, Cambridge, MA USA.
C3 Delft University of Technology; Delft University of Technology; Harvard
   University; Massachusetts Institute of Technology (MIT); Broad Institute
RP Weissbrodt, DG (corresponding author), Delft Univ Technol, Dept Biotechnol, Environm Biotechnol Sect, Weissbrodt Grp Environm Life Sci Engn, Maasweg 9, NL-2629 HZ Delft, Netherlands.
EM d.g.weissbrodt@tudelft.nl
RI ; van Loosdrecht, Mark/B-2738-2009; Weissbrodt, David/A-2101-2017
OI Christou, Stella/0000-0002-5127-172X; Abeel, Thomas/0000-0002-7205-7431;
   Calderón-Franco, David/0000-0002-1511-3839; Pronk,
   Mario/0000-0002-3162-8971
FU Royal HaskoningDHV [15812]; Transmission of Antimicrobial Resistance
   Genes and Engineered DNA from Transgenic Biosystems in Nature? -
   programme Biotechnology & Safety Program of the Ministry of
   Infrastructure and Water Management [15812]; Applied and Engineering
   Sciences (TTW) Division of the Dutch Research Council (NWO) [15812]
FX We are grateful to Pascalle Vermeulen from Royal HaskoningDHV, The
   Netherlands, for helping us arrange and design this sampling campaign.
   This work is part of the research project "Transmission of Antimicrobial
   Resistance Genes and Engineered DNA from Transgenic Biosystems in
   Nature" (TARGETBIO) funded by the programme Biotechnology & Safety
   Program of the Ministry of Infrastructure and Water Management (grant
   no. 15812) of the Applied and Engineering Sciences (TTW) Division of the
   Dutch Research Council (NWO) . This manuscript has been released as a
   Pre-Print at bioRxiv: 10.1101/2022.0 3.01.482492
CR Abe K, 2020, FEMS MICROBIOL ECOL, V96, DOI 10.1093/femsec/fiaa031
   Alexander J, 2020, SCI REP-UK, V10, DOI [10.1186/s42055-020-00032-3, 10.1038/s41598-020-65635-4]
   Ali M, 2019, ENVIRON SCI TECHNOL, V53, P8291, DOI 10.1021/acs.est.8b07303
   Andrews S., 1973, Soil, DOI DOI 10.1016/0038-0717(73)90093-X
   [Anonymous], 2017, GLOBAL PRIORITY LIST
   [Anonymous], 2019, No time to wait: securing the future from drug-resistant infections
   Blin K, 2021, NUCLEIC ACIDS RES, V49, pW29, DOI 10.1093/nar/gkab335
   Bönemann G, 2006, ANTIMICROB AGENTS CH, V50, P3075, DOI 10.1128/AAC.00378-06
   Bolger AM, 2014, BIOINFORMATICS, V30, P2114, DOI 10.1093/bioinformatics/btu170
   Bortolaia V, 2020, J ANTIMICROB CHEMOTH, V75, P3491, DOI 10.1093/jac/dkaa345
   Breitwieser FP, 2020, BIOINFORMATICS, V36, P1303, DOI 10.1093/bioinformatics/btz715
   Bürgmann H, 2018, FEMS MICROBIOL ECOL, V94, DOI 10.1093/femsec/fiy101
   Calderón-Franco D, 2021, WATER RES, V189, DOI 10.1016/j.watres.2020.116592
   Davies J, 2010, MICROBIOL MOL BIOL R, V74, P417, DOI 10.1128/MMBR.00016-10
   Di Cesare A, 2016, WATER RES, V94, P208, DOI 10.1016/j.watres.2016.02.049
   Dong PY, 2019, ENVIRON INT, V125, P90, DOI 10.1016/j.envint.2019.01.050
   Ellison CK, 2018, NAT MICROBIOL, V3, P773, DOI 10.1038/s41564-018-0174-y
   Guo HX, 2020, WATER RES, V173, DOI 10.1016/j.watres.2020.115617
   Guo JH, 2017, WATER RES, V123, P468, DOI 10.1016/j.watres.2017.07.002
   Hendriksen RS, 2019, NAT COMMUN, V10, DOI 10.1038/s41467-019-08853-3
   Ikuma K, 2020, ENVIRON ENG SCI, V37, P164, DOI 10.1089/ees.2019.0319
   Jin CZ, 2020, MICROORGANISMS, V8, DOI 10.3390/microorganisms8020262
   Kanehisa M, 2002, NUCLEIC ACIDS RES, V30, P42, DOI 10.1093/nar/30.1.42
   Kang DWD, 2019, PEERJ, V7, DOI 10.7717/peerj.7359
   Kolde R., 2019, pheatmap: Pretty Heatmaps
   Kristensen JM, 2020, APPL ENVIRON MICROB, V86, DOI 10.1128/AEM.03044-19
   Le TH, 2016, ANTIMICROB AGENTS CH, V60, P7449, DOI 10.1128/AAC.01556-16
   Lee J, 2017, SCI TOTAL ENVIRON, V605, P906, DOI 10.1016/j.scitotenv.2017.06.250
   Li DC, 2021, CHEM ENG J, V421, DOI 10.1016/j.cej.2020.127737
   Li YX, 2018, NAT CHEM BIOL, V14, P381, DOI 10.1038/s41589-018-0009-4
   Liu M, 2019, NUCLEIC ACIDS RES, V47, pD660, DOI 10.1093/nar/gky1123
   Ma LP, 2017, ENVIRON SCI TECHNOL, V51, P5721, DOI 10.1021/acs.est.6b05887
   Madsen JS, 2012, FEMS IMMUNOL MED MIC, V65, P183, DOI 10.1111/j.1574-695X.2012.00960.x
   Meyer F, 2019, BRIEF BIOINFORM, V20, P1151, DOI 10.1093/bib/bbx105
   Meyer R, 2009, PLASMID, V62, P57, DOI 10.1016/j.plasmid.2009.05.001
   Milobedzka A, 2022, J HAZARD MATER, V424, DOI 10.1016/j.jhazmat.2021.127407
   Moura A, 2009, BIOINFORMATICS, V25, P1096, DOI 10.1093/bioinformatics/btp105
   Nicolas E, 2015, MICROBIOL SPECTR, V3, DOI 10.1128/microbiolspec.MDNA3-0060-2014
   Nierychlo M, 2020, WATER RES, V182, DOI 10.1016/j.watres.2020.115955
   Nurk S, 2017, GENOME RES, V27, P824, DOI 10.1101/gr.213959.116
   Nwaiwu O, 2020, AIMS MICROBIOL, V6, P75, DOI 10.3934/microbiol.2020005
   Pallares-Vega R, 2021, WATER RES, V190, DOI 10.1016/j.watres.2020.116752
   Pallares-Vega R, 2019, WATER RES, V161, P319, DOI 10.1016/j.watres.2019.05.100
   Pietramellara G, 2007, BIOL FERT SOILS, V43, P731, DOI [10.1007/s00374-006-0156-8, 10.1007/s00374-008-0345-8]
   Pronk M, 2015, WATER RES, V84, P207, DOI 10.1016/j.watres.2015.07.011
   RIVM SWAB, 2020, NETHMAP 2020
   Sabri NA, 2020, SCI TOTAL ENVIRON, V741, DOI 10.1016/j.scitotenv.2020.140199
   Seemann T, 2014, BIOINFORMATICS, V30, P2068, DOI 10.1093/bioinformatics/btu153
   Sengar A, 2018, J CLEAN PROD, V197, P616, DOI 10.1016/j.jclepro.2018.06.167
   Siguier P, 2006, NUCLEIC ACIDS RES, V34, pD32, DOI 10.1093/nar/gkj014
   Singleton CM, 2021, NAT COMMUN, V12, DOI 10.1038/s41467-021-22203-2
   Slizovskiy IB, 2020, FRONT MICROBIOL, V11, DOI 10.3389/fmicb.2020.01376
   Stalder T, 2019, ISME J, V13, P2437, DOI 10.1038/s41396-019-0446-4
   Szczepanowski R, 2004, MICROBIOL-SGM, V150, P3613, DOI 10.1099/mic.0.27317-0
   Szczepanowski R, 2009, MICROBIOL-SGM, V155, P2306, DOI 10.1099/mic.0.028233-0
   Toh SK, 2003, APPL MICROBIOL BIOT, V60, P687, DOI 10.1007/s00253-002-1145-y
   Toleman MA, 2010, ANTIMICROB AGENTS CH, V54, P3534, DOI 10.1128/AAC.00383-10
   Truong DT, 2015, NAT METHODS, V12, P902, DOI 10.1038/nmeth.3589
   Ukuhor HO, 2021, J INFECT PUBLIC HEAL, V14, P53, DOI 10.1016/j.jiph.2020.10.018
   van der Maaten L, 2008, J MACH LEARN RES, V9, P2579
   Wang JL, 2020, SCI TOTAL ENVIRON, V744, DOI 10.1016/j.scitotenv.2020.140997
   Weissbrodt DG, 2014, FEMS MICROBIOL ECOL, V88, P579, DOI 10.1111/1574-6941.12326
   Winkler MKH, 2018, CHEM ENG J, V336, P489, DOI 10.1016/j.cej.2017.12.026
   Wood DE, 2019, GENOME BIOL, V20, DOI 10.1186/s13059-019-1891-0
   Yu KF, 2020, WATER RES, V187, DOI 10.1016/j.watres.2020.116450
   Yuan QB, 2019, ENVIRON INT, V131, DOI 10.1016/j.envint.2019.104986
   Zhang T, 2011, PLOS ONE, V6, DOI 10.1371/journal.pone.0026041
   Zhang Y, 2018, ENVIRON SCI TECHNOL, V52, P248, DOI 10.1021/acs.est.7b04283
   Zhou CS, 2020, J HAZARD MATER, V388, DOI 10.1016/j.jhazmat.2020.122070
   Zhou S, 2019, WATER RES, V161, P610, DOI 10.1016/j.watres.2019.06.048
NR 70
TC 65
Z9 70
U1 18
U2 234
PU PERGAMON-ELSEVIER SCIENCE LTD
PI OXFORD
PA THE BOULEVARD, LANGFORD LANE, KIDLINGTON, OXFORD OX5 1GB, ENGLAND
SN 0043-1354
EI 1879-2448
J9 WATER RES
JI Water Res.
PD JUL 1
PY 2022
VL 219
AR 118571
DI 10.1016/j.watres.2022.118571
EA MAY 2022
PG 12
WC Engineering, Environmental; Environmental Sciences; Water Resources
WE Science Citation Index Expanded (SCI-EXPANDED)
SC Engineering; Environmental Sciences & Ecology; Water Resources
GA 1T5KG
UT WOS:000804766600003
PM 35576763
OA hybrid
DA 2026-05-21
ER

PT J
AU McCall, CA
   Bent, E
   Jorgensen, TS
   Dunfield, KE
   Habash, MB
AF McCall, Crystal A.
   Bent, Elizabeth
   Jorgensen, Tue S.
   Dunfield, Kari E.
   Habash, Marc B.
TI Metagenomic Comparison of Antibiotic Resistance Genes Associated with
   Liquid and Dewatered Biosolids
SO JOURNAL OF ENVIRONMENTAL QUALITY
LA English
DT Article
ID METALLO-BETA-LACTAMASE; WATER TREATMENT PLANTS; PLASMID METAGENOME;
   ESCHERICHIA-COLI; BACTERIA; MANURE; SUSCEPTIBILITY; VIRULENCE;
   INTEGRONS; DATABASE
AB Municipal biosolids (MBs) that are land-applied in North America are known to possess an active microbial population that can include human pathogens. Activated sludge is a hotspot for the accumulation of antibiotics and has been shown to be a selective environment for microorganisms that contain antibiotic resistance genes (ARGs); however, the prevalence of ARGs in MBs is not well characterized. In this study, we enriched the plasmid metagenome from raw sewage sludge and two CP2 MBs, a mesophilic anaerobic digestate and a dewatered digestate, to evaluate the presence of ARGs in mobile genetic elements. The CP2-class biosolids are similar to Class B biosolids in the United States. The CP2 biosolids must meet a microbiological cut off of 2 x 10(6) colony-forming units (CFU) Escherichia coli per dry gram or 100 mL of biosolids. The enriched plasmid DNA was sequenced (Illumina MiSeq). Sequence matching against databases, including the Comprehensive Antibiotic Resistance Database (CARD), MG-RAST, and INTEGRALL, identified potential genes of interest related to ARGs and their ability to transfer. The presence and abundance of different ARGs varied between treatments with heterogeneity observed among the same sample types. The MBs plasmid-enriched metagenomes contained ARGs associated with resistance to a variety of antibiotics, including beta-lactams, rifampicin, quinolone, and tetracycline as well as the detection of extended spectrum beta-lactamase genes. Cultured bacteria from CP2 MBs possessed antibiotic resistances consistent with the MBs metagenome data including multiantibiotic-resistant isolates. The results from this study provide a better understanding of the ARG and MGE profile of the plasmid-enriched metagenome of CP2 MBs.
C1 [Bent, Elizabeth; Dunfield, Kari E.; Habash, Marc B.] Univ Guelph, Sch Environm Sci, Guelph, ON N1G 2W1, Canada.
   [McCall, Crystal A.] Mem Univ, Boreal Ecosyst Res Initiat, Corner Brook, NF A2H 5G4, Canada.
   [Jorgensen, Tue S.] Univ Copenhagen, Dept Microbiol, DK-1165 Copenhagen, Denmark.
C3 University of Guelph; Memorial University Newfoundland; University of
   Copenhagen
RP Habash, MB (corresponding author), Univ Guelph, Sch Environm Sci, Guelph, ON N1G 2W1, Canada.
EM mhabash@uoguelph.ca
RI ; Bent, Elizabeth/F-5775-2017; Jørgensen, Tue Sparholt/GQA-3517-2022
OI Dunfield, Kari/0000-0003-1316-0452; 
FU Ontario Ministry for Agriculture, Food and Rural Affairs
   OMAFRA-University of Guelph Partnership program
FX The authors would like to thank Gabriel Moreno-Hagelsieb for advice on
   bioinformatics pipelines and statistical analysis, Jeffery Gross for
   technical advice regarding next-generation sequencing and library
   preparation, and Lars Hestbjerg Hansen and Soren Johannes Sorensen for
   the development of the pipeline used in the circular elements analysis.
   This research was supported by a grant to MBH from the Ontario Ministry
   for Agriculture, Food and Rural Affairs OMAFRA-University of Guelph
   Partnership program
CR Adamczyk M, 2003, ACTA BIOCHIM POL, V50, P425
   Altschul SF, 1997, NUCLEIC ACIDS RES, V25, P3389, DOI 10.1093/nar/25.17.3389
   ANDREMONT A, 1985, INFECT IMMUN, V49, P751, DOI 10.1128/IAI.49.3.751-755.1985
   Auerbach EA, 2007, WATER RES, V41, P1143, DOI 10.1016/j.watres.2006.11.045
   Bacon DJ, 2000, INFECT IMMUN, V68, P4384, DOI 10.1128/IAI.68.8.4384-4390.2000
   Bäumlisberger M, 2015, PLOS ONE, V10, DOI 10.1371/journal.pone.0122635
   Binh CTT, 2008, FEMS MICROBIOL ECOL, V66, P25, DOI 10.1111/j.1574-6941.2008.00526.x
   Brooks JP, 2007, CAN J MICROBIOL, V53, P616, DOI 10.1139/W07-021
   Buchfink B, 2015, NAT METHODS, V12, P59, DOI 10.1038/nmeth.3176
   CALOMIRIS JJ, 1984, APPL ENVIRON MICROB, V47, P1238, DOI 10.1128/AEM.47.6.1238-1242.1984
   City of Guelph, 2009, GUELPH WAST TREATM M
   Clinical and Laboratory Standards Institute, 2009, M100S19 CLSI
   Coyne S, 2010, ANTIMICROB AGENTS CH, V54, P333, DOI 10.1128/AAC.01037-09
   Dröge M, 2000, MOL GEN GENET, V263, P471, DOI 10.1007/s004380051191
   Gillings M, 2008, J BACTERIOL, V190, P5095, DOI 10.1128/JB.00152-08
   Guglielmetti S, 2013, BENEF MICROBES, V4, P143, DOI 10.3920/BM2012.0031
   Heuer H, 2012, FRONT MICROBIOL, V3, DOI 10.3389/fmicb.2012.00002
   Hornsey M, 2011, ANTIMICROB AGENTS CH, V55, P5952, DOI 10.1128/AAC.05108-11
   Jechalke S, 2013, APPL ENVIRON MICROB, V79, P1410, DOI 10.1128/AEM.03728-12
   Jorgensen TS, 2015, FRONT MICROBIOL, V5, DOI 10.3389/fmicb.2014.00750
   Jorgensen TS, 2014, PLOS ONE, V9, DOI 10.1371/journal.pone.0087924
   Köhler T, 1999, J BACTERIOL, V181, P6300
   Ma LP, 2014, APPL MICROBIOL BIOT, V98, P5195, DOI 10.1007/s00253-014-5511-3
   Ma YJ, 2011, ENVIRON SCI TECHNOL, V45, P7855, DOI 10.1021/es200827t
   Martins M., 2011, EMBnet. journal, V17, P10, DOI [DOI 10.14806/EJ.17.1.200, NextGenerationSequencingDataAnalysisDO-10.14806/ej.17.1.200, 10.14806/ej.17.1.200]
   McArthur AG, 2013, ANTIMICROB AGENTS CH, V57, P3348, DOI 10.1128/AAC.00419-13
   McCall CA, 2015, WATER RES, V70, P255, DOI 10.1016/j.watres.2014.12.004
   McKinney CW, 2010, ENVIRON SCI TECHNOL, V44, P6102, DOI 10.1021/es9038165
   Meyer F, 2008, BMC BIOINFORMATICS, V9, DOI 10.1186/1471-2105-9-386
   Moura A, 2009, BIOINFORMATICS, V25, P1096, DOI 10.1093/bioinformatics/btp105
   Munir M, 2011, J ENVIRON QUAL, V40, P248, DOI 10.2134/jeq2010.0209
   Munir M, 2011, WATER RES, V45, P681, DOI 10.1016/j.watres.2010.08.033
   MUYZER G, 1993, APPL ENVIRON MICROB, V59, P695, DOI 10.1128/AEM.59.3.695-700.1993
   North East Biosolids and Residuals Association, 2007, NAT BIOS REG QUAL EN
   Oleszkiewicz JA, 2001, CAN J CIVIL ENG, V28, P102, DOI 10.1139/cjce-28-S1-102
   Peng Y., 2010, IDBA A practical iterative de Bruijn graph de novo assembler
   Philippon A, 2002, ANTIMICROB AGENTS CH, V46, P1, DOI 10.1128/AAC.46.1.1-11.2002
   Poirel L, 2010, ANTIMICROB AGENTS CH, V54, P2420, DOI 10.1128/AAC.01456-09
   R Development CoreTeam, 2010, R LANG ENV STAT COMP
   Rahube TO, 2012, J APPL MICROBIOL, V112, P1123, DOI 10.1111/j.1365-2672.2012.05301.x
   Reinthaler FF, 2003, WATER RES, V37, P1685, DOI 10.1016/S0043-1354(02)00569-9
   Rizzo L, 2013, SCI TOTAL ENVIRON, V447, P345, DOI 10.1016/j.scitotenv.2013.01.032
   Rodriguez-R LM, 2014, BIOINFORMATICS, V30, P629, DOI 10.1093/bioinformatics/btt584
   Schlüter A, 2008, J BIOTECHNOL, V136, P65, DOI 10.1016/j.jbiotec.2008.03.017
   Szczepanowski R, 2009, MICROBIOL-SGM, V155, P2306, DOI 10.1099/mic.0.028233-0
   Tableau Software, 2015, TABL VERS 9 0
   Tennstedt T, 2003, FEMS MICROBIOL ECOL, V45, P239, DOI 10.1016/S0168-6496(03)00164-8
   TOP E, 1994, APPL ENVIRON MICROB, V60, P831, DOI 10.1128/AEM.60.3.831-839.1994
   Wachino J, 2011, ANTIMICROB AGENTS CH, V55, P5143, DOI 10.1128/AAC.05045-11
   Wibberg D, 2013, PLASMID, V69, P127, DOI 10.1016/j.plasmid.2012.11.001
   Witte W, 1998, SCIENCE, V279, P996, DOI 10.1126/science.279.5353.996
   Zhang JJ, 2014, BIOINFORMATICS, V30, P614, DOI 10.1093/bioinformatics/btt593
   Zhang T, 2011, PLOS ONE, V6, DOI 10.1371/journal.pone.0026041
   Zhang XX, 2011, ENVIRON SCI TECHNOL, V45, P2598, DOI 10.1021/es103672x
NR 54
TC 10
Z9 14
U1 4
U2 117
PU AMER SOC AGRONOMY
PI MADISON
PA 677 S SEGOE RD, MADISON, WI 53711 USA
SN 0047-2425
EI 1537-2537
J9 J ENVIRON QUAL
JI J. Environ. Qual.
PD MAR-APR
PY 2016
VL 45
IS 2
BP 463
EP 470
DI 10.2134/jeq2015.05.0255
PG 8
WC Environmental Sciences
WE Science Citation Index Expanded (SCI-EXPANDED)
SC Environmental Sciences & Ecology
GA DG1AR
UT WOS:000371797900008
PM 27065392
DA 2026-05-21
ER

PT J
AU Feng, RA
   Wang, XX
   Zhang, X
   Li, L
   Gao, XR
   Li, JX
   Kang, JJ
   Yu, XY
   Jia, SY
   Zheng, GY
   Shi, P
AF Feng, Ruonan
   Wang, Xiaoxiao
   Zhang, Xian
   Li, Lang
   Gao, Xinran
   Li, Jiaxu
   Kang, Jiaojiao
   Yu, Xinyi
   Jia, Shuyu
   Zheng, Guanyu
   Shi, Peng
TI Hidden antibiotic resistance risks and key drivers during tertiary
   wastewater treatment deciphered by an integrated metagenomic framework
SO ENVIRONMENT INTERNATIONAL
LA English
DT Article
DE Tertiary wastewater treatment process; Potential-risk antibiotic
   resistance genes; Mobility; Bacterial host; Function potential; Key
   drivers
ID TREATMENT PLANTS; GENES; BACTERIA; PATHOGENS
AB Potential high-risk antibiotic resistance genes (ARGs) were considered as higher public health threats in wastewater treatment systems. While tertiary wastewater treatment processes (TWTPs) effectively remove conventional and emerging pollutants, their impact on ARGs with potential higher risk remains unclear. In this study, metagenomic assembly and binning were applied to profile potential-risk ARGs and identify key factors shaping their distribution during TWTPs. Results showed that potential-risk ARGs accounted for 34.32 +/- 1.98% to 59.71 +/- 1.55% of total ARGs, indicating their widespread persistence. Notably, DB significantly increased the relative abundance of potential-risk ARGs, particularly those conferring resistance to multidrug, bacitracin, and aminoglycoside. In parallel, DB treatment elevated the abundance of mobile genetic elements (MGEs), primarily transposase-related. DB treatment facilitated the co-occurrence of potential-risk ARGs and MGEs, especially multidrug and transposase/recombinase. Key bacterial hosts carrying potential-risk ARGs, such as Pseudomonas and Acinetobacter, were highly enriched after DB treatment, contributing substantially to the proliferation of these ARGs. In contrast, UV disinfection and CW treatment continuously reduced the abundance and risk levels of potential-risk ARGs, highlighting their complementary roles in mitigating antibiotic resistance risks during TWTPs. Variation partitioning analysis showed that bacterial community composition explained 36.15% of the variation in potential-risk ARG profiles, underscoring its primary role in ARG dynamics. Overall, this study provides genome-resolved insights into the hidden risks of ARGs and key drivers during TWTPs, highlights the necessity of optimizing operational parameters to mitigate antibiotic resistance dissemination.
C1 [Feng, Ruonan; Wang, Xiaoxiao; Zhang, Xian; Li, Lang; Li, Jiaxu; Kang, Jiaojiao; Yu, Xinyi; Jia, Shuyu; Zheng, Guanyu] Nanjing Agr Univ, Coll Resources & Environm Sci, Nanjing 211800, Peoples R China.
   [Gao, Xinran; Shi, Peng] Nanjing Univ, Sch Environm, State Key Lab Pollut Control & Resource Reuse, Nanjing 210023, Peoples R China.
C3 Nanjing Agricultural University; Nanjing University
RP Jia, SY (corresponding author), Nanjing Agr Univ, Coll Resources & Environm Sci, Nanjing 211800, Peoples R China.
EM jiasy@njau.edu.cn
FU National Natural Science Foundation of China [52370203]; Basic Research
   Program of Jiangsu [BK20250194]; Fundamental Research Funds for the
   Central Universities [KJYQ2026026]; College Students' Innovative
   Entrepreneurial Training Plan Program [S202510307198]
FX This work was supported by the National Natural Science Foundation of
   China [grant numbers 52370203]; the Basic Research Program of Jiangsu
   [grant number BK20250194]; Fundamental Research Funds for the Central
   Universities [grant number KJYQ2026026]; and College Students'
   Innovative Entrepreneurial Training Plan Program [grant number
   S202510307198].
CR Abe K, 2020, FEMS MICROBIOL ECOL, V96, DOI 10.1093/femsec/fiaa031
   Arango-Argoty GA, 2019, MICROBIOME, V7, DOI 10.1186/s40168-019-0703-9
   Auerbach EA, 2007, WATER RES, V41, P1143, DOI 10.1016/j.watres.2006.11.045
   Aziz RK, 2010, NUCLEIC ACIDS RES, V38, P4207, DOI 10.1093/nar/gkq140
   Baharoglu Z, 2010, PLOS GENET, V6, DOI 10.1371/journal.pgen.1001165
   Berendonk TU, 2015, NAT REV MICROBIOL, V13, P310, DOI 10.1038/nrmicro3439
   Castañeda-Barba S, 2024, NAT REV MICROBIOL, V22, P18, DOI 10.1038/s41579-023-00926-x
   D'Aquila P, 2023, MICROBIOL SPECTR, V11, DOI 10.1128/spectrum.04583-22
   Dai Zhaolai, 2022, Adv Exp Med Biol, V1354, P127, DOI 10.1007/978-3-030-85686-1_7
   Ding D, 2023, ECOTOX ENVIRON SAFE, V254, DOI 10.1016/j.ecoenv.2023.114734
   El Ghachi M, 2005, J BIOL CHEM, V280, P18689, DOI 10.1074/jbc.M412277200
   Gao FZ, 2025, ENVIRON INT, V195, DOI 10.1016/j.envint.2024.109239
   Han MZ, 2022, J HAZARD MATER, V424, DOI 10.1016/j.jhazmat.2021.127745
   Hazra M, 2022, ANTIBIOTICS-BASEL, V11, DOI 10.3390/antibiotics11010114
   Hyatt D, 2010, BMC BIOINFORMATICS, V11, DOI 10.1186/1471-2105-11-119
   Jia SY, 2024, WATER RES, V249, DOI 10.1016/j.watres.2023.120922
   Jia SY, 2020, WATER RES, V176, DOI 10.1016/j.watres.2020.115721
   Jia SY, 2015, ENVIRON SCI TECHNOL, V49, P12271, DOI 10.1021/acs.est.5b03521
   Ke YC, 2023, ENVIRON SCI TECHNOL, V57, P11430, DOI 10.1021/acs.est.3c01980
   Kothari A, 2023, J HAZARD MATER, V443, DOI 10.1016/j.jhazmat.2022.130260
   Krawczyk PS, 2018, NUCLEIC ACIDS RES, V46, DOI 10.1093/nar/gkx1321
   Li B, 2015, ENVIRON SCI TECHNOL, V49, P10492, DOI 10.1021/acs.est.5b02345
   Li DH, 2015, BIOINFORMATICS, V31, P1674, DOI 10.1093/bioinformatics/btv033
   Li JP, 2025, VET MICROBIOL, V310, DOI 10.1016/j.vetmic.2025.110704
   Li XZ, 2009, DRUGS, V69, P1555, DOI 10.2165/11317030-000000000-00000
   Li Z, 2024, WATER RES, V253, DOI 10.1016/j.watres.2024.121289
   Liu YY, 2024, WATER RES, V267, DOI 10.1016/j.watres.2024.122473
   Liu ZT, 2024, NAT COMMUN, V15, DOI 10.1038/s41467-024-49165-5
   Liu ZT, 2022, APPL SCI-BASEL, V12, DOI 10.3390/app12063100
   Lu J, 2017, PEERJ COMPUT SCI, DOI 10.7717/peerj-cs.104
   Luo TY, 2023, ENVIRON SCI TECHNOL, V57, P14611, DOI 10.1021/acs.est.3c02815
   Mao GN, 2023, ENVIRON POLLUT, V317, DOI 10.1016/j.envpol.2022.120809
   Martínez JL, 2015, NAT REV MICROBIOL, V13, P116, DOI 10.1038/nrmicro3399
   McKinney CW, 2012, ENVIRON SCI TECHNOL, V46, P13393, DOI 10.1021/es303652q
   Miao S, 2025, WATER RES, V283, DOI 10.1016/j.watres.2025.123811
   Nicolas E, 2017, P NATL ACAD SCI USA, V114, pE669, DOI 10.1073/pnas.1611701114
   Nnadozie CF, 2017, REV ENVIRON SCI BIO, V16, P491, DOI 10.1007/s11157-017-9438-x
   Obermeier MM, 2021, ISME J, V15, P921, DOI 10.1038/s41396-020-00822-9
   ONeill J. I. M., 2014, ANTIMICROBIAL RESIST
   Pastor-Lopez EJ, 2024, WATER RES, V261, DOI 10.1016/j.watres.2024.122038
   Pei MK, 2019, ENVIRON INT, V131, DOI 10.1016/j.envint.2019.105026
   Saxena R, 2017, FRONT MICROBIOL, V7, DOI 10.3389/fmicb.2016.02123
   Uritskiy GV, 2018, MICROBIOME, V6, DOI 10.1186/s40168-018-0541-1
   Wang HJ, 2021, J ENVIRON SCI, V102, P11, DOI 10.1016/j.jes.2020.09.004
   Wang SY, 2024, J HAZARD MATER, V466, DOI 10.1016/j.jhazmat.2024.133572
   Wegrzyn G, 2002, MICROB CELL FACT, V1, DOI 10.1186/1475-2859-1-2
   Wen QX, 2016, ENVIRON POLLUT, V212, P34, DOI 10.1016/j.envpol.2016.01.043
   Woolhouse M., 2015, T16 QUANTITATIVE ANA
   Xie JW, 2022, ENVIRON SCI TECHNOL, V56, P7040, DOI 10.1021/acs.est.1c07023
   Yan Q, 2023, SCI TOTAL ENVIRON, V900, DOI 10.1016/j.scitotenv.2023.165672
   Yang J, 2022, WATER RES, V222, DOI 10.1016/j.watres.2022.118841
   Yang T, 2024, WATER RES, V267, DOI 10.1016/j.watres.2024.122552
   Yang T, 2023, WATER RES, V243, DOI 10.1016/j.watres.2023.120403
   Yang YD, 2024, WATER RES, V262, DOI 10.1016/j.watres.2024.122032
   Yin XL, 2018, BIOINFORMATICS, V34, P2263, DOI 10.1093/bioinformatics/bty053
   Yuan L, 2021, ENVIRON SCI TECHNOL, V55, P10862, DOI 10.1021/acs.est.1c02483
   Zhang JJ, 2024, J ENVIRON MANAGE, V370, DOI 10.1016/j.jenvman.2024.122661
   Zhang RJ, 2022, ECOTOX ENVIRON SAFE, V241, DOI 10.1016/j.ecoenv.2022.113787
   Zhang ZY, 2022, NAT COMMUN, V13, DOI 10.1038/s41467-022-29283-8
   Zhao Q, 2021, WATER RES, V205, DOI 10.1016/j.watres.2021.117672
   Zhao RX, 2020, WATER RES, V186, DOI 10.1016/j.watres.2020.116318
   Zou YA, 2025, WATER RES, V287, DOI 10.1016/j.watres.2025.124455
NR 62
TC 0
Z9 0
U1 0
U2 0
PU PERGAMON-ELSEVIER SCIENCE LTD
PI OXFORD
PA THE BOULEVARD, LANGFORD LANE, KIDLINGTON, OXFORD OX5 1GB, ENGLAND
SN 0160-4120
EI 1873-6750
J9 ENVIRON INT
JI Environ. Int.
PD JUN
PY 2026
VL 212
AR 110281
DI 10.1016/j.envint.2026.110281
PG 12
WC Environmental Sciences
WE Science Citation Index Expanded (SCI-EXPANDED)
SC Environmental Sciences & Ecology
GA HY5GB
UT WOS:001765719600001
PM 42102590
OA gold
DA 2026-05-21
ER

PT J
AU Quintela-Baluja, M
   Abouelnaga, M
   Romalde, J
   Su, JQ
   Yu, YJ
   Gomez-Lopez, M
   Smets, B
   Zhu, YG
   Graham, DW
AF Quintela-Baluja, Marcos
   Abouelnaga, M.
   Romalde, Jesus
   Su, Jian-Qiang
   Yu, Yongjie
   Gomez-Lopez, Mariano
   Smets, Barth
   Zhu, Yong-Guan
   Graham, David W.
TI Spatial ecology of a wastewater network defines the antibiotic
   resistance genes in downstream receiving waters
SO WATER RESEARCH
LA English
DT Article
DE Wastewater networks; Wastewater treatment plants; Antibiotic resistance;
   Spatial ecology; Microbiomes; Resistomes
ID BACTERIAL COMMUNITY COMPOSITION; TREATMENT PLANTS; ANTIMICROBIAL
   RESISTANCE; METAGENOMIC ANALYSIS; HOSPITAL EFFLUENT; ESCHERICHIA-COLI;
   MUNICIPAL SEWAGE; DISSEMINATION; IMPACT; ENTEROBACTERIACEAE
AB Wastewater treatment plants (WWTPs) are an effective barrier in the protection of human and environment health around the world, although WWTPs also are suggested to be selectors and-or reservoirs of antibiotic resistance genes (ARGs) before entering the environment. The dogma about WWTPs as "ARG selectors" presumes that biotreatment compartments (e.g., activated sludge; AS) are single densely populated ecosystems with elevated horizontal gene transfer. However, recent work has suggested WWTP biotreatment compartments may be different than previously believed relative to antibiotic resistance (AR) fate, and other process factors, such as bacterial separation and specific waste sources, may be key to ARGs released to the environment. Here we combined 16S rRNA metagenomic sequencing and high-throughput qPCR to characterise microbial communities and ARGs across a wastewater network in Spain that includes both community (i.e., non-clinical urban) and hospital sources. Contrary to expectations, ARGs found in downstream receiving waters were not dominated by AS biosolids (RAS), but more resembled raw wastewater sources. In fact, ARGs and microbial communities in liquid-phase WWTP effluents and RAS were significantly different (Bray-Curtis dissimilarity index = 0.66 +/- 0.11), with a consequential fraction of influent ARGs and organisms passing directly through the WWTP with limited association with RAS. Instead, ARGs and organisms in the RAS may be more defined by biosolids separation and biophysical traits, such as flocculation, rather than ARG carriage. This explains why RAS has significantly lower ARG richness (47 +/- 4 ARGs) than liquid-phase effluents (104 +/- 5 ARGs), and downstream water column (135 +/- 4 ARGs) and river sediments (120 +/- 5 ARGs) (Tukey's test, p < 0.001). These data suggest RAS and liquid-phase WWTP effluents may reflect two parallel ecosystems with potentially limited ARG exchange. As such, ARG mitigation in WWTPs should more focus on removing bacterial hosts from the liquid phase, AR source reduction, and possibly disinfection to reduce ARG releases to the environment. (C) 2019 The Authors. Published by Elsevier Ltd.
C1 [Quintela-Baluja, Marcos; Yu, Yongjie; Graham, David W.] Newcastle Univ, Sch Engn, Cassie Bldg, Newcastle Upon Tyne NE1 7RU, Tyne & Wear, England.
   [Abouelnaga, M.] Univ Santiago de Compostela, Sch Vet Sci, Dept Analyt Chem Nutr & Food Sci, Lugo, Spain.
   [Romalde, Jesus] Univ Santiago de Compostela, Dept Microbiol & Parasitol, Santiago De Compostela, Spain.
   [Su, Jian-Qiang; Zhu, Yong-Guan] Chinese Acad Sci, Inst Urban Environm, Key Lab Urban Environm & Hlth, Xiamen, Fujian, Peoples R China.
   [Gomez-Lopez, Mariano] Labaqua, Santiago De Compostela, Spain.
   [Smets, Barth] Tech Univ Denmark, Dept Environm Engn, DK-2800 Lyngby, Denmark.
   [Zhu, Yong-Guan] Chinese Acad Sci, State Key Lab Urban & Reg Ecol, Res Ctr Ecoenvironm Sci, Beijing, Peoples R China.
C3 Newcastle University - UK; Universidade de Santiago de Compostela;
   Universidade de Santiago de Compostela; Chinese Academy of Sciences;
   Institute of Urban Environment, CAS; Technical University of Denmark;
   Chinese Academy of Sciences; Research Center for Eco-Environmental
   Sciences (RCEES), CAS
RP Graham, DW (corresponding author), Newcastle Univ, Sch Engn, Cassie Bldg, Newcastle Upon Tyne NE1 7RU, Tyne & Wear, England.
EM david.graham@newcastle.ac.uk
RI ; Smets, Barth F/A-5076-2014; Romalde, Jesus/I-5400-2015; Su,
   Jian-Qiang/C-2388-2009; Quintela-Baluja, Marcos/N-4404-2013
OI Yu, Yongjie/0000-0002-6454-8986; Abouelnaga,
   Mohamed/0000-0002-8520-2167; Smets, Barth F/0000-0003-4119-6292; Graham,
   David W/0000-0002-9753-496X; Quintela-Baluja, Marcos/0000-0001-8271-3589
FU MERMAID; An Initial Training Network in the People Programme (Marie
   Sklodowska-Curie Actions) of the European Union's Seventh Framework
   Programme FP7/2007-2013/under REA [607492]; UK Medical Research Council
   [MR/P028195/1]; EPSRC [EP/R036705/1] Funding Source: UKRI; GCRF
   [ES/S008179/1] Funding Source: UKRI; MRC [MR/P028195/1] Funding Source:
   UKRI; NERC [NE/N020626/1] Funding Source: UKRI; Engineering and Physical
   Sciences Research Council [EP/R036705/1] Funding Source: researchfish;
   Medical Research Council [MR/P028195/1] Funding Source: researchfish;
   Natural Environment Research Council [NE/N020626/1] Funding Source:
   researchfish
FX Work within this manuscript was primarily funded by MERMAID; An Initial
   Training Network in the People Programme (Marie Sklodowska-Curie
   Actions) of the European Union's Seventh Framework Programme
   FP7/2007-2013/under REA grant agreement no607492. Additional funding
   support was provided by the UK Medical Research Council (MR/P028195/1).
   We thank Dr. Myra Giesen for assistance in performing final revisions to
   the manuscript.
CR [Anonymous], 2017, HOSP WASTEWATERS HDB, DOI DOI 10.1007/698_2017_12
   [Anonymous], 2006, R LANG ENV STAT COMP
   [Anonymous], FEMS MICROBIOL ECOL
   [Anonymous], WILEY SERIES IN BIOI
   Baquero F, 2008, CURR OPIN BIOTECH, V19, P260, DOI 10.1016/j.copbio.2008.05.006
   Bastian Mathieu, 2009, [No title captured], V3, P361
   Bengtsson-Palme J, 2016, SCI TOTAL ENVIRON, V572, P697, DOI 10.1016/j.scitotenv.2016.06.228
   BENJAMINI Y, 1995, J ROY STAT SOC B, V57, P289, DOI 10.1111/j.2517-6161.1995.tb02031.x
   Bouki C, 2013, ECOTOX ENVIRON SAFE, V91, P1, DOI 10.1016/j.ecoenv.2013.01.016
   Brown PC, 2019, SCI TOTAL ENVIRON, V649, P1171, DOI 10.1016/j.scitotenv.2018.08.394
   Burch TR, 2013, FRONT MICROBIOL, V4, DOI 10.3389/fmicb.2013.00017
   Cai L, 2014, APPL MICROBIOL BIOT, V98, P3317, DOI 10.1007/s00253-013-5402-z
   Caporaso JG, 2010, NAT METHODS, V7, P335, DOI 10.1038/nmeth.f.303
   Fuentefria DB, 2011, J ENVIRON MANAGE, V92, P250, DOI 10.1016/j.jenvman.2010.09.001
   Gou M, 2018, SCI TOTAL ENVIRON, V612, P1300, DOI 10.1016/j.scitotenv.2017.09.028
   Guo JH, 2017, WATER RES, V123, P468, DOI 10.1016/j.watres.2017.07.002
   Hocquet D, 2016, J HOSP INFECT, V93, P395, DOI 10.1016/j.jhin.2016.01.010
   Huang KL, 2018, APPL MICROBIOL BIOT, V102, P2455, DOI 10.1007/s00253-018-8796-9
   Jakobsen L, 2008, ENVIRON INT, V34, P108, DOI 10.1016/j.envint.2007.07.011
   Karkman A, 2018, TRENDS MICROBIOL, V26, P220, DOI 10.1016/j.tim.2017.09.005
   Keller VDJ, 2014, ENVIRON TOXICOL CHEM, V33, P447, DOI 10.1002/etc.2441
   Klappenbach JA, 2001, NUCLEIC ACIDS RES, V29, P181, DOI 10.1093/nar/29.1.181
   Knapp CW, 2010, ENVIRON SCI TECHNOL, V44, P580, DOI 10.1021/es901221x
   Knights D, 2011, NAT METHODS, V8, P761, DOI 10.1038/nmeth.1650
   Korzeniewska E, 2013, J ENVIRON MANAGE, V128, P904, DOI 10.1016/j.jenvman.2013.06.051
   Korzeniewska E, 2013, ECOTOX ENVIRON SAFE, V91, P96, DOI 10.1016/j.ecoenv.2013.01.014
   Le TH, 2018, WATER RES, V145, P498, DOI 10.1016/j.watres.2018.08.060
   Leclercq SO, 2016, ENVIRON MICROBIOL, V18, P3494, DOI 10.1111/1462-2920.13337
   Li JA, 2015, ENVIRON SCI POLLUT R, V22, P4587, DOI 10.1007/s11356-014-3665-2
   Love MI, 2014, GENOME BIOL, V15, DOI 10.1186/s13059-014-0550-8
   Ma YJ, 2011, ENVIRON SCI TECHNOL, V45, P7855, DOI 10.1021/es200827t
   Marti E, 2013, PLOS ONE, V8, DOI 10.1371/journal.pone.0078906
   McMurdie PJ, 2013, PLOS ONE, V8, DOI 10.1371/journal.pone.0061217
   Munck C, 2015, NAT COMMUN, V6, DOI 10.1038/ncomms9452
   Okansen J., 2015, Multivariate analysis of ecological communities in R: vegan tutorial: R package version
   Picao RC, 2013, DIAGN MICR INFEC DIS, V76, P80, DOI 10.1016/j.diagmicrobio.2013.02.001
   Pruden A, 2012, ENVIRON SCI TECHNOL, V46, P11541, DOI 10.1021/es302657r
   Pylro VS, 2016, MICROB ECOL, V72, P443, DOI 10.1007/s00248-016-0785-x
   Pylro VS, 2014, J MICROBIOL METH, V107, P30, DOI 10.1016/j.mimet.2014.08.018
   Rodriguez-Mozaz S, 2015, WATER RES, V69, P234, DOI 10.1016/j.watres.2014.11.021
   Rowe WPM, 2017, J ANTIMICROB CHEMOTH, V72, P1617, DOI 10.1093/jac/dkx017
   Segata N, 2011, GENOME BIOL, V12, DOI 10.1186/gb-2011-12-6-r60
   Shanks OC, 2013, APPL ENVIRON MICROB, V79, P2906, DOI 10.1128/AEM.03448-12
   Ssekagiri A., 2017, MICROBIOMESEQ R PACK, DOI [10.13140/RG.2.2.17108.71047, DOI 10.13140/RG.2.2.17108.71047]
   Stalder T, 2014, ISME J, V8, P768, DOI 10.1038/ismej.2013.189
   Szekeres E, 2017, ENVIRON POLLUT, V225, P304, DOI 10.1016/j.envpol.2017.01.054
   Tang JY, 2016, ECOTOX ENVIRON SAFE, V132, P260, DOI 10.1016/j.ecoenv.2016.06.016
   Varela AR, 2013, SCI TOTAL ENVIRON, V450, P155, DOI 10.1016/j.scitotenv.2013.02.015
   Wang FH, 2014, ENVIRON SCI TECHNOL, V48, P9079, DOI 10.1021/es502615e
   Yang CM, 2009, LETT APPL MICROBIOL, V48, P560, DOI 10.1111/j.1472-765X.2009.02572.x
   Yang Y, 2013, ENVIRON SCI TECHNOL, V47, P10197, DOI 10.1021/es4017365
   Zhu YJ, 2018, WATER RES, V130, P139, DOI 10.1016/j.watres.2017.11.067
NR 52
TC 126
Z9 140
U1 5
U2 266
PU PERGAMON-ELSEVIER SCIENCE LTD
PI OXFORD
PA THE BOULEVARD, LANGFORD LANE, KIDLINGTON, OXFORD OX5 1GB, ENGLAND
SN 0043-1354
EI 1879-2448
J9 WATER RES
JI Water Res.
PD OCT 1
PY 2019
VL 162
BP 347
EP 357
DI 10.1016/j.watres.2019.06.075
PG 11
WC Engineering, Environmental; Environmental Sciences; Water Resources
WE Science Citation Index Expanded (SCI-EXPANDED)
SC Engineering; Environmental Sciences & Ecology; Water Resources
GA IN9UD
UT WOS:000479023000034
PM 31295654
OA Green Submitted, hybrid
DA 2026-05-21
ER

PT J
AU Quintela-Baluja, M
   Frigon, D
   Abouelnaga, M
   Jobling, K
   Romalde, JL
   Lopez, MG
   Graham, DW
AF Quintela-Baluja, Marcos
   Frigon, Dominic
   Abouelnaga, M.
   Jobling, Kelly
   Romalde, Jesus L.
   Lopez, Mariano Gomez
   Graham, David W.
TI Dynamics of integron structures across a wastewater network -
   Implications to resistance gene transfer
SO WATER RESEARCH
LA English
DT Article
DE Integron dynamics; Wastewater networks; Class 1 integrons; Empty
   integron structures; Antibiotic resistance genes; qPCR probes
ID REAL-TIME PCR; ANTIBIOTIC-RESISTANCE; CASSETTES; DIVERSITY; POWERFUL;
   SEWAGE; IMPACT
AB Class 1 and other integrons are common in wastewater networks, often being associated with antibiotic resistance genes (ARGs). However, the importance of different integron structures in ARG transfer within wastewater systems has only been implied, especially between community and hospital sources, among wastewater treatment plant compartments, and in receiving waters. This uncertainty is partly because current clinical class 1 integron qPCR assays (i.e., that target human-impacted structures, i.e., clintI1) poorly delineate clintI1 from nonimpacted class 1 integron structures. They also say nothing about their ARG content. To fill these technical gaps, new real-time qPCR assays were developed for "impacted" class 1 structures (called aint1; i.e., anthropogenic class 1 integrons) and empty aint1 structures (i.e., carry no ARGs; called eaint1). The new assays and other integron assays then were used to examine integron dynamics across a wastewater network. 16S metagenomic sequencing also was performed to characterise associated microbiomes. aint1 abundances per bacterial cell were about 10 times greater in hospital wastewaters compared with other compartments, suggesting aint1 enrichment with ARGs in hospital sources. Conversely, the relative abundance of eaint1 structures were over double in recycled activated sludge compared with other compartments, except receiving waters (RAS; ~30% of RAS class 1 structures did not carry ARGs). Microbiome analysis showed that human-associated bacterial taxa with mobile integrons also differed in RAS and river sediments. Further, class 1 integrons in RAS bacteria appear to have released ARGs, whereas hospital bacteria have accumulated ARGs. Results show that quantifying integron dynamics can help explain where ARG transfer occurs in wastewater networks, and should be considered in future studies on antibiotic resistance in the environment.
C1 [Quintela-Baluja, Marcos; Jobling, Kelly; Graham, David W.] Newcastle Univ, Sch Engn, Cassie Bldg, Newcastle Upon Tyne NE1 7RU, Tyne & Wear, England.
   [Quintela-Baluja, Marcos] Univ Santiago De Compostela, Dept Analyt Chem Nutr & Bromatol, Santiago De Compostela, Spain.
   [Frigon, Dominic] McGill Univ, Dept Civil Engn & Appl Mech, Montreal, PQ, Canada.
   [Abouelnaga, M.] Suez Canel Univ, Sch Vet Sci, Dept Analyt Chem, Ismailia, Egypt.
   [Romalde, Jesus L.] Univ Santiago De Compostela, Dept Microbiol & Parasitol, CIBUS Fac Biol, Santiago De Compostela, Spain.
   [Romalde, Jesus L.] Univ Santiago De Compostela, Inst CRETUS, Santiago De Compostela, Spain.
   [Lopez, Mariano Gomez] Labaqua, Santiago De Compostela, Spain.
C3 Newcastle University - UK; Universidade de Santiago de Compostela;
   McGill University; Universidade de Santiago de Compostela; Universidade
   de Santiago de Compostela
RP Quintela-Baluja, M; Graham, DW (corresponding author), Newcastle Univ, Sch Engn, Cassie Bldg, Newcastle Upon Tyne NE1 7RU, Tyne & Wear, England.; Quintela-Baluja, M (corresponding author), Univ Santiago De Compostela, Dept Analyt Chem Nutr & Bromatol, Santiago De Compostela, Spain.
EM marcosquintelab@gmail.com; david.graham@newcastle.ac.uk
RI ; Quintela-Baluja, Marcos/N-4404-2013; Romalde, Jesus L/I-5400-2015
OI Abouelnaga, Mohamed/0000-0002-8520-2167; Quintela-Baluja,
   Marcos/0000-0001-8271-3589; Jobling, Kelly/0000-0002-3586-8083; Romalde,
   Jesus L/0000-0003-4786-4773
FU Medical Research Council [MR/P028195/1] Funding Source: Medline;
   Engineering and Physical Sciences Research Council [EP/R036705/1]
   Funding Source: researchfish; Medical Research Council [MR/P028195/1]
   Funding Source: researchfish
CR [Anonymous], 2006, LANG ENV STAT COMP
   Baquero F, 2008, CURR OPIN BIOTECH, V19, P260, DOI 10.1016/j.copbio.2008.05.006
   Barraud O, 2010, J ANTIMICROB CHEMOTH, V65, P1642, DOI 10.1093/jac/dkq167
   Barraud O, 2015, J BACTERIOL, V197, P2171, DOI 10.1128/JB.02455-14
   Bartosch S, 2004, APPL ENVIRON MICROB, V70, P3575, DOI 10.1128/AEM.70.6.3575-3581.2004
   Bastian Mathieu., INT AAAI C WEBLOGS S, DOI [10.1609/icwsm.v3i1.13937, DOI 10.1609/ICWSM.V3I1.13937]
   BENJAMINI Y, 1995, J ROY STAT SOC B, V57, P289, DOI 10.1111/j.2517-6161.1995.tb02031.x
   Cambray G, 2011, MOBILE DNA-UK, V2, DOI 10.1186/1759-8753-2-6
   Cambray G, 2010, ANNU REV GENET, V44, P141, DOI 10.1146/annurev-genet-102209-163504
   de Sá LLC, 2010, MEM I OSWALDO CRUZ, V105, P229, DOI 10.1590/S0074-02762010000200021
   Caporaso JG, 2010, NAT METHODS, V7, P335, DOI 10.1038/nmeth.f.303
   Chakraborty R, 2013, PLOS ONE, V8, DOI 10.1371/journal.pone.0071753
   Chang LL, 2007, KAOHSIUNG J MED SCI, V23, P273, DOI 10.1016/S1607-551X(09)70409-7
   Chen H, 2013, ENVIRON INT, V55, P9, DOI 10.1016/j.envint.2013.01.019
   Deng Y, 2015, ANN CLIN MICROB ANTI, V14, DOI 10.1186/s12941-015-0100-6
   Devarajan N, 2016, PLOS ONE, V11, DOI 10.1371/journal.pone.0149211
   Di Cesare A, 2020, FEMS MICROBIOL ECOL, V96, DOI 10.1093/femsec/fiaa002
   Dillon B, 2005, J MICROBIOL METH, V62, P221, DOI 10.1016/j.mimet.2005.02.007
   Edgar RC, 2004, NUCLEIC ACIDS RES, V32, P1792, DOI 10.1093/nar/gkh340
   Escudero-Onate C., 2017, HDB ENV CHEM, P60
   Gatica J, 2016, ENVIRON SCI TECHNOL, V50, P11825, DOI 10.1021/acs.est.6b03188
   Gillings M, 2008, J BACTERIOL, V190, P5095, DOI 10.1128/JB.00152-08
   Gillings MR, 2015, ISME J, V9, P1269, DOI 10.1038/ismej.2014.226
   Gillings MR, 2009, FEMS MICROBIOL LETT, V296, P282, DOI 10.1111/j.1574-6968.2009.01646.x
   Gillings MR, 2009, ISME J, V3, P209, DOI 10.1038/ismej.2008.98
   Harms G, 2003, ENVIRON SCI TECHNOL, V37, P343, DOI 10.1021/es0257164
   Holmes AJ, 2003, ENVIRON MICROBIOL, V5, P383, DOI 10.1046/j.1462-2920.2003.00429.x
   Hsieh TC, 2016, METHODS ECOL EVOL, V7, P1451, DOI 10.1111/2041-210X.12613
   Klymus KE, 2020, ENVIRON DNA, V2, P271, DOI [10.1002/edn3.29, DOI 10.1002/EDN3.29, 10.1002/edn3.29]
   Kraupner N, 2021, ENVIRON INT, V150, DOI 10.1016/j.envint.2021.106436
   Malek MM, 2015, FRONT MICROBIOL, V6, DOI 10.3389/fmicb.2015.00601
   McGinnis S, 2004, NUCLEIC ACIDS RES, V32, pW20, DOI 10.1093/nar/gkh435
   McMurdie PJ, 2013, PLOS ONE, V8, DOI 10.1371/journal.pone.0061217
   Mokracka J, 2012, WATER RES, V46, P3353, DOI 10.1016/j.watres.2012.03.037
   Moura A, 2012, APPL ENVIRON MICROB, V78, P5413, DOI 10.1128/AEM.00042-12
   Munck C, 2015, NAT COMMUN, V6, DOI 10.1038/ncomms9452
   Oksanen Jari, 2024, CRAN
   Partridge SR, 2009, FEMS MICROBIOL REV, V33, P757, DOI 10.1111/j.1574-6976.2009.00175.x
   Pérez-Valdespino A, 2016, FRONT MICROBIOL, V7, DOI 10.3389/fmicb.2016.01556
   Prasad D. V., 2015, ARPN J. Eng. Appl. Sci., V10, P2108
   Pylro VS, 2016, MICROB ECOL, V72, P443, DOI 10.1007/s00248-016-0785-x
   Pylro VS, 2014, J MICROBIOL METH, V107, P30, DOI 10.1016/j.mimet.2014.08.018
   Quintela-Baluja M., 2015, BATTLE MICROBIAL PAT, P965
   Quintela-Baluja M, 2019, WATER RES, V162, P347, DOI 10.1016/j.watres.2019.06.075
   Rodriguez-Mozaz S, 2015, WATER RES, V69, P234, DOI 10.1016/j.watres.2014.11.021
   Segata N, 2011, GENOME BIOL, V12, DOI 10.1186/gb-2011-12-6-r60
   Stalder T, 2014, ISME J, V8, P768, DOI 10.1038/ismej.2013.189
   Stalder T, 2012, FRONT MICROBIOL, V3, DOI 10.3389/fmicb.2012.00119
   Stokes HW, 2011, FEMS MICROBIOL REV, V35, P790, DOI 10.1111/j.1574-6976.2011.00273.x
   Stokes HW, 2001, APPL ENVIRON MICROB, V67, P5240, DOI 10.1128/AEM.67.11.5240-5246.2001
   Tchuinte PLS, 2016, INT J ANTIMICROB AG, V48, P431, DOI 10.1016/j.ijantimicag.2016.06.018
   Toval F, 2015, J MED MICROBIOL, V64, P37, DOI 10.1099/jmm.0.081802-0
   Vilas A., MICROBIOLOGY SERIES, P965
   Xu LK, 2016, ENVIRON POLLUT, V213, P119, DOI 10.1016/j.envpol.2016.02.013
NR 54
TC 33
Z9 38
U1 5
U2 105
PU PERGAMON-ELSEVIER SCIENCE LTD
PI OXFORD
PA THE BOULEVARD, LANGFORD LANE, KIDLINGTON, OXFORD OX5 1GB, ENGLAND
SN 0043-1354
EI 1879-2448
J9 WATER RES
JI Water Res.
PD NOV 1
PY 2021
VL 206
AR 117720
DI 10.1016/j.watres.2021.117720
EA OCT 2021
PG 10
WC Engineering, Environmental; Environmental Sciences; Water Resources
WE Science Citation Index Expanded (SCI-EXPANDED)
SC Engineering; Environmental Sciences & Ecology; Water Resources
GA WP5TP
UT WOS:000713194100002
PM 34673462
OA Green Submitted, hybrid
DA 2026-05-21
ER

PT J
AU Iakovides, IC
   Vasileiadis, S
   Christou, A
   Karaolia, P
   Mina, T
   Rocha, J
   Duan, YQ
   Beretsou, VG
   Gallois, N
   Changey, F
   Michael, C
   Coelho, LP
   Manaia, CM
   Merlin, C
   Fatta-Kassinos, D
AF Iakovides, Iakovos C.
   Vasileiadis, Sotirios
   Christou, Anastasis
   Karaolia, Popi
   Mina, Theoni
   Rocha, Jaqueline
   Duan, Yiqian
   Beretsou, Vasiliki G.
   Gallois, Nicolas
   Changey, Frederique
   Michael, Costas
   Coelho, Luis Pedro
   Manaia, Celia M.
   Merlin, Christophe
   Fatta-Kassinos, Despo
TI Storage and soil depth, in addition to wastewater treatment, govern
   microbiota, and mobile genetic element and antibiotic resistance markers
   during reclaimed water irrigation
SO WATER RESEARCH
LA English
DT Article
DE Amplicon sequencing; Antibiotic resistance genes; Bacterial community
   structure; Lysimeter; Reclaimed water; Soil
ID PERSONAL CARE PRODUCTS; MEMBRANE BIOREACTOR; TREATMENT PLANTS; ENTERIC
   VIRUSES; REMOVAL; BACTERIA; IMPACT; QUALITY; PHARMACEUTICALS;
   ENVIRONMENT
AB Reclaimed water (RW) offers a sustainable solution for agricultural irrigation and freshwater conservation, but its microbial and chemical composition, shaped by treatment and storage processes, requires careful consideration for environmental and public health impacts. This study compared two RW types (conventional activated sludge with sand filtration and chlorination-CAS + SFC-RW-and membrane bioreactor-MBR-RW) with a tube well (TW) water control. The goal was to assess how storage influences the microbial composition, key antibiotic resistance and mobilome genes, and RW the impact on irrigated lysimeter soils during lettuce cultivation. Total bacteria were profiled using 16S rRNA gene sequencing and ddPCR, while antibiotic resistance genes (ARGs) and mobile genetic elements (MGEs) were quantified by ddPCR and analysed by metagenomics. Initial RW samples had 1-1.5 orders of magnitude more 16S rRNA copies compared with the control, with significantly different bacterial and ARG/MGE profiles. Actinomycetota dominated CAS + SFC-RW, Bacteroidota the MBR-RW, and Pseudomonadota the TW water. Class 1 integrons and Tn916/Tn1545 were more abundant in CAS + SFC-RW compared with the MBR-RW. Storage reduced these differences toward convergence with the TW water pro-file, with putative pathogenic taxa, however, being more recalcitrant to change. RW irrigation altered soil bacterial composition, with MBR-RW having a greater impact as declared by the enhanced presence of Bacter-oidota in the receiving soils. The RW influence was inversely related with vertical distance of the irrigation point, while the lettuce crop presence showed minimal/no impact. These results highlight the need for careful man-agement of RW treatment and storage to ensure safe, resilient agricultural practices.
C1 [Iakovides, Iakovos C.; Mina, Theoni; Beretsou, Vasiliki G.; Fatta-Kassinos, Despo] Univ Cyprus, Sch Engn, Dept Civil & Environm Engn, POB 20537, CY-1678 Nicosia, Cyprus.
   [Iakovides, Iakovos C.; Christou, Anastasis; Karaolia, Popi; Mina, Theoni; Beretsou, Vasiliki G.; Michael, Costas; Fatta-Kassinos, Despo] Univ Cyprus, Nireas Int Water Res Ctr, Sch Engn, POB 20537, CY-1678 Nicosia, Cyprus.
   [Vasileiadis, Sotirios] Univ Thessaly, Dept Biochem & Biotechnol, Lab Plant & Environm Biotechnol, Viopolis Campus, GR-41500 Larisa, Greece.
   [Christou, Anastasis] Minist Agr Rural Dev & Environm, Dept Nat Resources & Environm, Agr Res Inst, POB 22016, CY-1516 Nicosia, Cyprus.
   [Rocha, Jaqueline; Manaia, Celia M.] Univ Catolica Portuguesa, CBQF Ctr Biotecnol & Quim Fina, Escola Super Biotecnol, Lab Associado, Rua Diogo Botelho 1327, P-4169005 Porto, Portugal.
   [Duan, Yiqian] Fudan Univ, Inst Sci & Technol Brain Inspired Intelligence, Shanghai, Peoples R China.
   [Gallois, Nicolas; Changey, Frederique; Merlin, Christophe] Univ Lorraine, CNRS, LCPME, F-54000 Nancy, France.
   [Coelho, Luis Pedro] Queensland Univ Technol, Translat Res Inst, Ctr Microbiome Res, Sch Biomed Sci, Woolloongabba, Qld, Australia.
C3 University of Cyprus; University of Cyprus; University of Thessaly;
   Universidade Catolica Portuguesa; Fudan University; Centre National de
   la Recherche Scientifique (CNRS); Universite de Lorraine; Queensland
   University of Technology (QUT); University of Queensland
RP Fatta-Kassinos, D (corresponding author), Univ Cyprus, Sch Engn, Dept Civil & Environm Engn, POB 20537, CY-1678 Nicosia, Cyprus.; Fatta-Kassinos, D (corresponding author), Univ Cyprus, Nireas Int Water Res Ctr, Sch Engn, POB 20537, CY-1678 Nicosia, Cyprus.; Vasileiadis, S (corresponding author), Univ Thessaly, Dept Biochem & Biotechnol, Lab Plant & Environm Biotechnol, Viopolis Campus, GR-41500 Larisa, Greece.
EM sovasileiadis@uth.gr; dfatta@ucy.ac.cy
RI Manaia, Celia/AAZ-3407-2021; Changey, Frédérique/ABA-4416-2020;
   Fatta-Kassinos, Despo/G-2331-2016; Karaolia, Popi/AAC-4508-2020;
   Beretsou, Vasiliki/GNM-7514-2022; Merlin, Christophe/ABG-7344-2021;
   Vasileiadis, Sotirios/G-4119-2014; Gallois, Nicolas/HGC-2974-2022
FU Partnership on Research and Innovation in the Mediterranean Area (PRIMA)
   [1822]; European Union's Horizon 2020; Australian Research Council
   [FT230100724]
FX This study was carried out within the project "Decision support-based
   approach for sustainable water reuse application in agricultural
   production (DSWAP) " which has received funding from the Partnership on
   Research and Innovation in the Mediterranean Area (PRIMA) under grant
   agreement No 1822. PRIMA is supported by the European Union's Horizon
   2020. LPC was supported by a Future Fellowship from the Australian
   Research Council (grant FT230100724) .
CR Alcock BP, 2023, NUCLEIC ACIDS RES, V51, pD690, DOI 10.1093/nar/gkac920
   Anderson M.J., 2017, WILEY STATSREF STAT
   Assaidi A, 2020, J WATER SANIT HYG DE, V10, P885, DOI 10.2166/washdev.2020.151
   Bartlett A, 2022, MICROBIOL-SGM, V168, DOI 10.1099/mic.0.001269
   Bauer A, 2021, MICROB PHYSIOL, V31, P99, DOI 10.1159/000516427
   Becerra-Castro C, 2015, ENVIRON INT, V75, P117, DOI 10.1016/j.envint.2014.11.001
   Bertrand I, 2012, J APPL MICROBIOL, V112, P1059, DOI 10.1111/j.1365-2672.2012.05267.x
   Callahan B.J., F1000RES, V5
   Callahan BJ, 2016, NAT METHODS, V13, P581, DOI [10.1007/s00253-019-10333-z, 10.1038/NMETH.3869, 10.1038/nmeth.3869]
   CHAO A, 1987, BIOMETRICS, V43, P783, DOI 10.2307/2531532
   Chaudhry RM, 2015, ENVIRON SCI TECHNOL, V49, P2815, DOI 10.1021/es505332n
   Chklovski A, 2023, NAT METHODS, V20, P1203, DOI 10.1038/s41592-023-01940-w
   Christou A, 2024, NAT REV EARTH ENV, V5, P504, DOI 10.1038/s43017-024-00560-y
   Christou A, 2017, WATER RES, V123, P448, DOI 10.1016/j.watres.2017.07.004
   Clarridge JE, 2004, CLIN MICROBIOL REV, V17, P840, DOI 10.1128/CMR.17.4.840-862.2004
   Coelho LP, 2019, MICROBIOME, V7, DOI 10.1186/s40168-019-0684-8
   Comeau AM, 2017, MSYSTEMS, V2, DOI 10.1128/mSystems.00127-16
   Core Team R., 2025, R LANGUAGE ENV STAT
   Cui H, 2024, ACS EST WATER, V4, P2235, DOI 10.1021/acsestwater.4c00042
   Cydzik-Kwiatkowska A, 2016, WORLD J MICROB BIOT, V32, DOI 10.1007/s11274-016-2012-9
   Daffé M, 2019, MICROBIOL SPECTR, V7, DOI 10.1128/microbiolspec.GPP3-0027-2018
   Davidovich C, 2025, ISME J, V19, DOI 10.1093/ismejo/wrae261
   de Mendiburu F., 2016, Agricolae: statistical procedures for agricultural research
   Deb A, 2022, SCI TOTAL ENVIRON, V807, DOI 10.1016/j.scitotenv.2021.150878
   Ding A, 2016, J MEMBRANE SCI, V510, P382, DOI 10.1016/j.memsci.2016.03.025
   Dray S., 2007, The ade4 Package: Implementing the Duality Diagram for Ecologists, V22, P20, DOI DOI 10.18637/JSS.V022.I04
   Eichorst SA, 2007, APPL ENVIRON MICROB, V73, P2708, DOI 10.1128/AEM.02140-06
   Fanous J, 2025, NATURE, V639, DOI 10.1038/s41586-024-08506-6
   Fortunato G, 2023, INT J ANTIMICROB AG, V61, DOI 10.1016/j.ijantimicag.2023.106788
   Fu LM, 2012, BIOINFORMATICS, V28, P3150, DOI 10.1093/bioinformatics/bts565
   Fujii N, 2022, MICROBES ENVIRON, V37, DOI 10.1264/jsme2.ME22012
   Gao DW, 2010, J MEMBRANE SCI, V364, P331, DOI 10.1016/j.memsci.2010.08.031
   Pessoa RBG, 2019, MICROB PATHOGENESIS, V130, P81, DOI 10.1016/j.micpath.2019.02.036
   GOOD IJ, 1953, BIOMETRIKA, V40, P237, DOI 10.2307/2333344
   Gyawali AJ, 2023, GEODERMA, V435, DOI 10.1016/j.geoderma.2023.116513
   Hartmann M, 2023, NAT REV EARTH ENV, V4, P4, DOI 10.1038/s43017-022-00366-w
   Helmecke M, 2020, ENVIRON SCI EUR, V32, DOI 10.1186/s12302-019-0283-0
   Herrmann M, 2019, FRONT MICROBIOL, V10, DOI 10.3389/fmicb.2019.01407
   Huang LN, 2008, ENVIRON SCI TECHNOL, V42, P8360, DOI 10.1021/es801283q
   Huber KJ, 2018, INT J SYST EVOL MICR, V68, P2331, DOI 10.1099/ijsem.0.002841
   Hyatt D, 2010, BMC BIOINFORMATICS, V11, DOI 10.1186/1471-2105-11-119
   Iakovides IC, 2025, WATER RES, V279, DOI 10.1016/j.watres.2025.123319
   INDELICATO S, 1984, ENVIRON TECHNOL LETT, V5, P383, DOI 10.1080/09593338409384289
   Jasuja JK, 2025, ANTIMICROB RESIST IN, V14, DOI 10.1186/s13756-025-01619-1
   Jost L, 2006, OIKOS, V113, P363, DOI 10.1111/j.2006.0030-1299.14714.x
   Jumat MR, 2018, WATER-SUI, V10, DOI 10.3390/w10040436
   Kaboré OD, 2020, FRONT CELL INFECT MI, V10, DOI 10.3389/fcimb.2020.519301
   Kampouris ID, 2021, WATER RES, V193, DOI 10.1016/j.watres.2021.116818
   Karaolia P, 2021, J HAZARD MATER, V418, DOI 10.1016/j.jhazmat.2021.126387
   Karumathil DP, 2014, INT J ENV RES PUB HE, V11, P1844, DOI 10.3390/ijerph110201844
   Katayama H, 2008, WATER RES, V42, P1441, DOI 10.1016/j.watres.2007.10.029
   Katsivelou E, 2023, SCI TOTAL ENVIRON, V893, DOI 10.1016/j.scitotenv.2023.164817
   Kim H, 2005, SYST APPL MICROBIOL, V28, P398, DOI 10.1016/j.syapm.2005.02.009
   Klümper U, 2024, COMMUN BIOL, V7, DOI 10.1038/s42003-024-06338-8
   Krishna KCB, 2020, J CLEAN PROD, V274, DOI 10.1016/j.jclepro.2020.123034
   Le TH, 2018, WATER RES, V145, P498, DOI 10.1016/j.watres.2018.08.060
   Leao I, 2023, APPL ENVIRON MICROB, V89, DOI 10.1128/aem.00170-23
   Lehmann J, 2020, NAT REV EARTH ENV, V1, P544, DOI 10.1038/s43017-020-0080-8
   Leiviskä T, 2022, ENVIRON POLLUT, V292, DOI 10.1016/j.envpol.2021.118433
   Li SL, 2023, MEMBRANES-BASEL, V13, DOI 10.3390/membranes13020146
   Li S, 2025, ADV SCI, V12, DOI 10.1002/advs.202410990
   Li YC, 2023, ONE HEALTH-AMSTERDAM, V16, DOI 10.1016/j.onehlt.2023.100481
   Liu SH, 2024, WATER RES, V253, DOI 10.1016/j.watres.2024.121305
   Ma JX, 2016, APPL MICROBIOL BIOT, V100, P5109, DOI 10.1007/s00253-016-7312-3
   Maejima Y, 2018, BIOSCI BIOTECH BIOCH, V82, P1260, DOI 10.1080/09168451.2018.1456317
   Manaia CM, 2018, ENVIRON INT, V115, P312, DOI 10.1016/j.envint.2018.03.044
   Mao GN, 2018, FRONT MICROBIOL, V9, DOI 10.3389/fmicb.2018.00879
   Marcon E., 2015, ENTROPART R PACKAGE
   McArthur AG, 2013, ANTIMICROB AGENTS CH, V57, P3348, DOI 10.1128/AAC.00419-13
   Meyer F, 2024, CURR OPIN MICROBIOL, V79, DOI 10.1016/j.mib.2024.102478
   Miura T, 2015, WATER RES, V75, P282, DOI 10.1016/j.watres.2015.02.046
   Miura Y, 2007, ENVIRON SCI TECHNOL, V41, P632, DOI 10.1021/es0615371
   Molmeret M, 2005, APPL ENVIRON MICROB, V71, P20, DOI 10.1128/AEM.71.1.20-28.2005
   Moulia V, 2023, SCI TOTAL ENVIRON, V901, DOI 10.1016/j.scitotenv.2023.166028
   Naghavi M, 2024, LANCET, V404, P1199, DOI 10.1016/S0140-6736(24)01867-1
   Tran NH, 2017, SCI TOTAL ENVIRON, V599, P1503, DOI 10.1016/j.scitotenv.2017.05.097
   Niu HX, 2024, SIGNAL TRANSDUCT TAR, V9, DOI 10.1038/s41392-024-01866-5
   Oksanen J., 2020, R Package Version, DOI DOI 10.4135/9781412971874.N145
   Orakov A, 2021, GENOME BIOL, V22, DOI 10.1186/s13059-021-02393-0
   Osbiston Kieran, 2021, Access Microbiol, V3, pacmi000181, DOI [10.1099/acmi.0.000181, 10.1099/acmi.0.000181]
   Ottoson J, 2006, WATER RES, V40, P1449, DOI 10.1016/j.watres.2006.01.039
   Pan SJ, 2023, BIOINFORMATICS, V39, pi21, DOI 10.1093/bioinformatics/btad209
   Pan SJ, 2022, NAT COMMUN, V13, DOI 10.1038/s41467-022-29843-y
   Park J, 2017, CHEMOSPHERE, V179, P347, DOI 10.1016/j.chemosphere.2017.03.135
   Price CTD, 2024, MBIO, V15, DOI 10.1128/mbio.00827-24
   Qian ZZ, 2022, SCI TOTAL ENVIRON, V817, DOI 10.1016/j.scitotenv.2022.153017
   Rendulic S, 2004, SCIENCE, V303, P689, DOI 10.1126/science.1093027
   Rideout J.R., 2025, ZENODO
   Rizzo L, 2013, SCI TOTAL ENVIRON, V447, P345, DOI 10.1016/j.scitotenv.2013.01.032
   Rodriguez-R LM, 2018, APPL ENVIRON MICROB, V84, DOI 10.1128/AEM.00014-18
   Saleem M, 2019, ANNU REV ECOL EVOL S, V50, P145, DOI 10.1146/annurev-ecolsys-110617-062605
   Schloss PD, 2016, PEERJ, V4, DOI 10.7717/peerj.1869
   Shekhawat SS, 2020, J ENVIRON MANAGE, V255, DOI 10.1016/j.jenvman.2019.109827
   Shi Q, 2023, SCI TOTAL ENVIRON, V896, DOI 10.1016/j.scitotenv.2023.165199
   Topp E, 2013, J ENVIRON QUAL, V42, P173, DOI 10.2134/jeq2012.0162
   Tortoli E, 2003, CLIN MICROBIOL REV, V16, P319, DOI 10.1128/CMR.16.2.319-354.2003
   Vadde KK, 2019, FRONT MICROBIOL, V10, DOI 10.3389/fmicb.2019.00699
   Valmas MI, 2025, BIOTECHNOL ADV, V83, DOI 10.1016/j.biotechadv.2025.108619
   van den Brink PJ, 2009, ENVIRON MONIT ASSESS, V152, P271, DOI 10.1007/s10661-008-0314-6
   Wang F, 2021, CURR OPIN ENV SCI HL, V20, DOI 10.1016/j.coesh.2021.100230
   Wang HB, 2021, WATER RES, V204, DOI 10.1016/j.watres.2021.117606
   Wang Y, 2025, WATER-SUI, V17, DOI 10.3390/w17070956
   Wei YJ, 2024, J HAZARD MATER, V469, DOI 10.1016/j.jhazmat.2024.134075
   Weinrich LA, 2010, WATER RES, V44, P5367, DOI 10.1016/j.watres.2010.06.035
   Weinroth MD, 2022, J ANIM SCI, V100, DOI 10.1093/jas/skab346
   Westrick JA, 2010, ANAL BIOANAL CHEM, V397, P1705, DOI 10.1007/s00216-010-3709-5
   Woodcroft B.J., 2024, BIORXIV, V2001
   Xiao RH, 2023, SCI TOTAL ENVIRON, V869, DOI 10.1016/j.scitotenv.2023.161855
   Yalin D, 2021, SOIL TILL RES, V212, DOI 10.1016/j.still.2021.105039
   YAMAMOTO K, 1989, WATER SCI TECHNOL, V21, P43, DOI 10.2166/wst.1989.0209
   Yilmaz P, 2014, NUCLEIC ACIDS RES, V42, pD643, DOI 10.1093/nar/gkt1209
   Zema DA, 2012, AGR WATER MANAGE, V115, P55, DOI 10.1016/j.agwat.2012.08.009
   Zhang AN, 2021, NAT COMMUN, V12, DOI 10.1038/s41467-021-25096-3
   Zimmermann J, 2012, MICROB ECOL, V63, P844, DOI 10.1007/s00248-011-9988-3
NR 114
TC 0
Z9 0
U1 6
U2 6
PU PERGAMON-ELSEVIER SCIENCE LTD
PI OXFORD
PA THE BOULEVARD, LANGFORD LANE, KIDLINGTON, OXFORD OX5 1GB, ENGLAND
SN 0043-1354
EI 1879-2448
J9 WATER RES
JI Water Res.
PD AUG 1
PY 2026
VL 300
AR 125889
DI 10.1016/j.watres.2026.125889
PG 14
WC Engineering, Environmental; Environmental Sciences; Water Resources
WE Science Citation Index Expanded (SCI-EXPANDED)
SC Engineering; Environmental Sciences & Ecology; Water Resources
GA HB6NW
UT WOS:001750203000001
PM 42000179
DA 2026-05-21
ER

PT J
AU Makowska-Zawierucha, N
   Mokracka, J
   Malecka, M
   Balazy, P
   Chelchowski, M
   Ignatiuk, D
   Zawierucha, K
AF Makowska-Zawierucha, Nicoletta
   Mokracka, Joanna
   Malecka, Marcelina
   Balazy, Piotr
   Chelchowski, Maciej
   Ignatiuk, Dariusz
   Zawierucha, Krzysztof
TI Quantification of class 1 integrons and characterization of the
   associated gene cassettes in the high Arctic - Interplay of humans and
   glaciers in shaping the aquatic resistome
SO ECOLOGICAL INDICATORS
LA English
DT Article
DE Integrons; Antibiotic-resistant bacteria; Metagenome; Wastewater;
   Cryosphere; Anthropocene
ID ANTIBIOTIC-RESISTANCE GENES; BACTERIA; PCR; DNA
AB The Arctic is one of the regions most affected by global climate change, and is subjected to changes linked with a melting cryosphere and increasing anthropopressure. Although antibiotic resistance is a global problem, the diversity and spread of antibiotic-resistant bacteria (ARB), antibiotic resistance genes (ARGs) and integrons in the Arctic are strongly understudied. Therefore, the main aims of this study are the (1) determination of the type and frequency of integron-integrase genes and characterization of incorporated gene cassettes in the genomes of culturable bacteria and (2) quantitative analysis of class 1 integron-integrase gene and human mitochondrial DNA (Hmt-DNA) in the metagenome as markers of anthropogenic impact on the high Arctic environments of the Svalbard Archipelago. Samples of ice, water and sediments were collected in the most populated area of Svalbard, Longyearbyen and its vicinity. Sampling was conducted along an environmental gradient with varying levels of human activity. The environmental gradient started from glaciers, following the proglacial river, the seashore, and the fjord bottom water, including untreated wastewater outflow to the sea. Class 1 integrons were detected in ARB isolated from glacial environments, freshwater and seawater, including wastewater outflow. Moreover, in the variable regions of integrons, genes determining different functions, including antibiotic resistance, virulence and physiological traits were found. These genes play crucial roles in the adaptation of bacteria to cold and dynamic environments. The relative abundance of intI1 genes were reported in metagenomes with different relationships to human activity (ice cores vs wastewater outflow), with the highest mean values observed in the wastewater outflow, and was positively correlated with abundance of the Hmt gene, revealing both natural and human roles in shaping the polar aquatic resistome.
C1 [Makowska-Zawierucha, Nicoletta; Malecka, Marcelina] Polish Acad Sci, Inst Bioorgan Chem, Dept Mol Genet, Z Noskowskiego St 12-14, PL-61704 Poznan, Poland.
   [Makowska-Zawierucha, Nicoletta] Virginia Polytech & State Univ, Dept Civil & Environm Engn, Blacksburg, VA USA.
   [Mokracka, Joanna; Malecka, Marcelina] Adam Mickiewicz Univ, Fac Biol, Dept Microbiol, Poznan, Poland.
   [Balazy, Piotr; Chelchowski, Maciej] Polish Acad Sci, Inst Oceanol, Sopot, Poland.
   [Ignatiuk, Dariusz] Univ Silesia Katowice, Inst Earth Sci, Sosnowiec, Poland.
   [Zawierucha, Krzysztof] Adam Mickiewicz Univ, Fac Biol, Dept Anim Taxon & Ecol, Poznan, Poland.
C3 Polish Academy of Sciences; Institute of Bioorganic Chemistry of the
   Polish Academy of Sciences; Virginia Polytechnic Institute & State
   University; Adam Mickiewicz University; Polish Academy of Sciences;
   Institute of Oceanology of the Polish Academy of Sciences; University of
   Silesia in Katowice; Adam Mickiewicz University
RP Makowska-Zawierucha, N (corresponding author), Polish Acad Sci, Inst Bioorgan Chem, Dept Mol Genet, Z Noskowskiego St 12-14, PL-61704 Poznan, Poland.
EM makowska.nicola@gmail.com
RI ; Balazy, Piotr/D-2949-2018; Zawierucha, Krzysztof/HTP-6506-2023
OI Makowska-Zawierucha, Nicoletta/0000-0002-7741-4848; Chelchowski,
   Maciej/0000-0002-5742-1960; Balazy, Piotr/0000-0002-1126-3151; Ignatiuk,
   Dariusz/0000-0002-2947-474X
FU National Science Centre, Poland [2020/36/C/NZ9/00221]; Svalbard under
   RiS [11563]
FX This study was supported by grant no. 2020/36/C/NZ9/00221 from the
   National Science Centre, Poland. Project is realized in Svalbard under
   RiS ID 11563. Authors thanks three anonymous reviewers for their
   valuable comments on the manuscript and prof. Daniel Shain (Biology
   Department, Rutgers, The State University of New Jersey, Camden, NJ,
   USA) for proofreading. Authors would like to thank prof. Piotr Kukli '
   nski (Institute of Oceanology Polish Academy of Sciences), Dr. Sebastian
   Sikora (The University Centre in Svalbard) and prof. Piotr Klimaszyk
   (Adam Mickiewicz University in Pozna ' n) for logistical support during
   sampling. Additionally, authors would like to thanks Piotr Rozwalak for
   help in ice-core drilling in 2021.
CR Alav I, 2018, J ANTIMICROB CHEMOTH, V73, P2003, DOI 10.1093/jac/dky042
   ALTSCHUL SF, 1990, J MOL BIOL, V215, P403, DOI 10.1016/S0022-2836(05)80360-2
   AMAP, 2018, AA/L4P Assessment 2018: Biological Effects of Contaminants on Arctic Wildlife and Fish
   [Anonymous], 2019, Sep Purif Technol, V239, P610, DOI [DOI 10.1016/J, 10.1016/j]
   [Anonymous], 2007, STATISTICA (Data Analysis Software System)
   Bardgett RD, 2007, BIOLOGY LETT, V3, P487, DOI 10.1098/rsbl.2007.0242
   Beard DB, 2022, PROG PHYS GEOG, V46, P630, DOI 10.1177/03091333221107376
   Bengtsson-Palme J, 2018, FEMS MICROBIOL REV, V42, P68, DOI 10.1093/femsre/fux053
   CAFF, 2017, STAT ARCT MAR BIOD R
   Cambray G, 2010, ANNU REV GENET, V44, P141, DOI 10.1146/annurev-genet-102209-163504
   Chek MF, 2017, SCI REP-UK, V7, DOI 10.1038/s41598-017-05509-4
   Chen BW, 2013, ENVIRON SCI TECHNOL, V47, P12753, DOI 10.1021/es403818e
   Daley K, 2018, ENVIRON SCI POLLUT R, V25, P32860, DOI 10.1007/s11356-017-8566-8
   de los Santos E, 2021, MICROB PATHOGENESIS, V161, DOI 10.1016/j.micpath.2021.105206
   Dillon B, 2005, J MICROBIOL METH, V62, P221, DOI 10.1016/j.mimet.2005.02.007
   Endoh T, 2009, J BACTERIOL, V191, P7193, DOI 10.1128/JB.00970-09
   European Committee on Antimicrobial Susceptibility Testing,, 2021, Interpretation (IPC/DD): EUCAST v11.0
   Fu H., 2015, UNDERGRADUATE J EXP, V19, P1
   Ghaly TM, 2021, MICROORGANISMS, V9, DOI 10.3390/microorganisms9112212
   Gillings MR, 2018, CURR POLLUT REP, V4, P49, DOI 10.1007/s40726-018-0076-x
   Gillings MR, 2017, CURR OPIN MICROBIOL, V38, P10, DOI 10.1016/j.mib.2017.03.002
   Gillings MR, 2014, ANTHROPOCENE, V5, P1, DOI 10.1016/j.ancene.2014.06.004
   Gillings MR, 2015, ISME J, V9, P1269, DOI 10.1038/ismej.2014.226
   Gillings MR, 2014, MICROBIOL MOL BIOL R, V78, P257, DOI 10.1128/MMBR.00056-13
   Granberg M.E., 2017, Local contamination in Svalbard. Overview and suggestions for remediation actions
   Gunnarsdóttir R, 2013, ECOL ENG, V50, P76, DOI 10.1016/j.ecoleng.2012.04.025
   Hauptmann AL, 2017, ENVIRON RES LETT, V12, DOI 10.1088/1748-9326/aa7445
   Hayward JL, 2018, SCI TOTAL ENVIRON, V642, P1415, DOI 10.1016/j.scitotenv.2018.06.083
   He XW, 2015, SCI TOTAL ENVIRON, V533, P383, DOI 10.1016/j.scitotenv.2015.06.119
   Head MJ, 2022, J QUATERNARY SCI, V37, P1181, DOI 10.1002/jqs.3467
   Herzke D, 2021, FRONT ENV SCI-SWITZ, V9, DOI 10.3389/fenvs.2021.662168
   Hicks Pries C. E., 2022, Multiscale biogeochemical processes in soil ecosystems: Critical reactions and resilience to climate changes, DOI [10.1002/9781119480419.ch7, DOI 10.1002/9781119480419.CH7]
   Holdsworth SR, 2012, BIOCHIMIE, V94, P1334, DOI 10.1016/j.biochi.2012.03.001
   Ignatiuk D, 2022, EARTH SYST SCI DATA, V14, P2487, DOI 10.5194/essd-14-2487-2022
   Kalinowska A, 2020, WATER-SUI, V12, DOI 10.3390/w12030794
   Khorchid A, 2006, INT J BIOCHEM CELL B, V38, P307, DOI 10.1016/j.biocel.2005.08.018
   Koziol KA, 2019, EARTH SURF PROC LAND, V44, P405, DOI 10.1002/esp.4501
   LEVESQUE C, 1995, ANTIMICROB AGENTS CH, V39, P185, DOI 10.1128/AAC.39.1.185
   Li MF, 2020, FRONT MICROBIOL, V11, DOI 10.3389/fmicb.2020.01743
   Li XJ, 2015, SCI REP-UK, V5, DOI 10.1038/srep16130
   Liu YQ, 2022, NAT BIOTECHNOL, V40, P1341, DOI 10.1038/s41587-022-01367-2
   Lokas E, 2022, SCI TOTAL ENVIRON, V814, DOI 10.1016/j.scitotenv.2021.152656
   Lupo A, 2012, FRONT MICROBIOL, V3, DOI 10.3389/fmicb.2012.00018
   Makowska N, 2020, SCI TOTAL ENVIRON, V716, DOI 10.1016/j.scitotenv.2020.137022
   Makowska N, 2016, BIOLOGIA, V71, P620, DOI 10.1515/biolog-2016-0086
   Margesin R, 2019, APPL MICROBIOL BIOT, V103, P2537, DOI 10.1007/s00253-019-09631-3
   McCann CM, 2019, ENVIRON INT, V125, P497, DOI 10.1016/j.envint.2019.01.034
   McConnell JR, 2018, P NATL ACAD SCI USA, V115, P5726, DOI 10.1073/pnas.1721818115
   McLain JE, 2016, J ENVIRON QUAL, V45, P432, DOI 10.2134/jeq2015.06.0317
   Meena M, 2019, NEW AND FUTURE DEVELOPMENTS IN MICROBIAL BIOTECHNOLOGY AND BIOENGINEERING: MICROBIAL GENES BIOCHEMISTRY AND APPLICATIONS, P181, DOI 10.1016/B978-0-444-63503-7.00011-5
   Mitra R, 2022, MICROB BIOTECHNOL, V15, P1446, DOI 10.1111/1751-7915.13915
   Monecke S, 2021, SCI REP-UK, V11, DOI 10.1038/s41598-021-86273-4
   Nishino K, 2001, J BACTERIOL, V183, P5803, DOI 10.1128/JB.183.20.5803-5812.2001
   Nossa CW, 2010, WORLD J GASTROENTERO, V16, P4135, DOI 10.3748/wjg.v16.i33.4135
   Partridge SR, 2009, FEMS MICROBIOL REV, V33, P757, DOI 10.1111/j.1574-6976.2009.00175.x
   Poniecka EA, 2020, FRONT MICROBIOL, V11, DOI 10.3389/fmicb.2020.01783
   [Portner H.-O. IPCC IPCC], IPCC Special Report on the Ocean and Cryosphere in a Changing Climate, DOI [DOI 10.1017/9781009157964.001, DOI 10.1017/9781009157988]
   Quintela-Baluja M, 2021, WATER RES, V206, DOI 10.1016/j.watres.2021.117720
   Reddy CSK, 2003, BIORESOURCE TECHNOL, V87, P137, DOI 10.1016/S0960-8524(02)00212-2
   Rogers SO, 2004, MED HYPOTHESES, V63, P773, DOI 10.1016/j.mehy.2004.04.004
   Rosser SJ, 1999, J ANTIMICROB CHEMOTH, V44, P11, DOI 10.1093/jac/44.1.11
   Rozwalak P, 2022, SCI TOTAL ENVIRON, V807, DOI 10.1016/j.scitotenv.2021.150874
   Sajjad W, 2020, SCI TOTAL ENVIRON, V735, DOI 10.1016/j.scitotenv.2020.139275
   Sanchez-Cid C, 2022, FRONT MICROBIOL, V13, DOI 10.3389/fmicb.2022.918622
   Segawa T, 2013, ENV MICROBIOL REP, V5, P127, DOI 10.1111/1758-2229.12011
   Sjölund M, 2008, EMERG INFECT DIS, V14, P70, DOI 10.3201/eid1401.070704
   Srivastava P, 2014, PLOS ONE, V9, DOI 10.1371/journal.pone.0102348
   Stalder T, 2012, FRONT MICROBIOL, V3, DOI 10.3389/fmicb.2012.00119
   Stanton IC, 2022, ENVIRON EVID, V11, DOI 10.1186/s13750-022-00262-2
   Stokes HW, 2006, J BACTERIOL, V188, P5722, DOI 10.1128/JB.01950-05
   Su JQ, 2017, ANN NY ACAD SCI, V1388, P121, DOI 10.1111/nyas.13296
   Tan L, 2018, SCI TOTAL ENVIRON, V621, P1176, DOI 10.1016/j.scitotenv.2017.10.110
   Uyaguari-Díaz MI, 2018, FRONT MICROBIOL, V9, DOI 10.3389/fmicb.2018.00852
   Walburger A, 2002, MOL MICROBIOL, V44, P695, DOI 10.1046/j.1365-2958.2002.02895.x
   WHO. World Health Organization, 2019, REPORT SECRETARY GEN
   Zhang XX, 2009, APPL MICROBIOL BIOT, V82, P1169, DOI 10.1007/s00253-009-1886-y
   Zhu GB, 2021, ISME J, V15, P270, DOI 10.1038/s41396-020-00780-2
NR 77
TC 11
Z9 12
U1 4
U2 43
PU ELSEVIER
PI AMSTERDAM
PA RADARWEG 29, 1043 NX AMSTERDAM, NETHERLANDS
SN 1470-160X
EI 1872-7034
J9 ECOL INDIC
JI Ecol. Indic.
PD DEC
PY 2022
VL 145
DI 10.1016/j.ecolind.2022.109633
EA NOV 2022
PG 11
WC Biodiversity Conservation; Environmental Sciences
WE Science Citation Index Expanded (SCI-EXPANDED)
SC Biodiversity & Conservation; Environmental Sciences & Ecology
GA 9A4AE
UT WOS:000934000800001
OA Green Submitted, gold
DA 2026-05-21
ER

PT J
AU Cárdenas, A
   Neave, MJ
   Haroon, MF
   Pogoreutz, C
   Rädecker, N
   Wild, C
   Gärdes, A
   Voolstra, CR
AF Cardenas, Anny
   Neave, Matthew J.
   Haroon, Mohamed Fauzi
   Pogoreutz, Claudia
   Raedecker, Nils
   Wild, Christian
   Gaerdes, Astrid
   Voolstra, Christian R.
TI Excess labile carbon promotes the expression of virulence factors in
   coral reef bacterioplankton
SO ISME JOURNAL
LA English
DT Article
ID ANTIBIOTIC-RESISTANCE GENES; OYSTER CRASSOSTREA-GIGAS; NUTRIENT
   ENRICHMENT; ORGANIC-CARBON; CLIMATE-CHANGE; SP NOV.; EXTRACELLULAR
   METALLOPROTEASE; BACTERIAL COMMUNITIES; SECRETION SYSTEMS; DISEASE
AB Coastal pollution and algal cover are increasing on many coral reefs, resulting in higher dissolved organic carbon (DOC) concentrations. High DOC concentrations strongly affect microbial activity in reef waters and select for copiotrophic, often potentially virulent microbial populations. High DOC concentrations on coral reefs are also hypothesized to be a determinant for switching microbial lifestyles from commensal to pathogenic, thereby contributing to coral reef degradation, but evidence is missing. In this study, we conducted ex situ incubations to assess gene expression of planktonic microbial populations under elevated concentrations of naturally abundant monosaccharides (glucose, galactose, mannose, and xylose) in algal exudates and sewage inflows. We assembled 27 near-complete (470%) microbial genomes through metagenomic sequencing and determined associated expression patterns through metatranscriptomic sequencing. Differential gene expression analysis revealed a shift in the central carbohydrate metabolism and the induction of metalloproteases, siderophores, and toxins in Alteromonas, Erythrobacter, Oceanicola, and Alcanivorax populations. Sugar-specific induction of virulence factors suggests a mechanistic link for the switch from a commensal to a pathogenic lifestyle, particularly relevant during increased algal cover and human-derived pollution on coral reefs. Although an explicit test remains to be performed, our data support the hypothesis that increased availability of specific sugars changes net microbial community activity in ways that increase the emergence and abundance of opportunistic pathogens, potentially contributing to coral reef degradation.
C1 [Cardenas, Anny; Pogoreutz, Claudia; Gaerdes, Astrid] Leibniz Ctr Trop Marine Ecol ZMT, Bremen, Germany.
   [Cardenas, Anny] Max Plank Inst Marine Microbiol, Bremen, Germany.
   [Cardenas, Anny; Neave, Matthew J.; Haroon, Mohamed Fauzi; Pogoreutz, Claudia; Raedecker, Nils; Voolstra, Christian R.] KAUST, Red Sea Res Ctr, Biol & Environm Sci & Engn Div BESE, Bldg 2,Rm 2226, Thuwal 239556900, Saudi Arabia.
   [Haroon, Mohamed Fauzi] Harvard Univ, Dept Organism & Evolutionary Biol, Cambridge, MA 02138 USA.
   [Pogoreutz, Claudia; Raedecker, Nils; Wild, Christian] Univ Bremen, Fac Biol & Chem, Marine Ecol Grp, Bremen, Germany.
C3 Leibniz Association; Leibniz Zentrum fur Marine Tropenforschung (ZMT);
   Max Planck Society; King Abdullah University of Science & Technology;
   Harvard University; University of Bremen
RP Voolstra, CR (corresponding author), KAUST, Red Sea Res Ctr, Biol & Environm Sci & Engn Div BESE, Bldg 2,Rm 2226, Thuwal 239556900, Saudi Arabia.
EM christian.voolstra@kaust.edu.sa
RI Neave, Matthew/AAG-3755-2020; Cardenas, Anny/AAG-4669-2021; Voolstra,
   Christian R/H-7158-2014; Pogoreutz, Claudia/J-2229-2015; Rädecker,
   Nils/I-6462-2015
OI Neave, Matthew/0000-0002-8108-0553; Cardenas, Anny/0000-0002-4080-9010;
   Voolstra, Christian R/0000-0003-4555-3795; Pogoreutz,
   Claudia/0000-0002-2853-7673; Rädecker, Nils/0000-0002-2387-8567
FU King Abdullah University of Science and Technology (KAUST); Leibniz
   Center for Tropical Marine Ecology (ZMT); Leibnitz Center for Tropical
   Marine Ecology; International Max Planck Research School of Marine
   Microbiology (MarMic); GLOMAR-Bremen International Graduate School for
   Marine Sciences
FX We thank Till Rothig and Anna Roik for their assistance during water
   collection, Craig Michell and Camille Daniels for their assistance
   during nucleic acids isolation and sequencing libraries preparation,
   Sebastian Baumgarten for his support with bioinformatics resources. We
   further thank the editor and four anonymous reviewers for their
   constructive comments, which greatly improved the manuscript. Research
   reported in this publication was funded by the King Abdullah University
   of Science and Technology (KAUST) and Leibniz Center for Tropical Marine
   Ecology (ZMT) grants. AC acknowledges financial support by the Leibnitz
   Center for Tropical Marine Ecology and International Max Planck Research
   School of Marine Microbiology (MarMic). The contribution of CP was
   supported by GLOMAR-Bremen International Graduate School for Marine
   Sciences.
CR Al-Dahash LM, 2013, MAR POLLUT BULL, V72, P364, DOI 10.1016/j.marpolbul.2012.08.029
   Alker AP, 2001, HYDROBIOLOGIA, V460, P105, DOI 10.1023/A:1013145524136
   Amin SA, 2009, INORG CHEM, V48, P11451, DOI 10.1021/ic9016883
   Andersson AF, 2008, PLOS ONE, V3, DOI 10.1371/journal.pone.0002836
   [Anonymous], APPL ENV MICROBIOL
   Aziz RK, 2008, BMC GENOMICS, V9, DOI 10.1186/1471-2164-9-75
   Backert S, 2006, CURR OPIN MICROBIOL, V9, P207, DOI 10.1016/j.mib.2006.02.008
   Baker AC, 2008, ESTUAR COAST SHELF S, V80, P435, DOI 10.1016/j.ecss.2008.09.003
   Banin E, 2003, CURR MICROBIOL, V46, P418, DOI 10.1007/s00284-002-3912-5
   Barott KL, 2012, TRENDS MICROBIOL, V20, P621, DOI 10.1016/j.tim.2012.08.004
   Bayer T, 2013, APPL ENVIRON MICROB, V79, P4759, DOI 10.1128/AEM.00695-13
   Benitez JA, 2016, TOXICON, V115, P55, DOI 10.1016/j.toxicon.2016.03.003
   Blencke HM, 2003, METAB ENG, V5, P133, DOI 10.1016/S1096-7176(03)00009-0
   Bolger AM, 2014, BIOINFORMATICS, V30, P2114, DOI 10.1093/bioinformatics/btu170
   Bourne DG, 2005, ENVIRON MICROBIOL, V7, P1162, DOI 10.1111/j.1462-2920.2005.00793.x
   Brown SP, 2012, TRENDS MICROBIOL, V20, P336, DOI 10.1016/j.tim.2012.04.005
   Brückner R, 2002, FEMS MICROBIOL LETT, V209, P141
   Bruno JF, 2003, ECOL LETT, V6, P1056, DOI 10.1046/j.1461-0248.2003.00544.x
   Burall LS, 2004, INFECT IMMUN, V72, P2922, DOI 10.1128/IAI.72.5.2922-2938.2004
   Cantarel BL, 2009, NUCLEIC ACIDS RES, V37, pD233, DOI 10.1093/nar/gkn663
   Cárdenas A, 2012, ISME J, V6, P502, DOI 10.1038/ismej.2011.123
   Chen LH, 2005, NUCLEIC ACIDS RES, V33, pD325, DOI 10.1093/nar/gki008
   Chimetto LA, 2008, SYST APPL MICROBIOL, V31, P312, DOI 10.1016/j.syapm.2008.06.001
   Chiu HH, 2007, INT J SYST EVOL MICR, V57, P1209, DOI 10.1099/ijs.0.64762-0
   Choudhury JD, 2015, MAR BIOTECHNOL, V17, P463, DOI 10.1007/s10126-015-9627-y
   Christie-Oleza JA, 2012, MOL CELL PROTEOMICS, V11, DOI 10.1074/mcp.M111.013110
   CIPRIANI GR, 1980, J INVERTEBR PATHOL, V36, P255, DOI 10.1016/0022-2011(80)90031-2
   Cottrell MT, 2016, APPL ENVIRON MICROB, V82, P6010, DOI 10.1128/AEM.01299-16
   Cramer KL, 2012, ECOL LETT, V15, P561, DOI 10.1111/j.1461-0248.2012.01768.x
   Dale C, 2006, CELL, V126, P453, DOI 10.1016/j.cell.2006.07.014
   Daniels CA, 2015, FRONT MAR SCI, V2, DOI 10.3389/fmars.2015.00062
   Denkin SM, 2004, APPL ENVIRON MICROB, V70, P4193, DOI 10.1128/AEM.70.7.4193-4204.2004
   Deutscher J, 2006, MICROBIOL MOL BIOL R, V70, P939, DOI 10.1128/MMBR.00024-06
   Dobretsov SV, 2002, BIOFOULING, V18, P217, DOI 10.1080/08927010290013026
   Dunne WM, 2002, CLIN MICROBIOL REV, V15, P155, DOI 10.1128/CMR.15.2.155-166.2002
   Durighello E, 2014, PLOS ONE, V9, DOI 10.1371/journal.pone.0089691
   Edgar RC, 2011, BIOINFORMATICS, V27, P2194, DOI 10.1093/bioinformatics/btr381
   Eiler A, 2003, APPL ENVIRON MICROB, V69, P3701, DOI 10.1128/AEM.69.7.3701-3709.2003
   Flamholz A, 2013, P NATL ACAD SCI USA, V110, P10039, DOI 10.1073/pnas.1215283110
   Foster JS, 2000, DEV BIOL, V226, P242, DOI 10.1006/dbio.2000.9868
   Frias-Lopez J, 2002, APPL ENVIRON MICROB, V68, P2214, DOI 10.1128/AEM.68.5.2214-2228.2002
   Frias-Lopez J, 2008, P NATL ACAD SCI USA, V105, P3805, DOI 10.1073/pnas.0708897105
   Fukuda R, 1998, APPL ENVIRON MICROB, V64, P3352
   GARLAND CD, 1983, AUST J MAR FRESH RES, V34, P483
   Garren M, 2008, ENVIRON MICROBIOL, V10, P2299, DOI 10.1111/j.1462-2920.2008.01654.x
   Görke B, 2008, NAT REV MICROBIOL, V6, P613, DOI 10.1038/nrmicro1932
   GOLDBERG MB, 1992, MOL MICROBIOL, V6, P2407, DOI 10.1111/j.1365-2958.1992.tb01415.x
   Graham PD, 2000, BIOFOULING, V16, P289, DOI 10.1080/08927010009378452
   Haas AF, 2016, NAT MICROBIOL, V1, DOI [10.1038/nmicrobiol.2016.42, 10.1038/NMICROBIOL.2016.42]
   Haas AF, 2013, PEERJ, V1, DOI 10.7717/peerj.108
   Haas AF, 2011, PLOS ONE, V6, DOI 10.1371/journal.pone.0027973
   Haas AF, 2010, AQUAT BIOL, V10, P131, DOI 10.3354/ab00271
   Harvell CD, 1999, SCIENCE, V285, P1505, DOI 10.1126/science.285.5433.1505
   Hasegawa H, 2008, APPL ENVIRON MICROB, V74, P4101, DOI 10.1128/AEM.00061-08
   Henderson B, 2011, INFECT IMMUN, V79, P3476, DOI 10.1128/IAI.00179-11
   Hillman K, 2016, CURR OPIN MICROBIOL, V31, P184, DOI 10.1016/j.mib.2016.04.010
   Hoegh-Guldberg O, 2007, SCIENCE, V318, P1737, DOI 10.1126/science.1152509
   Holmfeldt K, 2007, APPL ENVIRON MICROB, V73, P6730, DOI 10.1128/AEM.01399-07
   Hopkinson BM, 2012, ENVIRON MICROBIOL, V14, P114, DOI 10.1111/j.1462-2920.2011.02539.x
   Huang MH, 2010, DESALINATION, V262, P36, DOI 10.1016/j.desal.2010.05.037
   Hueck CJ, 1998, MICROBIOL MOL BIOL R, V62, P379, DOI 10.1128/MMBR.62.2.379-433.1998
   Hughes TP, 2003, SCIENCE, V301, P929, DOI 10.1126/science.1085046
   Hutchins DA, 1999, NATURE, V400, P858, DOI 10.1038/23680
   Hyatt D, 2010, BMC BIOINFORMATICS, V11, DOI 10.1186/1471-2105-11-119
   Jackson JBC, 2001, SCIENCE, V293, P629, DOI 10.1126/science.1059199
   Jahreis K, 2008, FEMS MICROBIOL REV, V32, P891, DOI 10.1111/j.1574-6976.2008.00125.x
   Jousset A, 2017, ISME J, V11, P853, DOI 10.1038/ismej.2016.174
   Kalimutho M., 2007, Malays J Sci., V26, P27
   Kang DWD, 2015, PEERJ, V3, DOI 10.7717/peerj.1165
   Kelly M, 2006, INFECT IMMUN, V74, P2328, DOI 10.1128/IAI.74.4.2328-2337.2006
   Kennedy J, 2009, MAR BIOTECHNOL, V11, P384, DOI 10.1007/s10126-008-9154-1
   Kim YR, 2008, CELL MICROBIOL, V10, P848, DOI 10.1111/j.1462-5822.2007.01088.x
   Kimes NE, 2012, ISME J, V6, P835, DOI 10.1038/ismej.2011.154
   Kline DI, 2006, MAR ECOL PROG SER, V314, P119, DOI 10.3354/meps314119
   Kopylova E, 2012, BIOINFORMATICS, V28, P3211, DOI 10.1093/bioinformatics/bts611
   Koren O, 2006, APPL ENVIRON MICROB, V72, P5254, DOI 10.1128/AEM.00554-06
   Kuntz NM, 2005, MAR ECOL PROG SER, V294, P173, DOI 10.3354/meps294173
   Kustusch RJ, 2011, BIOMETALS, V24, P559, DOI 10.1007/s10534-011-9437-2
   Labreuche Y, 2010, FISH SHELLFISH IMMUN, V29, P753, DOI 10.1016/j.fsi.2010.07.007
   Lally ET, 1999, TRENDS MICROBIOL, V7, P356, DOI 10.1016/S0966-842X(99)01530-9
   Lampert Y, 2006, FEMS MICROBIOL ECOL, V58, P99, DOI 10.1111/j.1574-6941.2006.00136.x
   LANDSBERG JH, 1995, DIS AQUAT ORGAN, V22, P83, DOI 10.3354/dao022083
   Langmead B, 2012, NAT METHODS, V9, P357, DOI [10.1038/NMETH.1923, 10.1038/nmeth.1923]
   Lauro FM, 2009, P NATL ACAD SCI USA, V106, P15527, DOI 10.1073/pnas.0903507106
   Leduc I, 2008, J INFECT DIS, V197, P1103, DOI 10.1086/586901
   Lee STM, 2016, FRONT MICROBIOL, V7, DOI 10.3389/fmicb.2016.00371
   Leitz T, 1997, INVERTEBR REPROD DEV, V31, P109, DOI 10.1080/07924259.1997.9672569
   Leroy C, 2008, J APPL MICROBIOL, V105, P791, DOI 10.1111/j.1365-2672.2008.03837.x
   Li DH, 2015, BIOINFORMATICS, V31, P1674, DOI 10.1093/bioinformatics/btv033
   Linhartová I, 2010, FEMS MICROBIOL REV, V34, P1076, DOI 10.1111/j.1574-6976.2010.00231.x
   Liu B, 2009, NUCLEIC ACIDS RES, V37, pD443, DOI 10.1093/nar/gkn656
   Long RA, 2001, APPL ENVIRON MICROB, V67, P4975, DOI 10.1128/AEM.67.11.4975-4983.2001
   Martínez-García M, 2007, ENVIRON MICROBIOL, V9, P521, DOI 10.1111/j.1462-2920.2006.01170.x
   Martino MC, 2001, INFECT IMMUN, V69, P1697, DOI 10.1128/IAI.69.3.1697-1703.2001
   McCook LJ, 1999, CORAL REEFS, V18, P357, DOI 10.1007/s003380050213
   McDole T, 2012, PLOS ONE, V7, DOI 10.1371/journal.pone.0043233
   McDonald D, 2012, ISME J, V6, P610, DOI 10.1038/ismej.2011.139
   McMurdie PJ, 2013, PLOS ONE, V8, DOI 10.1371/journal.pone.0061217
   Mende DR, 2013, NAT METHODS, V10, P881, DOI [10.1038/nmeth.2575, 10.1038/NMETH.2575]
   Mey AR, 2002, INFECT IMMUN, V70, P3419, DOI 10.1128/IAI.70.7.3419-3426.2002
   Middelboe M, 2001, MICROBIAL ECOL, V42, P395, DOI 10.1007/s00248-001-0012-1
   Mohamed NM, 2008, ENVIRON MICROBIOL, V10, P2910, DOI 10.1111/j.1462-2920.2008.01704.x
   Muller EM, 2012, GLOBAL CHANGE BIOL, V18, P3529, DOI 10.1111/gcb.12019
   NAIR S, 1987, APPL ENVIRON MICROB, V53, P2957, DOI 10.1128/AEM.53.12.2957-2962.1987
   Nelson CE, 2013, ISME J, V7, P962, DOI 10.1038/ismej.2012.161
   Nelson CE, 2011, ISME J, V5, P1374, DOI 10.1038/ismej.2011.12
   Nesper J, 2001, INFECT IMMUN, V69, P435, DOI 10.1128/IAI.69.1.435-445.2001
   Nissimov J, 2009, FEMS MICROBIOL LETT, V292, P210, DOI 10.1111/j.1574-6968.2009.01490.x
   Overbeek R, 2014, NUCLEIC ACIDS RES, V42, pD206, DOI 10.1093/nar/gkt1226
   Pantos O, 2003, ENVIRON MICROBIOL, V5, P370, DOI 10.1046/j.1462-2920.2003.00427.x
   Parks DH, 2015, GENOME RES, V25, P1043, DOI 10.1101/gr.186072.114
   Patil KR, 2012, PLOS ONE, V7, DOI 10.1371/journal.pone.0038581
   Pizarro-Cerdá J, 2006, CELL, V124, P715, DOI 10.1016/j.cell.2006.02.012
   Porter JW, 2001, HYDROBIOLOGIA, V460, P1, DOI 10.1023/A:1013177617800
   POSTMA PW, 1993, MICROBIOL REV, V57, P543, DOI 10.1128/MMBR.57.3.543-594.1993
   Quast C, 2013, NUCLEIC ACIDS RES, V41, pD590, DOI 10.1093/nar/gks1219
   Reis AMM, 2009, J APPL MICROBIOL, V106, P1378, DOI 10.1111/j.1365-2672.2008.04106.x
   Richardson LL, 1998, NATURE, V392, P557, DOI 10.1038/33302
   Richter M, 2009, P NATL ACAD SCI USA, V106, P19126, DOI 10.1073/pnas.0906412106
   Ritchie KB, 2006, MAR ECOL PROG SER, V322, P1, DOI 10.3354/meps322001
   Roberts A, 2013, NAT METHODS, V10, P71, DOI [10.1038/NMETH.2251, 10.1038/nmeth.2251]
   Roder C, 2014, MOL ECOL, V23, P965, DOI 10.1111/mec.12638
   Rodriguez R L., 2016, The enveomics collection: a toolbox for specialized analyses of microbial genomes and metagenomes
   Roik A, 2016, PLOS ONE, V11, DOI 10.1371/journal.pone.0163939
   Rosenberg E, 2007, NAT REV MICROBIOL, V5, P355, DOI 10.1038/nrmicro1635
   Schloss PD, 2009, APPL ENVIRON MICROB, V75, P7537, DOI 10.1128/AEM.01541-09
   Selkrig J, 2012, NAT STRUCT MOL BIOL, V19, P506, DOI 10.1038/nsmb.2261
   Shi YM, 2011, ISME J, V5, P999, DOI 10.1038/ismej.2010.189
   SHIGEMORI H, 1992, J ORG CHEM, V57, P4317, DOI 10.1021/jo00041a053
   Shnit-Orland M, 2009, FEMS MICROBIOL ECOL, V67, P371, DOI 10.1111/j.1574-6941.2008.00644.x
   Smith JE, 2006, ECOL LETT, V9, P835, DOI 10.1111/j.1461-0248.2006.00937.x
   Stewart FJ, 2010, ISME J, V4, P896, DOI 10.1038/ismej.2010.18
   Struve C, 2003, MICROBIOL-SGM, V149, P167, DOI 10.1099/mic.0.25833-0
   Sunagawa S, 2009, ISME J, V3, P512, DOI 10.1038/ismej.2008.131
   Sutherland KP, 2011, PLOS ONE, V6, DOI 10.1371/journal.pone.0023468
   Thurber RLV, 2014, GLOBAL CHANGE BIOL, V20, P544, DOI 10.1111/gcb.12450
   Thurber RV, 2017, NAT REV MICROBIOL, V15, DOI 10.1038/nrmicro.2016.176
   Thurber RV, 2009, ENVIRON MICROBIOL, V11, P2148, DOI 10.1111/j.1462-2920.2009.01935.x
   Torres AG, 2001, INFECT IMMUN, V69, P6179, DOI 10.1128/IAI.69.10.6179-6185.2001
   Torto-Alalibo T., 2009, BMC MICROBIOL, V9, P1, DOI DOI 10.1186/1471-2180-9-1
   Tout J, 2015, ISME J, V9, P1764, DOI 10.1038/ismej.2014.261
   Vandecandelaere I, 2008, INT J SYST EVOL MICR, V58, P2589, DOI 10.1099/ijs.0.65691-0
   Voss JD, 2006, CORAL REEFS, V25, P569, DOI 10.1007/s00338-006-0131-8
   Vu-Khac H, 2009, APPL ENVIRON MICROB, V75, P6671, DOI 10.1128/AEM.01104-09
   Wear SL, 2015, ANN NY ACAD SCI, V1355, P15, DOI 10.1111/nyas.12785
   Weil E, 2006, DIS AQUAT ORGAN, V69, P1, DOI 10.3354/dao069001
   Weinbauer MG, 2004, ENVIRON MICROBIOL, V6, P1, DOI 10.1046/j.1462-2920.2003.00539.x
   Weynberg KD, 2015, SCI REP-UK, V5, DOI 10.1038/srep17889
   Whitworth T, 2005, INFECT IMMUN, V73, P6668, DOI 10.1128/IAI.73.10.6668-6673.2005
   Wiese J, 2009, MAR BIOTECHNOL, V11, P287, DOI 10.1007/s10126-008-9143-4
   Willis BL, 2004, CORAL HEALTH AND DISEASE, P69
   Yoon JH, 2004, INT J SYST EVOL MICR, V54, P1197, DOI 10.1099/ijs.0.63079-0
   Yoshida K, 2001, NUCLEIC ACIDS RES, V29, P683, DOI 10.1093/nar/29.3.683
   Zhou CE, 2007, NUCLEIC ACIDS RES, V35, pD391, DOI 10.1093/nar/gkl791
NR 154
TC 59
Z9 71
U1 0
U2 59
PU OXFORD UNIV PRESS
PI OXFORD
PA GREAT CLARENDON ST, OXFORD OX2 6DP, ENGLAND
SN 1751-7362
EI 1751-7370
J9 ISME J
JI ISME J.
PD JAN
PY 2018
VL 12
IS 1
BP 59
EP 76
DI 10.1038/ismej.2017.142
PG 18
WC Ecology; Microbiology
WE Science Citation Index Expanded (SCI-EXPANDED)
SC Environmental Sciences & Ecology; Microbiology
GA FQ3YB
UT WOS:000418293300005
PM 28895945
OA Green Submitted, hybrid
DA 2026-05-21
ER

PT J
AU Luan, X
   Zhang, H
   Tian, Z
   Yang, M
   Wen, XH
   Zhang, Y
AF Luan, Xiao
   Zhang, Hong
   Tian, Zhe
   Yang, Min
   Wen, Xianghua
   Zhang, Yu
TI Microbial community functional structure in an aerobic biofilm reactor:
   Impact of streptomycin and recovery
SO CHEMOSPHERE
LA English
DT Article
DE Wastewater treatment systems; Antibiotic exposure; Microbial community;
   Functional genes; Antibiotic resistance genes
ID AMMONIA-OXIDIZING BACTERIA; WASTE-WATER; RESISTANCE GENES;
   ANTIBIOTIC-RESISTANCE; ENHANCED HYDROLYSIS; GRANULAR SLUDGE; ABUNDANCE;
   RESILIENCE; ARCHAEA; OXYTETRACYCLINE
AB Antibiotics can affect microbial community structure and promote antibiotic resistance. However, the course of microbial community recovery in wastewater treatment systems after antibiotic disturbance remains unclear. Herein, multiple molecular biology tools, including 16S amplicon sequencing, GeoChip 5.0, quantitative polymerase chain reaction (qPCR), and metagenomic sequencing, were used to investigate the year-long (352 d) recovery of the microbial community functional structure in an aerobic biofilm reactor. Nitrification was completely inhibited under 50 mg/L of streptomycin spiking (STM_50) due to the significant reduction of ammonia-oxidizing bacteria, but recovered to original pre-disturbance levels after streptomycin removal, indicating the high resilience of ammonia-oxidizing bacteria. Bacterial community richness and diversity decreased significantly under STM_50 (p < 0.05), but recovered to levels similar to those observed before disturbance after 352 d. In contrast, bacterial composition did not recover to the original structure. The carbon degradation and nitrogen cycling functional community significantly changed after recovery compared to that observed pre-disturbance (p < 0.05), thus indicating functional redundancy. Additionally, levels of aminoglycoside and total antibiotic resistance genes under STM_50 (relative abundance, 0.33 and 0.80, respectively) and after one year of recovery (0.12 and 0.29, respectively) were higher than the levels detected pre-disturbance (0.04 and 0.24, respectively). This study provides an overall depiction of the recovery of the microbial community functional structure after antibiotic exposure. Our findings give notice that recovery caused by antibiotic disturbance in the water environment should be taken more seriously, and that engineering control strategies should be implemented to prevent the antibiotic pollution of wastewater. (C) 2020 Elsevier Ltd. All rights reserved.
C1 [Luan, Xiao; Zhang, Hong; Tian, Zhe; Zhang, Yu] Chinese Acad Sci, Res Ctr Ecoenvironm Sci, State Key Lab Environm Aquat Chem, Beijing 100085, Peoples R China.
   [Yang, Min] Chinese Acad Sci, Res Ctr Ecoenvironm Sci, Key Lab Drinking Water Sci & Technol, Beijing 100085, Peoples R China.
   [Wen, Xianghua] Tsinghua Univ, Sch Environm, State Key Joint Lab Environm Simulat & Pollut Con, Beijing 100084, Peoples R China.
   [Luan, Xiao; Tian, Zhe; Yang, Min; Zhang, Yu] Univ Chinese Acad Sci, Beijing 100049, Peoples R China.
C3 Chinese Academy of Sciences; Research Center for Eco-Environmental
   Sciences (RCEES), CAS; Chinese Academy of Sciences; Research Center for
   Eco-Environmental Sciences (RCEES), CAS; Tsinghua University; Chinese
   Academy of Sciences; University of Chinese Academy of Sciences, CAS
RP Zhang, Y (corresponding author), 18 Shuangqing Rd, Beijing 100085, Peoples R China.
EM zhangyu@rcees.ac.cn
RI Yang, Min/LZH-3683-2025
OI Yang, Min/0000-0002-9034-3175
FU National Natural Science Foundation of China [21437005]; Special Fund of
   the State Key Joint Laboratory of Environment Simulation and Pollution
   Control [18L02ESPC]
FX This study was supported by the National Natural Science Foundation of
   China (No. 21437005) and Special Fund of the State Key Joint Laboratory
   of Environment Simulation and Pollution Control (18L02ESPC). We thank
   Prof. Michael Gillings, Mr. Jianyang Song, Mrs. Huirong Wang, and Dr.
   Wanlin Zheng for their help in manuscript revision, construction of
   reactors and sample collection.
CR Allison SD, 2008, P NATL ACAD SCI USA, V105, P11512, DOI 10.1073/pnas.0801925105
   Amato KR, 2013, ISME J, V7, P1344, DOI 10.1038/ismej.2013.16
   Amorim CL, 2014, WATER RES, V50, P101, DOI 10.1016/j.watres.2013.10.043
   Andersson DI, 2012, DRUG RESIST UPDATE, V15, P162, DOI 10.1016/j.drup.2012.03.005
   Caffrey JM, 2007, ISME J, V1, P660, DOI 10.1038/ismej.2007.79
   Chen J, 2014, CHEMOSPHERE, V104, P141, DOI 10.1016/j.chemosphere.2013.10.082
   Collado N, 2013, CHEMOSPHERE, V93, P99, DOI 10.1016/j.chemosphere.2013.04.094
   Deng YQ, 2012, ENVIRON SCI TECHNOL, V46, P795, DOI 10.1021/es2025998
   Gonzalez-Martinez A, 2014, SCI TOTAL ENVIRON, V476, P276, DOI 10.1016/j.scitotenv.2014.01.012
   Guo MT, 2013, CHEMOSPHERE, V93, P2864, DOI 10.1016/j.chemosphere.2013.08.068
   Guo YY, 2016, CHEM ENG J, V306, P925, DOI 10.1016/j.cej.2016.07.097
   Halling-Sorensen B, 2001, ARCH ENVIRON CON TOX, V40, P451, DOI 10.1007/s002440010197
   Hao TW, 2016, APPL MICROBIOL BIOT, V100, P8563, DOI 10.1007/s00253-016-7652-z
   He J, 2007, ENVIRON MICROBIOL, V9, P2364, DOI 10.1111/j.1462-2920.2007.01358.x
   Hughes D, 2012, CURR OPIN MICROBIOL, V15, P555, DOI 10.1016/j.mib.2012.07.005
   Lee YJ, 1998, J MICROBIOL, V36, P249
   Li D, 2010, APPL ENVIRON MICROB, V76, P3444, DOI 10.1128/AEM.02964-09
   Liang X., 2016, J CHROMATOGR A, V1437, P8
   Liu MM, 2014, WATER RES, V63, P33, DOI 10.1016/j.watres.2014.05.045
   Liu MM, 2012, ENVIRON SCI TECHNOL, V46, P7551, DOI 10.1021/es301145m
   Louvet JN, 2010, ENVIRON POLLUT, V158, P688, DOI 10.1016/j.envpol.2009.10.021
   McIlroy S.J., 2014, The prokaryotes: other major lineages of bacteria and the archaea
   Qian HF, 2012, ENVIRON TOXICOL, V27, P229, DOI 10.1002/tox.20636
   Ramirez MS, 2010, DRUG RESIST UPDATE, V13, P151, DOI 10.1016/j.drup.2010.08.003
   Samadi P, 2015, OPT INTERCONNECT C, P8, DOI 10.1109/OIC.2015.7115662
   Schmidt S, 2012, ARCH ENVIRON CON TOX, V63, P354, DOI 10.1007/s00244-012-9773-4
   Segata N, 2011, GENOME BIOL, V12, DOI 10.1186/gb-2011-12-6-r60
   Shi XC, 2019, WASTE MANAGE, V87, P621, DOI 10.1016/j.wasman.2019.02.041
   Sun JM, 2018, WATER RES, V142, P405, DOI 10.1016/j.watres.2018.06.020
   Tang M, 2019, CHEM ENG J, V355, P586, DOI 10.1016/j.cej.2018.08.173
   Tian Z, 2020, SCI TOTAL ENVIRON, V720, DOI 10.1016/j.scitotenv.2020.137531
   TOMLINSON TG, 1966, J APPL BACTERIOL, V29, P266, DOI 10.1111/j.1365-2672.1966.tb03477.x
   Van Nostrand JD, 2009, ENVIRON MICROBIOL, V11, P2611, DOI 10.1111/j.1462-2920.2009.01986.x
   Verhamme DT, 2011, ISME J, V5, P1067, DOI 10.1038/ismej.2010.191
   Wang X., 2014, PLOS ONE, V9
   Wu L, 2008, APPL ENVIRON MICROB, V74, P4516, DOI 10.1128/AEM.02751-07
   Yi QZ, 2017, WATER RES, V110, P211, DOI 10.1016/j.watres.2016.12.020
   Yi QZ, 2016, CHEM ENG J, V300, P139, DOI 10.1016/j.cej.2016.04.120
   Zhang Y, 2015, ENVIRON SCI TECHNOL, V49, P9124, DOI 10.1021/acs.est.5b01293
   Zhang Y, 2013, WATER RES, V47, P6298, DOI 10.1016/j.watres.2013.08.003
   Zhao RX, 2019, WATER RES, V151, P388, DOI 10.1016/j.watres.2018.12.034
   Zou Y, 2018, ECOTOX ENVIRON SAFE, V161, P85, DOI 10.1016/j.ecoenv.2018.05.045
NR 42
TC 23
Z9 28
U1 3
U2 146
PU PERGAMON-ELSEVIER SCIENCE LTD
PI OXFORD
PA THE BOULEVARD, LANGFORD LANE, KIDLINGTON, OXFORD OX5 1GB, ENGLAND
SN 0045-6535
EI 1879-1298
J9 CHEMOSPHERE
JI Chemosphere
PD SEP
PY 2020
VL 255
AR 127032
DI 10.1016/j.chemosphere.2020.127032
PG 10
WC Environmental Sciences
WE Science Citation Index Expanded (SCI-EXPANDED)
SC Environmental Sciences & Ecology
GA LV0IK
UT WOS:000538127800095
PM 32417519
DA 2026-05-21
ER

PT J
AU Pal, C
   Bengtsson-Palme, J
   Kristiansson, E
   Larsson, DGJ
AF Pal, Chandan
   Bengtsson-Palme, Johan
   Kristiansson, Erik
   Larsson, D. G. Joakim
TI The structure and diversity of human, animal and environmental
   resistomes
SO MICROBIOME
LA English
DT Article
DE Antibiotic resistance; Biocide resistance; Metal resistance; Resistome;
   Metagenomics; Human microbiome; Environmental microbiome
ID ANTIBIOTIC-RESISTANCE GENES; WATER TREATMENT-PLANT; AVERAGE GENOME SIZE;
   ESCHERICHIA-COLI; BETA-LACTAMASES; GLOBAL SPREAD; BACTERIA; WASTE;
   METAGENOMICS; PLASMIDS
AB Background: Antibiotic resistance genes (ARGs) are widespread but cause problems only when present in pathogens. Environments where selection and transmission of antibiotic resistance frequently take place are likely to be characterized by high abundance and diversity of horizontally transferable ARGs. Large-scale quantitative data on ARGs is, however, lacking for most types of environments, including humans and animals, as is data on resistance genes to potential co-selective agents, such as biocides and metals. This paucity prevents efficient identification of risk environments.
   Results: We provide a comprehensive characterization of resistance genes, mobile genetic elements (MGEs) and bacterial taxonomic compositions for 864 metagenomes from humans (n = 350), animals (n = 145) and external environments (n = 369), all deeply sequenced using Illumina technology. Environment types showed clear differences in both resistance profiles and bacterial community compositions. Human and animal microbial communities were characterized by limited taxonomic diversity and low abundance and diversity of biocide/metal resistance genes and MGEs but a relatively high abundance of ARGs. In contrast, external environments showed consistently high taxonomic diversity which in turn was linked to high diversity of both biocide/metal resistance genes and MGEs. Water, sediment and soil generally carried low relative abundance and few varieties of known ARGs, whereas wastewater/sludge was on par with the human gut. The environments with the largest relative abundance and/or diversity of ARGs, including genes encoding resistance to last resort antibiotics, were those subjected to industrial antibiotic pollution and a limited set of deeply sequenced air samples from a Beijing smog event.
   Conclusions: Our study identifies air and antibiotic-polluted environments as under-investigated transmission routes and reservoirs for antibiotic resistance. The high taxonomic and genetic diversity of external environments supports the hypothesis that these also form vast sources of unknown resistance genes, with potential to be transferred to pathogens in the future.
C1 [Pal, Chandan; Bengtsson-Palme, Johan; Larsson, D. G. Joakim] Univ Gothenburg, Sahlgrenska Acad, Inst Biomed, Dept Infect Dis, SE-41346 Gothenburg, Sweden.
   [Pal, Chandan; Bengtsson-Palme, Johan; Kristiansson, Erik; Larsson, D. G. Joakim] Univ Gothenburg, Ctr Antibiot Resistance Res CARe, Gothenburg, Sweden.
   [Kristiansson, Erik] Chalmers Univ Technol, Dept Math Sci, SE-41296 Gothenburg, Sweden.
C3 University of Gothenburg; University of Gothenburg; Chalmers University
   of Technology
RP Larsson, DGJ (corresponding author), Univ Gothenburg, Sahlgrenska Acad, Inst Biomed, Dept Infect Dis, SE-41346 Gothenburg, Sweden.; Larsson, DGJ (corresponding author), Univ Gothenburg, Ctr Antibiot Resistance Res CARe, Gothenburg, Sweden.
EM joakim.larsson@fysiologi.gu.se
RI Kristiansson, Erik/JHS-8257-2023; Pal, Chandan/K-9816-2015; Larsson,
   D.G. Joakim/E-5243-2011; Bengtsson-Palme, Johan/K-3871-2012
OI Pal, Chandan/0000-0002-0503-8804; Larsson, D.G.
   Joakim/0000-0002-5496-0328; Bengtsson-Palme, Johan/0000-0002-6528-3158
FU Swedish Research Council for Environment, Agriculture and Spatial
   Planning (FORMAS) [2012-86]; Swedish Research Council (VR); Life Science
   Area of Advance at Chalmers University of Technology; Wallenberg
   Foundation; Wilhelm & Martina Lundgrens Foundation [2015-0493]; Centre
   for Sea and Society at the University of Gothenburg; Centre for
   Antibiotic Resistance Research (CARe) at University of Gothenburg
FX This work was funded by the Swedish Research Council for Environment,
   Agriculture and Spatial Planning (FORMAS) (2012-86 to DGJL); the Swedish
   Research Council (VR); the Life Science Area of Advance at Chalmers
   University of Technology; the Wallenberg Foundation; The Wilhelm &
   Martina Lundgrens Foundation (2015-0493 to CP); the Centre for Sea and
   Society at the University of Gothenburg; and the Centre for Antibiotic
   Resistance Research (CARe) at University of Gothenburg.
CR Allen HK, 2009, ISME J, V3, P243, DOI 10.1038/ismej.2008.86
   [Anonymous], 2015, VEGAN COMMUNITY ECOL
   [Anonymous], 2011, GPLOTS VARIOUS R PRO
   [Anonymous], ANT RES GLOB ANT RES
   [Anonymous], NAT PHARM STRAT 2016
   [Anonymous], 2016, R LANG ENV STAT COMP, DOI [10.1007/978-3-540-74686-7, DOI 10.1007/978-3-540-74686-7]
   [Anonymous], 2015, Global Action Plan on Antimicrobial Resistance
   [Anonymous], 2012, NATURE, V486, P207, DOI [10.1038/nature11234, DOI 10.1038/NATURE11234]
   [Anonymous], 2021, OPERATIONAL COMMITTE
   [Anonymous], 2014, FRONT MICROBIOL
   Ashbolt NJ, 2013, ENVIRON HEALTH PERSP, V121, P993, DOI 10.1289/ehp.1206316
   Baquero F, 2013, FRONT MICROBIOL, V4, DOI 10.3389/fmicb.2013.00015
   Baselga A., 2010, GLOBAL ECOL BIOGEOGR, V19, P134, DOI DOI 10.1111/j.1466-8238.2009.00490.x
   Bengtsson-Palme J, 2016, SCI TOTAL ENVIRON, V572, P697, DOI 10.1016/j.scitotenv.2016.06.228
   Bengtsson-Palme J, 2016, ENVIRON INT, V86, P140, DOI 10.1016/j.envint.2015.10.015
   Bengtsson-Palme J, 2015, MOL ECOL RESOUR, V15, P1403, DOI 10.1111/1755-0998.12399
   Bengtsson-Palme J, 2015, NAT REV MICROBIOL, V13, DOI 10.1038/nrmicro3399-c1
   Beszteri B, 2010, ISME J, V4, P1075, DOI 10.1038/ismej.2010.29
   Bhullar K, 2012, PLOS ONE, V7, DOI 10.1371/journal.pone.0034953
   Cao C, 2014, ENVIRON SCI TECHNOL, V48, P1499, DOI 10.1021/es4048472
   Chapin A, 2005, ENVIRON HEALTH PERSP, V113, P137, DOI 10.1289/ehp.7473
   Cheng Z, 2016, ENVIRON INT, V89-90, P212, DOI 10.1016/j.envint.2016.02.003
   D'Costa VM, 2011, NATURE, V477, P457, DOI 10.1038/nature10388
   Dantas G, 2012, CURR OPIN MICROBIOL, V15, P577, DOI 10.1016/j.mib.2012.07.004
   de Been M, 2014, PLOS GENET, V10, DOI 10.1371/journal.pgen.1004776
   de Meo PD, 2012, NUCLEIC ACIDS RES, V40, pD1168, DOI 10.1093/nar/gkr1144
   Durso LM, 2012, PLOS ONE, V7, DOI 10.1371/journal.pone.0048325
   Edgar RC, 2010, BIOINFORMATICS, V26, P2460, DOI 10.1093/bioinformatics/btq461
   Fitzpatrick D, 2016, FEMS MICROBIOL ECOL, V92, DOI 10.1093/femsec/fiv168
   Flach CF, 2015, J ANTIMICROB CHEMOTH, V70, P2709, DOI 10.1093/jac/dkv167
   Forsberg KJ, 2014, NATURE, V509, P612, DOI 10.1038/nature13377
   Forsberg KJ, 2012, SCIENCE, V337, P1107, DOI 10.1126/science.1220761
   Grace D., 2015, REV EVIDENCE ANTIMIC
   Graham DW, 2016, SCI REP-UK, V6, DOI 10.1038/srep21550
   Grave K, 2014, J ANTIMICROB CHEMOTH, V69, P2284, DOI 10.1093/jac/dku106
   Gregova G, 2012, ANN AGR ENV MED, V19, P75
   Gupta N, 2011, CLIN INFECT DIS, V53, P60, DOI 10.1093/cid/cir202
   Hatosy SM, 2015, APPL ENVIRON MICROB, V81, P7593, DOI 10.1128/AEM.00736-15
   Hu YF, 2013, NAT COMMUN, V4, DOI 10.1038/ncomms3151
   HUGHES VM, 1983, NATURE, V302, P725, DOI 10.1038/302725a0
   Humeniuk C, 2002, ANTIMICROB AGENTS CH, V46, P3045, DOI 10.1128/AAC.46.9.3045-3049.2002
   Johnson AP, 2013, J MED MICROBIOL, V62, P499, DOI 10.1099/jmm.0.052555-0
   JONES C, 1992, J GEN MICROBIOL, V138, P189, DOI 10.1099/00221287-138-1-189
   Jonsson V, 2016, BMC GENOMICS, V17, DOI 10.1186/s12864-016-2386-y
   Ju F, 2016, WATER RES, V91, P1, DOI 10.1016/j.watres.2015.11.071
   Kim S, 2015, COMMUN STAT APPL MET, V22, P665, DOI 10.5351/CSAM.2015.22.6.665
   Knapp CW, 2010, ENVIRON SCI TECHNOL, V44, P580, DOI 10.1021/es901221x
   Kristiansson E, 2011, PLOS ONE, V6, DOI 10.1371/journal.pone.0017038
   Larsson DGJ, 2014, PHILOS T R SOC B, V369, DOI 10.1098/rstb.2013.0571
   Laxminarayan R, 2014, SCIENCE, V345, P1299, DOI 10.1126/science.1254163
   Laxminarayan R, 2013, LANCET INFECT DIS, V13, P1057, DOI 10.1016/S1473-3099(13)70318-9
   Li B, 2015, ISME J, V9, P2490, DOI 10.1038/ismej.2015.59
   Li H., 2012, GitHub, V767, P69
   Lundström SV, 2016, SCI TOTAL ENVIRON, V553, P587, DOI 10.1016/j.scitotenv.2016.02.103
   Manor O, 2015, GENOME BIOL, V16, DOI 10.1186/s13059-015-0610-8
   Marathe NP, 2013, PLOS ONE, V8, DOI 10.1371/journal.pone.0077310
   Martínez JL, 2008, SCIENCE, V321, P365, DOI 10.1126/science.1159483
   McEachran AD, 2015, ENVIRON HEALTH PERSP, V123, P337, DOI 10.1289/ehp.1408555
   McLellan SL, 2010, ENVIRON MICROBIOL, V12, P378, DOI 10.1111/j.1462-2920.2009.02075.x
   Meyer F, 2008, BMC BIOINFORMATICS, V9, DOI 10.1186/1471-2105-9-386
   Munck C, 2015, NAT COMMUN, V6, DOI 10.1038/ncomms9452
   Nayfach S, 2016, CELL, V166, P1103, DOI 10.1016/j.cell.2016.08.007
   Nayfach S, 2015, GENOME BIOL, V16, DOI 10.1186/s13059-015-0611-7
   Nesme J, 2014, CURR BIOL, V24, P1096, DOI 10.1016/j.cub.2014.03.036
   Newton RJ, 2015, MBIO, V6, DOI 10.1128/mBio.02574-14
   Nordmann P, 2011, EMERG INFECT DIS, V17, P1791, DOI 10.3201/eid1710.110655
   o A Resistance R., 2014, Review on Antimicrobial Resistance
   ONeill J., 2016, Tackling Drug-ResistantInfections Globally: Final Report and Recommendations
   Österblad M, 2001, NATURE, V409, P37, DOI 10.1038/35051173
   Pal C, 2015, BMC GENOMICS, V16, DOI 10.1186/s12864-015-2153-5
   Pal C, 2014, NUCLEIC ACIDS RES, V42, pD737, DOI 10.1093/nar/gkt1252
   Pehrsson EC, 2016, NATURE, V533, P212, DOI 10.1038/nature17672
   Perron GG, 2007, P R SOC B, V274, P2351, DOI 10.1098/rspb.2007.0640
   Perron GG, 2015, PLOS ONE, V10, DOI 10.1371/journal.pone.0069533
   Petersen TN, 2015, SCI REP-UK, V5, DOI 10.1038/srep11444
   Peterson J, 2009, GENOME RES, V19, P2317, DOI 10.1101/gr.096651.109
   Poirel Laurent, 2005, Antimicrob Agents Chemother, V49, P3523, DOI 10.1128/AAC.49.8.3523-3525.2005
   Port JA, 2014, ENVIRON HEALTH PERSP, V122, P222, DOI 10.1289/ehp.1307009
   Quast C, 2013, NUCLEIC ACIDS RES, V41, pD590, DOI 10.1093/nar/gks1219
   Rizzo L, 2013, SCI TOTAL ENVIRON, V447, P345, DOI 10.1016/j.scitotenv.2013.01.032
   Segawa T, 2013, ENV MICROBIOL REP, V5, P127, DOI 10.1111/1758-2229.12011
   Smillie CS, 2011, NATURE, V480, P241, DOI 10.1038/nature10571
   Spencer SJ, 2016, ISME J, V10, P427, DOI 10.1038/ismej.2015.124
   Su JY, 2006, FEMS MICROBIOL LETT, V254, P75, DOI 10.1111/j.1574-6968.2005.00025.x
   Tang JY, 2016, ECOTOX ENVIRON SAFE, V132, P260, DOI 10.1016/j.ecoenv.2016.06.016
   Teixeira JV, 2016, ENVIRON MONIT ASSESS, V188, DOI 10.1007/s10661-016-5382-4
   Thaller MC, 2010, PLOS ONE, V5, DOI 10.1371/journal.pone.0008989
   Toleman MA, 2006, MICROBIOL MOL BIOL R, V70, P296, DOI 10.1128/MMBR.00048-05
   van Hoek AHAM, 2011, FRONT MICROBIOL, V2, DOI 10.3389/fmicb.2011.00203
   Vetrovsky T, 2013, PLOS ONE, V8, DOI 10.1371/journal.pone.0057923
   Wickham H, 2009, USE R, P1, DOI 10.1007/978-0-387-98141-3
   Yooseph S, 2013, PLOS ONE, V8, DOI 10.1371/journal.pone.0081862
   Zhu YG, 2013, P NATL ACAD SCI USA, V110, P3435, DOI 10.1073/pnas.1222743110
NR 93
TC 381
Z9 455
U1 12
U2 498
PU BMC
PI LONDON
PA CAMPUS, 4 CRINAN ST, LONDON N1 9XW, ENGLAND
SN 2049-2618
J9 MICROBIOME
JI Microbiome
PD OCT 7
PY 2016
VL 4
AR 54
DI 10.1186/s40168-016-0199-5
PG 15
WC Microbiology
WE Science Citation Index Expanded (SCI-EXPANDED)
SC Microbiology
GA DY4CY
UT WOS:000385047800002
PM 27717408
OA Green Submitted, gold
DA 2026-05-21
ER

PT J
AU Huang, J
   Zhang, JJ
   Klümper, U
   Guo, JH
   Berendonk, TU
   Honda, R
   Liang, HB
   Lin, L
   Li, XY
   Li, B
AF Huang, Jin
   Zhang, Jingjia
   Klumper, Uli
   Guo, Jianhua
   Berendonk, Thomas U.
   Honda, Ryo
   Liang, Hebin
   Lin, Lin
   Li, Xiaoyan
   Li, Bing
TI Combined exposure of enrofloxacin and disinfection byproducts under
   environmentally relevant concentrations enhances antibiotic resistance
   risks in livestock wastewater
SO WATER RESEARCH
LA English
DT Article
DE Antibiotic resistance genes; Disinfection byproducts; Combined exposure;
   Environmentally relevant concentration; Microbial community level
ID ESCHERICHIA-COLI; HALOACETIC ACIDS; VIRULENCE; BACTERIA;
   FLUOROQUINOLONES; INTEGRONS; TOXICITY; REMOVAL; FATE
AB Livestock wastewater is a crucial source of antibiotic resistance. However, the impact of disinfection byproducts (DBPs), stemming from disinfectants commonly used in livestock farming, on antibiotic resistance has scarcely been explored at the community level. Moreover, the combined effects of these DBPs with antibiotic pressure remain unknown. Herein, we added one antibiotic enrofloxacin, and two typical DBPs trichloromethane (TCM) and trichloroacetic acid (TCAA), individually or in combination to bioreactors simulating the biotreatment of livestock wastewater. Our time-series metagenomic analysis over 120 days showed that pollutant exposure significantly increased the abundance of antibiotic resistance genes (ARGs), elevating the peak ARG abundance by 23.4 % to 85.4 % compared to the control group. An increasing trend of ARG abundance was observed in the TCAA, enrofloxacin+TCAA, and enrofloxacin+TCM groups with increasing exposure time. Exposure to DBPs alone or in combination with enrofloxacin did not significantly increase the ARG copy number per cell compared to individual enrofloxacin exposure. However, under co-exposure to enrofloxacin and DBPs, the diversity of antibiotic-resistant bacteria (ARB) was significantly higher than those in both the control group and the single enrofloxacin group, indicating a stronger driving effect of combined exposure on the dissemination of ARGs. Genomic-centric analysis revealed a significant increase in the relative abundance of ARB when exposed to combined enrofloxacin and DBPs and individual TCM groups at environmentally relevant concentrations. We discovered that plasmids and integrative and conjugative elements (ICEs) play more essential roles in the spread of ARGs compared to that of integrons and phages. The relative abundance of ARB carrying shared ARGs on both chromosome and plasmids remained nearly stable in control groups but increased to varying extents in all treatment groups. The ARG-carrying ICEs were enriched when exposed to enrofloxacin, TCM, and TCAA alone. The long-term exposure of enrofloxacin or DBPs was in relation with the enrichment of putative pathogenic ARB. Overall, the increased antibiotic resistance levels and the co-occurrence of ARGs, virulence factors, and mobile genetic elements (MGEs) resulting from long-term exposure to enrofloxacin or DBPs underscore the considerable microbial risk associated with the release of ARGs from livestock wastewater.
C1 [Huang, Jin; Zhang, Jingjia; Liang, Hebin; Lin, Lin; Li, Xiaoyan; Li, Bing] Tsinghua Univ, Tsinghua Shenzhen Int Grad Sch, Key Lab Microorganism Applicat & Risk Control, Minist Ecol & Environm, Shenzhen, Peoples R China.
   [Huang, Jin] Cent South Univ, Sch Minerals Proc & Bioengn, 932 South Lushan Rd, Changsha 410083, Hunan, Peoples R China.
   [Klumper, Uli; Berendonk, Thomas U.] Tech Univ Dresden, Inst Hydrobiol, Zellescher Weg 40, D-01217 Dresden, Germany.
   [Guo, Jianhua] Univ Queensland, Australian Ctr Water & Environm Biotechnol, St Lucia, Qld 4072, Australia.
   [Honda, Ryo] Kanazawa Univ, Fac Geosci & Civil Engn, Kanazawa 9208641, Japan.
C3 Tsinghua University; Tsinghua Shenzhen International Graduate School;
   Central South University; Technische Universitat Dresden; University of
   Queensland; Kanazawa University
RP Li, B (corresponding author), Tsinghua Univ, Tsinghua Shenzhen Int Grad Sch, Key Lab Microorganism Applicat & Risk Control, Minist Ecol & Environm, Shenzhen, Peoples R China.
EM bingli@sz.tsinghua.edu.cn
RI Honda, Ryo/A-2768-2014
OI Berendonk, Thomas/0000-0002-9301-1803
FU National Key R & D Program of China [2022YFE0103200]; National Natural
   Science Foundation of China [22176107]; Shenzhen Science and Technology
   Innovation Bureau [SGDX20230821091559021]; Guangdong Higher Education
   Institutions Innovative Research Team of Urban Water Cycle and
   Ecological Safety [2023KCXTD053]; Bundesministerium fur Bildung und
   Forschung [01DO2200, 02WAP1619]
FX This study was funded by the National Key R & D Program of China (No.
   2022YFE0103200) , National Natural Science Foundation of China (No.
   22176107) , Shenzhen Science and Technology Innovation Bureau
   (SGDX20230821091559021) , Guangdong Higher Education Institutions
   Innovative Research Team of Urban Water Cycle and Ecological Safety (No.
   2023KCXTD053) , and Bundesministerium fur Bildung und Forschung (No.
   01DO2200 & No. 02WAP1619) .
CR Abby SS, 2014, PLOS ONE, V9, DOI 10.1371/journal.pone.0110726
   Albolafio S, 2022, CHEMOSPHERE, V288, DOI 10.1016/j.chemosphere.2021.132583
   Baker-Austin C, 2006, TRENDS MICROBIOL, V14, P176, DOI 10.1016/j.tim.2006.02.006
   Barrantes-Jiménez K, 2025, WATER RES, V281, DOI 10.1016/j.watres.2025.123553
   Bertelli C, 2018, BIOINFORMATICS, V34, P2161, DOI 10.1093/bioinformatics/bty095
   Bhatt S, 2022, ENVIRON POLLUT, V315, DOI 10.1016/j.envpol.2022.120440
   Bottery MJ, 2021, ISME J, V15, P939, DOI 10.1038/s41396-020-00832-7
   Bowers RM, 2017, NAT BIOTECHNOL, V35, P725, DOI 10.1038/nbt.3893
   Camargo A.P., 2023, Nat. Biotechnol.
   Chaumeil PA, 2020, BIOINFORMATICS, V36, P1925, DOI 10.1093/bioinformatics/btz848
   Che Y, 2022, MICROBIOME, V10, DOI 10.1186/s40168-021-01192-w
   Che Y, 2021, P NATL ACAD SCI USA, V118, DOI [10.1073/pnas.2008731118, 10.1073/pnas.2104557118]
   Chen LH, 2005, NUCLEIC ACIDS RES, V33, pD325, DOI 10.1093/nar/gki008
   Choi YJ, 2016, ECOL ENG, V91, P85, DOI 10.1016/j.ecoleng.2016.01.058
   Cui YC, 2024, CHEM ENG J, V487, DOI 10.1016/j.cej.2024.150656
   Cuprys A, 2018, COORDIN CHEM REV, V376, P46, DOI 10.1016/j.ccr.2018.05.019
   Cury J, 2018, MOL BIOL EVOL, V35, P2230, DOI 10.1093/molbev/msy123
   Cury J, 2016, NUCLEIC ACIDS RES, V44, P4539, DOI 10.1093/nar/gkw319
   Doster E, 2020, NUCLEIC ACIDS RES, V48, pD561, DOI 10.1093/nar/gkz1010
   Escudeiro P, 2019, MSPHERE, V4, DOI 10.1128/mSphere.00135-19
   Fang ZC, 2019, GIGASCIENCE, V8, DOI 10.1093/gigascience/giz066
   Gao YY, 2024, J HAZARD MATER, V479, DOI 10.1016/j.jhazmat.2024.135624
   Geisinger E, 2017, J INFECT DIS, V215, pS9, DOI 10.1093/infdis/jiw402
   Guo JR, 2021, MICROBIOME, V9, DOI 10.1186/s40168-020-00990-y
   Guo JJ, 2024, WATER RES, V259, DOI 10.1016/j.watres.2024.121855
   He K, 2022, J HAZARD MATER, V425, DOI 10.1016/j.jhazmat.2021.128030
   Hladik ML, 2016, ENVIRON SCI TECH LET, V3, P190, DOI 10.1021/acs.estlett.6b00109
   Hu HW, 2016, ENVIRON MICROBIOL, V18, P3896, DOI 10.1111/1462-2920.13370
   Ibekwe AFM, 2023, SCI TOTAL ENVIRON, V872, DOI 10.1016/j.scitotenv.2023.162194
   Jin M, 2020, ISME J, V14, P1847, DOI 10.1038/s41396-020-0656-9
   Cardador MJ, 2016, FOOD CHEM, V196, P750, DOI 10.1016/j.foodchem.2015.10.011
   Kim JJ, 2023, J HAZARD MATER, V457, DOI 10.1016/j.jhazmat.2023.131761
   Klein EY, 2024, P NATL ACAD SCI USA, V121, DOI 10.1073/pnas.2411919121
   Klümper U, 2019, ISME J, V13, P2927, DOI 10.1038/s41396-019-0483-z
   Laxminarayan R, 2016, LANCET, V387, P168, DOI 10.1016/S0140-6736(15)00474-2
   Li B, 2018, ENVIRON SCI TECHNOL, V52, P11132, DOI 10.1021/acs.est.8b03281
   Li B, 2010, ENVIRON SCI TECHNOL, V44, P3468, DOI 10.1021/es903490h
   Li BT, 2025, SCI ADV, V11, DOI 10.1126/sciadv.adt8073
   Li D, 2016, ENVIRON SCI TECHNOL, V50, P3193, DOI 10.1021/acs.est.5b05113
   Liang HB, 2023, ENVIRON SCI TECHNOL, V57, P4784, DOI 10.1021/acs.est.2c04999
   Liang JS, 2020, WATER RES, V168, DOI 10.1016/j.watres.2019.115160
   Liu M, 2019, NUCLEIC ACIDS RES, V47, pD660, DOI 10.1093/nar/gky1123
   Lv L, 2015, ENVIRON POLLUT, V205, P291, DOI 10.1016/j.envpol.2015.06.026
   Maciel-Guerra A, 2023, ISME J, V17, P21, DOI 10.1038/s41396-022-01315-7
   Martínez JL, 2002, CLIN MICROBIOL REV, V15, P647, DOI 10.1128/CMR.15.4.647-679.2002
   Martins M, 2018, J HAZARD MATER, V357, P289, DOI 10.1016/j.jhazmat.2018.06.001
   Nayfach S, 2021, NAT BIOTECHNOL, V39, P578, DOI 10.1038/s41587-020-00774-7
   Oh M, 2018, FEMS MICROBIOL ECOL, V94, DOI 10.1093/femsec/fiy079
   Pals J, 2013, ENVIRON SCI TECHNOL, V47, P12514, DOI 10.1021/es403171b
   Pärnänen K, 2018, NAT COMMUN, V9, DOI 10.1038/s41467-018-06393-w
   Perry JA, 2013, FRONT MICROBIOL, V4, DOI 10.3389/fmicb.2013.00138
   Plewa MJ, 2010, ENVIRON MOL MUTAGEN, V51, P871, DOI 10.1002/em.20585
   Redondo-Salvo S, 2020, NAT COMMUN, V11, DOI 10.1038/s41467-020-17278-2
   Ren J, 2020, QUANT BIOL, V8, P64, DOI 10.1007/s40484-019-0187-4
   Schwengers O, 2020, MICROB GENOMICS, V6, DOI 10.1099/mgen.0.000398
   Shi W, 2021, J CLEAN PROD, V314, DOI 10.1016/j.jclepro.2021.128035
   Stalter D, 2016, WATER RES, V91, P19, DOI 10.1016/j.watres.2015.12.047
   Sun J, 2020, NAT COMMUN, V11, DOI 10.1038/s41467-020-15222-y
   Thakur P, 2016, MICROB PATHOGENESIS, V92, P76, DOI 10.1016/j.micpath.2016.01.001
   Tomova A, 2018, MICROB ECOL, V75, P104, DOI 10.1007/s00248-017-1016-9
   Wang CX, 2024, WATER RES, V253, DOI 10.1016/j.watres.2024.121258
   Wang L, 2017, J ENVIRON SCI-CHINA, V56, P263, DOI 10.1016/j.jes.2016.10.006
   Wang RB, 2018, NAT COMMUN, V9, DOI 10.1038/s41467-018-03205-z
   Wang Y, 2021, ISME J, V15, P2493, DOI 10.1038/s41396-021-00945-7
   Yang QX, 2017, ENVIRON POLLUT, V229, P188, DOI 10.1016/j.envpol.2017.05.073
   Yang YW, 2022, SCI TOTAL ENVIRON, V851, DOI 10.1016/j.scitotenv.2022.158364
   Yin X., 2022, Engineering
   Yin XL, 2018, BIOINFORMATICS, V34, P2263, DOI 10.1093/bioinformatics/bty053
   Zhang B, 2016, PLOS ONE, V11, DOI 10.1371/journal.pone.0167422
   Zhang JY, 2023, WATER RES, V245, DOI 10.1016/j.watres.2023.120635
   Zhang JY, 2025, CHEM ENG J, V522, DOI 10.1016/j.cej.2025.167284
   Zhang M, 2018, SCI TOTAL ENVIRON, V639, P1421, DOI 10.1016/j.scitotenv.2018.05.230
   Zhang QQ, 2015, ENVIRON SCI TECHNOL, V49, P6772, DOI 10.1021/acs.est.5b00729
   Zhao RX, 2020, WATER RES, V186, DOI 10.1016/j.watres.2020.116318
   Zhao WX, 2025, WATER RES, V274, DOI 10.1016/j.watres.2025.123092
   Zheng Q, 2023, MSYSTEMS, V8, DOI 10.1128/msystems.00178-23
   Zhi SL, 2020, ENVIRON POLLUT, V267, DOI 10.1016/j.envpol.2020.115539
   Zhu XY, 2025, WATER RES, V287, DOI 10.1016/j.watres.2025.124515
NR 78
TC 3
Z9 3
U1 54
U2 54
PU PERGAMON-ELSEVIER SCIENCE LTD
PI OXFORD
PA THE BOULEVARD, LANGFORD LANE, KIDLINGTON, OXFORD OX5 1GB, ENGLAND
SN 0043-1354
EI 1879-2448
J9 WATER RES
JI Water Res.
PD MAR 1
PY 2026
VL 291
AR 125189
DI 10.1016/j.watres.2025.125189
EA DEC 2025
PG 13
WC Engineering, Environmental; Environmental Sciences; Water Resources
WE Science Citation Index Expanded (SCI-EXPANDED)
SC Engineering; Environmental Sciences & Ecology; Water Resources
GA AN9YP
UT WOS:001652641800001
PM 41442943
DA 2026-05-21
ER

PT J
AU Nguyen, AQ
   Vu, HP
   Nguyen, LN
   Wang, QL
   Djordjevic, SP
   Donner, E
   Yin, HB
   Nghiem, LD
AF Nguyen, Anh Q.
   Vu, Hang P.
   Nguyen, Luong N.
   Wang, Qilin
   Djordjevic, Steven P.
   Donner, Erica
   Yin, Huabing
   Nghiem, Long D.
TI Monitoring antibiotic resistance genes in wastewater treatment: Current
   strategies and future challenges
SO SCIENCE OF THE TOTAL ENVIRONMENT
LA English
DT Review
DE Antimicrobial resistance (AMR); Wastewater treatment; Horizontal gene
   transfer (HGT); Mobile genetic elements (MGEs)
ID TETRACYCLINE RESISTANCE; HORIZONTAL TRANSFER; ANTIMICROBIAL RESISTANCE;
   ESCHERICHIA-COLI; MULTIDRUG-RESISTANCE; TREATMENT PLANTS;
   ENVIRONMENTAL-SAMPLES; REMOVAL EFFICIENCIES; MICROBIAL COMMUNITY;
   ANAEROBIC-DIGESTION
AB Antimicrobial resistance (AMR) is a growing threat to human and animal health. Progress in molecular biology has revealed new and significant challenges for AMR mitigation given the immense diversity of antibiotic resistance genes (ARGs), the complexity of ARG transfer, and the broad range of omnipresent factors contributing to AMR. Municipal, hospital and abattoir wastewater are collected and treated in wastewater treatment plants (WWTPs), where the presence of diverse selection pressures together with a highly concentrated consortium of pathogenic/commensal microbes create favourable conditions for the transfer of ARGs and proliferation of antibiotic resistant bacteria (ARB). The rapid emergence of antibiotic resistant pathogens of clinical and veterinary significance over the past 80 years has re-defined the role of WWTPs as a focal point in the fight against AMR. By reviewing the occurrence of ARGs in wastewater and sludge and the current technologies used to quantify ARGs and identify ARB, this paper provides a research roadmap to address existing challenges in AMR control via wastewater treatment. Wastewater treatment is a double-edged sword that can act as either a pathway for AMR spread or as a barrier to reduce the environmental release of anthropogenic AMR. State of the art ARB identification technologies, such as metagenomic sequencing and fluorescence-activated cell sorting, have enriched ARG/ARB databases, unveiled keystone species in AMR networks, and improved the resolution of AMR dissemination models. Data and information provided in this review highlight significant knowledge gaps. These include inconsistencies in ARG reporting units, lack of ARG/ARB monitoring surrogates, lack of a standardised protocol for determining ARG removal via wastewater treatments, and the inability to support appropriate risk assessment. This is due to a lack of standard monitoring targets and agreed threshold values, and paucity of information on the ARG-pathogen host relationship and risk management. These research gaps need to be addressed and re-search findings need to be transformed into practical guidance for WWTP operators to enable effective progress towards mitigating the evolution and spread of AMR.
   Crown Copyright (c) 2021 Published by Elsevier B.V. All rights reserved.
C1 [Nguyen, Anh Q.; Vu, Hang P.; Nguyen, Luong N.; Wang, Qilin; Nghiem, Long D.] Univ Technol Sydney, Sch Civil & Environm Engn, Ctr Technol Water & Wastewater, Ultimo, NSW 2007, Australia.
   [Djordjevic, Steven P.] Univ Technol Sydney, Inst Infect Immun & Innovat, Ultimo, NSW 2007, Australia.
   [Donner, Erica] Univ South Australia, Future Ind Inst, Mawson Lakes, SA 5095, Australia.
   [Yin, Huabing] Univ Glasgow, Sch Engn, Glasgow G12 8LT, Lanark, Scotland.
   [Nghiem, Long D.] Nguyen Tat Thanh Univ, Inst Environm Sci, Ho Chi Minh City, Vietnam.
C3 University of Technology Sydney; University of Technology Sydney;
   Adelaide University; University of South Australia; University of
   Glasgow; Nguyen Tat Thanh University (NTTU)
RP Nghiem, LD (corresponding author), Univ Technol Sydney, Sch Civil & Environm Engn, Ctr Technol Water & Wastewater, Ultimo, NSW 2007, Australia.
EM duclong.nghiem@uts.edu.au
RI djordjevic, steven/GNP-4000-2022; yin, huabing/J-7843-2016; Donner,
   Erica/A-4809-2012; Nghiem, Long/I-9012-2018; Wang, Qilin/X-4958-2019;
   Nguyen, Luong Ngoc/L-5547-2019
OI djordjevic, steven/0000-0001-9301-5372; yin,
   huabing/0000-0001-7693-377X; Donner, Erica/0000-0001-6465-2233; Nghiem,
   Long/0000-0002-9039-5792; Nguyen, Quynh Anh/0000-0003-0873-9451; Wang,
   Qilin/0000-0002-5744-2331; Nguyen, Luong Ngoc/0000-0003-0025-3537
FU UTS Cross Faculty Research Grant; Natural Environment Research Council
   [NE/S008721/1]; NERC [NE/S008721/1] Funding Source: UKRI
FX The authors gratefully acknowledge funding support from the UTS Cross
   Faculty Research Grant and from the Natural Environment Research Council
   (Grant number NE/S008721/1).
CR Al-Jassim N, 2015, WATER RES, V73, P277, DOI 10.1016/j.watres.2015.01.036
   [Anonymous], 2020, CHILD MALTREATMENT
   Arango-Argoty GA, 2019, MICROBIOME, V7, DOI 10.1186/s40168-019-0703-9
   Arango-Argoty G, 2018, MICROBIOME, V6, DOI 10.1186/s40168-018-0401-z
   Beceiro A, 2013, CLIN MICROBIOL REV, V26, P185, DOI 10.1128/CMR.00059-12
   Berglund B, 2015, ENVIRON TOXICOL CHEM, V34, P192, DOI 10.1002/etc.2784
   Bevan ER, 2017, J ANTIMICROB CHEMOTH, V72, P2145, DOI 10.1093/jac/dkx146
   Bonot S, 2010, APPL ENVIRON MICROB, V76, P378, DOI 10.1128/AEM.01125-09
   Boolchandani M, 2019, NAT REV GENET, V20, P356, DOI 10.1038/s41576-019-0108-4
   Brown MG, 2009, MICROB ECOL, V57, P484, DOI 10.1007/s00248-008-9431-6
   Bueno I, 2020, INT J HYG ENVIR HEAL, V223, P56, DOI 10.1016/j.ijheh.2019.10.006
   Calero-Cáceres W, 2014, ENVIRON SCI TECHNOL, V48, P7602, DOI 10.1021/es501851s
   Cantón R, 2012, FRONT MICROBIOL, V3, DOI 10.3389/fmicb.2012.00110
   Castrignanò E, 2020, WATER RES, V182, DOI 10.1016/j.watres.2020.116015
   Castrignanò E, 2020, WATER RES, V175, DOI 10.1016/j.watres.2020.115653
   Chandrasekaran S, 2019, SCI REP-UK, V9, DOI 10.1038/s41598-019-52947-3
   Che Y, 2019, MICROBIOME, V7, DOI 10.1186/s40168-019-0663-0
   Chen H, 2013, ENVIRON SCI TECHNOL, V47, P8157, DOI 10.1021/es401091y
   Chen YG, 2019, BIORESOURCE TECHNOL, V289, DOI 10.1016/j.biortech.2019.121636
   Cheng H, 2017, ENVIRON SCI TECHNOL, V51, P12200, DOI 10.1021/acs.est.7b03798
   Christgen B, 2015, ENVIRON SCI TECHNOL, V49, P2577, DOI 10.1021/es505521w
   Clark D.P., 2019, Molecular Biology, VThird, P712, DOI [DOI 10.1016/B978-0-12-813288-3.00023-9, 10.1016/B978-0-12-813288-3.00023-9]
   Cummins ML, 2020, MSPHERE, V5, DOI 10.1128/mSphere.00743-20
   Cummins ML, 2019, MICROB GENOMICS, V5, DOI 10.1099/mgen.0.000250
   Czekalski N, 2016, ENVIRON SCI TECHNOL, V50, P11862, DOI 10.1021/acs.est.6b02640
   D'Costa VM, 2006, SCIENCE, V311, P374, DOI 10.1126/science.1120800
   De Angelis G, 2018, EUR J CLIN MICROBIOL, V37, P1627, DOI 10.1007/s10096-018-3292-9
   De Gelder L, 2008, GENETICS, V178, P2179, DOI 10.1534/genetics.107.084475
   De Souza MJ, 2006, ECOTOXICOLOGY, V15, P379, DOI 10.1007/s10646-006-0068-2
   Depardieu F, 2007, CLIN MICROBIOL REV, V20, P79, DOI 10.1128/CMR.00015-06
   Diehl DL, 2010, ENVIRON SCI TECHNOL, V44, P9128, DOI 10.1021/es102765a
   Dong PY, 2019, ENVIRON INT, V125, P90, DOI 10.1016/j.envint.2019.01.050
   Du J, 2015, ENVIRON SCI POLLUT R, V22, P3715, DOI 10.1007/s11356-014-3552-x
   Du PC, 2020, J GLOB ANTIMICROB RE, V21, P162, DOI 10.1016/j.jgar.2020.03.018
   Eramo A, 2019, SCI TOTAL ENVIRON, V656, P495, DOI 10.1016/j.scitotenv.2018.11.325
   European Centre for Disease Prevention and Control/, 2019, WEEKLY EPIDEMIOLOGIC
   Fahrenfeld N, 2014, ENVIRON SCI TECHNOL, V48, P2643, DOI 10.1021/es404988k
   Ferro G, 2016, SCI TOTAL ENVIRON, V560, P29, DOI 10.1016/j.scitotenv.2016.04.047
   Ferro G, 2015, APPL CATAL B-ENVIRON, V178, P65, DOI 10.1016/j.apcatb.2014.10.043
   Forsberg KJ, 2012, SCIENCE, V337, P1107, DOI 10.1126/science.1220761
   Gallego S, 2020, SCI TOTAL ENVIRON, V732, DOI 10.1016/j.scitotenv.2020.138865
   Gao M, 2018, ENVIRON INT, V116, P229, DOI 10.1016/j.envint.2018.04.028
   Ghosh S, 2009, APPL MICROBIOL BIOT, V84, P791, DOI 10.1007/s00253-009-2125-2
   Gillings M, 2008, J BACTERIOL, V190, P5095, DOI 10.1128/JB.00152-08
   Gillings MR, 2018, CURR POLLUT REP, V4, P49, DOI 10.1007/s40726-018-0076-x
   Gillings MR, 2015, ISME J, V9, P1269, DOI 10.1038/ismej.2014.226
   Göttig S, 2014, J ANTIMICROB CHEMOTH, V69, P2578, DOI 10.1093/jac/dku170
   Gómez-Gómez C, 2019, SCI REP-UK, V9, DOI 10.1038/s41598-019-49898-0
   Gothwal R, 2020, SCI REP-UK, V10, DOI 10.1038/s41598-020-72106-3
   Griffin DW, 2019, ENVIRON MONIT ASSESS, V191, DOI 10.1007/s10661-019-7426-z
   Guo MT, 2015, ENVIRON SCI TECHNOL, V49, P5771, DOI 10.1021/acs.est.5b00644
   Han I, 2020, WATER-SUI, V12, DOI 10.3390/w12061516
   Händel N, 2014, ANTIMICROB AGENTS CH, V58, P4371, DOI 10.1128/AAC.02892-14
   Harmer CJ, 2020, PLASMID, V111, DOI 10.1016/j.plasmid.2020.102530
   He SS, 2015, MBIO, V6, DOI 10.1128/mBio.00762-15
   Heuer OE, 2009, CLIN INFECT DIS, V49, P1248, DOI 10.1086/605667
   Hiller CX, 2019, SCI TOTAL ENVIRON, V685, P596, DOI 10.1016/j.scitotenv.2019.05.315
   Huang HN, 2016, BIORESOURCE TECHNOL, V218, P1284, DOI 10.1016/j.biortech.2016.07.097
   Huang JJ, 2011, WATER RES, V45, P2775, DOI 10.1016/j.watres.2011.02.026
   Hultman J, 2018, FEMS MICROBIOL ECOL, V94, DOI 10.1093/femsec/fiy038
   Ishii S, 2020, CURR OPIN ENV SCI HL, V16, P47, DOI 10.1016/j.coesh.2020.02.004
   Jacquiod S, 2017, MOL ECOL, V26, P3556, DOI 10.1111/mec.14138
   Jassim SAA, 2016, WORLD J MICROB BIOT, V32, DOI 10.1007/s11274-016-2028-1
   Jia SY, 2017, WATER RES, V124, P259, DOI 10.1016/j.watres.2017.07.061
   Jiao YN, 2017, CHEMOSPHERE, V184, P53, DOI 10.1016/j.chemosphere.2017.05.149
   Johnson TA, 2016, MBIO, V7, DOI 10.1128/mBio.02214-15
   Jore MM, 2012, CSH PERSPECT BIOL, V4, DOI 10.1101/cshperspect.a003657
   Jorge Matheu AA-K, 2017, AMR CONTROL
   Jutkina J, 2016, SCI TOTAL ENVIRON, V548, P131, DOI 10.1016/j.scitotenv.2016.01.044
[truncated: 4,089,952 more chars]
