# Supplementary material for: Wastewater Metagenomics for Antimicrobial Resistance and Pathogen Surveillance: A Bibliometric Analysis
Source: Microorganisms. 2026 Jul 20;14(7):1583. doi: 10.3390/microorganisms14071583 (PMC13413772; doi:10.3390/microorganisms14071583)
Supplement: Supplementary file 1 [file microorganisms-14-01583-s001.zip › download_003.txt]

FN Clarivate Analytics Web of Science
VR 1.0
PT J
AU Lee, J
   Ju, F
   Beck, K
   Bürgmann, H
AF Lee, Jangwoo
   Ju, Feng
   Beck, Karin
   Burgmann, Helmut
TI Differential effects of wastewater treatment plant effluents on the
   antibiotic resistomes of diverse river habitats
SO ISME JOURNAL
LA English
DT Article
ID RESISTANCE GENES; BACTERIA; DISSEMINATION; PERSISTENCE; COMMUNITY;
   CASSETTES; INTEGRONS
AB Wastewater treatment plants (WWTPs) are key sources of antimicrobial resistance genes (ARGs) that could influence the resistomes of microbial communities in various habitats of the receiving river ecosystem. However, it is currently unknown which habitats are most impacted and whether ARGs, like certain chemical contaminants, could be accumulated or enriched in the river ecosystem. We conducted a systematic metagenomic survey on the antibiotic resistomes of WWTP effluent, four riverine habitats (water, suspended particles, sediment, epilithic biofilm), and freshwater amphipod gut microbiomes. The impact of WWTP effluent on the downstream habitats was assessed in nine Swiss rivers. While there were significant differences in resistomes across habitats, the wastewater resistome was more similar to the resistome of receiving river water than to the resistomes of other habitats, and river water was the habitat most strongly impacted by the WWTPs effluent. The sulfonamide, beta-lactam, and aminoglycoside resistance genes were among the most abundant ARGs in the WWTP effluents, and especially aadA, sul1, and class A beta-lactamase genes showed significantly increased abundance in the river water of downstream compared to upstream locations (p < 0.05). However, this was not the case for the sediment, biofilm, and amphipod gut habitats. Accordingly, evidence for accumulation or enrichment of ARGs through the riverine food web was not identified. Our study suggests that monitoring riverine antimicrobial resistance determinants could be conducted using "co-occurrence" of aadA, sul1, and class A beta-lactamase genes as an indicator of wastewater-related pollution and should focus on the water as the most affected habitat.
C1 [Lee, Jangwoo; Beck, Karin; Burgmann, Helmut] Eawag, Swiss Fed Inst Aquat Sci & Technol, CH-6047 Kastanienbaum, Switzerland.
   [Lee, Jangwoo] Swiss Fed Inst Technol, Swiss Fed Inst Technol, Dept Environm Syst Sci, Zurich, Switzerland.
   [Ju, Feng] Westlake Univ, Sch Engn, Key Lab Coastal Environm & Resources Zhejiang Prov, Hangzhou 310030, Zhejiang, Peoples R China.
   [Ju, Feng] Westlake Lab Life Sci & Biomed, Hangzhou 310024, Zhejiang, Peoples R China.
   [Lee, Jangwoo] Univ Calgary, Fac Sci, Cumming Sch Med & Biol Sci, Dept Microbiol, Calgary, AB, Canada.
   [Lee, Jangwoo] Univ Calgary, Fac Sci, Cumming Sch Med & Biol Sci, Dept Immunol & Infect Dis, Calgary, AB, Canada.
C3 Swiss Federal Institutes of Technology Domain; Swiss Federal Institute
   of Aquatic Science & Technology (EAWAG); Westlake University; Westlake
   Laboratory; University of Calgary; University of Calgary
RP Bürgmann, H (corresponding author), Eawag, Swiss Fed Inst Aquat Sci & Technol, CH-6047 Kastanienbaum, Switzerland.; Ju, F (corresponding author), Westlake Univ, Sch Engn, Key Lab Coastal Environm & Resources Zhejiang Prov, Hangzhou 310030, Zhejiang, Peoples R China.; Ju, F (corresponding author), Westlake Lab Life Sci & Biomed, Hangzhou 310024, Zhejiang, Peoples R China.
EM jufeng@westlake.edu.cn; helmut.buergmann@eawag.ch
RI Bürgmann, Helmut/E-8804-2011; Ju, Feng/I-8437-2016; Lee,
   Jangwoo/LNR-7433-2024
OI Bürgmann, Helmut/0000-0002-5651-5906; Ju, Feng/0000-0003-4137-5928; Lee,
   Jangwoo/0000-0002-2992-5563
FU Swiss National Science Foundation [167116]; ANTIVERSA project through
   SNSF [BiodivERsa 2018-A-452, 186531]; Zhejiang Provincial Natural
   Science Foundation of China [LR22D010001]; HRHI program of Westlake
   Laboratory of Life Sciences and Biomedicine [202309010]; Genetic
   Diversity Centre at ETH-Zurich; Lib4RI-Library for the Research
   Institutes within the ETH Domain: Eawag; Lib4RI-Library for the Research
   Institutes within the ETH Domain: Empa; Lib4RI-Library for the Research
   Institutes within the ETH Domain: PSI; Lib4RI-Library for the Research
   Institutes within the ETH Domain: WSL
FX This study was financially supported by the Swiss National Science
   Foundation under the National research Programme NRP72 "Antimicrobial
   resistance" Grant No. 167116. H. Buergmann acknowledges additional
   support from the ANTIVERSA project (BiodivERsa 2018-A-452) funded
   through SNSF grant No. 186531. FJ acknowledges the financial supports
   from the Zhejiang Provincial Natural Science Foundation of China under
   Grant No. LR22D010001 and the HRHI program 202309010 of Westlake
   Laboratory of Life Sciences and Biomedicine. We also appreciate the
   support of the Genetic Diversity Centre at ETH-Zurich for providing us
   with bioinformatics consultation as well as access to computational
   resources. We thank Guoqing Zhang at the Westlake University for support
   with archiving sequence reads. We thank Patrick Kathriner from Eawag for
   performing the ion chromatographic analysis. The authors thank Prof.
   Philipp Engel and his colleagues from University of Lausanne for sharing
   their know-how on macroinvertebrate dissection and gut extraction.Open
   Access funding provided by Lib4RI-Library for the Research Institutes
   within the ETH Domain: Eawag, Empa, PSI & WSL.
CR Bengtsson-Palme J, 2016, ENVIRON INT, V86, P140, DOI 10.1016/j.envint.2015.10.015
   Berendonk TU, 2015, NAT REV MICROBIOL, V13, P310, DOI 10.1038/nrmicro3439
   Berlanga M, 2016, MICROB CELL FACT, V15, DOI 10.1186/s12934-016-0569-5
   Bian KQ, 2021, ENVIRON INT, V154, DOI 10.1016/j.envint.2021.106552
   Bürgmann H, 2018, FEMS MICROBIOL ECOL, V94, DOI 10.1093/femsec/fiy101
   Callahan BJ, 2016, NAT METHODS, V13, P581, DOI [10.1007/s00253-019-10333-z, 10.1038/NMETH.3869, 10.1038/nmeth.3869]
   Czekalski N, 2012, FRONT MICROBIOL, V3, DOI 10.3389/fmicb.2012.00106
   Davis BC, 2020, ENVIRON SCI TECHNOL, V54, P15108, DOI 10.1021/acs.est.0c05567
   Destoumieux-Garzón D, 2018, FRONT VET SCI, V5, DOI 10.3389/fvets.2018.00014
   Fang QQ, 2019, BMC INFECT DIS, V19, DOI 10.1186/s12879-019-3985-4
   Flemming HC, 2010, NAT REV MICROBIOL, V8, P623, DOI 10.1038/nrmicro2415
   Friedman JH, 2001, ANN STAT, V29, P1189, DOI [10.1093/molbev/msy096, 10.1021/acs.jmedchem.5b00104]
   Gentleman, 2022, PACKAGE GPLOTS
   Gillings MR, 2015, ISME J, V9, P1269, DOI 10.1038/ismej.2014.226
   Girlich D, 2004, ANTIMICROB AGENTS CH, V48, P4217, DOI 10.1128/AAC.48.11.4217-4225.2004
   Jahan MI, 2020, J ANTIMICROB CHEMOTH, V75, P86, DOI 10.1093/jac/dkz426
   Jamieson RC, 2004, J ENVIRON ENG SCI, V3, P203, DOI 10.1139/S04-001
   Ju F, 2022, RES SQUARE, DOI [10.21203/rs.3.rs-1589365/v1, DOI 10.21203/RS.3.RS-1589365/V1]
   Ju F, 2019, ISME J, V13, P346, DOI 10.1038/s41396-018-0277-8
   Lee J, 2022, WATER RES, V208, DOI 10.1016/j.watres.2021.117827
   Lee J, 2021, WATER RES, V197, DOI 10.1016/j.watres.2021.117050
   Ma LP, 2017, ENVIRON SCI TECHNOL, V51, P5721, DOI 10.1021/acs.est.6b05887
   MacNeil C, 1997, BIOL REV, V72, P349, DOI 10.1017/S0006323196005038
   Majeed HJ, 2021, FRONT MICROBIOL, V12, DOI 10.3389/fmicb.2021.657954
   Marathe NP, 2017, WATER RES, V124, P388, DOI 10.1016/j.watres.2017.07.060
   Marti E, 2013, PLOS ONE, V8, DOI 10.1371/journal.pone.0078906
   McEwen SA, 2018, MICROBIOL SPECTR, V6, DOI [10.1128/microbiolspec.ARBA-0009-2017, 10.1128/9781555819804.ch24]
   Mitri S, 2013, ANNU REV GENET, V47, P247, DOI 10.1146/annurev-genet-111212-133307
   Moura A, 2012, RES MICROBIOL, V163, P92, DOI 10.1016/j.resmic.2011.10.010
   Mughini-Gras L, 2019, LANCET PLANET HEALTH, V3, pE357, DOI 10.1016/S2542-5196(19)30130-5
   Murray CJL, 2022, LANCET, V399, P629, DOI 10.1016/S0140-6736(21)02724-0
   Nelson Daniel, 2011, International Journal of Zoology, V2011, P1
   Obeng N, 2021, TRENDS MICROBIOL, V29, P779, DOI 10.1016/j.tim.2021.02.005
   Oksanen Jari., 2017, COMMUNITY ECOLOGY PA, P1
   Osinska A, 2020, J HAZARD MATER, V381, DOI 10.1016/j.jhazmat.2019.121221
   Proia L, 2016, ENVIRON POLLUT, V210, P121, DOI 10.1016/j.envpol.2015.11.035
   Pruden A, 2006, ENVIRON SCI TECHNOL, V40, P7445, DOI 10.1021/es060413l
   R-Core-Team, 2022, DOC PACK STATS VERS
   Rizzo L, 2013, SCI TOTAL ENVIRON, V447, P345, DOI 10.1016/j.scitotenv.2013.01.032
   Rodriguez-Mozaz S, 2015, WATER RES, V69, P234, DOI 10.1016/j.watres.2014.11.021
   Rosenberg DR, 2021, ENVIRON MICROBIOL, V23, P4295, DOI 10.1111/1462-2920.15611
   Signorell A, 2020, PACKAGE BFSMAPS
   Subirats J, 2017, MOL ECOL, V26, P5567, DOI 10.1111/mec.14288
   Tennstedt T, 2003, FEMS MICROBIOL ECOL, V45, P239, DOI 10.1016/S0168-6496(03)00164-8
   Vikesland PJ, 2017, ENVIRON SCI TECHNOL, V51, P13061, DOI 10.1021/acs.est.7b03623
   Yang Y, 2013, ENVIRON SCI TECHNOL, V47, P10197, DOI 10.1021/es4017365
   Yin XL, 2018, BIOINFORMATICS, V34, P2263, DOI 10.1093/bioinformatics/bty053
   Yu PF, 2018, ENVIRON SCI TECH LET, V5, P481, DOI 10.1021/acs.estlett.8b00329
   Yuan L, 2021, ENVIRON SCI TECHNOL, V55, P10862, DOI 10.1021/acs.est.1c02483
NR 49
TC 55
Z9 61
U1 12
U2 178
PU OXFORD UNIV PRESS
PI OXFORD
PA GREAT CLARENDON ST, OXFORD OX2 6DP, ENGLAND
SN 1751-7362
EI 1751-7370
J9 ISME J
JI ISME J.
PD NOV
PY 2023
VL 17
IS 11
BP 1993
EP 2002
DI 10.1038/s41396-023-01506-w
EA SEP 2023
PG 10
WC Ecology; Microbiology
WE Science Citation Index Expanded (SCI-EXPANDED)
SC Environmental Sciences & Ecology; Microbiology
GA U2YT0
UT WOS:001064458100001
PM 37684524
OA Green Submitted, hybrid
DA 2026-05-21
ER

PT J
AU Bagi, A
   Skogerbo, G
AF Bagi, Andrea
   Skogerbo, Geir
TI Tracking bacterial pollution at a marine wastewater outfall site-A case
   study from Norway
SO SCIENCE OF THE TOTAL ENVIRONMENT
LA English
DT Article
DE Metabarcoding; Metagenomics; Marine sewage outfall; Fecal pollution;
   Microbial source tracking
ID MICROBIAL SOURCE TRACKING; ANTIMICROBIAL RESISTANCE; ESCHERICHIA-COLI;
   FECAL POLLUTION; ARCOBACTER; GENE; IDENTIFICATION
AB Coastal marine environments are increasingly affected by anthropogenic impacts, such as the release of sewage at out-fall sites and agricultural run-off. Fecal pollution introduced to the sea through these activities poses risks of spreading microbial diseases and disseminating antibiotic resistant bacteria and their genes. The study area of this research, Bore beach, is situated between two such point sources, an outfall site where treated sewage is released 1 km off the coast and a stream that carries run-off from an agricultural area to the northern end of the beach. In order to investigate whether and to what extent fecal contamination from the sewage outfall reached the beach, we used microbial source tracking, based on whole community analysis. Samples were collected from sea water at varying distances from the sewage outfall site and along the beach, as well as from the sewage effluent and the stream. Amplicon sequencing of 16S rRNA genes from all the collected samples was carried out at two time points (June and September). In addition, the seawater at the sewage outfall site and the sewage effluent were subject to shotgun metagenomics. To estimate the contribution of the sewage effluent and the stream to the microbial communities at Bore beach, we employed SourceTracker2, a program that uses a Bayesian algorithm to perform such quantification. The SourceTracker2 results suggested that the sewage effluent is likely to spread fecal contamination towards the beach to a greater extent than anticipated based on the prevailing sea current. The estimated mixing proportions of sewage at the near-beach site (P4) were 0.22 and 0.035% in June and September, respectively. This was somewhat below that stream's contribution in June (0.028%) and 10-fold higher than the stream's contribution in September (0.004%). Our analysis identified a sewage signal in all the tested seawater samples.
C1 [Bagi, Andrea] NORCE Norwegian Res Ctr, Marine Ecol, Mekjarvik 12, N-4070 Randaberg, Norway.
   [Skogerbo, Geir] IVAR IKS, Breiflatveien 16, N-4018 Stavanger, Norway.
C3 Norwegian Research Centre (NORCE)
RP Bagi, A (corresponding author), NORCE Norwegian Res Ctr, Marine Ecol, Mekjarvik 12, N-4070 Randaberg, Norway.
EM anba@norceresearch.no
OI Bagi, Andrea/0000-0003-0909-6398
FU Regional Research Fund (Regionalt forskningsfond Vestlandet) [299709]
FX & nbsp;This work was supported by the Regional Research Fund (Regionalt
   forskningsfond Vestlandet, RFF Vest) , grant number: 299709.
CR Ahmed W, 2015, APPL ENVIRON MICROB, V81, P7067, DOI 10.1128/AEM.02032-15
   Ahmed W, 2018, WATER RES, V145, P769, DOI 10.1016/j.watres.2018.08.049
   [Anonymous], 2017, DATABASE
   [Anonymous], 2006, CPB document 108
   Aslan A, 2013, LETT APPL MICROBIOL, V56, P51, DOI 10.1111/lam.12013
   Boehm AB, 2013, WATER RES, V47, P6812, DOI 10.1016/j.watres.2012.12.046
   Bolyen E, 2019, NAT BIOTECHNOL, V37, P852, DOI 10.1038/s41587-019-0209-9
   Burnett WC, 2003, BIOGEOCHEMISTRY, V66, P3, DOI 10.1023/B:BIOG.0000006066.21240.53
   Daby D, 2002, ENVIRON INT, V27, P555, DOI 10.1016/S0160-4120(01)00109-X
   Dubinsky EA, 2016, WATER RES, V105, P56, DOI 10.1016/j.watres.2016.08.035
   Faith DP, 2006, EVOL BIOINFORM, V2, P277
   Farkas K, 2019, FOOD ENVIRON VIROL, V11, P113, DOI 10.1007/s12560-019-09369-1
   Farkas M, 2020, CURR MICROBIOL, V77, P4016, DOI 10.1007/s00284-020-02241-7
   Ferreira S, 2016, CRIT REV MICROBIOL, V42, P364, DOI 10.3109/1040841X.2014.954523
   Figueras M J, 2014, New Microbes New Infect, V2, P31, DOI 10.1002/2052-2975.35
   Fisher JC, 2014, FRONT MICROBIOL, V5, DOI 10.3389/fmicb.2014.00525
   Flombaum P, 2013, P NATL ACAD SCI USA, V110, P9824, DOI 10.1073/pnas.1307701110
   Giebel HA, 2019, FEMS MICROBIOL ECOL, V95, DOI 10.1093/femsec/fiz050
   Giebel HA, 2011, ISME J, V5, P8, DOI 10.1038/ismej.2010.87
   Griffin DW, 2020, ANTIBIOTICS-BASEL, V9, DOI 10.3390/antibiotics9030118
   Hagedorn C, 2011, MICROBIAL SOURCE TRACKING: METHODS, APPLICATIONS, AND CASE STUDIES, P1, DOI 10.1007/978-1-4419-9386-1
   Hägglund M, 2018, FRONT MICROBIOL, V9, DOI 10.3389/fmicb.2018.02364
   Henry R, 2016, WATER RES, V93, P242, DOI 10.1016/j.watres.2016.02.029
   Ibekwe AM, 2002, APPL ENVIRON MICROB, V68, P4853, DOI 10.1128/AEM.68.10.4853-4862.2002
   Jurelevicius D, 2021, ENVIRON POLLUT, V268, DOI 10.1016/j.envpol.2020.115757
   Karkman A, 2019, NAT COMMUN, V10, DOI 10.1038/s41467-018-07992-3
   Khan ST, 2002, APPL ENVIRON MICROB, V68, P3206, DOI 10.1128/AEM.68.7.3206-3214.2002
   Knights D, 2011, NAT METHODS, V8, P761, DOI 10.1038/nmeth.1650
   Korajkic A, 2018, INT J ENV RES PUB HE, V15, DOI 10.3390/ijerph15122842
   Kristensen JM, 2020, APPL ENVIRON MICROB, V86, DOI 10.1128/AEM.03044-19
   Levican A, 2016, BIOMED RES INT, V2016, DOI 10.1155/2016/8132058
   Lozupone C, 2011, ISME J, V5, P169, DOI 10.1038/ismej.2010.133
   Lu X, 2015, PLOS ONE, V10, DOI 10.1371/journal.pone.0125549
   Luijendijk E, 2020, NAT COMMUN, V11, DOI 10.1038/s41467-020-15064-8
   Mathai PP, 2020, J MICROBIOL METH, V177, DOI 10.1016/j.mimet.2020.106050
   McGhee JJ, 2020, PEERJ, V8, DOI 10.7717/peerj.8783
   McMurdie PJ, 2013, PLOS ONE, V8, DOI 10.1371/journal.pone.0061217
   MERCER HD, 1971, APPL MICROBIOL, V22, P700, DOI 10.1128/AEM.22.4.700-705.1971
   Merga JY, 2014, LETT APPL MICROBIOL, V59, P122, DOI 10.1111/lam.12256
   Miljverndepartementet, 2003, FORSKR VERN JAERSTR
   Nadimpalli ML, 2021, NAT MED, V27, P187, DOI 10.1038/s41591-020-01201-9
   Nguyen PT, 2021, J FOOD PROTECT, V84, P160, DOI 10.4315/JFP-20-245
   Nuy JK, 2020, FRONT MICROBIOL, V11, DOI 10.3389/fmicb.2020.00154
   Oh HM, 2010, J BACTERIOL, V192, P3240, DOI 10.1128/JB.00347-10
   Owili M.A., 2003, Assessment of Impact of Sewage Effluents on Coastal Water Quality in Hanfarfjordur, Iceland
   Prestinaci F, 2015, PATHOG GLOB HEALTH, V109, P309, DOI 10.1179/2047773215Y.0000000030
   Pruss A, 1998, INT J EPIDEMIOL, V27, P1, DOI 10.1093/ije/27.1.1
   Roguet A, 2018, MICROBIOME, V6, DOI 10.1186/s40168-018-0568-3
   Sciortino S., ANTIBIOTICS-BASEL, V288, P10
   Staley C, 2018, ENVIRON SCI TECHNOL, V52, P4207, DOI 10.1021/acs.est.7b05401
   Standard N., 1990, VANNUNDERSOKELSE TER
   Statens Helsetilsyn, 1994, VANNKV FRIL
   Steinbacher S.D., OSTERREICHISCHE WASS, V73, P468
   Tomova A, 2015, ENV MICROBIOL REP, V7, P803, DOI 10.1111/1758-2229.12327
   Unno T, 2018, ENVIRON MICROBIOL, V20, P3132, DOI 10.1111/1462-2920.14281
   Vadde KK, 2019, FRONT MICROBIOL, V10, DOI 10.3389/fmicb.2019.00699
   Wani GA, 2021, B ENVIRON CONTAM TOX, V106, P727, DOI 10.1007/s00128-021-03195-7
   WHO, 2003, WHO-Guidelines for safe recreational water environments. Volume 1
   Wybo I, 2004, J CLIN MICROBIOL, V42, P1851, DOI 10.1128/JCM.42.4.1851-1852.2004
   Yan S, 2009, SYST APPL MICROBIOL, V32, P124, DOI 10.1016/j.syapm.2008.12.001
NR 60
TC 14
Z9 18
U1 2
U2 25
PU ELSEVIER
PI AMSTERDAM
PA RADARWEG 29, 1043 NX AMSTERDAM, NETHERLANDS
SN 0048-9697
EI 1879-1026
J9 SCI TOTAL ENVIRON
JI Sci. Total Environ.
PD JUL 10
PY 2022
VL 829
AR 154257
DI 10.1016/j.scitotenv.2022.154257
EA MAR 2022
PG 10
WC Environmental Sciences
WE Science Citation Index Expanded (SCI-EXPANDED)
SC Environmental Sciences & Ecology
GA 0Z6QM
UT WOS:000791200600011
PM 35247400
OA Green Published, hybrid
DA 2026-05-21
ER

PT J
AU Molina-Ospina, F
   Mendoza-Guido, B
   Quesada-Gonzalez, A
   Chacon, L
   Barrios-Hernandez, ML
AF Molina-Ospina, Fernando
   Mendoza-Guido, Bradd
   Quesada-Gonzalez, Andrea
   Chacon, Luz
   Barrios-Hernandez, Mary Luz
TI Assessment of Antimicrobial Resistance Genes and Pathobiome Diversity in
   Domestic Wastewater of a Tropical Country
SO WATER
LA English
DT Article
DE antimicrobial resistance; horizontal gene transfer; plasmids; bacterial
   pathogens; removal efficiency
ID QUATERNARY AMMONIUM-COMPOUNDS; ESCHERICHIA-COLI; MECHANISMS;
   ENVIRONMENT; PREVALENCE; POLLUTION; BACTERIA; REMOVAL; SLUDGE
AB Wastewater treatment plants (WWTPs) are recognised as key hotspots for the dissemination of antimicrobial-resistant bacteria and antimicrobial resistance genes (ARGs). However, studies addressing the role of domestic WWTPs in the spread of resistance traits in tropical regions remain limited. This study evaluated a domestic WWTP during dry and rainy seasons to examine its role as a reservoir and dissemination hub for ARGs and potential bacterial pathogens. The WWTP demonstrated stable physicochemical removal efficiencies, although its performance slightly decreased during the rainy season. Notably, the relative abundance of ARGs measured by qPCR was higher in the effluent than in the influent of the WWTP. Metagenomic analysis of activated sludge revealed that chromosomally encoded ARGs conferred resistance to macrolides, aminoglycosides, rifamycin, sulphonamides, and tetracyclines. In contrast, plasmid-associated ARGs were primarily linked to resistance against quaternary ammonium compounds (QACs), indicating the presence of a potential conjugative plasmid facilitating the mobility and persistence of QAC resistance genes within the microbial community. Furthermore, pathobiome analysis identified a high relative abundance of potential pathogens, including genera Gordonia, Acidovorax, Pseudomonas, and Mycobacterium members. These findings highlight the role of domestic WWTPs as reservoirs and potential amplifiers of antimicrobial resistance in tropical environments.
C1 [Molina-Ospina, Fernando; Quesada-Gonzalez, Andrea; Barrios-Hernandez, Mary Luz] Technol Inst Costa Rica, Environm Protect Res Ctr CIPA, POB 159-7050, Cartago, Costa Rica.
   [Mendoza-Guido, Bradd; Chacon, Luz] Univ Costa Rica, Inst Hlth Res INISA, POB 11501-2060, San Jose, Costa Rica.
C3 Instituto Tecnologico de Costa Rica; Universidad Costa Rica
RP Barrios-Hernandez, ML (corresponding author), Technol Inst Costa Rica, Environm Protect Res Ctr CIPA, POB 159-7050, Cartago, Costa Rica.
EM bradd.mendoza@ucr.ac.cr; andquesada@itcr.ac.cr; luz.chacon@ucr.ac.cr;
   mbarrios@itcr.ac.cr
RI Chacon, Luz/AAJ-1640-2020; Barrios-Hernandez, Mary Luz/AAZ-4003-2021
OI Chacon, Luz/0000-0003-2506-0619; Barrios-Hernandez, Mary
   Luz/0000-0002-4399-6333; Quesada, Andrea/0000-0003-0163-6775;
   Mendoza-Guido, Bradd/0009-0005-3214-4599; Molina-Ospina,
   Fernando/0009-0001-5074-6674
FU Vicerrectoria de Investigacion y Extension of the Tecnologico de Costa
   Rica
FX We thank the staff and collaborators for their support and resources at
   the Environmental Protection Research Centre at the Technological
   Institute of Costa Rica and the Institute for Health Research at the
   University of Costa Rica. This work would not have been possible without
   their invaluable contributions. We also acknowledge the Colaboratorio
   Nacional de Computacion Avanzada at the Centro Nacional de Alta
   Tecnologia for providing access to supercomputing infrastructure for
   bioinformatics analyses. Additionally, we thank the Vicerrectoria de
   Investigacion y Extension of the Tecnologico de Costa Rica for funding
   and supporting the open-access publication of this paper. The graphical
   abstract was created with BioRender.com.
CR Alexander J, 2015, SCI TOTAL ENVIRON, V512, P316, DOI 10.1016/j.scitotenv.2015.01.046
   [Anonymous], 1926, Standard methods for the examination of water and wastewater
   [Anonymous], 2007, Reglamento de Vertido y Reuso de Aguas Residuales
   Arias-Andres M, 2018, ENVIRON POLLUT, V237, P253, DOI 10.1016/j.envpol.2018.02.058
   Arnold WA, 2023, ENVIRON SCI TECHNOL, V57, P7645, DOI 10.1021/acs.est.2c08244
   Askari SS, 2024, ENVIRON RES, V260, DOI 10.1016/j.envres.2024.119656
   Avery LM, 2008, SCI TOTAL ENVIRON, V389, P378, DOI 10.1016/j.scitotenv.2007.08.049
   Barnett D.J., 2021, J Open Source Softw, V6, P3201, DOI DOI 10.21105/JOSS.03201
   Jiménez KB, 2022, POBLAC SALUD MESOAM, V19, DOI 10.15517/psm.v0i19.47590
   Bartlett A, 2022, MICROBIOL-SGM, V168, DOI 10.1099/mic.0.001269
   Bengtsson-Palme J, 2018, FEMS MICROBIOL REV, V42, P68, DOI 10.1093/femsre/fux053
   Brown CL, 2024, NAT COMMUN, V15, DOI 10.1038/s41467-024-49742-8
   Tian-Ming C, 2007, PEDOSPHERE, V17, P624, DOI 10.1016/S1002-0160(07)60074-5
   Chacon L, 2023, CLEAN-SOIL AIR WATER, DOI 10.1002/clen.202300056
   Chacón L, 2021, J WATER HEALTH, V19, P895, DOI 10.2166/wh.2021.171
   Chaumeil PA, 2022, BIOINFORMATICS, V38, P5315, DOI 10.1093/bioinformatics/btac672
   Chen JN, 2012, CLEAN TECHNOL ENVIR, V14, P899, DOI 10.1007/s10098-012-0459-4
   Chen SF, 2018, BIOINFORMATICS, V34, P884, DOI 10.1093/bioinformatics/bty560
   Chen SJ, 2023, INT J FOOD MICROBIOL, V404, DOI 10.1016/j.ijfoodmicro.2023.110319
   Chen Wei-Yu, 2024, Heliyon, V10, pe38723, DOI [10.1016/j.heliyon.2024.e38723, 10.1016/j.heliyon.2024.e38723]
   Collignon P, 2015, PLOS ONE, V10, DOI 10.1371/journal.pone.0116746
   Colomer J, 2013, J CHEM TECHNOL BIOT, V88, P1305, DOI 10.1002/jctb.3976
   COURVALIN P, 1985, J ANTIMICROB CHEMOTH, V16, P91, DOI 10.1093/jac/16.suppl_A.91
   Cuetero-Martinez Y, 2023, SCI TOTAL ENVIRON, V903, DOI 10.1016/j.scitotenv.2023.165984
   Danecek P, 2021, GIGASCIENCE, V10, DOI 10.1093/gigascience/giab008
   Davies J, 2010, MICROBIOL MOL BIOL R, V74, P417, DOI 10.1128/MMBR.00016-10
   Devarajan N, 2017, WATER RES, V115, P256, DOI 10.1016/j.watres.2017.02.058
   Elbait GD, 2024, PLOS ONE, V19, DOI 10.1371/journal.pone.0298325
   Eren AM, 2021, NAT MICROBIOL, V6, P3, DOI 10.1038/s41564-020-00834-3
   Esteban J, 2018, FRONT MICROBIOL, V8, DOI 10.3389/fmicb.2017.02651
   Garneau-Tsodikova S, 2016, MEDCHEMCOMM, V7, P11, DOI 10.1039/c5md00344j
   Göbel A, 2005, ENVIRON SCI TECHNOL, V39, P3981, DOI 10.1021/es048550a
   Grossman TH, 2016, CSH PERSPECT MED, V6, DOI 10.1101/cshperspect.a025387
   Guo JH, 2017, WATER RES, V123, P468, DOI 10.1016/j.watres.2017.07.002
   Hardy K, 2012, NATURWISSENSCHAFTEN, V99, P617, DOI 10.1007/s00114-012-0942-0
   Horcajada JP, 2019, CLIN MICROBIOL REV, V32, DOI 10.1128/CMR.00031-19
   Hsu SC, 2006, INT J ANTIMICROB AG, V27, P383, DOI 10.1016/j.ijantimicag.2005.11.020
   Huang HN, 2022, ENVIRON SCI TECHNOL, V56, P6466, DOI 10.1021/acs.est.2c01889
   Huggins TM, 2016, WATER RES, V94, P225, DOI 10.1016/j.watres.2016.02.059
   Hurst-Hess KR, 2022, MOL CELL, V82, P3166, DOI [10.2139/ssrn.3850360, 10.1016/j.molcel.2022.06.034]
   Jangra V, 2022, MICROBES INFECT, V24, DOI 10.1016/j.micinf.2022.104950
   Jia BF, 2017, NUCLEIC ACIDS RES, V45, pD566, DOI 10.1093/nar/gkw1004
   Kelly SA, 2023, J HOSP INFECT, V141, P152, DOI 10.1016/j.jhin.2023.09.001
   Kusada H, 2017, APPL ENVIRON MICROB, V83, DOI 10.1128/AEM.00080-17
   Langmead B, 2012, NAT METHODS, V9, P357, DOI [10.1038/NMETH.1923, 10.1038/nmeth.1923]
   Leroy-Freitas D, 2022, SCI TOTAL ENVIRON, V842, DOI 10.1016/j.scitotenv.2022.156773
   Li DH, 2015, BIOINFORMATICS, V31, P1674, DOI 10.1093/bioinformatics/btv033
   Li XL, 2014, ENVIRON POLLUT, V185, P127, DOI 10.1016/j.envpol.2013.10.028
   Li YH, 2024, NUCLEIC ACIDS RES, V53, pD179, DOI 10.1093/nar/gkae930
   Lin BK, 2015, J HAZARD MATER, V282, P158, DOI 10.1016/j.jhazmat.2014.06.080
   Lin J, 2015, FRONT MICROBIOL, V6, DOI 10.3389/fmicb.2015.00034
   Liu BW, 2023, ENVIRON TECHNOL INNO, V32, DOI 10.1016/j.eti.2023.103425
   Liu CC, 2023, SCI TOTAL ENVIRON, V887, DOI 10.1016/j.scitotenv.2023.163781
   Lu J, 2017, PEERJ COMPUT SCI, DOI 10.7717/peerj-cs.104
   Lu SY, 2010, APPL ENVIRON MICROB, V76, P5972, DOI 10.1128/AEM.00711-10
   Lu ZH, 2024, ENVIRON SCI-ADV, V3, P208, DOI 10.1039/d3va00063j
   Macrì M, 2024, ENVIRON POLLUT, V363, DOI 10.1016/j.envpol.2024.125051
   Malham SK, 2014, ENVIRON SCI-PROC IMP, V16, P2145, DOI [10.1039/c4em00031e, 10.1039/C4EM00031E]
   Mao DQ, 2015, WATER RES, V85, P458, DOI 10.1016/j.watres.2015.09.010
   Marshall J., Pysam
   Marutescu LG, 2023, FRONT MICROBIOL, V14, DOI 10.3389/fmicb.2023.1193907
   Mendoza-Guido B, 2024, ANTIBIOTICS-BASEL, V13, DOI 10.3390/antibiotics13111089
   Menzel P, 2016, NAT COMMUN, V7, DOI 10.1038/ncomms11257
   Mikheenko A, 2016, BIOINFORMATICS, V32, P1088, DOI 10.1093/bioinformatics/btv697
   Mistry J, 2021, NUCLEIC ACIDS RES, V49, pD412, DOI 10.1093/nar/gkaa913
   Monzingo AF, 2007, J MOL BIOL, V366, P165, DOI 10.1016/j.jmb.2006.11.031
   Mulder I, 2018, REV ENVIRON SCI BIO, V17, P159, DOI 10.1007/s11157-017-9457-7
   Murray LM, 2024, NPJ ANTIMICROB RESIS, V2, DOI [10.1038/s44259-024-00026-7, 10.1038/s44259-024-00026-7]
   Naghavi M, 2024, LANCET, V404, P1199, DOI 10.1016/S0140-6736(24)01867-1
   Park S, 2009, INT J SYST EVOL MICR, V59, P3172, DOI 10.1099/ijs.0.011585-0
   Pärnänen KMM, 2019, SCI ADV, V5, DOI 10.1126/sciadv.aau9124
   Petrovich ML, 2019, BIOTECHNOL BIOENG, V116, P543, DOI 10.1002/bit.26887
   Sczesny S, 2003, J AGR FOOD CHEM, V51, P697, DOI 10.1021/jf0258407
   Sebastian N, 2020, J HAZARD MATER, V394, DOI 10.1016/j.jhazmat.2020.122544
   Seemann T., 2019, Mass Screening of Contigs for Antimicrobial and Virulence Genes
   Sherrill-Mix S., Package Taxonomizr
   Silvester Reshma, 2025, Science of The Total Environment, V961, P178403, DOI [10.1016/j.scitotenv.2025.178403, 10.1016/j.scitotenv.2025.178403]
   Sköld O, 2000, DRUG RESIST UPDATE, V3, P155, DOI 10.1054/drup.2000.0146
   Snaidr J, 1997, APPL ENVIRON MICROB, V63, P2884, DOI 10.1128/AEM.63.7.2884-2896.1997
   Soucy SM, 2015, NAT REV GENET, V16, P472, DOI 10.1038/nrg3962
   Sowani H, 2018, CRIT REV MICROBIOL, V44, P393, DOI 10.1080/1040841X.2017.1418286
   Spongberg AL, 2011, WATER RES, V45, P6709, DOI 10.1016/j.watres.2011.10.004
   Srathongneam T, 2024, SCI TOTAL ENVIRON, V908, DOI 10.1016/j.scitotenv.2023.167867
   Srinivasan S, 2012, INT J SYST EVOL MICR, V62, P2703, DOI 10.1099/ijs.0.029736-0
   Tatusov RL, 2003, BMC BIOINFORMATICS, V4, DOI 10.1186/1471-2105-4-41
   Thomas CM, 2005, NAT REV MICROBIOL, V3, P711, DOI 10.1038/nrmicro1234
   Wang C, 2025, J ENVIRON SCI, V156, P647, DOI [10.1016/j.jes.2024.10.008, 10.1016/j.jes.2024.10.008]
   Wickham H, 2011, WIRES COMPUT STAT, V3, P180, DOI 10.1002/wics.147
   Wood DE, 2019, GENOME BIOL, V20, DOI 10.1186/s13059-019-1891-0
   Wu NN, 2024, J HAZARD MATER, V465, DOI 10.1016/j.jhazmat.2023.133088
   Yadav B., 2020, Current Developments in Biotechnology and Bioengineering, P377
   Yu MK, 2024, NAT MICROBIOL, V9, DOI 10.1038/s41564-024-01610-3
   Yuan Y, 2024, J ENVIRON CHEM ENG, V12, DOI 10.1016/j.jece.2024.112837
   Zhang LP, 2024, SCI TOTAL ENVIRON, V908, DOI 10.1016/j.scitotenv.2023.168193
NR 94
TC 1
Z9 1
U1 4
U2 7
PU MDPI
PI BASEL
PA MDPI AG, Grosspeteranlage 5, CH-4052 BASEL, SWITZERLAND
EI 2073-4441
J9 WATER-SUI
JI Water
PD MAY 23
PY 2025
VL 17
IS 11
AR 1574
DI 10.3390/w17111574
PG 18
WC Environmental Sciences; Water Resources
WE Science Citation Index Expanded (SCI-EXPANDED)
SC Environmental Sciences & Ecology; Water Resources
GA 3TF2A
UT WOS:001508434100001
OA gold
DA 2026-05-21
ER

PT J
AU Mafunise, P
   Kachienga, LO
   Rikhotso, MC
   Traore, AN
   Potgieter, N
AF Mafunise, Prosperit
   Kachienga, Leonard Owino
   Rikhotso, Mpumelelo Casper
   Traore, Afsatou Ndama
   Potgieter, Natasha
TI Antibiotic Resistance in South African Wastewater Treatment Plants: A
   Narrative Review of WHO-Listed Critical Priority Enteric Bacteria
SO WATER
LA English
DT Review
DE antibiotic resistance; antibiotic-resistant genes; enteric pathogens;
   wastewater treatment plants; WHO critical priority list
ID SEWAGE-TREATMENT PLANTS; EASTERN CAPE PROVINCE; ANTIMICROBIAL
   RESISTANCE; ESCHERICHIA-COLI; SALMONELLA-TYPHIMURIUM; CAMPYLOBACTER
   SPP.; MASS-SPECTROMETRY; PREVALENCE; GENES; PROFILES
AB The spread of antibiotic resistance is contributing to 4.95 million cases of mortality per year, and it is categorised as one of the top three threats to public health in modern society, threatening the ability to treat common infections. Wastewater treatment plants influence the dissemination and acquisition of antibiotic resistance to enteric bacteria due to the abundance of nutrients present in them. This narrative review synthesises published evidence on antibiotic resistance patterns in South African Wastewater treatment plants, with specific emphasis on WHO-listed critical priority enteric pathogens. This review is the first to provide a temporal analysis (2009-2024) of antibiotic resistance trends in South African Wastewater treatment plants before and after the WHO's 2017 Bacterial Priority Pathogen List (BPPL), revealing a 20-50% increase in resistance to critical antibiotics, such as vancomycin and carbapenems, across Escherichia coli, Klebsiella pneumoniae, Enterococcus spp., Salmonella spp., and Campylobacter spp. Inconsistent monitoring methods, provincial disparities, and limited molecular investigations hinder a comprehensive national assessment. This review fills a critical geographic gap by focusing on South Africa, a low-middle-income country with unique socio-economic and environmental challenges and integrates local data with WHO's global health priorities. By synthesising 24 studies and employing statistical analysis, it identifies region-specific resistance patterns and proposes a novel framework for enhanced monitoring using metagenomics and predictive modelling, advancing beyond existing African wastewater resistome studies.
C1 [Mafunise, Prosperit; Kachienga, Leonard Owino; Rikhotso, Mpumelelo Casper; Traore, Afsatou Ndama; Potgieter, Natasha] Univ Venda, Fac Sci Engn & Agr, Dept Biochem & Microbiol, ZA-0950 Thohoyandou, Limpopo, South Africa.
C3 University of Venda
RP Kachienga, LO (corresponding author), Univ Venda, Fac Sci Engn & Agr, Dept Biochem & Microbiol, ZA-0950 Thohoyandou, Limpopo, South Africa.
EM leokachienga@gmail.com; natasha.potgieter@univen.ac.za
RI Potgieter, Natasha/AAR-9194-2021; Kachienga, Leonard/JFS-9606-2023
FU South African Water Research Commission [C2022-2023-00991]
FX This research was funded by the South African Water Research Commission,
   grant number C2022-2023-00991.
CR Aanensen DM, 2016, MBIO, V7, DOI 10.1128/mBio.00444-16
   Abedalwafa MA, 2019, ANAL METHODS-UK, V11, P2836, DOI 10.1039/c9ay00371a
   Abeyrathne CD, 2016, ANALYST, V141, P1922, DOI [10.1039/C5AN02301G, 10.1039/c5an02301g]
   Adefisoye MA, 2016, MICROBIOLOGYOPEN, V5, P143, DOI 10.1002/mbo3.319
   Adegoke AA, 2022, FRONT ENV SCI-SWITZ, V9, DOI 10.3389/fenvs.2021.797992
   Adegoke AA, 2020, ANTIMICROB RESIST IN, V9, DOI 10.1186/s13756-020-0702-4
   Adekanmbi Abimbola Olumide, 2021, International Journal of Environmental Studies, V78, P140, DOI [10.1080/00207233.2020.1778271, 10.1080/00207233.2020.1778271]
   Al Salah DMM, 2020, ECOTOX ENVIRON SAFE, V200, DOI 10.1016/j.ecoenv.2020.110767
   Almakki A, 2019, SCI TOTAL ENVIRON, V667, P64, DOI 10.1016/j.scitotenv.2019.02.183
   Ambriz-Aviña V, 2014, BIOMED RES INT, V2014, DOI 10.1155/2014/461941
   ANDERSON ES, 1968, BRIT MED J, V3, P333, DOI 10.1136/bmj.3.5614.333
   [Anonymous], 2012, EUR J SCI RES REV
   Aslan A, 2018, WATER-SUI, V10, DOI 10.3390/w10060805
   Aubertheau E, 2017, SCI TOTAL ENVIRON, V579, P1387, DOI 10.1016/j.scitotenv.2016.11.136
   Bakon S.K., 2025, ANTIMICROBIAL RESIST, DOI [10.5772/intechopen.1009584, DOI 10.5772/INTECHOPEN.1009584]
   Bandara AB, 2015, BIOSENS BIOELECTRON, V70, P433, DOI 10.1016/j.bios.2015.03.041
   Baranova MN, 2021, ANTIBIOTICS-BASEL, V10, DOI 10.3390/antibiotics10101161
   Bester LA, 2012, J FOOD PROTECT, V75, P154, DOI 10.4315/0362-028X.JFP-11-237
   Bolton DJ, 2015, FOOD MICROBIOL, V48, P99, DOI 10.1016/j.fm.2014.11.017
   Bordin ER, 2021, BIOCATAL BIOTRANSFOR, V39, P346, DOI 10.1080/10242422.2020.1833864
   Carpenter AC, 2018, GENES-BASEL, V9, DOI 10.3390/genes9080375
   Ch'ng JH, 2019, NAT REV MICROBIOL, V17, P82, DOI 10.1038/s41579-018-0107-z
   Charretier Y, 2016, PROTEOM CLIN APPL, V10, P964, DOI 10.1002/prca.201600041
   Cheng H, 2017, ENVIRON SCI TECHNOL, V51, P12200, DOI 10.1021/acs.est.7b03798
   Chigome A, 2023, ANTIBIOTICS-BASEL, V12, DOI 10.3390/antibiotics12101540
   Choinière S, 2019, TALANTA, V192, P270, DOI 10.1016/j.talanta.2018.09.043
   Coque TM, 2023, MICROORGANISMS, V11, DOI 10.3390/microorganisms11041050
   da Silva MF, 2006, FEMS MICROBIOL ECOL, V55, P322, DOI 10.1111/j.1574-6941.2005.00032.x
   Delpy L, 2024, BMC PUBLIC HEALTH, V24, DOI 10.1186/s12889-024-19158-6
   Department of Water and Sanitation, GREEN DROPWATCH REPO
   Ebomah KE, 2020, ANTIBIOTICS-BASEL, V9, DOI 10.3390/antibiotics9070425
   ECDC (European Centre for Disease Prevention and Control), SURVEILLANCE ANTIMIC
   Ekwanzala MD, 2019, SCI TOTAL ENVIRON, V691, P80, DOI 10.1016/j.scitotenv.2019.06.533
   Ekwanzala MD, 2018, INFECT DRUG RESIST, V11, P1907, DOI 10.2147/IDR.S170715
   Elmanama A.A., 2006, J AL AQSA U, V10, P108
   Engler D, 2020, J CHEMOTHERAPY, V33, P21, DOI 10.1080/1120009X.2020.1789389
   Castro-Vargas RE, 2020, VET WORLD, V13, P2070, DOI 10.14202/vetworld.2020.2070-2084
   Eze EC, 2022, J GLOB ANTIMICROB RE, V29, P150, DOI 10.1016/j.jgar.2022.02.019
   Fernandez G, 2022, LANCET PLANET HEALTH, V6, pE75, DOI 10.1016/S2542-5196(22)00019-5
   Feucherolles M, 2021, DIAGNOSTICS, V11, DOI 10.3390/diagnostics11111949
   Fitzgerald C, 2015, CLIN LAB MED, V35, P289, DOI 10.1016/j.cll.2015.03.001
   Gallego S, 2020, SCI TOTAL ENVIRON, V732, DOI 10.1016/j.scitotenv.2020.138865
   Gao YX, 2022, J WATER PROCESS ENG, V46, DOI 10.1016/j.jwpe.2021.102539
   Genthe B, 2020, J WATER HEALTH, V18, P925, DOI 10.2166/wh.2020.034
   GIANNELLA RA, 1973, J INFECT DIS, V128, P69, DOI 10.1093/infdis/128.1.69
   Gowers SAN, 2019, ACS SENSORS, V4, P1072, DOI 10.1021/acssensors.9b00288
   Guliy OI, 2024, APPL MICROBIOL BIOT, V108, DOI 10.1007/s00253-023-12831-7
   Gumede SN, 2021, ANTIBIOTICS-BASEL, V10, DOI 10.3390/antibiotics10070860
   Gupta SK, 2018, J MICROBIOL, V56, P408
   Gwenzi W, 2020, J ENVIRON CHEM ENG, V8, DOI 10.1016/j.jece.2018.02.028
   Haider A, 2023, MICROBIOL RES-ITALY, V14, P80, DOI 10.3390/microbiolres14010008
   Hamiwe T, 2019, ENVIRON POLLUT, V245, P1041, DOI 10.1016/j.envpol.2018.11.040
   Han JR, 2024, ENGINEERING-PRC, V37, P27, DOI 10.1016/j.eng.2023.09.021
   Hansen L.H., 2001, APPL ENVIRON MICROB, V67, P704, DOI [10.1007/s00248-001-0025-9, DOI 10.1007/S00248-001-0025-9]
   Hassoun-Kheir N, 2020, SCI TOTAL ENVIRON, V743, DOI 10.1016/j.scitotenv.2020.140804
   Hendriksen RS, 2019, NAT COMMUN, V10, DOI 10.1038/s41467-019-08853-3
   Henze M., 2008, BIOL WASTEWATER TREA
   Hernando-Amado S, 2019, NAT MICROBIOL, V4, P1432, DOI 10.1038/s41564-019-0503-9
   Holton E, 2023, WATER RES, V240, DOI 10.1016/j.watres.2023.120110
   Igwaran A, 2018, INT J ENV RES PUB HE, V15, DOI 10.3390/ijerph15061237
   Iovine NM, 2013, VIRULENCE, V4, P230, DOI 10.4161/viru.23753
   Iweriebor BC, 2015, INT J ENV RES PUB HE, V12, P4231, DOI 10.3390/ijerph120404231
   Jager T., 2021, DOCTORAL DISSERTATIO
   Junaid E, 2018, SAMJ S AFR MED J, V108, P546, DOI [10.7196/SAMJ.2018.v108i7.13149, 10.7196/samj.2018.v108i7.13149]
   Kalli M, 2023, WATER-SUI, V15, DOI 10.3390/w15112084
   Karp BE, 2017, FOODBORNE PATHOG DIS, V14, P545, DOI 10.1089/fpd.2017.2283
   Karungamye P, 2023, APPL MICROBIOL, V3, P867, DOI [10.3390/applmicrobiol3030060, DOI 10.3390/APPLMICROBIOL3030060, 10.3390/applmicrobiol3030060]
   Khasapane NG, 2024, ANIMALS-BASEL, V14, DOI 10.3390/ani14010154
   King TLB, 2020, SCI TOTAL ENVIRON, V712, DOI 10.1016/j.scitotenv.2019.135550
   Kinge CNW, 2010, S AFR J SCI, V106, P44, DOI 10.4102/sajs.v106i1/2.14
   Kock A, 2023, SCI TOTAL ENVIRON, V878, DOI 10.1016/j.scitotenv.2023.162939
   Korzeniewska E, 2018, SCI TOTAL ENVIRON, V639, P304, DOI 10.1016/j.scitotenv.2018.05.165
   Koudoum PL, 2025, SCI REP-UK, V15, DOI 10.1038/s41598-025-15465-z
   Krawczyk B, 2021, MICROORGANISMS, V9, DOI 10.3390/microorganisms9091900
   Kumburu HH, 2017, TROP MED INT HEALTH, V22, P454, DOI 10.1111/tmi.12836
   Kwon KK, 2018, SCI REP-UK, V8, DOI 10.1038/s41598-018-20943-8
   Lagier JC, 2012, CLIN MICROBIOL INFEC, V18, P1185, DOI 10.1111/1469-0691.12023
   Larsson DGJ, 2022, NAT REV MICROBIOL, V20, P257, DOI 10.1038/s41579-021-00649-x
   Lay JO, 2001, MASS SPECTROM REV, V20, P172, DOI 10.1002/mas.10003.abs
   Lee T, 2019, J GLOB ANTIMICROB RE, V16, P36, DOI 10.1016/j.jgar.2018.08.016
   Leung LM, 2017, SCI REP-UK, V7, DOI 10.1038/s41598-017-04793-4
   Lorentz B, 2025, FRONT MICROBIOL, V16, DOI 10.3389/fmicb.2025.1649739
   MacFadden DR, 2018, NAT CLIM CHANGE, V8, P510, DOI 10.1038/s41558-018-0161-6
   Mafu NC, 2009, AFR J BIOTECHNOL, V8, P1263
   Maguvu TE, 2021, MICROORGANISMS, V9, DOI 10.3390/microorganisms9091928
   Majeed HJ, 2021, FRONT MICROBIOL, V12, DOI 10.3389/fmicb.2021.657954
   Makuwa S, 2023, APPL MICROBIOL, V3, P764, DOI [10.3390/applmicrobiol3030053, 10.3390/applmicrobiol3030053, DOI 10.3390/APPLMICROBIOL3030053]
   Manaia CM, 2018, ENVIRON INT, V115, P312, DOI 10.1016/j.envint.2018.03.044
   Mapipa Q., 2019, THESIS FORT HARE U A
   Martin-Pena R., 2013, J CLIN MICROBIOL, V51, P1073, DOI [10.1128/jcm.42.5.1875-1884.2004, DOI 10.1128/JCM.42.5.1875-1884.2004]
   Marutescu LG, 2023, FRONT MICROBIOL, V14, DOI 10.3389/fmicb.2023.1193907
   Masoner JR, 2023, ENVIRON SCI TECHNOL, V57, P1353, DOI 10.1021/acs.est.2c07372
   Mathoera RB, 2002, INFECT IMMUN, V70, P7022, DOI 10.1128/IAI.70.12.7022-7032.2002
   Mbanga J, 2021, MICROB DRUG RESIST, V27, P904, DOI 10.1089/mdr.2020.0380
   Mbelle NM, 2020, SCI REP-UK, V10, DOI 10.1038/s41598-020-58012-8
   McMahon MAS, 2007, APPL ENVIRON MICROB, V73, P211, DOI 10.1128/AEM.00578-06
   Mendelson M., 2015, AMR Control
   Mhongole OJ, 2017, WORLD J MICROB BIOT, V33, DOI 10.1007/s11274-017-2209-6
   Mitchell R.E., 2003, ENVIRON TOXICOL CHEM, V22, P1905
   Moazeni M, 2017, WATER RES, V125, P104, DOI 10.1016/j.watres.2017.08.028
   Mohd S, 2018, J PURE APPL MICROBIO, V12, P1011, DOI 10.22207/JPAM.12.2.65
   Molale-Tom LG, 2020, J WATER HEALTH, V18, P753, DOI 10.2166/wh.2020.086
   Moore JE, 2005, VET RES, V36, P351, DOI 10.1051/vetres:2005012
   Mtetwa HN, 2021, ANTIBIOTICS-BASEL, V10, DOI 10.3390/antibiotics10111362
   National Department of Health South Africa, 2021, SURVEILLANCE ANTIMIC
   Ngqwala NP, 2020, S AFR J SCI, V116, P42, DOI 10.17159/sajs.2020/5730
   Nguyen AQ, 2021, SCI TOTAL ENVIRON, V783, DOI 10.1016/j.scitotenv.2021.146964
   Njage PMK, 2023, LANCET PLANET HEALTH, V7, pE888, DOI 10.1016/S2542-5196(23)00213-9
   Nnadozie CF, 2017, REV ENVIRON SCI BIO, V16, P491, DOI 10.1007/s11157-017-9438-x
   Nzima B, 2020, NEW MICROB NEW INFEC, V38, DOI 10.1016/j.nmni.2020.100803
   Odjadjare EC, 2015, INT J ENV RES PUB HE, V12, P9692, DOI 10.3390/ijerph120809692
   Oharisi OOL, 2023, J ENVIRON MANAGE, V345, DOI 10.1016/j.jenvman.2023.118621
   Okafor JU, 2023, ANTIBIOTICS-BASEL, V12, DOI 10.3390/antibiotics12071139
   Oladipo AO, 2023, ENVIRON SCI POLLUT R, DOI 10.1007/s11356-023-30319-9
   Olayinka O., 2017, DETECTION ANTIBIOTIC, DOI [10.1101/160697, DOI 10.1101/160697]
   Oluwakoya OM, 2024, HELICOBACTER, V29, DOI 10.1111/hel.13095
   Ombuya J.N., 2023, DOCTORAL DISSERTATIO
   Osinska A, 2019, APPL SCI-BASEL, V9, DOI 10.3390/app9030387
   Pärnänen KMM, 2019, SCI ADV, V5, DOI 10.1126/sciadv.aau9124
   Pepi M, 2021, INT J ENV RES PUB HE, V18, DOI 10.3390/ijerph18115723
   Pepper I.L., 2015, Environmental Microbiology, VThird, P195, DOI DOI 10.1016/B978-0-12-394626-3.00010-7
   Piddock LJV, 1995, J ANTIMICROB CHEMOTH, V36, P891, DOI 10.1093/jac/36.6.891
   Pillay L, 2016, ENVIRON MONIT ASSESS, V188, DOI 10.1007/s10661-016-5232-4
   Poirel L, 2018, ANTIMICROBIAL RESISTANCE IN BACTERIA FROM LIVESTOCK AND COMPANION ANIMALS, P289, DOI [10.1128/9781555819804.ch13, 10.1128/microbiolspec.ARBA-0026-2017]
   Rahman MM, 2022, ANTIBIOTICS-BASEL, V11, DOI 10.3390/antibiotics11050667
   RAUTELIN H, 1991, ANTIMICROB AGENTS CH, V35, P2065, DOI 10.1128/AAC.35.10.2065
   Reynoso EC, 2021, CHEMOSENSORS, V9, DOI 10.3390/chemosensors9080232
   Rijal N., 2023, MICROBE ONLINE
   Rodrigues C., 2016, Clinical Microbiology Newsletter, V38, P51, DOI [10.1016/j.clinmicnews.2016.03.004, 10.1016/j.clinmicnews.2016.03.004]
   Rodriguez-Verdugo A, 2020, ISCIENCE, V23, DOI 10.1016/j.isci.2020.101024
   Rolain JM, 2004, J ANTIMICROB CHEMOTH, V54, P538, DOI 10.1093/jac/dkh324
   Rousham EK, 2018, P ROY SOC B-BIOL SCI, V285, DOI 10.1098/rspb.2018.0332
   Russell N.J., 2023, LANCET INFECT DIS, V23, P15
   Rychert J, 2019, Journal of Infectiology, V2, P1, DOI [10.29245/2689-9981/2019/4.1142, 10.29245/2689-9981/2019/4.1142, DOI 10.29245/2689-9981/2019/4.1142]
   SA Government, 2021, ANTIMICROBIAL RESIST
   Saifi M, 2008, IRAN J PUBLIC HEALTH, V37, P103
   Salamandane A, 2021, BIOLOGY-BASEL, V10, DOI 10.3390/biology10060558
   Samie A, 2007, J HEALTH POPUL NUTR, V25, P406
   Samuel S O, 2006, East Afr Med J, V83, P478
   Schmieder R, 2012, FUTURE MICROBIOL, V7, P73, DOI [10.2217/fmb.11.135, 10.2217/FMB.11.135]
   Seti N.Z., 2014, DOCTORAL DISSERTATIO
   Shobo CO, 2016, J INFECT DEV COUNTR, V10, P1214, DOI 10.3855/jidc.8165
   Sithole V, 2021, PATHOGENS, V10, DOI 10.3390/pathogens10040439
   Slipko K, 2022, J HAZARD MATER, V438, DOI 10.1016/j.jhazmat.2022.129396
   Sloots TP, 2015, PATHOLOGY, V47, P191, DOI 10.1097/PAT.0000000000000241
   Sobieraj J, 2022, WATER-SUI, V14, DOI 10.3390/w14132109
   Stanaway JD, 2019, LANCET INFECT DIS, V19, P369, DOI 10.1016/S1473-3099(18)30685-6
   Stewart G, 2022, VET MICROBIOLOGY, P240, DOI DOI 10.1002/9781119650836.CH26
   Strohsahl CM, 2009, PROC SPIE, V7167, DOI 10.1117/12.808872
   Surleac M, 2020, PLOS ONE, V15, DOI 10.1371/journal.pone.0228079
   Tacconelli E, 2018, LANCET INFECT DIS, V18, P318, DOI [10.1016/s1473-3099(17)30753-3, 10.1016/S1473-3099(17)30753-3]
   Takawira H, 2023, WATER SA, V49, P396, DOI 10.17159/wsa/2023.v49.i4.4036
   Tempelhoff JWN, 2021, NEW CONTREE, P27
   Tetyana P., 2021, Nanopores, DOI DOI 10.5772/INTECHOPEN.97576
   Van TTH, 2020, J GLOB ANTIMICROB RE, V20, P170, DOI 10.1016/j.jgar.2019.07.031
   Thwala T, 2022, MICROORGANISMS, V10, DOI 10.3390/microorganisms10061211
   Tiwari A, 2022, FRONT MICROBIOL, V13, DOI 10.3389/fmicb.2022.977106
   Popovic NT, 2023, MASS SPECTROM REV, V42, P1589, DOI 10.1002/mas.21739
   Tucker K, 2022, MICROBIOL SPECTR, V10, DOI 10.1128/spectrum.02473-22
   Uluseker C, 2021, FRONT MICROBIOL, V12, DOI 10.3389/fmicb.2021.717809
   van den Honert MS, 2018, S AFR J ANIM SCI, V48, P401, DOI 10.4314/sajas.v48i3.1
   Wagenlehner FME, 2022, EUR UROL, V82, P658, DOI 10.1016/j.eururo.2022.08.023
   Wang RM, 2021, SCI TOTAL ENVIRON, V796, DOI 10.1016/j.scitotenv.2021.148919
   Wheeler NE, 2019, BIORXIV, DOI [10.1101/758144, DOI 10.1101/758144]
   Wieczorek K, 2013, BIOMED RES INT, V2013, DOI 10.1155/2013/340605
   World Health Organisation, 2021, GLOBAL ANTIMICROBIAL
   World Health Organization, 2024, WHO BACTERIAL PRIORI
   World Health Organization (WHO), 2020, ANTIMICROBIAL RESIST
   Xiao ZJ, 2024, ENVIRON POLLUT, V345, DOI 10.1016/j.envpol.2024.123461
   Yan S., 2007, Practice Periodical of Hazardous, Toxic and Radioactive Waste Management, V11, P240, DOI 10.1061/(ASCE)1090-025X(2007)11:4(240)
   Yang L, 2019, FRONT ENV SCI ENG, V13, DOI 10.1007/s11783-019-1116-5
   Yerabham P, 2020, J WATER SANIT HYG DE, V10, P48, DOI 10.2166/washdev.2020.051
   Yoon EJ, 2020, ANN LAB MED, V40, P15, DOI 10.3343/alm.2020.40.1.15
   Zhang A., 2020, FRONT MICROBIOL, V11, DOI [10.1128/AEM.00008-19, DOI 10.1128/AEM.00008-19]
   Zhang SX, 2021, WATER-SUI, V13, DOI 10.3390/w13243551
   Zhang Xiao-Li, 2014, Zhongguo Shi Yan Xue Ye Xue Za Zhi, V22, P747, DOI 10.7534/j.issn.1009-2137.2014.03.032
NR 176
TC 0
Z9 0
U1 3
U2 3
PU MDPI
PI BASEL
PA MDPI AG, Grosspeteranlage 5, CH-4052 BASEL, SWITZERLAND
EI 2073-4441
J9 WATER-SUI
JI Water
PD FEB 22
PY 2026
VL 18
IS 4
AR 523
DI 10.3390/w18040523
PG 31
WC Environmental Sciences; Water Resources
WE Science Citation Index Expanded (SCI-EXPANDED)
SC Environmental Sciences & Ecology; Water Resources
GA EF4ZK
UT WOS:001699849400001
OA gold
DA 2026-05-21
ER

PT J
AU Kelly, SA
   OConnell, NH
   Thompson, TP
   Dillon, L
   Wu, J
   Creevey, C
   Kiely, P
   Slevin, B
   Powell, J
   Gilmore, BF
   Dunne, CP
AF Kelly, S. A.
   OConnell, N. H.
   Thompson, T. P.
   Dillon, L.
   Wu, J.
   Creevey, C.
   Kiely, P.
   Slevin, B.
   Powell, J.
   Gilmore, B. F.
   Dunne, C. P.
TI Large-scale characterization of hospital wastewater system microbiomes
   and clinical isolates from infected patients: profiling of
   multi-drug-resistant microbial species
SO JOURNAL OF HOSPITAL INFECTION
LA English
DT Article
DE Antimicrobial resistance AMR; Hospital-acquired infection; Infection;
   Microbiome; Wastewater
ID ANTIBIOTIC-RESISTANCE; KLEBSIELLA-PNEUMONIAE; CARBAPENEMASE; OUTBREAK;
   GENES; SINKS; ASSOCIATION; PATHOGENS; EFFLUENT; IMPACT
AB Background: Hospital-acquired infections (HAIs) and infectious agents exhibiting antimicrobial resistance (AMR) are challenges globally. Environmental patient-facing wastewater apparatus including handwashing sinks, showers and toilets are increasingly identified as sources of infectious agents and AMR genes.Aim: To provide large-scale metagenomics analysis of wastewater systems in a large teaching hospital in the Republic of Ireland experiencing multi-drug-resistant HAI outbreaks.Methods: Wastewater pipe sections (N=20) were removed immediately prior to refurbishment of a medical ward where HAIs had been endemic. These comprised toilet U-bends, and sink and shower drains. Following DNA extraction, each pipe section underwent metagenomic analysis.FindingsDiverse taxonomic and resistome profiles were observed, with members of phyla Proteobacteria and Actinobacteria dominating (38.23 +/- 5.68% and 15.78 +/- 3.53%, respectively). Genomes of five clinical isolates were analysed. These AMR bacterial isolates were from patients >48 h post-admission to the ward. Genomic analysis determined that the isolates bore a high number of antimicrobial resistance genes (ARGs). Conclusion: Comparison of resistome profiles of isolates and wastewater metagenomes revealed high degrees of similarity, with many identical ARGs shared, suggesting probable acquisition post-admission. The highest numbers of ARGs observed were those encoding resistance to clinically significant and commonly used antibiotic classes. Average nucleotide identity analysis confirmed the presence of highly similar or identical genomes in clinical isolates and wastewater pipes. These unique large-scale analyses reinforce the need for regular cleaning and decontamination of patient-facing hospital wastewater pipes and effective infection control policies to prevent transmission of nosocomial infection and emergence of AMR within potential wastewater reservoirs.2023 The Author(s). Published by Elsevier Ltd on behalf of The Healthcare Infection Society. This is an open access article under the CC BY license
C1 [Kelly, S. A.; Thompson, T. P.; Wu, J.; Gilmore, B. F.] Queens Univ Belfast, Sch Pharm, Belfast, North Ireland.
   [OConnell, N. H.; Powell, J.] Univ Hosp Limerick, Dept Clin Microbiol, Limerick, Ireland.
   [OConnell, N. H.; Kiely, P.; Powell, J.; Dunne, C. P.] Univ Limerick, Sch Med, Limerick, Ireland.
   [OConnell, N. H.; Kiely, P.; Powell, J.; Dunne, C. P.] Univ Limerick, Ctr Intervent Infect Inflammat & Immun 4i, Limerick, Ireland.
   [Dillon, L.; Creevey, C.] Queens Univ Belfast, Sch Biol Sci, Belfast, North Ireland.
   [Slevin, B.] Univ Hosp Limerick, Dept Infect Prevent & Control, Limerick, Ireland.
C3 Queens University Belfast; University of Limerick; University of
   Limerick; University of Limerick; Queens University Belfast; University
   of Limerick
RP Dunne, CP (corresponding author), Univ Limerick, Sch Med, Limerick, Ireland.
EM colum.dunne@ul.ie
RI ; Thompson, Thomas/JXL-6301-2024; Creevey, Chris/A-1836-2013
OI Dunne, Colum/0000-0002-5010-3185; Thompson, Thomas/0000-0001-8125-2303;
   Dillon, Lucy/0009-0001-3622-1142; Creevey, Chris/0000-0001-7183-1555;
   Kelly, Stephen/0000-0002-8907-9661; Powell, James/0000-0001-7750-4651
FU University Hospital Limerick; School of Medicine in University of
   Limerick
FX This study was funded by the corresponding author at the School of
   Medicine in University of Limerick, and University Hospital Limerick.
CR Alcock BP, 2020, NUCLEIC ACIDS RES, V48, pD517, DOI 10.1093/nar/gkz935
   Aleem M, 2021, CUREUS J MED SCIENCE, V13, DOI 10.7759/cureus.18738
   Amoureux L, 2017, EMERG INFECT DIS, V23, P304, DOI [10.3201/eid2302.160649, 10.3201/eid2301.160649]
   Andrews S, FASTQC QUALITY CONTR
   [Anonymous], Surveillance atlas of infectious diseases
   Aranega-Bou P, 2019, J HOSP INFECT, V102, P63, DOI 10.1016/j.jhin.2018.12.007
   Aspelund AS, 2016, J HOSP INFECT, V94, P13, DOI 10.1016/j.jhin.2016.05.009
   Bankevich A, 2012, J COMPUT BIOL, V19, P455, DOI 10.1089/cmb.2012.0021
   Baranovsky S, 2018, J HOSP INFECT, V98, P53, DOI 10.1016/j.jhin.2017.07.028
   Betteridge T, 2013, MICROB DRUG RESIST, V19, P104, DOI 10.1089/mdr.2012.0104
   Boolchandani M, 2017, METHODS MOL BIOL, V1520, P307, DOI 10.1007/978-1-4939-6634-9_19
   Breathnach AS, 2012, J HOSP INFECT, V82, P19, DOI 10.1016/j.jhin.2012.06.007
   Buelow E, 2020, WATER RES X, V7, DOI 10.1016/j.wroa.2020.100045
   Buelow E, 2018, FEMS MICROBIOL ECOL, V94, DOI 10.1093/femsec/fiy087
   Burnard D, 2020, J CLIN MICROBIOL, V58, DOI 10.1128/JCM.00730-20
   Camacho C, 2009, BMC BIOINFORMATICS, V10, DOI 10.1186/1471-2105-10-421
   Catho G, 2021, CRIT CARE, V25, DOI 10.1186/s13054-021-03726-y
   Chapuis A, 2016, FRONT MICROBIOL, V7, DOI 10.3389/fmicb.2016.01070
   Chatterjee A, 2018, LANCET INFECT DIS, V18, pE368, DOI 10.1016/S1473-3099(18)30296-2
   Chng KR, 2020, NAT MED, V26, P941, DOI 10.1038/s41591-020-0894-4
   Christoff AP, 2020, PLOS ONE, V15, DOI 10.1371/journal.pone.0234127
   Constantinides B, 2020, MICROB GENOMICS, V6, DOI 10.1099/mgen.0.000391
   David S, 2019, NAT MICROBIOL, V4, P1919, DOI 10.1038/s41564-019-0492-8
   De Geyter D, 2017, ANTIMICROB RESIST IN, V6, DOI 10.1186/s13756-017-0182-3
   Department of Health, 2021, Open beds report March 2021
   Harris S, 2013, ENVIRON SCI-PROC IMP, V15, P617, DOI 10.1039/c2em30934c
   Health Protection and Surveillance Centre, European surveillance of antimicrobial consumption (ESAC)
   Health Protection Surveillance Centre, 2019, Enhanced surveillance of carbapenemase-producing Enterobacterales (CPE), Q1-2 2019
   Hyatt D, 2010, BMC BIOINFORMATICS, V11, DOI 10.1186/1471-2105-11-119
   Jin LY, 2018, J ANTIMICROB CHEMOTH, V73, P84, DOI 10.1093/jac/dkx355
   Johnson RC, 2018, NEW ENGL J MED, V379, P2529, DOI [10.1056/NEJMoa1803238, 10.1056/nejmoa1803238]
   Kang DWD, 2019, PEERJ, V7, DOI 10.7717/peerj.7359
   Kotay SM, 2019, APPL ENVIRON MICROB, V85, DOI 10.1128/AEM.01997-18
   Lalancette C, 2017, PATHOGENS, V6, DOI 10.3390/pathogens6030036
   Lamba M, 2017, ENVIRON SCI TECHNOL, V51, P13906, DOI 10.1021/acs.est.7b03380
   Langmead B, 2012, NAT METHODS, V9, P357, DOI [10.1038/NMETH.1923, 10.1038/nmeth.1923]
   Lerminiaux NA, 2019, CAN J MICROBIOL, V65, P34, DOI 10.1139/cjm-2018-0275
   Li H, 2009, BIOINFORMATICS, V25, P1754, DOI [10.1093/bioinformatics/btp698, 10.1093/bioinformatics/btp100, 10.1093/bioinformatics/btp324]
   Lowe C, 2012, EMERG INFECT DIS, V18, P1242, DOI 10.3201/eid1808.111268
   Mathers AJ, 2018, CLIN INFECT DIS, V67, P171, DOI 10.1093/cid/ciy052
   Morris D, 2012, J ANTIMICROB CHEMOTH, V67, P2367, DOI 10.1093/jac/dks239
   Nakamura I, 2021, J HOSP INFECT, V118, P1, DOI 10.1016/j.jhin.2021.08.013
   O'Connell NH, 2023, J HOSP INFECT, V133, P103, DOI 10.1016/j.jhin.2022.12.006
   O'Connell NH, 2014, J HOSP INFECT, V87, P247, DOI 10.1016/j.jhin.2014.05.011
   O'Connella NH, 2022, INFECT PREV PRACT, V4, DOI 10.1016/j.infpip.2022.100230
   O'Connor C, 2016, J HOSP INFECT, V93, P155, DOI 10.1016/j.jhin.2016.03.008
   O'Connor C, 2015, J HOSP INFECT, V90, P316, DOI 10.1016/j.jhin.2014.12.013
   O'Connor C, 2017, BMC INFECT DIS, V17, DOI 10.1186/s12879-016-2142-6
   Oberauner L, 2013, SCI REP-UK, V3, DOI 10.1038/srep01413
   Pallares-Vega R, 2019, WATER RES, V161, P319, DOI 10.1016/j.watres.2019.05.100
   Parks DH, 2015, GENOME RES, V25, P1043, DOI 10.1101/gr.186072.114
   Perez-Zabaleta M, 2023, SCI TOTAL ENVIRON, V858, DOI 10.1016/j.scitotenv.2022.160023
   Perry MR, 2021, FRONT MICROBIOL, V12, DOI 10.3389/fmicb.2021.703560
   Petrovich ML, 2020, FRONT MICROBIOL, V11, DOI 10.3389/fmicb.2020.00153
   Pritchard L, 2016, ANAL METHODS-UK, V8, P12, DOI [10.1039/c5ay02550h, 10.1039/C5AY02550H]
   Roche C, 2009, EUROSURVEILLANCE, V14
   Rodriguez-Mozaz S, 2015, WATER RES, V69, P234, DOI 10.1016/j.watres.2014.11.021
   Shaw E, 2018, J HOSP INFECT, V98, P275, DOI 10.1016/j.jhin.2017.10.025
   Stalder T, 2014, ISME J, V8, P768, DOI 10.1038/ismej.2013.189
   Wang Q, 2018, SCI TOTAL ENVIRON, V621, P990, DOI 10.1016/j.scitotenv.2017.10.128
   Weinbren MJ, 2018, J HOSP INFECT, V100, P159, DOI 10.1016/j.jhin.2018.03.023
   Weingarten RA, 2018, MBIO, V9, DOI 10.1128/mBio.02011-17
   Wood DE, 2019, GENOME BIOL, V20, DOI 10.1186/s13059-019-1891-0
   Yao SJ, 2021, ENVIRON SCI POLLUT R, V28, P57321, DOI 10.1007/s11356-021-14735-3
   Zhang SC, 2020, FRONT PUBLIC HEALTH, V8, DOI 10.3389/fpubh.2020.574968
   Zhou ZY, 2016, J INFECT CHEMOTHER, V22, P450, DOI 10.1016/j.jiac.2016.03.016
NR 66
TC 23
Z9 28
U1 3
U2 23
PU W B SAUNDERS CO LTD
PI LONDON
PA 32 JAMESTOWN RD, LONDON NW1 7BY, ENGLAND
SN 0195-6701
EI 1532-2939
J9 J HOSP INFECT
JI J. Hosp. Infect.
PD NOV
PY 2023
VL 141
BP 152
EP 166
DI 10.1016/j.jhin.2023.09.001
EA OCT 2023
PG 15
WC Public, Environmental & Occupational Health; Infectious Diseases
WE Science Citation Index Expanded (SCI-EXPANDED)
SC Public, Environmental & Occupational Health; Infectious Diseases
GA Y8AG3
UT WOS:001107425000001
PM 37696473
OA Green Submitted, Green Published, hybrid
DA 2026-05-21
ER

PT J
AU Kulshreshtha, NM
   Parihar, R
   Sethi, S
   Vatwani, S
   Arora, S
   Vivekanand, V
   Gupta, AB
AF Kulshreshtha, Niha Mohan
   Parihar, Rishita
   Sethi, Sonia
   Vatwani, Sarita
   Arora, Sudipti
   Vivekanand, Vivekanand
   Gupta, Akhilendra Bhushan
TI Diversity and resistome shifts in combined clinical-domestic effluent
   following submerged aerated filter treatment: Insights from
   culture-dependent and independent methods
SO JOURNAL OF WATER PROCESS ENGINEERING
LA English
DT Article
DE Antibiotic resistant bacteria; ARGs; BioKube; Metagenomics; Submerged
   aerated filter
ID WASTE-WATER TREATMENT; ACCUMULATING BACTERIA; ANTIBIOTIC-RESISTANCE;
   TREATMENT PLANTS; REMOVAL; SPP.
AB The effectiveness of Submerged aerated filtration systems like BioKube (R) in treating clinical wastewater, typically low in organics but rich in pathogens and antibiotic-resistant bacteria, remains underexplored. This study evaluated the long-term performance of a BioKube (R) unit through an integrated approach combining culture-based bacterial identification and antibiotic susceptibility testing (AST) with metagenomic analysis. Effluent Biochemical oxygen demand (BOD) and Chemical oxygen demand (COD) were moderately reduced to 40 mg/L and 129 mg/L, corresponding to removal efficiencies of 25.9 % and 20.3 %, likely attributable to the elevated influent COD:BOD ratio (similar to 3). The Gram-positive to Gram-negative ratio declined from 0.86 to 0.5, indicating selective shifts in the microbial community. Culture-based analyses revealed enrichment of Pseudomonas and Escherichia and depletion of Bacillus and Aeromonas, whereas metagenomic profiling demonstrated a markedly distinct community composition. Antibiotic resistance patterns differed between platforms: culture-based AST predominantly detected resistance to colistin, quinolones, and macrolides, whereas metagenomic analyses revealed cephalosporin/penem, aminoglycoside, and quinolone resistance. Notably, both approaches identified resistance to last-resort antibiotics, including carbapenems and colistin. These findings underscore the value of integrating culture-based and metagenomic approaches to comprehensively assess antimicrobial resistance (AMR) in clinical effluents and highlight the limitations of conventional indicators like coliforms in evaluating AMR dissemination risk.
C1 [Kulshreshtha, Niha Mohan; Parihar, Rishita; Sethi, Sonia; Vatwani, Sarita; Arora, Sudipti] Dr B Lal Inst Biotechnol, 6E Malviya Ind Area, Jaipur 302017, India.
   [Vivekanand, Vivekanand] Malaviya Natl Inst Technol Jaipur, Ctr Energy & Environm, JLN Marg, Jaipur 302017, India.
   [Gupta, Akhilendra Bhushan] Malaviya Natl Inst Technol Jaipur, Dept Civil Engn, JLN Marg, Jaipur 302017, India.
C3 National Institute of Technology (NIT System); Malaviya National
   Institute of Technology Jaipur; National Institute of Technology (NIT
   System); Malaviya National Institute of Technology Jaipur
RP Kulshreshtha, NM (corresponding author), Dr B Lal Inst Biotechnol, 6E Malviya Ind Area, Jaipur 302017, India.
EM nihamohankulshreshtha@drblal.com
RI /E-1271-2019; Kulshreshtha, Niha/HPF-8154-2023
FU Ministry of Science and Technology, Department of Science and
   Technology, Government of India [DST/IMRCD/India-EU/Water Call
   2/SARASWATI 2.0/2018]
FX The BioKube (R) system was established under the Ministry of Science and
   Technology, Department of Science and Technology, Government of India
   (Grant Number DST/IMRCD/India-EU/Water Call 2/SARASWATI 2.0/2018) . The
   authors acknowledge Ms. Nimisha Singh, Dr. B. Lal Institute of
   Biotechnology for preparing some images for this manu-script. Ms. Sakshi
   Upadhyay, Dr. B. Lal Institute of Biotechnology is acknowledged for
   formatting the manuscript.
CR Abdelgalel RR, 2025, BMC MICROBIOL, V25, DOI 10.1186/s12866-025-04244-5
   Achard A, 2008, ANTIMICROB AGENTS CH, V52, P2767, DOI 10.1128/AAC.00481-08
   Agerso Y, 2005, J ANTIMICROB CHEMOTH, V55, P566, DOI 10.1093/jac/dki051
   Akiba M, 2015, ECOTOX ENVIRON SAFE, V115, P203, DOI 10.1016/j.ecoenv.2015.02.018
   AkIn B. S., 2016, Journal of Environmental Protection, V7, P635, DOI [10.4236/jep.2016.75057, 10.4236/jep.2016.75057]
   Al-Awadhi H, 2013, SPRINGERPLUS, V2, DOI 10.1186/2193-1801-2-369
   Amarasiri M, 2020, CRIT REV ENV SCI TEC, V50, P2016, DOI 10.1080/10643389.2019.1692611
   Aoki M, 2023, PLOS ONE, V18, DOI 10.1371/journal.pone.0291742
   Arora S, 2016, J ENVIRON ENG, V142, DOI 10.1061/(ASCE)EE.1943-7870.0001080
   Baird R.B., 2017, Standard Methods for the Examination of Water and Wastewater
   Blanco Crivelli X., 2024, Bacteria, V3, P256, DOI DOI 10.3390/BACTERIA3030017
   Braun-Howland E.B., 2023, Standard Methods for the Examination of Water and Wastewater, V24th
   Bucka-Kolendo J, 2024, INT J MOL SCI, V25, DOI 10.3390/ijms25158144
   Chen ML, 2025, J HAZARD MATER, V483, DOI 10.1016/j.jhazmat.2024.136641
   Chng KR, 2020, NAT MED, V26, P941, DOI 10.1038/s41591-020-0894-4
   Choi J, 2018, FEMS MICROBIOL ECOL, V94, DOI 10.1093/femsec/fiy006
   Choi SM, 2015, DESALIN WATER TREAT, V54, P3682, DOI 10.1080/19443994.2014.928981
   CLSI, 2018, Methods for Dilution Antimicrobial Susceptibility Tests for Bacteria That Grow Aerobically; Approved Standard, V10th
   Cooper AL, 2024, BMC MICROBIOL, V24, DOI 10.1186/s12866-023-03148-6
   da Silva MF, 2007, FEMS MICROBIOL ECOL, V60, P166, DOI 10.1111/j.1574-6941.2006.00268.x
   Daims H, 2006, TRENDS BIOTECHNOL, V24, P483, DOI 10.1016/j.tibtech.2006.09.002
   Dorofeev AG, 2020, APPL BIOCHEM MICRO+, V56, P1, DOI 10.1134/S0003683820010056
   Forbes JD, 2018, COMPUT STRUCT BIOTEC, V16, P108, DOI 10.1016/j.csbj.2018.02.006
   Forster S, 2002, APPL ENVIRON MICROB, V68, P4772, DOI 10.1128/AEM.68.10.4772-4779.2002
   Gan MY, 2024, ANN CLIN MICROB ANTI, V23, DOI 10.1186/s12941-024-00690-7
   Gorrie CL, 2022, NAT COMMUN, V13, DOI 10.1038/s41467-022-30717-6
   Guadalupe Esmeralda Jimenez Castro, 2024, GSC BIOL PHARM SCI, V29, P206, DOI [10.30574/gscbps.2024.29.3.0477, 10.30574/gscbps.2024.29.3.0477, DOI 10.30574/GSCBPS.2024.29.3.0477]
   Hamidian M, 2016, J ANTIMICROB CHEMOTH, V71, P269, DOI 10.1093/jac/dkv293
   Hembach N, 2017, FRONT MICROBIOL, V8, DOI 10.3389/fmicb.2017.01282
   Hiller CX, 2019, SCI TOTAL ENVIRON, V685, P596, DOI 10.1016/j.scitotenv.2019.05.315
   Hu B, 2023, J WATER PROCESS ENG, V54, DOI 10.1016/j.jwpe.2023.103995
   Hutinel M, 2022, SCI TOTAL ENVIRON, V812, DOI 10.1016/j.scitotenv.2021.151433
   Janda JM, 2010, CLIN MICROBIOL REV, V23, P35, DOI 10.1128/CMR.00039-09
   Jendrzejewska N, 2022, MICROORGANISMS, V10, DOI 10.3390/microorganisms10122323
   Latif-Eugenín F, 2016, J APPL MICROBIOL, V121, P883, DOI 10.1111/jam.13210
   Lindstedt K, 2022, GUT MICROBES, V14, DOI 10.1080/19490976.2022.2118500
   Liu SJ, 2024, BIORESOURCE TECHNOL, V394, DOI 10.1016/j.biortech.2023.130204
   Maestre-Carballa L, 2019, ENVIRON MICROBIOL, V21, P4582, DOI 10.1111/1462-2920.14758
   Mohsenipour Z, 2024, BMC MICROBIOL, V24, DOI 10.1186/s12866-024-03672-z
   Moller TSB, 2016, BMC MICROBIOL, V16, DOI 10.1186/s12866-016-0649-z
   Mutuku C, 2022, WORLD J MICROB BIOT, V38, DOI 10.1007/s11274-022-03334-0
   Nguyen MCP, 2009, EMERG INFECT DIS, V15, P1648, DOI 10.3201/eid1510.090696
   Oberoi AS, 2019, ENVIRON SCI TECHNOL, V53, P7234, DOI 10.1021/acs.est.9b01131
   Orwa JA, 2002, J PHARMACEUT BIOMED, V29, P203, DOI 10.1016/S0731-7085(02)00016-X
   Osunmakinde CO, 2019, MICROORGANISMS, V7, DOI 10.3390/microorganisms7110506
   Pan M, 2017, SCI TOTAL ENVIRON, V599, P500, DOI 10.1016/j.scitotenv.2017.04.214
   Pérez-Nava J, 2021, J BIOTECHNOL TECHNOL, V12, P1, DOI 10.51847/yaQC7KnNoY
   Port JA, 2012, PLOS ONE, V7, DOI 10.1371/journal.pone.0048000
   Qadir M, 2020, NAT RESOUR FORUM, V44, P40, DOI 10.1111/1477-8947.12187
   Raboni M, 2016, WATER AIR SOIL POLL, V227, DOI 10.1007/s11270-016-3157-8
   Rai D, 2025, INT J ENVIRON HEAL R, V35, P3735, DOI 10.1080/09603123.2025.2495197
   Rizzo L, 2013, SCI TOTAL ENVIRON, V447, P345, DOI 10.1016/j.scitotenv.2013.01.032
   Rodrigues SO, 2024, BIOMED PHARMACOTHER, V180, DOI 10.1016/j.biopha.2024.117437
   Rodríguez EA, 2020, J ENVIRON MANAGE, V271, DOI 10.1016/j.jenvman.2020.111046
   Santoro DO, 2015, J APPL MICROBIOL, V119, P1527, DOI 10.1111/jam.12936
   Sastry S, 2016, J INFECT CHEMOTHER, V22, P273, DOI 10.1016/j.jiac.2016.01.010
   Sebastian N, 2020, J HAZARD MATER, V394, DOI 10.1016/j.jhazmat.2020.122544
   Seviour R.J., 2010, Microbial Ecology of Activated Sludge
   Sheinman M, 2021, ELIFE, V10, DOI 10.7554/eLife.62719
   Shekhawat SS, 2023, J ENVIRON MANAGE, V344, DOI 10.1016/j.jenvman.2023.118684
   Shekhawat SS, 2022, CHEMOSPHERE, V307, DOI 10.1016/j.chemosphere.2022.136175
   Shindoh S, 2023, FRONT MICROBIOL, V14, DOI 10.3389/fmicb.2023.1230548
   Stachurová T, 2021, CHEMOSPHERE, V280, DOI 10.1016/j.chemosphere.2021.130749
   Su M, 2019, J CLIN MICROBIOL, V57, DOI 10.1128/JCM.01405-18
   Tchobanoglous G., 2013, Wastewater Engineering Treatment and Resource Recovery, V5th
   Tobin KM, 2007, APPL ENVIRON MICROB, V73, P1383, DOI 10.1128/AEM.02007-06
   Tyagi I, 2025, TOXICS, V13, DOI 10.3390/toxics13010003
   Uluseker C, 2021, FRONT MICROBIOL, V12, DOI 10.3389/fmicb.2021.717809
   Usman MO, 2022, WATER SCI TECHNOL, V86, P3113, DOI 10.2166/wst.2022.382
   Vaz-Moreira I, 2014, FEMS MICROBIOL REV, V38, P761, DOI 10.1111/1574-6976.12062
   Verburg I, 2024, ONE HEALTH-AMSTERDAM, V19, DOI 10.1016/j.onehlt.2024.100880
   Wagner M, 2002, ANTON LEEUW INT J G, V81, P665, DOI 10.1023/A:1020586312170
   Wang L, 2017, J ENVIRON SCI-CHINA, V56, P263, DOI 10.1016/j.jes.2016.10.006
   Wang M, 2020, PEERJ, V8, DOI 10.7717/peerj.10060
   White DC, 1996, CURR OPIN BIOTECH, V7, P301, DOI 10.1016/S0958-1669(96)80034-6
   Wu JY, 2023, SCI TOTAL ENVIRON, V905, DOI 10.1016/j.scitotenv.2023.167249
   Xie N, 2021, WATER-SUI, V13, DOI 10.3390/w13060852
   Yang H, 2024, BMC INFECT DIS, V24, DOI 10.1186/s12879-024-09236-w
   Yang L, 2021, J WATER PROCESS ENG, V43, DOI 10.1016/j.jwpe.2021.102260
   Zhao L, 2023, ENVIRON POLLUT, V334, DOI 10.1016/j.envpol.2023.122133
   Zhong SF, 2022, SCI TOTAL ENVIRON, V830, DOI 10.1016/j.scitotenv.2022.154647
NR 81
TC 0
Z9 0
U1 2
U2 2
PU ELSEVIER
PI AMSTERDAM
PA RADARWEG 29, 1043 NX AMSTERDAM, NETHERLANDS
SN 2214-7144
J9 J WATER PROCESS ENG
JI J. Water Process. Eng.
PD DEC
PY 2025
VL 80
AR 109195
DI 10.1016/j.jwpe.2025.109195
EA NOV 2025
PG 13
WC Engineering, Environmental; Engineering, Chemical; Water Resources
WE Science Citation Index Expanded (SCI-EXPANDED)
SC Engineering; Water Resources
GA O9723
UT WOS:001633115200002
DA 2026-05-21
ER

PT J
AU Manoharan, RK
   Ishaque, F
   Ahn, YH
AF Manoharan, Ranjith Kumar
   Ishaque, Fahmida
   Ahn, Young-Ho
TI Fate of antibiotic resistant genes in wastewater environments and
   treatment strategies-A review
SO CHEMOSPHERE
LA English
DT Review
DE Antibiotics; Antibiotics resistance genes (ARGs); Wastewater treatment;
   ARG removal Technology; Coupled treatment strategy
ID METAGENOMIC ANALYSIS REVEALS; METALLO-BETA-LACTAMASE; PHOTO-FENTON
   OXIDATION; ESCHERICHIA-COLI; MEMBRANE BIOREACTOR; TREATMENT PLANTS;
   SULFONAMIDE ANTIBIOTICS; ULTRAVIOLET DISINFECTION; BIOLOGICAL TREATMENT;
   AQUATIC ENVIRONMENT
AB Antibiotic-resistant bacteria (ARB) and antibiotic-resistant genes (ARGs) have emerged in aquatic environments through the discharge of large amounts of antibiotics into wastewater. Well-designed wastewater treatment plants (WWTPs) with effective treatment processes are essential to prevent the release of ARGs directly into the environment. Although some systematic sequential treatment methods are used to remove ARGs, considerable gaps in removal mechanisms will be discussed. Therefore, deep analysis and discussion of various treatment methods are required to understand the ARGs removal mechanisms. In this manuscript, the role of antibiotics and the resistance mechanism of ARB are discussed in depth. In addition, the fate of ARGs in an aquatic environment and detection methods are compared comprehensively and discussed. In particular, the advantages and disadvantages of various methods are summarized and reviewed critically. Finally, combined technologies, such as advanced oxidation process (AOP) with biochemical systems, membrane separation with electrochemical AOP, ultrafiltration (UF) membrane coupled with photocatalytic treatment, and UF membrane separation coupled with sonication, are introduced. Overall, low-energy anaerobic treatment reactors with any of the above combined treatments might reduce the discharge of large quantities of ARGs into the environment. Finally, this
C1 [Manoharan, Ranjith Kumar; Ishaque, Fahmida; Ahn, Young-Ho] Yeungnam Univ, Dept Civil Engn, Gyongsan 38541, South Korea.
C3 Yeungnam University
RP Ahn, YH (corresponding author), Yeungnam Univ, Dept Civil Engn, Gyongsan 38541, South Korea.
EM yhahn@ynu.ac.kr
RI ; Kumar, Ranjith/GYJ-4572-2022
OI Ishaque, Fahmida/0000-0002-9550-8303; 
FU Basic Science Research Program through the National Research Foundation
   of Korea - Ministry of Education [2020R1I1A305481611]
FX This research was supported by Basic Science Research Program through
   the National Research Foundation of Korea funded by the Ministry of
   Education (2020R1I1A305481611) . The authors thank the Core Research
   Support Center for Natural Products and Medical Mate-rials (CRCNM) for
   technical support regarding the nanoindentation test.
CR Agbovi HK, 2019, ENVIRON CHEM, V16, P599, DOI 10.1071/EN19100
   Alshammari MS, 2020, J CHEM-NY, V2020, DOI 10.1155/2020/7201038
   Arango-Argoty GA, 2019, MICROBIOME, V7, DOI 10.1186/s40168-019-0703-9
   Aruguete DM, 2013, ENVIRON SCI-PROC IMP, V15, P93, DOI 10.1039/c2em30692a
   Atchudan R, 2020, FUEL, V275, DOI 10.1016/j.fuel.2020.117821
   Avila C, 2021, SCI TOTAL ENVIRON, V755, DOI 10.1016/j.scitotenv.2020.142554
   Baiden F, 2010, LANCET, V375, P637, DOI 10.1016/S0140-6736(10)60265-6
   Barancheshme F, 2018, FRONT MICROBIOL, V8, DOI 10.3389/fmicb.2017.02603
   Basfar AA, 2002, RADIAT PHYS CHEM, V65, P527, DOI 10.1016/S0969-806X(02)00346-8
   Berney M, 2007, APPL ENVIRON MICROB, V73, P3283, DOI 10.1128/AEM.02750-06
   Boucher HW, 2009, CLIN INFECT DIS, V48, P1, DOI 10.1086/595011
   Bourrouet A, 2001, WATER SCI TECHNOL, V43, P187, DOI 10.2166/wst.2001.0616
   Breazeal MVR, 2013, WATER RES, V47, P130, DOI 10.1016/j.watres.2012.09.044
   Breijyeh Z, 2020, MOLECULES, V25, DOI 10.3390/molecules25061340
   Brillas E, 2020, CHEMOSPHERE, V250, DOI 10.1016/j.chemosphere.2020.126198
   Center for Disease Dynamics E Policy, 2015, STATE WORLDS ANTIBIO
   Changotra R, 2019, CHEM ENG J, V370, P595, DOI 10.1016/j.cej.2019.03.256
   Chen H, 2013, ENVIRON INT, V55, P9, DOI 10.1016/j.envint.2013.01.019
   Chen P, 2021, ENVIRON INT, V156, DOI 10.1016/j.envint.2021.106689
   Cheng H, 2017, ENVIRON SCI TECHNOL, V51, P12200, DOI 10.1021/acs.est.7b03798
   Chitra D., 2020, RECENT INNOVATIONS C, V13, P81
   Choi JH, 2002, DESALINATION, V146, P413, DOI 10.1016/S0011-9164(02)00524-6
   Christgen B, 2015, ENVIRON SCI TECHNOL, V49, P2577, DOI 10.1021/es505521w
   Chu LB, 2020, J HAZARD MATER, V382, DOI 10.1016/j.jhazmat.2019.121058
   Cui D, 2017, J INT MED RES, V45, P1768, DOI 10.1177/0300060516686230
   Cui HL, 2022, ENVIRON RES, V204, DOI 10.1016/j.envres.2021.112373
   Demirel CSU, 2018, CHEMOSPHERE, V211, P420, DOI 10.1016/j.chemosphere.2018.07.121
   Desta WM, 2021, HELIYON, V7, DOI 10.1016/j.heliyon.2021.e08451
   Dizdaroglu M, 2012, FREE RADICAL RES, V46, P382, DOI 10.3109/10715762.2011.653969
   Dodd MC, 2012, J ENVIRON MONITOR, V14, P1754, DOI 10.1039/c2em00006g
   Du L, 2020, SCI TOTAL ENVIRON, V721, DOI 10.1016/j.scitotenv.2020.137765
   Fang HS, 2017, CHEMOSPHERE, V173, P99, DOI 10.1016/j.chemosphere.2017.01.027
   Faria CV, 2020, PROCESS SAF ENVIRON, V136, P223, DOI 10.1016/j.psep.2020.01.033
   Figueira V, 2011, SCI TOTAL ENVIRON, V409, P1017, DOI 10.1016/j.scitotenv.2010.12.011
   Fiorentino A, 2019, J HAZARD MATER, V378, DOI 10.1016/j.jhazmat.2019.06.014
   Fiorentino A, 2015, J PHOTOCH PHOTOBIO B, V148, P43, DOI 10.1016/j.jphotobiol.2015.03.029
   Flaten TP, 2001, BRAIN RES BULL, V55, P187, DOI 10.1016/S0361-9230(01)00459-2
   Gao H, 2018, ENVIRON POLLUT, V232, P1, DOI 10.1016/j.envpol.2017.08.078
   Gao P, 2015, APPL MICROBIOL BIOT, V99, P3971, DOI 10.1007/s00253-015-6404-9
   Gao P, 2012, SCI TOTAL ENVIRON, V421, P173, DOI 10.1016/j.scitotenv.2012.01.061
   Grehs BWN, 2019, WATER RES, V166, DOI 10.1016/j.watres.2019.115056
   Guo CS, 2017, J HAZARD MATER, V323, P710, DOI 10.1016/j.jhazmat.2016.10.041
   Guo JH, 2017, WATER RES, V123, P468, DOI 10.1016/j.watres.2017.07.002
   Guo MT, 2017, CHEMOSPHERE, V183, P197, DOI 10.1016/j.chemosphere.2017.04.145
   Guo N, 2017, WATER RES, V117, P95, DOI 10.1016/j.watres.2017.03.058
   Gupta SK, 2018, J MICROBIOL, V56, P408
   Hu YR, 2018, J HAZARD MATER, V360, P364, DOI 10.1016/j.jhazmat.2018.08.012
   Huang XF, 2019, ECOL ENG, V135, P45, DOI 10.1016/j.ecoleng.2019.05.017
   Huerta B, 2013, SCI TOTAL ENVIRON, V456, P161, DOI 10.1016/j.scitotenv.2013.03.071
   Hug JJ, 2018, ANTIBIOTICS-BASEL, V7, DOI 10.3390/antibiotics7020044
   Iakovides IC, 2019, WATER RES, V159, P333, DOI 10.1016/j.watres.2019.05.025
   Ioannou-Ttofa L, 2019, CHEM ENG J, V355, P91, DOI 10.1016/j.cej.2018.08.057
   Johnston J, 2020, APPL ENVIRON MICROB, V86, DOI 10.1128/AEM.00597-20
   Karaolia P, 2018, APPL CATAL B-ENVIRON, V224, P810, DOI 10.1016/j.apcatb.2017.11.020
   Karaolia P, 2014, SCI TOTAL ENVIRON, V468, P19, DOI 10.1016/j.scitotenv.2013.08.027
   Khan ZA, 2019, DIAGNOSTICS, V9, DOI 10.3390/diagnostics9020049
   Kronvall G, 2010, J CLIN MICROBIOL, V48, P4445, DOI 10.1128/JCM.01101-10
   Krzeminski P, 2020, J MEMBRANE SCI, V598, DOI 10.1016/j.memsci.2019.117676
   Kümmerer K, 2009, CHEMOSPHERE, V75, P417, DOI 10.1016/j.chemosphere.2008.11.086
   Kümmerer K, 2009, CHEMOSPHERE, V75, P435, DOI 10.1016/j.chemosphere.2008.12.006
   Kumarasamy KK, 2010, LANCET INFECT DIS, V10, P597, DOI 10.1016/S1473-3099(10)70143-2
   Larson E, 2007, ANNU REV PUBL HEALTH, V28, P435, DOI 10.1146/annurev.publhealth.28.021406.144020
   Le TH, 2018, WATER RES, V145, P498, DOI 10.1016/j.watres.2018.08.060
   Li B, 2019, SCI TOTAL ENVIRON, V653, P112, DOI 10.1016/j.scitotenv.2018.10.305
   Li C, 2016, ENVIRON SCI POLLUT R, V23, P15111, DOI 10.1007/s11356-016-6688-z
   Li D, 2016, ENVIRON SCI TECHNOL, V50, P3193, DOI 10.1021/acs.est.5b05113
   Li H, 2018, CHEMOSPHERE, V196, P251, DOI 10.1016/j.chemosphere.2017.12.176
   Li N, 2017, WATER RES, V111, P204, DOI 10.1016/j.watres.2017.01.010
   Li SN, 2020, SCI TOTAL ENVIRON, V699, DOI 10.1016/j.scitotenv.2019.134160
   Li X, 2012, LANGMUIR, V28, P2827, DOI 10.1021/la204443j
   Liu MG, 2022, APPL CATAL B-ENVIRON, V301, DOI 10.1016/j.apcatb.2021.120765
   Liu SS, 2018, WATER RES, V136, P131, DOI 10.1016/j.watres.2018.02.036
   Liu XC, 2020, J HAZARD MATER, V392, DOI 10.1016/j.jhazmat.2020.122283
   Liu YY, 2016, LANCET INFECT DIS, V16, P161, DOI 10.1016/S1473-3099(15)00424-7
   Logan BE, 2012, SCIENCE, V337, P686, DOI 10.1126/science.1217412
   Lu J, 2020, J HAZARD MATER, V382, DOI 10.1016/j.jhazmat.2019.121025
   Luo Y, 2014, ENVIRON SCI TECH LET, V1, P26, DOI 10.1021/ez400152e
   Lupo A, 2012, FRONT MICROBIOL, V3, DOI 10.3389/fmicb.2012.00018
   Manoharan RK, 2021, J ENVIRON MANAGE, V296, DOI 10.1016/j.jenvman.2021.113270
   Manoharan RK, 2020, COLLOID SURFACE B, V188, DOI 10.1016/j.colsurfb.2020.110825
   Mansas C, 2020, SEP PURIF TECHNOL, V236, DOI 10.1016/j.seppur.2019.116221
   Marcinek H, 1998, APPL ENVIRON MICROB, V64, P626
   McKinney CW, 2012, ENVIRON SCI TECHNOL, V46, P13393, DOI 10.1021/es303652q
   Michael I, 2013, WATER RES, V47, P957, DOI 10.1016/j.watres.2012.11.027
   Michael SG, 2020, CHEM ENG J, V388, DOI 10.1016/j.cej.2020.124383
   Michael SG, 2019, APPL CATAL B-ENVIRON, V244, P871, DOI 10.1016/j.apcatb.2018.12.030
   Miller JH, 2013, WATER ENVIRON RES, V85, P411, DOI 10.2175/106143012X13373575831394
   MOHWK, 2016, NATL ACTION PLAN ANT
   Moran GJ, 2006, NEW ENGL J MED, V355, P666, DOI 10.1056/NEJMoa055356
   Moreira NFF, 2018, WATER RES, V135, P195, DOI 10.1016/j.watres.2018.01.064
   Moreira NFF, 2016, WATER RES, V94, P10, DOI 10.1016/j.watres.2016.02.003
   Mukherjee A, 2016, FRONT PLANT SCI, V7, DOI 10.3389/fpls.2016.00172
   Mulvey MR, 2011, EMERG INFECT DIS, V17, P103, DOI 10.3201/eid1701.101358
   Munir M, 2011, WATER RES, V45, P681, DOI 10.1016/j.watres.2010.08.033
   Ni BJ, 2020, WATER RES, V185, DOI 10.1016/j.watres.2020.116273
   Novo A, 2013, WATER RES, V47, P1875, DOI 10.1016/j.watres.2013.01.010
   Osinska A, 2016, ENVIRON SCI POLLUT R, V23, P10818, DOI 10.1007/s11356-016-6221-4
   Patel J.B., 2015, Performance Standards for Antimicrobial Disk Susceptibility Tests; Approved Standard-Twelfth Edition
   Patil S, 2011, J APPL MICROBIOL, V111, P136, DOI 10.1111/j.1365-2672.2011.05021.x
   Pelissari C, 2017, SCI TOTAL ENVIRON, V574, P390, DOI 10.1016/j.scitotenv.2016.08.207
   Phattarapattamawong S, 2021, SCI TOTAL ENVIRON, V755, DOI 10.1016/j.scitotenv.2020.142696
   Piddock LJV, 2012, LANCET INFECT DIS, V12, P249, DOI 10.1016/S1473-3099(11)70316-4
   Ren SJ, 2018, ENVIRON SCI TECHNOL, V52, P8666, DOI 10.1021/acs.est.8b01888
   Rodriguez-Mozaz S, 2015, WATER RES, V69, P234, DOI 10.1016/j.watres.2014.11.021
   Sabri NA, 2021, SCI TOTAL ENVIRON, V786, DOI 10.1016/j.scitotenv.2021.147368
   Sabri NA, 2020, J ENVIRON CHEM ENG, V8, DOI 10.1016/j.jece.2018.03.004
   Saleem M, 2019, J IND ENG CHEM, V72, P281
   Seeger M, 2021, SCI REP-UK, V11, DOI 10.1038/s41598-021-81584-y
   Serna-Galvis EA, 2020, J ENVIRON CHEM ENG, V8, DOI 10.1016/j.jece.2018.02.004
   Sha'arani S, 2019, WATER SCI TECHNOL, V80, P1787, DOI 10.2166/wst.2019.433
   Sharma VK, 2016, CHEMOSPHERE, V150, P702, DOI 10.1016/j.chemosphere.2015.12.084
   Shen YP, 2019, WASTE MANAGE, V84, P141, DOI 10.1016/j.wasman.2018.11.039
   Shi L, 2020, J MEMBRANE SCI, V597, DOI 10.1016/j.memsci.2019.117633
   Sillanpää M, 2018, CHEMOSPHERE, V190, P54, DOI 10.1016/j.chemosphere.2017.09.113
   Sousa JM, 2017, J HAZARD MATER, V323, P434, DOI 10.1016/j.jhazmat.2016.03.096
   Srivastava V, 2015, IND ENG CHEM RES, V54, P6209, DOI 10.1021/acs.iecr.5b01610
   Stange C, 2019, INT J HYG ENVIR HEAL, V222, P541, DOI 10.1016/j.ijheh.2019.02.002
   Stanton TB, 2011, APPL ENVIRON MICROB, V77, P7158, DOI 10.1128/AEM.00647-11
   Sui QW, 2019, ENVIRON INT, V133, DOI 10.1016/j.envint.2019.105183
   Sui QW, 2018, ENVIRON INT, V118, P274, DOI 10.1016/j.envint.2018.06.008
   Sun LH, 2019, J WATER HEALTH, V17, P910, DOI 10.2166/wh.2019.160
   Thakali O, 2020, WATER-SUI, V12, DOI 10.3390/w12061729
   Umar M, 2019, SCI TOTAL ENVIRON, V662, P923, DOI 10.1016/j.scitotenv.2019.01.289
   Vieira WT, 2020, ENVIRON CHEM LETT, V18, P1113, DOI 10.1007/s10311-020-01000-1
   Wang HL, 2020, CHEM ENG J, V392, DOI 10.1016/j.cej.2019.123701
   Wang JL, 2022, CRIT REV ENV SCI TEC, V52, P571, DOI 10.1080/10643389.2020.1835124
   Wang JL, 2020, SCI TOTAL ENVIRON, V701, DOI 10.1016/j.scitotenv.2019.135023
   Wang JL, 2017, CHEM ENG J, V312, P79, DOI 10.1016/j.cej.2016.11.118
   Wang M, 2021, SCI TOTAL ENVIRON, V763, DOI 10.1016/j.scitotenv.2020.143014
   Wang N, 2016, PLOS ONE, V11, DOI 10.1371/journal.pone.0156889
   Wang S, 2020, BIORESOURCE TECHNOL, V302, DOI 10.1016/j.biortech.2020.122825
   Wang XM, 2018, EMERG MICROBES INFEC, V7, DOI 10.1038/s41426-018-0124-z
   Watkinson AJ, 2007, APPL ENVIRON MICROB, V73, P5667, DOI 10.1128/AEM.00763-07
   2015, MICROBE, V10, P354, DOI 10.1128/microbe.10.354.1
   Xu LM, 2018, J ENVIRON SCI-CHINA, V65, P356, DOI 10.1016/j.jes.2017.07.006
   Yang Y, 2014, APPL MICROBIOL BIOT, V98, P5709, DOI 10.1007/s00253-014-5648-0
   Yang ZP, 2019, FRONT ENV SCI ENG, V13, DOI 10.1007/s11783-019-1117-4
   Yong D, 2009, ANTIMICROB AGENTS CH, V53, P5046, DOI 10.1128/AAC.00774-09
   Yoo K, 2020, J MICROBIOL, V58, P123, DOI 10.1007/s12275-020-9309-y
   Yu KF, 2021, J HAZARD MATER, V406, DOI 10.1016/j.jhazmat.2020.124295
   Yu P, 2020, SCI TOTAL ENVIRON, V705, DOI 10.1016/j.scitotenv.2019.135639
   Yu WC, 2017, CHEM ENG J, V313, P836, DOI 10.1016/j.cej.2016.10.107
   Yuan HY, 2016, SCI TOTAL ENVIRON, V569, P1587, DOI 10.1016/j.scitotenv.2016.07.002
   Yuan QL, 2015, PLOS ONE, V10, DOI [10.1371/journal.pone.0117146, 10.1371/journal.pone.0119403]
   Zammit I, 2020, ENVIRON SCI TECHNOL, V54, P7677, DOI 10.1021/acs.est.0c01565
   Zhang GS, 2020, CHEMOSPHERE, V254, DOI 10.1016/j.chemosphere.2020.126831
   Zhang TY, 2019, CHEM ENG J, V358, P589, DOI 10.1016/j.cej.2018.09.218
   Zhang T, 2011, PLOS ONE, V6, DOI 10.1371/journal.pone.0026041
   Zhang YL, 2014, ENVIRON SCI POLLUT R, V21, P5827, DOI 10.1007/s11356-014-2493-8
   Zhang YY, 2016, SCI TOTAL ENVIRON, V550, P184, DOI 10.1016/j.scitotenv.2016.01.078
   Zheng J, 2017, CHEM ENG J, V317, P309, DOI 10.1016/j.cej.2017.02.076
   Zhu YJ, 2018, WATER RES, V130, P139, DOI 10.1016/j.watres.2017.11.067
   Zhuang Y, 2015, ENVIRON SCI POLLUT R, V22, P7037, DOI 10.1007/s11356-014-3919-z
NR 153
TC 76
Z9 92
U1 23
U2 376
PU PERGAMON-ELSEVIER SCIENCE LTD
PI OXFORD
PA THE BOULEVARD, LANGFORD LANE, KIDLINGTON, OXFORD OX5 1GB, ENGLAND
SN 0045-6535
EI 1879-1298
J9 CHEMOSPHERE
JI Chemosphere
PD JUL
PY 2022
VL 298
AR 134671
DI 10.1016/j.chemosphere.2022.134671
EA APR 2022
PG 13
WC Environmental Sciences
WE Science Citation Index Expanded (SCI-EXPANDED)
SC Environmental Sciences & Ecology
GA 1K0IZ
UT WOS:000798294400002
PM 35460672
DA 2026-05-21
ER

PT J
AU Lindner, BG
   Suttner, B
   Zhu, KJ
   Conrad, RE
   Rodriguez-R, LM
   Hatt, JK
   Brown, J
   Konstantinidis, KT
AF Lindner, Blake G.
   Suttner, Brittany
   Zhu, Kevin J.
   Conrad, Roth E.
   Rodriguez-R, Luis M.
   Hatt, Janet K.
   Brown, Joe
   Konstantinidis, Konstantinos T.
TI Toward shotgun metagenomic approaches for microbial source tracking
   sewage spills based on laboratory mesocosms
SO WATER RESEARCH
LA English
DT Article
DE Source tracking; Metagenomics; Sewage collection systems; Wastewater;
   Microbial ecology; Water quality
ID RIBOSOMAL-RNA; GENES; WATER; DIVERSITY; PATHOGENS; COVERAGE; GENOMES
AB Little is known about the genomic diversity of the microbial communities associated with raw municipal wastewater (sewage), including whether microbial populations specific to sewage exist and how such populations could be used to improve source attribution and apportioning in contaminated waters. Herein, we used the influent of three wastewater treatment plants in Atlanta, Georgia (USA) to perturb laboratory freshwater mesocosms, simulating sewage contamination events, and followed these mesocosms with shotgun metagenomics over a 7-day observational period. We describe 15 abundant non-redundant bacterial metagenomeassembled genomes (MAGs) ubiquitous within all sewage inocula yet absent from the unperturbed freshwater control at our analytical limit of detection. Tracking the dynamics of the populations represented by these MAGs revealed varied decay kinetics, depending on (inferred) phenotypes, e.g., anaerobes decayed faster than aerobes under the well-aerated incubation conditions. Notably, a portion of these populations showed decay patterns similar to those of common markers, Enterococcus and HF183. Despite the apparent decay of these populations, the abundance of beta-lactamase encoding genes remained high throughout incubation relative to the control. Lastly, we constructed genomic libraries representing several different fecal sources and outline a bioinformatic approach which leverages these libraries for identifying and apportioning contamination signal among multiple probable sources using shotgun metagenomic data.
C1 [Lindner, Blake G.; Suttner, Brittany; Zhu, Kevin J.; Rodriguez-R, Luis M.; Hatt, Janet K.; Brown, Joe; Konstantinidis, Konstantinos T.] Georgia Inst Technol, Sch Civil & Environm Engn, Atlanta, GA 30332 USA.
   [Conrad, Roth E.] Georgia Inst Technol, Ocean Sci & Engn, 311 Ferst Dr,ES&T Bldg,Room 3321, Atlanta, GA 30332 USA.
   [Rodriguez-R, Luis M.] Univ Innsbruck, Dept Microbiol, A-6020 Innsbruck, Tyrol, Austria.
   [Rodriguez-R, Luis M.] Univ Innsbruck, Digital Sci Ctr DiSC, A-6020 Innsbruck, Tyrol, Austria.
   [Brown, Joe] Univ N Carolina, Gillings Sch Global Publ Hlth, Dept Environm Sci & Engn, Chapel Hill, NC 27599 USA.
C3 University System of Georgia; Georgia Institute of Technology;
   University System of Georgia; Georgia Institute of Technology;
   University of Innsbruck; University of Innsbruck; University of North
   Carolina; University of North Carolina Chapel Hill
RP Konstantinidis, KT (corresponding author), Georgia Inst Technol, Sch Civil & Environm Engn, Atlanta, GA 30332 USA.
EM kostas@ce.gatech.edu
RI Brown, Joe/ABF-8201-2020; Rodriguez-R, Luis M/S-6996-2018; Hatt,
   Janet/HME-2512-2023; Konstantinidis, Konstantinos/ABE-7113-2020
OI Rodriguez-R, Luis M/0000-0001-7603-3093; Lindner,
   Blake/0000-0003-3899-8075; Hatt, Janet/0000-0002-5666-0994;
   Konstantinidis, Konstantinos/0000-0002-0954-4755
FU US National Science Foundation [1511825, 1831582]; US Environmental
   Protection Agency [84020301]; US National Science Foundation Graduate
   Research Fellowship [DGE-1650044]; Directorate For Engineering; Div Of
   Chem, Bioeng, Env, & Transp Sys [1511825] Funding Source: National
   Science Foundation; Division Of Environmental Biology; Direct For
   Biological Sciences [1831582] Funding Source: National Science
   Foundation
FX The authors would like to thank the Cobb County Water System, Gwinnett
   County Department of Water Resources, and the City of Atlanta Department
   of Watershed Management for assistance with this work. This research was
   supported in part through research cyber infrastructure resources and
   services provided by the Partnership for an Advanced Computing
   Environment (PACE) at the Georgia Institute of Technology, Atlanta,
   Georgia, USA. This work was supported by the US National Science
   Foundation, award numbers 1511825 (to J.B and K.T. K) and 1831582
   (K.T.K.), US Environmental Protection Agency grant #84020301 (K.T.K.),
   and the US National Science Foundation Graduate Research Fellowship
   under grant number DGE-1650044 (to B.S.). The funding agencies had no
   role in the study design, data collection and analysis, decision to
   publish, or preparation of the manuscript.
CR Ahmed W, 2019, WATER RES, V149, P511, DOI 10.1016/j.watres.2018.10.088
   Ahmed W, 2016, WATER-SUI, V8, DOI 10.3390/w8060231
   Almeida A, 2021, NAT BIOTECHNOL, V39, P105, DOI 10.1038/s41587-020-0603-3
   Ashbolt NJ, 2010, WATER RES, V44, P4692, DOI 10.1016/j.watres.2010.06.048
   Assress HA, 2019, SCI REP-UK, V9, DOI 10.1038/s41598-019-50624-z
   Benoit G, 2016, PEERJ COMPUT SCI, DOI 10.7717/peerj-cs.94
   Berendes DM, 2018, NAT SUSTAIN, V1, P679, DOI 10.1038/s41893-018-0167-0
   Bernhard AE, 2000, APPL ENVIRON MICROB, V66, P4571, DOI 10.1128/AEM.66.10.4571-4574.2000
   Bibby K, 2013, ENVIRON SCI TECHNOL, V47, P1945, DOI 10.1021/es305181x
   Boehm AB, 2018, ENVIRON SCI TECHNOL, V52, P9634, DOI 10.1021/acs.est.8b01948
   Boehm AB, 2015, ENVIRON SCI TECH LET, V2, P270, DOI 10.1021/acs.estlett.5b00219
   Bolger AM, 2014, BIOINFORMATICS, V30, P2114, DOI 10.1093/bioinformatics/btu170
   Boratyn GM, 2019, BMC BIOINFORMATICS, V20, DOI 10.1186/s12859-019-2996-x
   Buchfink B, 2015, NAT METHODS, V12, P59, DOI 10.1038/nmeth.3176
   Bushnell B., 2014, FAST ACCURATE SPLICE
   Cai L, 2013, ENVIRON SCI TECHNOL, V47, P5433, DOI 10.1021/es400275r
   Campanaro S, 2020, BIOTECHNOL BIOFUELS, V13, DOI 10.1186/s13068-020-01679-y
   Caro-Quintero A, 2012, ENVIRON MICROBIOL, V14, P347, DOI 10.1111/j.1462-2920.2011.02668.x
   Castro JC, 2018, PEERJ, V6, DOI 10.7717/peerj.5882
   Chen CY, 2021, NAT COMMUN, V12, DOI 10.1038/s41467-021-21295-0
   Davis JJ, 2020, NUCLEIC ACIDS RES, V48, pD606, DOI 10.1093/nar/gkz943
   Devane ML, 2020, WATER RES, V185, DOI 10.1016/j.watres.2020.116204
   Ebinger A, 2021, COMPUT STRUCT BIOTEC, V19, P732, DOI 10.1016/j.csbj.2020.12.040
   Eisenberg JNS, 2016, ENVIRON HEALTH PERSP, V124, pA180, DOI 10.1289/EHP662
   Fouz N, 2020, TROP MED INFECT DIS, V5, DOI 10.3390/tropicalmed5010033
   Gilroy R, 2021, PEERJ, V9, DOI 10.7717/peerj.10941
   Gonzalez D, 2020, J MICROBIOL METH, V178, DOI 10.1016/j.mimet.2020.106068
   Harwood VJ, 2014, FEMS MICROBIOL REV, V38, P1, DOI 10.1111/1574-6976.12031
   Hong PY, 2020, APPL ENVIRON MICROB, V86, DOI 10.1128/AEM.00724-20
   Hull NM, 2019, TRENDS MICROBIOL, V27, P670, DOI 10.1016/j.tim.2019.03.011
   Hultman J, 2018, FEMS MICROBIOL ECOL, V94, DOI 10.1093/femsec/fiy038
   Jain C, 2018, NAT COMMUN, V9, DOI 10.1038/s41467-018-07641-9
   Johnston ER, 2019, SOIL BIOL BIOCHEM, V130, P43, DOI 10.1016/j.soilbio.2018.11.026
   Kang DWD, 2019, PEERJ, V7, DOI 10.7717/peerj.7359
   Kessler R, 2011, ENVIRON HEALTH PERSP, V119, pA514, DOI 10.1289/ehp.119-a514
   Kopylova E, 2012, BIOINFORMATICS, V28, P3211, DOI 10.1093/bioinformatics/bts611
   Korajkic A, 2018, INT J ENV RES PUB HE, V15, DOI 10.3390/ijerph15122842
   LANDER E S, 1988, Genomics, V2, P231
   Li LG, 2021, ENVIRON SCI TECHNOL, V55, P5939, DOI 10.1021/acs.est.0c08548
   Lin H, 2020, NAT COMMUN, V11, DOI 10.1038/s41467-020-17041-7
   Lira F, 2020, SCI REP-UK, V10, DOI 10.1038/s41598-020-65031-y
   Liu B, 2019, NUCLEIC ACIDS RES, V47, pD687, DOI 10.1093/nar/gky1080
   McGhee JJ, 2020, PEERJ, V8, DOI 10.7717/peerj.8783
   McLellan SL, 2010, ENVIRON MICROBIOL, V12, P378, DOI 10.1111/j.1462-2920.2009.02075.x
   McLellan SL, 2019, CURR OPIN BIOTECH, V57, P34, DOI 10.1016/j.copbio.2018.12.010
   McLellan SL, 2018, ELEMENTA-SCI ANTHROP, V6, DOI 10.1525/elementa.301
   McLellan SL, 2014, TRENDS MICROBIOL, V22, P697, DOI 10.1016/j.tim.2014.08.002
   Medina WRM, 2020, ENVIRON SCI-WAT RES, V6, P2122, DOI 10.1039/d0ew00265h
   Morton JT, 2019, NAT COMMUN, V10, DOI 10.1038/s41467-019-10656-5
   Nayfach S, 2021, NAT BIOTECHNOL, V39, P499, DOI 10.1038/s41587-020-0718-6
   Nayfach S, 2015, GENOME BIOL, V16, DOI 10.1186/s13059-015-0611-7
   Newton RJ, 2015, MBIO, V6, DOI 10.1128/mBio.02574-14
   Olds HT, 2018, PLOS MED, V15, DOI 10.1371/journal.pmed.1002614
   Orellana LH, 2017, NUCLEIC ACIDS RES, V45, DOI 10.1093/nar/gkw900
   Peng Y, 2012, BIOINFORMATICS, V28, P1420, DOI 10.1093/bioinformatics/bts174
   Poretsky R, 2014, PLOS ONE, V9, DOI 10.1371/journal.pone.0093827
   Prjibelski Andrey, 2020, Curr Protoc Bioinformatics, V70, pe102, DOI [10.1002/cpbi.102, 10.1002/cpbi.102]
   Ritalahti KM, 2006, APPL ENVIRON MICROB, V72, P2765, DOI 10.1128/AEM.72.4.2765-2774.2006
   Rodriguez-R LM, 2021, NAT COMMUN, V12, DOI 10.1038/s41467-021-24129-1
   Rodriguez-R LM, 2020, ENVIRON MICROBIOL, V22, P3394, DOI 10.1111/1462-2920.15112
   Rodriguez-R LM, 2018, NUCLEIC ACIDS RES, V46, pW282, DOI 10.1093/nar/gky467
   Rodriguez-R LM, 2018, MSYSTEMS, V3, DOI [10.1128/mSystems.00039-18, 10.1128/msystems.00039-18]
   Rodriguez-R LM, 2014, ISME J, V8, P2349, DOI 10.1038/ismej.2014.76
   Roguet A, 2020, MSYSTEMS, V5, DOI 10.1128/mSystems.00869-19
   Ruiz-Perez CA, 2021, BMC BIOINFORMATICS, V22, DOI 10.1186/s12859-020-03940-5
   Salman B, 2012, J INFRASTRUCT SYST, V18, P146, DOI 10.1061/(ASCE)IS.1943-555X.0000075
   Sczyrba A, 2017, NAT METHODS, V14, P1063, DOI [10.1038/NMETH.4458, 10.1038/nmeth.4458]
   Segata N, 2018, MSYSTEMS, V3, DOI 10.1128/mSystems.00190-17
   Stewart RD, 2019, NAT BIOTECHNOL, V37, P953, DOI 10.1038/s41587-019-0202-3
   Su X, 2020, ENVIRON SCI POLLUT R, V27, P14288, DOI 10.1007/s11356-019-06513-z
   Suttner B., 2021, METAGENOME BASED COM, DOI [10.1101/2021.06.17.448865, DOI 10.1101/2021.06.17.448865]
   ten Veldhuis JAE, 2010, WATER RES, V44, P2910, DOI 10.1016/j.watres.2010.02.009
   Unno T, 2018, ENVIRON MICROBIOL, V20, P3132, DOI 10.1111/1462-2920.14281
   USEPA, 2015, RECR WAT QUAL CRIT
   USEPA, 2009, 1600 USEPA
   Wade TJ, 2010, ENVIRON HEALTH-GLOB, V9, DOI 10.1186/1476-069X-9-66
   Wang Q, 2007, APPL ENVIRON MICROB, V73, P5261, DOI 10.1128/AEM.00062-07
   Weimann A, 2016, MSYSTEMS, V1, DOI 10.1128/mSystems.00101-16
   Wendl MC, 2013, J MATH BIOL, V67, P1141, DOI 10.1007/s00285-012-0586-x
   Wood DE, 2019, GENOME BIOL, V20, DOI 10.1186/s13059-019-1891-0
   Wu YW, 2016, BIOINFORMATICS, V32, P605, DOI 10.1093/bioinformatics/btv638
   Ye L, 2020, MICROBIOME, V8, DOI 10.1186/s40168-020-0794-3
   Zhang, 2020, RES SQUARE, DOI [10.21203/rs.3.rs-113339/v1, DOI 10.21203/RS.3.RS-113339/V1]
NR 83
TC 22
Z9 24
U1 2
U2 40
PU PERGAMON-ELSEVIER SCIENCE LTD
PI OXFORD
PA THE BOULEVARD, LANGFORD LANE, KIDLINGTON, OXFORD OX5 1GB, ENGLAND
SN 0043-1354
EI 1879-2448
J9 WATER RES
JI Water Res.
PD FEB 15
PY 2022
VL 210
AR 117993
DI 10.1016/j.watres.2021.117993
PG 14
WC Engineering, Environmental; Environmental Sciences; Water Resources
WE Science Citation Index Expanded (SCI-EXPANDED)
SC Engineering; Environmental Sciences & Ecology; Water Resources
GA ZE2LI
UT WOS:000758719500003
PM 34979467
DA 2026-05-21
ER

PT J
AU Bombaywala, S
   Bajaj, A
   Dafale, NA
AF Bombaywala, Sakina
   Bajaj, Abhay
   Dafale, Nishant A.
TI Meta-analysis of wastewater microbiome for antibiotic resistance
   profiling
SO JOURNAL OF MICROBIOLOGICAL METHODS
LA English
DT Article
DE Antibiotic resistance; Machine learning; Random forest; Hospital
   wastewater; Sewage; Microbiome
ID ANAEROBIC-DIGESTION; RISK-ASSESSMENT; SURFACE-WATER; GENES;
   IDENTIFICATION; COMMUNITY; HEALTH; URBAN
AB The microbial composition and stress molecules are main drivers influencing the development and spread of antibiotic resistance bacteria (ARBs) and genes (ARGs) in the environment. A reliable and rapid method for identifying associations between microbiome composition and resistome remains challenging. In the present study, secondary metagenome data of sewage and hospital wastewaters were assessed for differential taxonomic and ARG profiling. Subsequently, Random Forest (RF)-based ML models were used to predict ARG profiles based on taxonomic composition and model validation on hospital wastewaters. Total ARG abundance was significantly higher in hospital wastewaters (15 ppm) than sewage (5 ppm), while the resistance towards methicillin, carbapenem, and fluoroquinolone were predominant. Although, Pseudomonas constituted major fraction, Streptomyces, Enterobacter, and Klebsiella were characteristic of hospital wastewaters. Prediction modeling showed that the relative abundance of pathogenic genera Escherichia, Vibrio, and Pseudomonas contributed most towards variations in total ARG count. Moreover, the model was able to identify host-specific patterns for contributing taxa and related ARGs with >90% accuracy in predicting the ARG subtype abundance. More than >80% accuracy was obtained for hospital wastewaters, demonstrating that the model can be validly extrapolated to different types of wastewater systems. Findings from the study showed that the ML approach could identify ARG profile based on bacterial composition including 16S rDNA amplicon data, and can serve as a viable alternative to metagenomic binning for identification of potential hosts of ARGs. Overall, this study demonstrates the promising application of ML techniques for predicting the spread of ARGs and provides guidance for early warning of ARBs emergence.
C1 [Bombaywala, Sakina; Bajaj, Abhay; Dafale, Nishant A.] CSIR Natl Environm Engn Res Inst NEERI, Environm Biotechnol & Genom Div, Nehru Marg, Nagpur 440020, India.
   [Bombaywala, Sakina; Bajaj, Abhay; Dafale, Nishant A.] Acad Sci & Innovat Res AcSIR, Ghaziabad 201002, India.
C3 Council of Scientific & Industrial Research (CSIR) - India; CSIR -
   National Environmental Engineering Research Institute (NEERI); Academy
   of Scientific & Innovative Research (AcSIR)
RP Dafale, NA (corresponding author), CSIR Natl Environm Engn Res Inst NEERI, Environm Biotechnol & Genom Div, Nehru Marg, Nagpur 440020, India.
EM na_dafale@neeri.res.in
RI BAJAJ, ABHAY/AAX-4191-2021
FU Knowledge Resource Centre; CSIR-NEERI, Nagpur, India
   [CSIR-NEERI/KRC/2024/JAN/EBGD/1]
FX Sakina Bombaywala is grateful to the Department of Biotechnology (DBT)
   for the award of SRF. The authors would like to thank Director,
   CSIR-NEERI, Nagpur for providing the support and facilities. The
   manuscript has been checked for plagiarism by Knowledge Resource Centre,
   CSIR-NEERI, Nagpur, India, and assigned KRC No:
   CSIR-NEERI/KRC/2024/JAN/EBGD/1.
CR Abby SS, 2012, P NATL ACAD SCI USA, V109, P4962, DOI 10.1073/pnas.1116871109
   [Anonymous], 2023, R: A language and environment for statistical computing
   [Anonymous], 2020, Global Antimicrobial Resistance Surveillance System (GLASS) Report: Early Implementation 2020
   Ashbolt NJ, 2013, ENVIRON HEALTH PERSP, V121, P993, DOI 10.1289/ehp.1206316
   Bombaywala Sakina, 2023, Environ Sci Pollut Res Int, V30, P121734, DOI [10.1007/s11356-023-30932-8, 10.1007/s11356-023-30932-8]
   Bombaywala S, 2021, J ENVIRON MANAGE, V297, DOI 10.1016/j.jenvman.2021.113315
   Bombaywala S, 2021, ENVIRON SCI POLLUT R, V28, P10780, DOI 10.1007/s11356-020-11318-6
   Bougnom BP, 2020, SCI TOTAL ENVIRON, V698, DOI 10.1016/j.scitotenv.2019.134201
   Chakraborty J, 2020, ECOTOX ENVIRON SAFE, V194, DOI 10.1016/j.ecoenv.2020.110443
   Chamosa LS, 2017, SCI REP-UK, V7, DOI 10.1038/s41598-017-00600-2
   Chen BW, 2018, WATER RES, V134, P200, DOI 10.1016/j.watres.2018.02.003
   Clausen PTLC, 2018, BMC BIOINFORMATICS, V19, DOI 10.1186/s12859-018-2336-6
   Dedysh SN, 2011, FRONT MICROBIOL, V2, DOI 10.3389/fmicb.2011.00184
   Elyan E, 2022, IEEE ACCESS, V10, P31561, DOI 10.1109/ACCESS.2022.3160213
   Fitzpatrick D, 2016, FEMS MICROBIOL ECOL, V92, DOI 10.1093/femsec/fiv168
   Fu CX, 2022, ENVIRON POLLUT, V303, DOI 10.1016/j.envpol.2022.119180
   Gilmore MS, 2003, SCIENCE, V299, P1999, DOI 10.1126/science.1083534
   Gupta S, 2021, ENVIRON SCI TECHNOL, V55, P10895, DOI 10.1021/acs.est.1c01026
   He LY, 2014, ENVIRON SCI TECHNOL, V48, P13120, DOI 10.1021/es5041267
   Hendriksen RS, 2019, NAT COMMUN, V10, DOI 10.1038/s41467-019-08853-3
   Hermans SM, 2020, MICROBIOME, V8, DOI 10.1186/s40168-020-00858-1
   Hultman J, 2018, FEMS MICROBIOL ECOL, V94, DOI 10.1093/femsec/fiy038
   Ivanova AA, 2021, SUSTAINABILITY-BASEL, V13, DOI 10.3390/su13095031
   Jang HM, 2018, BIORESOURCE TECHNOL, V267, P303, DOI 10.1016/j.biortech.2018.07.051
   Kaboré OD, 2020, FRONT CELL INFECT MI, V10, DOI 10.3389/fcimb.2020.519301
   Lamba M, 2017, ENVIRON SCI TECHNOL, V51, P13906, DOI 10.1021/acs.est.7b03380
   Le Page G, 2017, ENVIRON INT, V109, P155, DOI 10.1016/j.envint.2017.09.013
   Li B, 2015, ISME J, V9, P2490, DOI 10.1038/ismej.2015.59
   Li DH, 2016, METHODS, V102, P3, DOI 10.1016/j.ymeth.2016.02.020
   Liaw A., 2002, R News, V2, P18
   Luo G, 2017, ENVIRON SCI TECHNOL, V51, P4069, DOI 10.1021/acs.est.6b05100
   Macesic N, 2017, CURR OPIN INFECT DIS, V30, P511, DOI [10.1097/qco.0000000000000406, 10.1097/QCO.0000000000000406]
   Manaia CM, 2018, ENVIRON INT, V115, P312, DOI 10.1016/j.envint.2018.03.044
   Manaia CM, 2016, APPL MICROBIOL BIOT, V100, P1543, DOI 10.1007/s00253-015-7202-0
   Meyer F, 2008, BMC BIOINFORMATICS, V9, DOI 10.1186/1471-2105-9-386
   Munk P, 2017, J ANTIMICROB CHEMOTH, V72, P385, DOI 10.1093/jac/dkw415
   Nesme J, 2014, CURR BIOL, V24, P1096, DOI 10.1016/j.cub.2014.03.036
   O'Flaherty E, 2017, HUM ECOL RISK ASSESS, V23, P299, DOI 10.1080/10807039.2016.1247254
   Pal C, 2016, MICROBIOME, V4, DOI 10.1186/s40168-016-0199-5
   Paquola ACM, 2018, J MOL EVOL, V86, P190, DOI 10.1007/s00239-018-9836-x
   Pruden A, 2012, ENVIRON SCI TECHNOL, V46, P11541, DOI 10.1021/es302657r
   Qiao LN, 2018, TALANTA, V181, P305, DOI 10.1016/j.talanta.2018.01.029
   Qiu WH, 2019, SCI TOTAL ENVIRON, V653, P334, DOI 10.1016/j.scitotenv.2018.10.398
   Quintela-Baluja M, 2019, WATER RES, V162, P347, DOI 10.1016/j.watres.2019.06.075
   Roguet A, 2018, MICROBIOME, V6, DOI 10.1186/s40168-018-0568-3
   Sapkota AR, 2007, ENVIRON HEALTH PERSP, V115, P1040, DOI 10.1289/ehp.9770
   Storteboom H, 2010, ENVIRON SCI TECHNOL, V44, P7397, DOI 10.1021/es101657s
   Stracy M, 2022, SCIENCE, V375, P889, DOI 10.1126/science.abg9868
   Sun YP, 2021, WATER RES, V202, DOI 10.1016/j.watres.2021.117384
   Surette MD, 2017, ANNU REV MICROBIOL, V71, P309, DOI 10.1146/annurev-micro-090816-093420
   Svetnik V, 2003, J CHEM INF COMP SCI, V43, P1947, DOI 10.1021/ci034160g
   Wexler HM, 2007, CLIN MICROBIOL REV, V20, P593, DOI 10.1128/CMR.00008-07
   Wickham H., 2016, ggplot2: Elegant Graphics for Data Analysis, P11, DOI [DOI 10.1007/978-3-319-24277-4_2, https://doi.org/10.1007/978-3-319-24277-4_2, 10.1007/978-3-319-24277-42, DOI 10.1007/978-3-319-24277-42]
   Wilhelm RC, 2022, SOIL BIOL BIOCHEM, V164, DOI 10.1016/j.soilbio.2021.108472
   Wilson LA, 2020, GLOBALIZATION HEALTH, V16, DOI 10.1186/s12992-020-00623-x
   Wu Y, 2018, ENVIRON SCI POLLUT R, V25, P13956, DOI 10.1007/s11356-018-1598-x
   Yamamoto S, 2013, J FOOD PROTECT, V76, P394, DOI 10.4315/0362-028X.JFP-12-273
   Yang YW, 2021, J HAZARD MATER, V404, DOI 10.1016/j.jhazmat.2020.124149
   Yang YW, 2020, ENVIRON INT, V143, DOI 10.1016/j.envint.2020.105897
   Zankari E, 2013, J ANTIMICROB CHEMOTH, V68, P771, DOI 10.1093/jac/dks496
   Zhang GY, 2012, J APPL STAT, V39, P151, DOI 10.1080/02664763.2011.578621
   Zhang HP, 2021, J HAZARD MATER, V408, DOI 10.1016/j.jhazmat.2020.124855
   Zhang RR, 2019, SCI TOTAL ENVIRON, V654, P292, DOI 10.1016/j.scitotenv.2018.11.094
   Zhao ZL, 2022, ECOL INDIC, V134, DOI 10.1016/j.ecolind.2021.108484
   Zhao ZL, 2022, ENVIRON MICROBIOL, V24, P3882, DOI 10.1111/1462-2920.15972
   Zhou YH, 2019, FRONT GENET, V10, DOI 10.3389/fgene.2019.00579
NR 66
TC 2
Z9 2
U1 7
U2 42
PU ELSEVIER
PI AMSTERDAM
PA RADARWEG 29, 1043 NX AMSTERDAM, NETHERLANDS
SN 0167-7012
EI 1872-8359
J9 J MICROBIOL METH
JI J. Microbiol. Methods
PD AUG
PY 2024
VL 223
AR 106953
DI 10.1016/j.mimet.2024.106953
EA MAY 2024
PG 10
WC Biochemical Research Methods; Microbiology
WE Science Citation Index Expanded (SCI-EXPANDED)
SC Biochemistry & Molecular Biology; Microbiology
GA UO9G4
UT WOS:001249110800001
PM 38754482
DA 2026-05-21
ER

PT J
AU Zhang, SQ
   He, ZL
   Meng, FG
AF Zhang, Shaoqing
   He, Zhili
   Meng, Fangang
TI Floc-size effects of the pathogenic bacteria in a membrane bioreactor
   plant
SO ENVIRONMENT INTERNATIONAL
LA English
DT Article
DE Wastewater; Pathogens; Metagenomic sequence; Virulent factors;
   Size-fractionated flocs
ID WASTE-WATER TREATMENT; SEWAGE-TREATMENT PLANTS; ANTIBIOTIC-RESISTANCE;
   MICROBIAL COMMUNITY; ACTIVATED-SLUDGE; DRINKING-WATER; PARTICLE;
   REMOVAL; GENES; IDENTIFICATION
AB The size nature of sludge flocs could affect the occurrence and distribution of bacterial pathogens in wastewater treatment plants (WWTPs). In this study, the floc-size dependence of bacterial pathogens in the activated sludge of a WWTP was investigated using high-throughput metagenomic sequencing approaches. The results showed that a total of 423 pathogenic species belonging to 123 genera were identified in the three size-fractionated flocs. Also, we found that all the pathogens on the WHO's global priority pathogens list were detected in the size-fractionated flocs, with relative abundance of 0.4%, 0.3% and 0.3% for large-size, medium-size and small-size flocs, respectively, indicating the severe human and environmental health risks of activated sludge. Importantly, our results revealed that the pathogenic species showed a clear floc-size dependent distribution manner, leading to significant differences (P < 0.05) of pathogenic communities among the size-fractionated flocs. Additionally, by partitioning pathogens based on the occurrence and significant difference in abundances, we suggested the following distribution features: 1) large flocs-associated pathogens, such as Borrelia recurrentis, Actinobacillus ureae and Campylobacter gracilis; 2) medium flocs-associated pathogens, such as Mycobacterium szulgai and Ureaplasma urealyticum; and 3) small flocs-associated pathogens, such as Rickettsia akari, Staphylococcus anginosus and Helicobacter cinaedi. Overall, this study provides a comprehensive understanding of pathogens in activated sludge, which is expected to aid in assessment and management of pathogen risks.
C1 [Zhang, Shaoqing; He, Zhili; Meng, Fangang] Sun Yat Sen Univ, Sch Environm Sci & Engn, Guangzhou 510275, Guangdong, Peoples R China.
   [Zhang, Shaoqing; He, Zhili; Meng, Fangang] Sun Yat Sen Univ, Guangdong Prov Key Lab Environm Pollut Control &, Guangzhou 510275, Guangdong, Peoples R China.
   [He, Zhili] Hunan Agr Univ, Coll Agron, Changsha 410128, Hunan, Peoples R China.
C3 Sun Yat Sen University; Sun Yat Sen University; Hunan Agricultural
   University
RP Meng, FG (corresponding author), Sun Yat Sen Univ, Sch Environm Sci & Engn, Guangzhou 510275, Guangdong, Peoples R China.
EM mengfg@mail.sysu.edu.cn
RI Meng, Fangang/AAV-1870-2020; He, Zhili/OCL-4904-2025; ,
   Fangang/AAV-1870-2020
OI , Fangang/0000-0002-7976-9722
FU National Natural Science Foundation of China [51622813]; Science and
   Technology Planning Project of Guangdong Province, China
   [2017B020216006, 2015A020215014]
FX This study was supported by the National Natural Science Foundation of
   China (No. 51622813) and the Science and Technology Planning Project of
   Guangdong Province, China (No. 2017B020216006 and 2015A020215014).
CR Ahmed W, 2018, ENVIRON INT, V116, P308, DOI 10.1016/j.envint.2018.04.005
   Ahmed W, 2017, APPL MICROBIOL BIOT, V101, P1253, DOI 10.1007/s00253-016-7959-9
   Albertsen M, 2013, NAT BIOTECHNOL, V31, P533, DOI 10.1038/nbt.2579
   Amha YM, 2017, ENVIRON SCI TECHNOL, V51, P3048, DOI 10.1021/acs.est.6b05580
   An XL, 2018, ENVIRON INT, V117, P146, DOI 10.1016/j.envint.2018.05.011
   [Anonymous], 2017, WHO | Global priority list of antibiotic-resistant bacteria to guide research, discovery, and development of new antibiotics
   Becerra-Castro C, 2015, ENVIRON INT, V75, P117, DOI 10.1016/j.envint.2014.11.001
   Cai L, 2014, APPL MICROBIOL BIOT, V98, P3317, DOI 10.1007/s00253-013-5402-z
   Cai L, 2013, ENVIRON SCI TECHNOL, V47, P5433, DOI 10.1021/es400275r
   Doughari HJ, 2011, MICROBES ENVIRON, V26, P101, DOI 10.1264/jsme2.ME10179
   Edgar RC, 2011, BIOINFORMATICS, V27, P2194, DOI 10.1093/bioinformatics/btr381
   Edgar RC, 2010, BIOINFORMATICS, V26, P2460, DOI 10.1093/bioinformatics/btq461
   Evans B, 2015, Quantitative Analysis of the Characteristics of Emerging and ReEmerging Human Pathogens
   Fang TT, 2018, SCI TOTAL ENVIRON, V613, P428, DOI 10.1016/j.scitotenv.2017.09.008
   Feng G, 2018, BMC MICROBIOL, V18, DOI 10.1186/s12866-018-1152-5
   Franca RDG, 2018, BIOTECHNOL ADV, V36, P228, DOI 10.1016/j.biotechadv.2017.11.005
   Frey KG, 2014, BMC GENOMICS, V15, DOI 10.1186/1471-2164-15-96
   Fu LM, 2012, BIOINFORMATICS, V28, P3150, DOI 10.1093/bioinformatics/bts565
   Göhler A, 2017, APPL ENVIRON MICROB, V83, DOI 10.1128/AEM.03212-16
   Gomez-Alvarez V, 2012, APPL ENVIRON MICROB, V78, P6095, DOI 10.1128/AEM.01018-12
   Gorchev H. G., 2012, WHO CHRON, V38, P104
   Hamady M, 2008, NAT METHODS, V5, P235, DOI 10.1038/NMETH.1184
   Hamilton KA, 2018, WATER RES, V134, P261, DOI 10.1016/j.watres.2017.12.022
   Han YP, 2012, BIORESOURCE TECHNOL, V124, P252, DOI 10.1016/j.biortech.2012.08.008
   Hassen A, 2000, BIORESOURCE TECHNOL, V74, P141, DOI 10.1016/S0960-8524(99)00179-0
   Huang JJ, 2012, ENVIRON INT, V42, P31, DOI 10.1016/j.envint.2011.03.001
   Huang K., 2018, APPL MICROBIOL BIOT, P1
   Ju F, 2016, WATER RES, V91, P1, DOI 10.1016/j.watres.2015.11.071
   Ju F, 2015, ENVIRON SCI TECHNOL, V49, P12628, DOI 10.1021/acs.est.5b03719
   Koivunen J, 2003, WATER RES, V37, P690, DOI 10.1016/S0043-1354(02)00305-6
   Kristiansson E, 2011, PLOS ONE, V6, DOI 10.1371/journal.pone.0017038
   Laguna A, 1999, WATER SCI TECHNOL, V40, P1, DOI 10.1016/S0273-1223(99)00602-2
   Leonard AFC, 2018, ENVIRON INT, V114, P326, DOI 10.1016/j.envint.2017.11.003
   Leonard SR, 2015, APPL ENVIRON MICROB, V81, P8183, DOI 10.1128/AEM.02601-15
   Leventhal GE, 2018, NAT MICROBIOL, V3, P1295, DOI 10.1038/s41564-018-0242-3
   Li B, 2015, ENVIRON SCI TECHNOL, V49, P10492, DOI 10.1021/acs.est.5b02345
   Li RQ, 2008, BIOINFORMATICS, V24, P713, DOI 10.1093/bioinformatics/btn025
   Liao C, 2015, J APPL MICROBIOL, V119, P315, DOI 10.1111/jam.12860
   Lin HJ, 2011, WATER SCI TECHNOL, V63, P262, DOI 10.2166/wst.2011.047
   Liu G, 2013, WATER RES, V47, P3523, DOI 10.1016/j.watres.2013.03.058
   Lu XD, 2015, PLOS ONE, V10, DOI 10.1371/journal.pone.0139582
   Lucena F, 2004, J APPL MICROBIOL, V97, P1069, DOI 10.1111/j.1365-2672.2004.02397.x
   Ma JX, 2016, APPL MICROBIOL BIOT, V100, P5109, DOI 10.1007/s00253-016-7312-3
   Noguchi H, 2006, NUCLEIC ACIDS RES, V34, P5623, DOI 10.1093/nar/gkl723
   Nordmann P, 2012, TRENDS MOL MED, V18, P263, DOI 10.1016/j.molmed.2012.03.003
   Olsen JS, 2010, ENVIRON SCI TECHNOL, V44, P8712, DOI 10.1021/es1007774
   Parshionikar S, 2010, APPL ENVIRON MICROB, V76, P4318, DOI 10.1128/AEM.02800-09
   Percival S.L., 2014, MICROBIOLOGY WATERBO
   Percival S.L., 2004, MICROBIOLOGY WATERBO
   Pereira RPA, 2017, WATER RES, V122, P363, DOI 10.1016/j.watres.2017.06.011
   Quince C, 2009, NAT METHODS, V6, P639, DOI [10.1038/NMETH.1361, 10.1038/nmeth.1361]
   Raboni M, 2016, WATER AIR SOIL POLL, V227, DOI 10.1007/s11270-016-3157-8
   Radomski N, 2011, ENVIRON SCI TECHNOL, V45, P5380, DOI 10.1021/es104084c
   Ristow P, 2008, MICROBIOL-SGM, V154, P1309, DOI 10.1099/mic.0.2007/014746-0
   Rizek C, 2014, ANN CLIN MICROB ANTI, V13, DOI 10.1186/s12941-014-0043-3
   Rösel S, 2012, MICROB ECOL, V64, P571, DOI 10.1007/s00248-012-0049-3
   Schloss PD, 2009, APPL ENVIRON MICROB, V75, P7537, DOI 10.1128/AEM.01541-09
   Schostag M, 2015, FRONT MICROBIOL, V6, DOI 10.3389/fmicb.2015.00399
   Schrammel B, 2018, WATER RES, V141, P417, DOI 10.1016/j.watres.2018.04.027
   Segata N, 2012, NAT METHODS, V9, P811, DOI [10.1038/NMETH.2066, 10.1038/nmeth.2066]
   Sharaby Y., 2018, APPL ENVIRON MICROB, V84, P1
   Singer E, 2016, ISME J, V10, P2020, DOI 10.1038/ismej.2015.249
   Tan B, 2015, FRONT MICROBIOL, V6, DOI 10.3389/fmicb.2015.01027
   Tang J, 2018, TRENDS BIOTECHNOL, V36, P1171, DOI 10.1016/j.tibtech.2018.06.009
   Thwaites BJ, 2018, WATER RES, V145, P442, DOI 10.1016/j.watres.2018.08.038
   Vlaeminck SE, 2010, APPL ENVIRON MICROB, V76, P900, DOI 10.1128/AEM.02337-09
   Wang Q, 2007, APPL ENVIRON MICROB, V73, P5261, DOI 10.1128/AEM.00062-07
   Williams BJ, 2010, RESPIROLOGY, V15, P1037, DOI 10.1111/j.1440-1843.2010.01819.x
   Willyard C, 2017, NATURE, V543, P15, DOI 10.1038/nature.2017.21550
   [吴乾元 Wu Qianyuan], 2013, [环境科学学报, Acta Scientiae Circumstantiae], V33, P844
   Ye L, 2011, ENVIRON SCI TECHNOL, V45, P7173, DOI 10.1021/es201045e
   Zhang K, 2007, WATER RES, V41, P2816, DOI 10.1016/j.watres.2007.03.010
   Zhang YL, 2009, SCI TOTAL ENVIRON, V407, P3702, DOI 10.1016/j.scitotenv.2009.02.013
NR 73
TC 12
Z9 16
U1 3
U2 50
PU PERGAMON-ELSEVIER SCIENCE LTD
PI OXFORD
PA THE BOULEVARD, LANGFORD LANE, KIDLINGTON, OXFORD OX5 1GB, ENGLAND
SN 0160-4120
EI 1873-6750
J9 ENVIRON INT
JI Environ. Int.
PD JUN
PY 2019
VL 127
BP 645
EP 652
DI 10.1016/j.envint.2019.04.002
PG 8
WC Environmental Sciences
WE Science Citation Index Expanded (SCI-EXPANDED)
SC Environmental Sciences & Ecology
GA HX4PZ
UT WOS:000467383500063
PM 30991220
OA Green Submitted, gold
DA 2026-05-21
ER

PT J
AU Pulami, D
   Kämpfer, P
   Glaeser, SP
AF Pulami, Dipen
   Kaempfer, Peter
   Glaeser, Stefanie P.
TI High diversity of the emerging pathogen Acinetobacter baumannii
   and other Acinetobacter spp. in raw manure, biogas plants
   digestates, and rural and urban wastewater treatment plants with system
   specific antimicrobial resistance profiles
SO SCIENCE OF THE TOTAL ENVIRONMENT
LA English
DT Article
DE Antimicrobial resistance; Cultivation Acinetobacter baumannii; WWTPs
   biogas plants; MLST
ID METAGENOMIC ANALYSIS REVEALS; D BETA-LACTAMASES; ANTIBIOTIC-RESISTANCE;
   SP NOV.; MOLECULAR EPIDEMIOLOGY; CARBAPENEMASE GENES; BACTERIA; SPREAD;
   SAMPLES; IMPACT
AB Carbapenem-resistant Acinetobacter baumannii causing immense treatment problems in hospitals. There is still a knowledge gap on the abundance and stability of acquired resistances and the diversity of resistant Acinetobacter in the environment. The aim of the study was to investigate the diversity and antimicrobial resistances of Acinetobacter spp. released from livestock and human wastewater into the environment. Raw and digested manure of small scale on farm biogas plants as well as untreated and treated wastewater and sewage sludge of rural and urban wastewater treatment plants (WWTPs) were studied comparatively. A total of 132 Acinetobacter isolates were phylogenetically identified (16S rRNA gene and rpoB sequence analyses) and 14 different phylotypes were detected. Fiftytwo isolates represented A. baumannii which were cultured from raw and digested manure of different biogas plants, and most stages of the ruralWWTP (no hospitalwastewater receiving) and the two studied urbanWWTPs receiving veterinarian and human hospital wastewater. Multi-locus sequence typing (Pasteur_MLST) identified 23 novel and 12 known STs of A. baumannii. Most novel STs (18/23) were cultured from livestock samples and the ruralWWTP. A. baumannii isolates from livestock and the rural WWTP were susceptible to carbapenems, colistin, ciprofloxacin, ceftazidime, and piperacillin. In contrast, A. baumannii isolates from the two urbanWWTPs showed clinical linkage with respect to MLST and were multi-drug resistant (MDR). The presence of viable A. baumannii in digested manure and sewage sludge confirmed the survival of the strict aerobic bacteria during anoxic conditions. The study indicated the spread of diverse Acinetobacter from anthropogenic sources into the environment with a strong linkage of clinial associated MDR A. baumannii strains to the inflow of hospital wastewater to WWTPs. A more frequent detection of Acinetobacter in sewage sludge than effluent waters indicated that particle-attachment of Acinetobacter must be considered by the risk assessment of these bacteria.
C1 [Pulami, Dipen; Kaempfer, Peter; Glaeser, Stefanie P.] Justus Liebig Univ Giessen, Inst Appl Microbiol, Giessen, Germany.
C3 Justus Liebig University Giessen
RP Glaeser, SP (corresponding author), Justus Liebig Univ Giessen, Inst Appl Microbiol, Giessen, Germany.
EM Stefanie.Glaeser@umwelt.uni-giessen.de
RI Glaeser, Stefanie/ABI-5518-2020; Dipen, Pulami/JMP-5046-2023; Kampfer,
   Peter/P-7643-2019
OI Dipen, Pulami/0000-0002-2402-5689; Kampfer, Peter/0000-0002-7165-3418
FU Federal Ministry of Education and Research (BMBF) [01KI1733]; DGF
   [458460392]; Justus Liebig University Giessen
FX We acknowledge Katja Grebing, Gundula Will, Maria Sowinsky, Denise
   Annacker, and Amelie Pausch for excellent technical assistance. This
   work was funded by the Federal Ministry of Education and Research
   (BMBF)-funded JPI-EC-AMR JTC 2017 project ARMIS (Antimicrobial
   Resistance Manure Intervention Strategies, 01KI1733; given to PK) and
   the DGF Project 458460392 (given to SG). DP was funded by the Justus
   Liebig University Giessen (Ph.D. Grant).
CR Adisasmito WB, 2022, PLOS PATHOG, V18, DOI 10.1371/journal.ppat.1010537
   Andersson DI, 2010, NAT REV MICROBIOL, V8, P260, DOI 10.1038/nrmicro2319
   [Anonymous], 2012, BUNDESGESUNDHEITSBLA, V55, P1311, DOI 10.1007/s00103-012-1549-5
   BARK K, 1992, WATER RES, V26, P1379, DOI 10.1016/0043-1354(92)90131-M
   Berendonk TU, 2015, NAT REV MICROBIOL, V13, P310, DOI 10.1038/nrmicro3439
   BROWER JC, 1988, LETHAIA, V21, P79, DOI 10.1111/j.1502-3931.1988.tb01756.x
   Brown PC, 2019, SCI TOTAL ENVIRON, V649, P1171, DOI 10.1016/j.scitotenv.2018.08.394
   Camargo CH, 2020, INT J ANTIMICROB AG, V56, DOI 10.1016/j.ijantimicag.2020.106195
   Chapman JS, 2003, INT BIODETER BIODEGR, V51, P271, DOI 10.1016/S0964-8305(03)00044-1
   Cho GS, 2018, FRONT MICROBIOL, V9, DOI 10.3389/fmicb.2018.00536
   Christou A, 2017, WATER RES, V123, P448, DOI 10.1016/j.watres.2017.07.004
   CLSI, 2021, PERFORMANCE STANDARD, V31st
   Cosgaya C, 2016, INT J SYST EVOL MICR, V66, P4105, DOI 10.1099/ijsem.0.001318
   da Silva KE, 2018, PLOS ONE, V13, DOI 10.1371/journal.pone.0209367
   Dalkmann P, 2012, PLOS ONE, V7, DOI 10.1371/journal.pone.0045397
   Dekic S, 2019, WATER SCI TECHNOL, V80, P1581, DOI 10.2166/wst.2019.408
   Di Popolo A, 2011, CLIN MICROBIOL INFEC, V17, P197, DOI 10.1111/j.1469-0691.2010.03254.x
   Diancourt L, 2010, PLOS ONE, V5, DOI 10.1371/journal.pone.0010034
   Dunlap CA, 2018, INT J SYST EVOL MICR, V68, P131, DOI 10.1099/ijsem.0.002470
   Durao P, 2018, TRENDS MICROBIOL, V26, P677, DOI 10.1016/j.tim.2018.01.005
   Evans BA, 2008, CLIN MICROBIOL INFEC, V14, P268, DOI 10.1111/j.1469-0691.2007.01919.x
   Ewers C, 2017, INT J ANTIMICROB AG, V49, P37, DOI 10.1016/j.ijantimicag.2016.09.033
   Ewers C, 2016, GUT PATHOG, V8, DOI 10.1186/s13099-016-0119-z
   Falagas ME, 2005, CLIN INFECT DIS, V40, P1333, DOI 10.1086/429323
   Feizabadi MM, 2008, JPN J INFECT DIS, V61, P274
   Francisco AP, 2012, BMC BIOINFORMATICS, V13, DOI 10.1186/1471-2105-13-87
   Franco A, 2020, SYST APPL MICROBIOL, V43, DOI 10.1016/j.syapm.2020.126123
   Gerson S, 2019, ANTIMICROB AGENTS CH, V63, DOI [10.1128/aac.01586-18, 10.1128/AAC.01586-18]
   Glaeser SP, 2016, FEMS MICROBIOL ECOL, V92, DOI 10.1093/femsec/fiw010
   Glaeser SP, 2013, INT J SYST EVOL MICR, V63, P3487, DOI 10.1099/ijs.0.050823-0
   Göttig S, 2014, J ANTIMICROB CHEMOTH, V69, P2578, DOI 10.1093/jac/dku170
   Goic-Barisic I, 2017, MICROB DRUG RESIST, V23, P494, DOI 10.1089/mdr.2016.0229
   Goic-Barisic I, 2016, MICROB DRUG RESIST, V22, P559, DOI 10.1089/mdr.2015.0275
   Chagas TPG, 2014, DIAGN MICR INFEC DIS, V79, P468, DOI 10.1016/j.diagmicrobio.2014.03.006
   Guardabassi L, 2002, WATER RES, V36, P1955, DOI 10.1016/S0043-1354(01)00429-8
   Guo JH, 2017, WATER RES, V123, P468, DOI 10.1016/j.watres.2017.07.002
   Gupta SK, 2018, J MICROBIOL, V56, P408
   Hamidian M, 2019, MICROB GENOMICS, V5, DOI 10.1099/mgen.0.000306
   Hauri A. M., 2015, Hygiene & Medizin, V40, P26
   Hembach N, 2017, FRONT MICROBIOL, V8, DOI 10.3389/fmicb.2017.01282
   Héritier C, 2005, ANTIMICROB AGENTS CH, V49, P4174, DOI 10.1128/AAC.49.10.4174-4179.2005
   Heuer H, 2011, CURR OPIN MICROBIOL, V14, P236, DOI 10.1016/j.mib.2011.04.009
   Heyde BJ, 2020, SCI REP-UK, V10, DOI 10.1038/s41598-020-71720-5
   Higgins PG, 2018, WATER RES, V140, P261, DOI 10.1016/j.watres.2018.04.057
   Higgins PG, 2010, J ANTIMICROB CHEMOTH, V65, P233, DOI 10.1093/jac/dkp428
   Hrenovic J, 2016, EUROSURVEILLANCE, V21, P21, DOI 10.2807/1560-7917.ES.2016.21.15.30195
   Hrenovic J, 2019, MICROB DRUG RESIST, V25, P725, DOI 10.1089/mdr.2018.0087
   Hubeny J, 2022, SCI TOTAL ENVIRON, V822, DOI 10.1016/j.scitotenv.2022.153437
   Huenges K, 2016, THORAC CARD SURG REP, V5, P16, DOI 10.1055/s-0035-1569993
   Imran M, 2019, CHEMOSPHERE, V215, P846, DOI 10.1016/j.chemosphere.2018.10.114
   Kaase M, 2016, LaboratoriumsMedizin, V37, DOI [10.1515/labmed-2014-0004, DOI 10.1515/LABMED-2014-0004]
   KAMPFER P, 1992, SYST APPL MICROBIOL, V15, P409, DOI 10.1016/S0723-2020(11)80215-8
   Kampfer P., 2014, ENCY FOOD MICROBIOL, V1, P11, DOI 10.1016/B978-0-12-384730-0.00002-1
   Karah N, 2011, J MED MICROBIOL, V60, P515, DOI 10.1099/jmm.0.028340-0
   Kempf M, 2012, INT J ANTIMICROB AG, V39, P105, DOI 10.1016/j.ijantimicag.2011.10.004
   Klotz P, 2019, FRONT MICROBIOL, V10, DOI 10.3389/fmicb.2019.00272
   Krizova L, 2015, INT J SYST EVOL MICR, V65, P857, DOI 10.1099/ijs.0.000028
   Krizova L, 2014, SYST APPL MICROBIOL, V37, P467, DOI 10.1016/j.syapm.2014.07.001
   Kumar S, 2016, MOL BIOL EVOL, V33, P1870, DOI [10.1093/molbev/msw054, 10.1093/molbev/msv279]
   Lee YT, 2012, ANTIMICROB AGENTS CH, V56, P1124, DOI 10.1128/AAC.00622-11
   Letunic I, 2007, BIOINFORMATICS, V23, P127, DOI 10.1093/bioinformatics/btl529
   Letunic I, 2021, NUCLEIC ACIDS RES, V49, pW293, DOI 10.1093/nar/gkab301
   Linz B, 2018, FRONT MICROBIOL, V9, DOI 10.3389/fmicb.2018.02616
   Marí-Almirall M, 2017, CLIN MICROBIOL INFEC, V23, DOI 10.1016/j.cmi.2016.11.020
   Maurya AP, 2020, REV ENVIRON HEALTH, V35, P371, DOI 10.1515/reveh-2020-0035
   Molter G, 2016, J HOSP INFECT, V92, P194, DOI 10.1016/j.jhin.2015.11.007
   Monteiro J, 2012, J ANTIMICROB CHEMOTH, V67, P906, DOI 10.1093/jac/dkr563
   Müller H, 2018, FEMS MICROBIOL ECOL, V94, DOI 10.1093/femsec/fiy057
   Nascimento M, 2017, BIOINFORMATICS, V33, P128, DOI 10.1093/bioinformatics/btw582
   Nei M., 2000, MOL EVOLUTION PHYLOG
   Nemec A, 2015, INT J SYST EVOL MICR, V65, P934, DOI 10.1099/ijs.0.000043
   Nemec A, 2011, RES MICROBIOL, V162, P393, DOI 10.1016/j.resmic.2011.02.006
   Nemec A, 2009, INT J SYST EVOL MICR, V59, P118, DOI 10.1099/ijs.0.001230-0
   Nowak J, 2017, J ANTIMICROB CHEMOTH, V72, P3277, DOI 10.1093/jac/dkx322
   Palavecino E, 2022, INFECT DIS-NOR, V54, P951, DOI 10.1080/23744235.2022.2113137
   Papp-Wallace KM, 2011, ANTIMICROB AGENTS CH, V55, P4943, DOI 10.1128/AAC.00296-11
   Perez F, 2010, J ANTIMICROB CHEMOTH, V65, P1807, DOI 10.1093/jac/dkq191
   Pérez-Valera E, 2022, APPL SOIL ECOL, V176, DOI 10.1016/j.apsoil.2022.104466
   Périchon B, 2014, ANTIMICROB AGENTS CH, V58, P936, DOI 10.1128/AAC.01261-13
   Phuong K, 2012, J BIOTECHNOL, V157, P505, DOI 10.1016/j.jbiotec.2011.09.024
   Pournaras S, 2014, J CLIN MICROBIOL, V52, P1653, DOI 10.1128/JCM.03565-13
   Püntener-Simmen S, 2019, FRONT VET SCI, V6, DOI 10.3389/fvets.2019.00017
   Pulami D, 2021, ANTON LEEUW INT J G, V114, P235, DOI 10.1007/s10482-021-01517-7
   Pulami D, 2020, FEMS MICROBIOL ECOL, V96, DOI 10.1093/femsec/fiaa176
   Rafei R, 2015, APPL ENVIRON MICROB, V81, P2359, DOI 10.1128/AEM.03824-14
   Rahube TO, 2012, J APPL MICROBIOL, V112, P1123, DOI 10.1111/j.1365-2672.2012.05301.x
   Rahube TO, 2014, APPL ENVIRON MICROB, V80, P6898, DOI 10.1128/AEM.02389-14
   Raible KM, 2017, ANN CLIN MICROB ANTI, V16, DOI 10.1186/s12941-017-0248-3
   Rice LB, 2008, J INFECT DIS, V197, P1079, DOI 10.1086/533452
   Rieber H, 2017, MICROB DRUG RESIST, V23, P25, DOI 10.1089/mdr.2016.0035
   Rizzo L, 2013, SCI TOTAL ENVIRON, V447, P345, DOI 10.1016/j.scitotenv.2013.01.032
   Roguet A, 2022, MSYSTEMS, V7, DOI 10.1128/msystems.00118-22
   Roskosch A., 2019, Sewage Sludge Disposal in the Federal Republic of Germany
   Rozman SD, 2022, INT J ENVIRON HEAL R, V32, P1581, DOI 10.1080/09603123.2021.1898550
   Sahl JW, 2015, SCI REP-UK, V5, DOI 10.1038/srep15188
   Schauss T, 2016, J APPL MICROBIOL, V121, P1673, DOI 10.1111/jam.13277
   Schauss T, 2015, PLOS ONE, V10, DOI 10.1371/journal.pone.0119791
   Schleicher X, 2013, CLIN MICROBIOL INFEC, V19, P737, DOI 10.1111/1469-0691.12026
   Schreiber C, 2021, SCI TOTAL ENVIRON, V750, DOI 10.1016/j.scitotenv.2020.142265
   Segal H, 2005, FEMS MICROBIOL LETT, V243, P425, DOI 10.1016/j.femsle.2005.01.005
   Siemers F, 2014, HANDCHIR MIKROCHIR P, V46, P214, DOI 10.1055/s-0034-1372626
   Towner K, 2006, PROKARYOTES: A HANDBOOK ON THE BIOLOGY OF BACTERIA, VOL 6, THIRD EDITION, P746, DOI 10.1007/0-387-30746-x_25
   Tran TT, 2021, APPL ENVIRON MICROB, V87, DOI 10.1128/AEM.02980-20
   Turano H, 2016, DIAGN MICR INFEC DIS, V86, P80, DOI 10.1016/j.diagmicrobio.2016.06.005
   Turton JF, 2006, FEMS MICROBIOL LETT, V258, P72, DOI 10.1111/j.1574-6968.2006.00195.x
   Vanbroekhoven K, 2004, FEMS MICROBIOL ECOL, V50, P37, DOI 10.1016/j.femsec.2004.05.007
   VANGROENESTIJN JW, 1987, ARCH MICROBIOL, V148, P14, DOI 10.1007/BF00429640
   Versalovic James, 1994, Methods in Molecular and Cellular Biology, V5, P25
   Vogwill T, 2015, EVOL APPL, V8, P284, DOI 10.1111/eva.12202
   WAGNER M, 1994, APPL ENVIRON MICROB, V60, P792, DOI 10.1128/AEM.60.3.792-800.1994
   Wareth G, 2021, PATHOGENS, V10, DOI 10.3390/pathogens10060690
   Wareth G, 2020, INT J ANTIMICROB AG, V56, DOI 10.1016/j.ijantimicag.2020.106127
   Wareth G, 2020, MICROORGANISMS, V8, DOI 10.3390/microorganisms8030375
   Wareth G, 2019, MICROBIOL RESOUR ANN, V8, DOI 10.1128/MRA.01128-19
   Wilharm G, 2017, ENVIRON MICROBIOL, V19, P4349, DOI 10.1111/1462-2920.13931
   Willyard C, 2017, NATURE, V543, P15, DOI 10.1038/nature.2017.21550
   Wolters B, 2022, ENVIRON MICROBIOL, V24, P1573, DOI 10.1111/1462-2920.15938
   Wolters B, 2016, FEMS MICROBIOL ECOL, V92, DOI 10.1093/femsec/fiv163
   Wolters B, 2015, FRONT MICROBIOL, V5, DOI 10.3389/fmicb.2014.00765
   Wong D, 2017, CLIN MICROBIOL REV, V30, P409, DOI 10.1128/CMR.00058-16
   Woodford N, 2006, INT J ANTIMICROB AG, V27, P351, DOI 10.1016/j.ijantimicag.2006.01.004
   Yoon SH, 2017, INT J SYST EVOL MICR, V67, P1613, DOI 10.1099/ijsem.0.001755
   Zander E, 2012, J CLIN MICROBIOL, V50, P1900, DOI 10.1128/JCM.06462-11
   Zarrilli R, 2013, INT J ANTIMICROB AG, V41, P11, DOI 10.1016/j.ijantimicag.2012.09.008
   Zhang YL, 2009, SCI TOTAL ENVIRON, V407, P3702, DOI 10.1016/j.scitotenv.2009.02.013
   Zordan S, 2011, EMERG INFECT DIS, V17, P1751, DOI 10.3201/eid1709.101931
   Zowawi HM, 2015, J CLIN MICROBIOL, V53, P896, DOI 10.1128/JCM.02784-14
NR 127
TC 32
Z9 40
U1 4
U2 51
PU ELSEVIER
PI AMSTERDAM
PA RADARWEG 29, 1043 NX AMSTERDAM, NETHERLANDS
SN 0048-9697
EI 1879-1026
J9 SCI TOTAL ENVIRON
JI Sci. Total Environ.
PD FEB 10
PY 2023
VL 859
DI 10.1016/j.scitotenv.2022.160182
EA NOV 2022
PN 1
PG 19
WC Environmental Sciences
WE Science Citation Index Expanded (SCI-EXPANDED)
SC Environmental Sciences & Ecology
GA 7A7QL
UT WOS:000898645700019
PM 36395844
DA 2026-05-21
ER

PT J
AU Cui, L
   Li, HZ
   Yang, K
   Zhu, LJ
   Xu, F
   Zhu, YG
AF Cui, Li
   Li, Hong-Zhe
   Yang, Kai
   Zhu, Long-Ji
   Xu, Fei
   Zhu, Yong-Guan
TI Raman biosensor and molecular tools for integrated monitoring of
   pathogens and antimicrobial resistance in wastewater
SO TRAC-TRENDS IN ANALYTICAL CHEMISTRY
LA English
DT Review
DE Pathogens; Antimicrobial resistance; Phenotype and genotype; Raman
   biosensor; PCR; Metagenomic and single-cell genomic sequencing; Stable
   isotope probing
ID SINGLE BACTERIAL-CELLS; DROPLET DIGITAL PCR; ANTIBIOTIC-RESISTANCE;
   HIGH-THROUGHPUT; SPECTROSCOPIC IDENTIFICATION; RAPID IDENTIFICATION;
   SEWAGE-SLUDGE; PSEUDOMONAS-AERUGINOSA; QUANTITATIVE DETECTION;
   CHEMICAL-COMPOSITION
AB Pathogens and antimicrobial resistance (AMR) are emerging as major global threats to public health. Wastewater, as the unique interface between environments and humans receiving and spreading pathogens and AMR, is playing a more important role than ever before for monitoring of public health. Here, by pinpointing pathogens and AMR, we reviewed the most recent technological advancements in Raman biosensors (single-cell Raman, Raman-stable isotope probing, surface-enhanced Raman, statistical analysis) and molecular methods (polymerase chain reaction, metagenomics and single-cell genomics) for phenotypic and genotypic surveillance, respectively. In particular, the importance of integrating phenotypic and genotypic analysis via targeted single-cell sorting for a complementary and holistic surveillance and understanding of health risk was highlighted. We further suggest technological requirements to enhance wastewater surveillance and better inform tackling strategy against pathogens and AMR. (C) 2021 Elsevier B.V. All rights reserved.
C1 [Cui, Li; Li, Hong-Zhe; Yang, Kai; Zhu, Long-Ji; Xu, Fei; Zhu, Yong-Guan] Chinese Acad Sci, Key Lab Urban Environm & Hlth, Fujian Key Lab Watershed Ecol, Inst Urban Environm, Xiamen 361021, Peoples R China.
   [Li, Hong-Zhe; Xu, Fei] Univ Chinese Acad Sci, Beijing 100049, Peoples R China.
   [Zhu, Yong-Guan] Chinese Acad Sci, State Key Lab Urban & Reg Ecol, Res Ctr Ecoenvironm Sci, Beijing 100085, Peoples R China.
C3 Chinese Academy of Sciences; Institute of Urban Environment, CAS;
   Chinese Academy of Sciences; University of Chinese Academy of Sciences,
   CAS; Chinese Academy of Sciences; Research Center for Eco-Environmental
   Sciences (RCEES), CAS
RP Cui, L (corresponding author), Chinese Acad Sci, Key Lab Urban Environm & Hlth, Fujian Key Lab Watershed Ecol, Inst Urban Environm, Xiamen 361021, Peoples R China.
EM lcui@iue.ac.cn
RI ; Hong-Zhe, Li/GVR-8781-2022; Zhu, Yong-Guan/A-1412-2009; Cui,
   Li/A-7798-2016; Yang, Kai/B-2120-2019
OI Yang, Kai/0000-0002-3554-3334; 崔, 丽/0000-0002-0708-8899; 
FU National Natural Science Foundation of China [21922608, 21777154,
   42021005]; Chinese Academy of Sciences [ZDBS-LY-DQC027]; Key
   Collaborative Research Program of the Alliance of International Science
   Organization [ANSO-CR-KP-2020-03]; Science and Technology Project of
   Xiamen [3502Z20182002]
FX I'd like to thank Dr. Han Zhang for technical consulting. This work was
   supported by the National Natural Science Foundation of China (21922608,
   21777154, 42021005), Chinese Academy of Sciences (ZDBS-LY-DQC027), Key
   Collaborative Research Program of the Alliance of International Science
   Organization (ANSO-CR-KP-2020-03), Science and Technology Project of
   Xiamen (No. 3502Z20182002).
CR Aarestrup FM, 2020, SCIENCE, V367, P630, DOI 10.1126/science.aba3432
   Achak M, 2021, SCI TOTAL ENVIRON, V761, DOI 10.1016/j.scitotenv.2020.143192
   Adegoke AA, 2017, MOLECULES, V22, DOI 10.3390/molecules22010029
   Alahi MEE, 2017, SENSORS-BASEL, V17, DOI 10.3390/s17081885
   Allen HK, 2014, CURR OPIN MICROBIOL, V19, P25, DOI 10.1016/j.mib.2014.06.001
   Allen HK, 2010, NAT REV MICROBIOL, V8, P251, DOI 10.1038/nrmicro2312
   Allen LZ, 2011, PLOS ONE, V6, DOI 10.1371/journal.pone.0017722
   Alonso JL, 2011, APPL MICROBIOL BIOT, V89, P1203, DOI 10.1007/s00253-010-2984-6
   An XL, 2020, ENVIRON RES, V190, DOI 10.1016/j.envres.2020.109982
   An XL, 2018, ENVIRON INT, V117, P146, DOI 10.1016/j.envint.2018.05.011
   [Anonymous], 2017, GLOBAL PRIORITY LIST
   [Anonymous], 2014, ANTIMICROBIAL RESIST
   [Anonymous], 2021, Global Economic Prospects
   Arend N, 2020, ANAL CHEM, V92, P10560, DOI 10.1021/acs.analchem.0c01384
   ASHKIN A, 1987, SCIENCE, V235, P1517, DOI 10.1126/science.3547653
   Baum R, 2013, ENVIRON SCI TECHNOL, V47, P1994, DOI 10.1021/es304284f
   Berglund B, 2015, ENVIRON TOXICOL CHEM, V34, P192, DOI 10.1002/etc.2784
   Berry D, 2018, TRENDS MICROBIOL, V26, P999, DOI 10.1016/j.tim.2018.06.004
   Berry D, 2015, P NATL ACAD SCI USA, V112, pE194, DOI 10.1073/pnas.1420406112
   Bibby K, 2013, ENVIRON SCI TECHNOL, V47, P1945, DOI 10.1021/es305181x
   Blainey PC, 2013, FEMS MICROBIOL REV, V37, P407, DOI 10.1111/1574-6976.12015
   Blattman SB, 2020, NAT MICROBIOL, V5, P1192, DOI 10.1038/s41564-020-0729-6
   Bodelón G, 2016, NAT MATER, V15, P1203, DOI [10.1038/nmat4720, 10.1038/NMAT4720]
   Botelho J, 2021, TRENDS MICROBIOL, V29, P8, DOI 10.1016/j.tim.2020.05.011
   Buijtels PCAM, 2008, J CLIN MICROBIOL, V46, P961, DOI 10.1128/JCM.01763-07
   Bustin SA, 2010, METHODS, V50, P217, DOI 10.1016/j.ymeth.2009.12.006
   Calderón-Franco D, 2021, WATER RES, V189, DOI 10.1016/j.watres.2020.116592
   Calero-Cáceres W, 2016, WATER RES, V95, P11, DOI 10.1016/j.watres.2016.03.006
   Cantalupo PG, 2011, MBIO, V2, DOI 10.1128/mBio.00180-11
   Cenciarini-Borde C, 2009, FUTURE MICROBIOL, V4, P45, DOI 10.2217/17460913.4.1.45
   Che Y, 2019, MICROBIOME, V7, DOI 10.1186/s40168-019-0663-0
   Chen QL, 2018, SOIL BIOL BIOCHEM, V119, P74, DOI 10.1016/j.soilbio.2018.01.015
   Chiou PY, 2005, NATURE, V436, P370, DOI [10.1038/nature03831, 10.1038/nature0383l]
   Choi PM, 2018, TRAC-TREND ANAL CHEM, V105, P453, DOI 10.1016/j.trac.2018.06.004
   Christgen B, 2015, ENVIRON SCI TECHNOL, V49, P2577, DOI 10.1021/es505521w
   Conlan S, 2014, SCI TRANSL MED, V6, DOI 10.1126/scitranslmed.3009845
   Cui L, 2019, ANAL CHEM, V91, P15345, DOI 10.1021/acs.analchem.9b03996
   Cui L, 2019, METHODS MOL BIOL, V2046, P95, DOI 10.1007/978-1-4939-9721-3_8
   Cui L, 2018, ANAL CHEM, V90, P5082, DOI 10.1021/acs.analchem.7b05080
   Cui L, 2017, ANAL CHEM, V89, P5794, DOI 10.1021/acs.analchem.6b04913
   Cui L, 2016, ANAL CHEM, V88, P3164, DOI 10.1021/acs.analchem.5b04490
   Dean FB, 2002, P NATL ACAD SCI USA, V99, P5261, DOI 10.1073/pnas.082089499
   Dean FB, 2001, GENOME RES, V11, P1095, DOI 10.1101/gr.180501
   Deckert V, 2020, P NATL ACAD SCI USA, V117, P27820, DOI 10.1073/pnas.2013169117
   Di Cesare A, 2016, WATER RES, V94, P208, DOI 10.1016/j.watres.2016.02.049
   Dina NE, 2018, ANAL CHEM, V90, P2484, DOI 10.1021/acs.analchem.7b03124
   Egert M, 2006, TRENDS MICROBIOL, V14, P86, DOI 10.1016/j.tim.2005.12.007
   Escoriza MF, 2006, APPL SPECTROSC, V60, P971, DOI 10.1366/000370206778397290
   Fan C, 2010, J FOOD SCI, V75, pM302, DOI 10.1111/j.1750-3841.2010.01619.x
   Fan XQ, 2019, ANALYST, V144, P1789, DOI 10.1039/c8an02212g
   Farber C, 2018, ANAL CHEM, V90, P3009, DOI 10.1021/acs.analchem.8b00222
   Flannery J, 2013, WATER RES, V47, P5222, DOI 10.1016/j.watres.2013.06.008
   Fresia P, 2019, MICROBIOME, V7, DOI 10.1186/s40168-019-0648-z
   Gan QH, 2017, ADV SCI, V4, DOI 10.1002/advs.201700127
   Gerner-Smidt P, 2019, FRONT PUBLIC HEALTH, V7, DOI 10.3389/fpubh.2019.00172
   Girones R, 2010, WATER RES, V44, P4325, DOI 10.1016/j.watres.2010.06.030
   Golabi M, 2021, FRONT CELL INFECT MI, V11, DOI 10.3389/fcimb.2021.652048
   Goodacre R, 1998, MICROBIOL-SGM, V144, P1157, DOI 10.1099/00221287-144-5-1157
   Guajardo-Leiva S, 2020, VIRUSES-BASEL, V12, DOI 10.3390/v12091050
   Guo LZ, 2019, ENVIRON INT, V130, DOI 10.1016/j.envint.2019.05.077
   Han ZM, 2020, WATER RES, V183, DOI 10.1016/j.watres.2020.116088
   Hayden RT, 2013, J CLIN MICROBIOL, V51, P540, DOI 10.1128/JCM.02620-12
   He L, 2018, NPJ MICROGRAVITY, V4, DOI 10.1038/s41526-018-0059-7
   Heintz-Buschart A, 2018, TRENDS MICROBIOL, V26, P563, DOI 10.1016/j.tim.2017.11.002
   Hendriksen RS, 2019, NAT COMMUN, V10, DOI 10.1038/s41467-019-08853-3
   Ho CS, 2019, NAT COMMUN, V10, DOI 10.1038/s41467-019-12898-9
   Hong WL, 2018, ANAL CHEM, V90, P3737, DOI 10.1021/acs.analchem.7b03382
   Huang PJ, 2009, ADV FUNCT MATER, V19, P242, DOI 10.1002/adfm.200800961
   Huang WE, 2004, ANAL CHEM, V76, P4452, DOI 10.1021/ac049753k
   Huang WE, 2007, MICROB ECOL, V53, P414, DOI 10.1007/s00248-006-9138-5
   Huang WE, 2007, ENVIRON MICROBIOL, V9, P1878, DOI 10.1111/j.1462-2920.2007.01352.x
   Hugenholtz P, 2008, NATURE, V455, P481, DOI 10.1038/455481a
   Hutchison CA III, 2005, P NATL ACAD SCI USA, V102, P17332, DOI 10.1073/pnas.0508809102
   Ibekwe MA, 2020, WATER-SUI, V12, DOI 10.3390/w12123507
   Ishii S, 2013, APPL ENVIRON MICROB, V79, P2891, DOI 10.1128/AEM.00205-13
   Jahne MA, 2020, WATER RES, V169, DOI 10.1016/j.watres.2019.115213
   Jarett JK, 2020, ISME J, V14, P2527, DOI 10.1038/s41396-020-0705-4
   Jarvis RM, 2004, ANAL CHEM, V76, P40, DOI 10.1021/ac034689c
   Jing XY, 2018, ENVIRON MICROBIOL, V20, P2241, DOI 10.1111/1462-2920.14268
   Ju F, 2016, WATER RES, V91, P1, DOI 10.1016/j.watres.2015.11.071
   Karkman A, 2018, TRENDS MICROBIOL, V26, P220, DOI 10.1016/j.tim.2017.09.005
   Kazimierczak KA, 2009, APPL ENVIRON MICROB, V75, P1717, DOI 10.1128/AEM.02206-08
   Kelly J, 2018, ANGEW CHEM INT EDIT, V57, P15686, DOI 10.1002/anie.201808185
   Kloss S, 2015, ANAL CHEM, V87, P937, DOI 10.1021/ac503373r
   Kloss S, 2013, ANAL CHEM, V85, P9610, DOI 10.1021/ac401806f
   Kostic T, 2015, APPL MICROBIOL BIOT, V99, P7711, DOI 10.1007/s00253-015-6774-z
   Kuchina A, 2021, SCIENCE, V371, P798, DOI 10.1126/science.aba5257
   Kumar V, 2024, CURR POLLUT REP, V10, P765, DOI 10.1007/s40726-020-00165-1
   Kumarasamy KK, 2010, LANCET INFECT DIS, V10, P597, DOI 10.1016/S1473-3099(10)70143-2
   Kusic D, 2014, WATER RES, V48, P179, DOI 10.1016/j.watres.2013.09.030
   Lamba M, 2017, ENVIRON SCI TECHNOL, V51, P13906, DOI 10.1021/acs.est.7b03380
   Lan F, 2017, NAT BIOTECHNOL, V35, P640, DOI 10.1038/nbt.3880
   Larsen DA, 2020, NAT BIOTECHNOL, V38, P1151, DOI 10.1038/s41587-020-0690-1
   Lee J, 2017, SCI TOTAL ENVIRON, V605, P906, DOI 10.1016/j.scitotenv.2017.06.250
   Lee KS, 2019, NAT MICROBIOL, V4, P1035, DOI 10.1038/s41564-019-0394-9
   Lehmann K, 2016, WATER RES, V106, P163, DOI 10.1016/j.watres.2016.09.035
   Li HZ, 2020, ANAL CHEM, V92, P15472, DOI 10.1021/acs.analchem.0c03218
   Li HZ, 2019, ANAL CHEM, V91, P2239, DOI 10.1021/acs.analchem.8b04820
   Li J, 2012, ENVIRON HEALTH PERSP, V120, P1144, DOI 10.1289/ehp.1104776
   Li MQ, 2012, ISME J, V6, P875, DOI 10.1038/ismej.2011.150
   Licatalosi DD, 2010, NAT REV GENET, V11, P75, DOI 10.1038/nrg2673
   Liu Q, 2016, ANALYST, V141, P1637, DOI 10.1039/c5an02367j
   Liu TY, 2011, NAT COMMUN, V2, DOI 10.1038/ncomms1546
   Liu X, 2016, LAB CHIP, V16, P1636, DOI 10.1039/c6lc00180g
   Liu X, 2019, SCI TOTAL ENVIRON, V693, DOI 10.1016/j.scitotenv.2019.133585
   Liu YY, 2020, ANALYST, V145, P3297, DOI 10.1039/c9an02069a
   Liu YY, 2016, LANCET INFECT DIS, V16, P161, DOI 10.1016/S1473-3099(15)00424-7
   Liu Y, 2017, BIOSENS BIOELECTRON, V94, P131, DOI 10.1016/j.bios.2017.02.032
   Liu ZB, 2019, ENVIRON INT, V129, P208, DOI 10.1016/j.envint.2019.05.036
   Lorenz B, 2017, TRENDS MICROBIOL, V25, P413, DOI 10.1016/j.tim.2017.01.002
   Lu WL, 2020, ANAL CHEM, V92, P6288, DOI 10.1021/acs.analchem.9b04946
   Luby E, 2016, J ENVIRON QUAL, V45, P441, DOI 10.2134/jeq2015.07.0367
   Luo BS, 2008, J RAPID METH AUT MIC, V16, P238, DOI 10.1111/j.1745-4581.2008.00131.x
   Maeda Y, 2018, SENSORS-BASEL, V18, DOI 10.3390/s18092789
   Majed N, 2010, ENVIRON SCI TECHNOL, V44, P8601, DOI 10.1021/es1016526
   Majed N, 2009, ENVIRON SCI TECHNOL, V43, P5436, DOI 10.1021/es900251n
   Mao DQ, 2015, WATER RES, V85, P458, DOI 10.1016/j.watres.2015.09.010
   Mao K, 2020, ENVIRON SCI TECHNOL, V54, P3733, DOI 10.1021/acs.est.0c01174
   Maquelin K, 2002, J CLIN MICROBIOL, V40, P594, DOI 10.1128/JCM.40.2.594-600.2002
   Maquelin K, 2000, ANAL CHEM, V72, P12, DOI 10.1021/ac991011h
   Marathe NP, 2019, MICROBIOME, V7, DOI 10.1186/s40168-019-0710-x
   Matanfack GA, 2021, J BIOPHOTONICS, V14, DOI 10.1002/jbio.202100013
   May M, 2021, NAT MED, V27, P925, DOI 10.1038/s41591-021-01341-6
   Medema G, 2020, ENVIRON SCI TECH LET, V7, P511, DOI 10.1021/acs.estlett.0c00357
   Meisel S, 2014, FOOD MICROBIOL, V38, P36, DOI 10.1016/j.fm.2013.08.007
   Milucka J, 2012, NATURE, V491, P541, DOI 10.1038/nature11656
   Mullany P, 2014, VIRULENCE, V5, P443, DOI 10.4161/viru.28196
   Munir M, 2011, WATER RES, V45, P681, DOI 10.1016/j.watres.2010.08.033
   Neufeld JD, 2007, ISME J, V1, P103, DOI 10.1038/ismej.2007.30
   Novo A, 2013, WATER RES, V47, P1875, DOI 10.1016/j.watres.2013.01.010
   Ochman H, 2000, NATURE, V405, P299, DOI 10.1038/35012500
   Olaniyi OO, 2019, APPL MICROBIOL BIOT, V103, P1455, DOI 10.1007/s00253-018-9459-6
   One Health Global, 2015, 1 HLTH GLOB NETW WEB
   Ouyang WY, 2019, ENVIRON INT, V126, P118, DOI 10.1016/j.envint.2019.02.001
   Pahlow S, 2015, ADV DRUG DELIVER REV, V89, P105, DOI 10.1016/j.addr.2015.04.006
   Pehrsson EC, 2016, NATURE, V533, P212, DOI 10.1038/nature17672
   Pereira FC, 2020, NAT COMMUN, V11, DOI 10.1038/s41467-020-18928-1
   Petrovich ML, 2020, FRONT MICROBIOL, V11, DOI 10.3389/fmicb.2020.00153
   Picelli S, 2017, RNA BIOL, V14, P637, DOI 10.1080/15476286.2016.1201618
   Podar M, 2007, APPL ENVIRON MICROB, V73, P3205, DOI 10.1128/AEM.02985-06
   POHL HA, 1951, J APPL PHYS, V22, P869, DOI 10.1063/1.1700065
   Premasiri WR, 2016, ANAL BIOANAL CHEM, V408, P4631, DOI 10.1007/s00216-016-9540-x
   PUPPELS GJ, 1990, NATURE, V347, P301, DOI 10.1038/347301a0
   Raghunathan A, 2005, APPL ENVIRON MICROB, V71, P3342, DOI 10.1128/AEM.71.6.3342-3347.2005
   Raman CV, 1928, NATURE, V121, P619, DOI 10.1038/121619b0
   Raman CV, 1928, NATURE, V121, P501, DOI 10.1038/121501c0
   Randazzo W, 2020, WATER RES, V181, DOI 10.1016/j.watres.2020.115942
   Rodrigue S, 2009, PLOS ONE, V4, DOI 10.1371/journal.pone.0006864
   Rosario K, 2009, ENVIRON MICROBIOL, V11, P2806, DOI 10.1111/j.1462-2920.2009.01964.x
   Rudko SP, 2017, APPL ENVIRON MICROB, V83, DOI 10.1128/AEM.00547-17
   Santiago P, 2018, INT J HYG ENVIR HEAL, V221, P95, DOI 10.1016/j.ijheh.2017.10.007
   Schröder UC, 2013, ANAL CHEM, V85, P10717, DOI 10.1021/ac4021616
   Schuster KC, 2000, ANAL CHEM, V72, P5529, DOI 10.1021/ac000718x
   Schuster KC, 2000, J MICROBIOL METH, V42, P29, DOI 10.1016/S0167-7012(00)00169-X
   Shanmukh S, 2008, ANAL BIOANAL CHEM, V390, P1551, DOI 10.1007/s00216-008-1851-0
   Shannon KE, 2007, SCI TOTAL ENVIRON, V382, P121, DOI 10.1016/j.scitotenv.2007.02.039
   Sieracki ME, 2019, SCI REP-UK, V9, DOI 10.1038/s41598-019-42487-1
   Silge A, 2014, SYST APPL MICROBIOL, V37, P360, DOI 10.1016/j.syapm.2014.05.007
   Sims N, 2020, ENVIRON INT, V139, DOI 10.1016/j.envint.2020.105689
   Song YZ, 2017, SCI REP-UK, V7, DOI 10.1038/s41598-017-16898-x
   Stachler E, 2019, ENVIRON SCI TECH LET, V6, P216, DOI 10.1021/acs.estlett.9b00130
   Stöckel S, 2012, ANAL CHEM, V84, P9873, DOI 10.1021/ac302250t
   Stöckel S, 2015, ANAL BIOANAL CHEM, V407, P787, DOI 10.1007/s00216-014-7906-5
   Su JQ, 2017, MICROBIOME, V5, DOI 10.1186/s40168-017-0298-y
   Su JQ, 2015, ENVIRON SCI TECHNOL, V49, P7356, DOI 10.1021/acs.est.5b01012
   Subirats J, 2016, INT J ANTIMICROB AG, V48, P163, DOI 10.1016/j.ijantimicag.2016.04.028
   Takano C, 2019, FRONT MICROBIOL, V10, DOI 10.3389/fmicb.2019.00025
   Tomita N, 2008, NAT PROTOC, V3, P877, DOI 10.1038/nprot.2008.57
   Tringe SG, 2005, NAT REV GENET, V6, P805, DOI 10.1038/nrg1709
   Uluok S, 2015, J NANOPART RES, V17, DOI 10.1007/s11051-014-2849-5
   United Nations, 2017, WORLD WAT DEV REP WA
   van Belkum A, 2020, NAT REV MICROBIOL, V18, P299, DOI 10.1038/s41579-020-0327-x
   Wang FH, 2014, ENVIRON SCI TECHNOL, V48, P9079, DOI 10.1021/es502615e
   Wang HJ, 2021, J ENVIRON SCI, V102, P11, DOI 10.1016/j.jes.2020.09.004
   Wang HY, 2015, ANGEW CHEM INT EDIT, V54, P5132, DOI 10.1002/anie.201412294
   Wang YA, 2020, ENVIRON INT, V138, DOI 10.1016/j.envint.2020.105649
   Wang Y, 2020, ENVIRON MICROBIOL, V22, P2613, DOI 10.1111/1462-2920.14962
   Wang YL, 2011, ANAL BIOANAL CHEM, V399, P1271, DOI 10.1007/s00216-010-4453-6
   Wang Y, 2016, CURR OPIN BIOTECH, V41, P34, DOI 10.1016/j.copbio.2016.04.018
   Wang Y, 2013, ANAL CHEM, V85, P10697, DOI 10.1021/ac403107p
   Wardenburg KE, 2019, J ANTIMICROB CHEMOTH, V74, P3445, DOI 10.1093/jac/dkz367
   Waseem H, 2019, MOLECULES, V24, DOI 10.3390/molecules24010163
   Wen QX, 2016, ENVIRON POLLUT, V212, P34, DOI 10.1016/j.envpol.2016.01.043
   Wichmann F, 2014, MBIO, V5, DOI 10.1128/mBio.01017-13
   Wissenbach DK, 2016, INT J MED MICROBIOL, V306, P280, DOI 10.1016/j.ijmm.2016.03.007
   Wistrand-Yuen E, 2018, NAT COMMUN, V9, DOI 10.1038/s41467-018-04059-1
   Witkowska E, 2016, ANAL METHODS-UK, V8, P8427, DOI [10.1039/C6AY02957D, 10.1039/c6ay02957d]
   World Health Organisation, 2015, GLOB ANT RES SURV SY
   World Health Organisation, 2015, GLOB ACT PLAN ANT RE
   World Health Organisation, 2011, ANTIMICROBIAL RESIST
   World Health Organisation, 2020, DIS OUTBREAKS YEAR
   World Health Organization, 2019, MOL METH ANT RES AMR
   World Health Organization, 2017, WORLD HLTH ORG
   World Health Organization, 2020, GLASS WHOL GEN SEQ S
   World Health Organization, 2019, 10 THREATS GLOB HLTH
   Woyke T, 2011, PLOS ONE, V6, DOI 10.1371/journal.pone.0026161
   Wu LW, 2019, NAT MICROBIOL, V4, P1183, DOI 10.1038/s41564-019-0426-5
   Xiao N, 2013, BIOSENSORS-BASEL, V3, P312, DOI 10.3390/bios3030312
   Xie C, 2005, ANAL CHEM, V77, P4390, DOI 10.1021/ac0504971
   Xing Y, 2020, ENVIRON SCI TECHNOL, V54, P8770, DOI 10.1021/acs.est.0c01155
   Xu MJ, 2019, FRONT MICROBIOL, V10, DOI 10.3389/fmicb.2019.02899
   Xu T, 2020, SMALL, V16, DOI 10.1002/smll.202001172
   Yang K, 2020, ENVIRON SCI TECHNOL, V54, P11322, DOI 10.1021/acs.est.0c04292
   Yang K, 2019, ANAL CHEM, V91, P6296, DOI 10.1021/acs.analchem.9b01064
   Yang MY, 2021, NAT FOOD, V2, P110, DOI 10.1038/s43016-021-00229-5
   Ramírez-Castillo FY, 2015, PATHOGENS, V4, P307, DOI 10.3390/pathogens4020307
   Ye NN, 2007, LAB CHIP, V7, P1696, DOI 10.1039/b711513j
   Yeh YT, 2020, P NATL ACAD SCI USA, V117, P895, DOI 10.1073/pnas.1910113117
   Yi XF, 2021, ANAL CHEM, V93, P5098, DOI 10.1021/acs.analchem.0c04709
   Young H.W., 1996, Florida Water Resour. J, P32
   Yu KF, 2020, WATER RES, V187, DOI 10.1016/j.watres.2020.116450
   Yu SX, 2020, SCI TOTAL ENVIRON, V726, DOI 10.1016/j.scitotenv.2020.138477
   Yuan H, 2018, ANAL CHEM, V90, P13173, DOI 10.1021/acs.analchem.8b03673
   Zahedi A, 2021, PARASITOL RES, V120, P4167, DOI 10.1007/s00436-020-07023-5
   Zhang DY, 2021, WATER RES, V200, DOI 10.1016/j.watres.2021.117243
   Zhang H, 2015, BIOSENS BIOELECTRON, V74, P872, DOI 10.1016/j.bios.2015.07.033
   Zhang M, 2020, ADV SCI, V7, DOI 10.1002/advs.202001452
   Zhang TQ, 2019, MOL PLANT, V12, P648, DOI 10.1016/j.molp.2019.04.004
   Zhu GB, 2021, ISME J, V15, P270, DOI 10.1038/s41396-020-00780-2
   Zhu YG, 2018, GLOBAL CHANGE BIOL, V24, P1488, DOI 10.1111/gcb.14003
   Zhu Z, 2012, LAB CHIP, V12, P3907, DOI 10.1039/c2lc40461c
   Zukovskaja O, 2018, ANAL CHEM, V90, P8912, DOI 10.1021/acs.analchem.8b01038
NR 222
TC 19
Z9 25
U1 5
U2 153
PU ELSEVIER SCI LTD
PI London
PA 125 London Wall, London, ENGLAND
SN 0165-9936
EI 1879-3142
J9 TRAC-TREND ANAL CHEM
JI Trac-Trends Anal. Chem.
PD OCT
PY 2021
VL 143
AR 116415
DI 10.1016/j.trac.2021.116415
EA AUG 2021
PG 19
WC Chemistry, Analytical
WE Science Citation Index Expanded (SCI-EXPANDED)
SC Chemistry
GA WM9QC
UT WOS:000711411900061
DA 2026-05-21
ER

PT J
AU Malcom, HB
   Bowes, DA
AF Malcom, Hannah B.
   Bowes, Devin A.
TI Use of Wastewater to Monitor Antimicrobial Resistance Trends in
   Communities and Implications for Wastewater-Based Epidemiology: A Review
   of the Recent Literature
SO MICROORGANISMS
LA English
DT Review
DE wastewater; antimicrobial resistance; resistance genes; antibiotics;
   wastewater-based epidemiology; public health; framework
ID ANTIBIOTIC-RESISTANCE
AB Antimicrobial resistance (AMR) presents a global health challenge, necessitating comprehensive surveillance and intervention strategies. Wastewater-based epidemiology (WBE) is a promising tool that can be utilized for AMR monitoring by offering population-level insights into microbial dynamics and resistance gene dissemination in communities. This review (n = 29 papers) examines the current landscape of utilizing WBE for AMR surveillance with a focus on methodologies, findings, and gaps in understanding. Reported methods from the reviewed literature included culture-based, PCR-based, whole genome sequencing, mass spectrometry, bioinformatics/metagenomics, and antimicrobial susceptibility testing to identify and measure antibiotic-resistant bacteria and antimicrobial resistance genes (ARGs) in wastewater, as well as liquid chromatography-tandem mass spectrometry to measure antibiotic residues. Results indicate Escherichia coli, Enterococcus spp., and Pseudomonas spp. are the most prevalent antibiotic-resistant bacterial species with hospital effluent demonstrating higher abundances of clinically relevant resistance genes including bla, bcr, qnrS, mcr, sul1, erm, and tet genes compared to measurements from local treatment plants. The most reported antibiotics in influent wastewater across studies analyzed include azithromycin, ciprofloxacin, clindamycin, and clarithromycin. The influence of seasonal variation on the ARG profiles of communities differed amongst studies indicating additional factors hold significance when examining the conference of AMR within communities. Despite these findings, knowledge gaps remain, including longitudinal studies in multiple and diverse geographical regions and understanding co-resistance mechanisms in relation to the complexities of population contributors to AMR. This review underscores the urgent need for collaborative and interdisciplinary efforts to safeguard public health and preserve antimicrobial efficacy. Further investigation on the use of WBE to understand these unique population-level drivers of AMR is advised in a proposed framework to inform best practice approaches moving forward.
C1 [Malcom, Hannah B.; Bowes, Devin A.] Univ South Carolina, Arnold Sch Publ Hlth, Dept Environm Hlth Sci, 921 Assembly St, Suite 401, Columbia, SC 29208 USA.
C3 University of South Carolina System; University of South Carolina
   Columbia
RP Bowes, DA (corresponding author), Univ South Carolina, Arnold Sch Publ Hlth, Dept Environm Hlth Sci, 921 Assembly St, Suite 401, Columbia, SC 29208 USA.
EM hmalcom@email.sc.edu; dbowes@mailbox.sc.edu
RI Bowes, Devin/ITU-7863-2023
CR Adhikari S, 2022, ENVIRON INT, V163, DOI 10.1016/j.envint.2022.107217
   [Anonymous], About Antimicrobial Resistance
   Aziz F, 2024, J HYDROL, V645, DOI 10.1016/j.jhydrol.2024.132136
   Asghari FB, 2021, WATER SCI TECHNOL, V84, P172, DOI 10.2166/wst.2021.207
   de Heredia IB, 2023, ENVIRON POLLUT, V319, DOI 10.1016/j.envpol.2022.120883
   Bowes DA, 2024, CURR EPIDEMIOL REP, V11, P131, DOI 10.1007/s40471-024-00350-6
   Bowes DA, 2023, LANCET MICROBE, V4, pe29, DOI 10.1016/S2666-5247(22)00289-0
   Cai M, 2022, CHEMOSPHERE, V292, DOI 10.1016/j.chemosphere.2021.133405
   Czatzkowska ML, 2023, J ENVIRON MANAGE, V347, DOI 10.1016/j.jenvman.2023.119053
   Casas ME, 2021, ENVIRON INT, V150, DOI 10.1016/j.envint.2021.106404
   Fouz N, 2020, TROP MED INFECT DIS, V5, DOI 10.3390/tropicalmed5010033
   Frost LS, 2005, NAT REV MICROBIOL, V3, P722, DOI 10.1038/nrmicro1235
   Gholizadeh A, 2023, J INFECT PUBLIC HEAL, V16, P217, DOI 10.1016/j.jiph.2023.09.017
   Guo XR, 2021, FRONT MICROBIOL, V12, DOI 10.3389/fmicb.2021.709051
   Hu YF, 2013, NAT COMMUN, V4, DOI 10.1038/ncomms3151
   Hutinel M, 2022, SCI TOTAL ENVIRON, V812, DOI 10.1016/j.scitotenv.2021.151433
   Johar AA, 2023, J HOSP INFECT, V141, P209, DOI 10.1016/j.jhin.2023.08.011
   Kang M, 2022, SCI TOTAL ENVIRON, V811, DOI 10.1016/j.scitotenv.2021.152331
   Kumar M, 2020, ENVIRON RES, V183, DOI [10.1016/j.envres.2020.109179, 10.1016/j.gsd.2020.100400]
   Laicans J, 2024, WATER-SUI, V16, DOI 10.3390/w16091220
   Lee J, 2022, WATER RES, V208, DOI 10.1016/j.watres.2021.117827
   Liu BW, 2023, ENVIRON TECHNOL INNO, V32, DOI 10.1016/j.eti.2023.103425
   Liu X, 2021, ENVIRON POLLUT, V271, DOI 10.1016/j.envpol.2020.116316
   Murray CJL, 2022, LANCET, V399, P629, DOI 10.1016/S0140-6736(21)02724-0
   O’Keeffe J, 2021, Environmental Health Review, V64, P44, DOI [10.5864/d2021-015, 10.5864/d2021-015, DOI 10.5864/D2021-015]
   Osunmakinde CO, 2019, MICROORGANISMS, V7, DOI 10.3390/microorganisms7110506
   Pei S, 2023, EMERG INFECT DIS, V29, P679, DOI 10.3201/eid2904.221552
   Pires J, 2023, SCI TOTAL ENVIRON, V892, DOI 10.1016/j.scitotenv.2023.164708
   Podolsky SH, 2018, PALGR COMMUN, V4, DOI 10.1057/s41599-018-0181-x
   Quintela-Baluja M, 2019, WATER RES, V162, P347, DOI 10.1016/j.watres.2019.06.075
   Rothman JA, 2023, WATER RES, V229, DOI 10.1016/j.watres.2022.119421
   Shen WT, 2022, J ENVIRON MANAGE, V317, DOI 10.1016/j.jenvman.2022.115362
   Sims N, 2023, ENVIRON POLLUT, V333, DOI 10.1016/j.envpol.2023.122020
   Su HN, 2024, SCI TOTAL ENVIRON, V912, DOI 10.1016/j.scitotenv.2023.169144
   Sun SJ, 2023, J ENVIRON MANAGE, V342, DOI 10.1016/j.jenvman.2023.118296
   Teixeira AM, 2023, WATER RES, V247, DOI 10.1016/j.watres.2023.120761
   Tian L, 2022, APPL MICROBIOL BIOT, V106, P6785, DOI 10.1007/s00253-022-12162-z
   Urban-Chmiel R, 2022, ANTIBIOTICS-BASEL, V11, DOI 10.3390/antibiotics11081079
   Verburg I, 2019, MICROORGANISMS, V7, DOI 10.3390/microorganisms7090312
   Wang ZM, 2023, SCI TOTAL ENVIRON, V900, DOI 10.1016/j.scitotenv.2023.165815
   Wen LY, 2024, J ENVIRON SCI, V146, P241, DOI 10.1016/j.jes.2023.09.012
   Wu YY, 2023, SCI TOTAL ENVIRON, V880, DOI 10.1016/j.scitotenv.2023.163278
   Zahra Q, 2023, ONE HEALTH-AMSTERDAM, V17, DOI 10.1016/j.onehlt.2023.100642
   Zare S, 2021, MOL BIOL RES COMMUN, V10, P73, DOI [10.22099/MBRC.2021.39468.1584, 10.22099/mbrc.2021.39468.1584]
   Zhang SC, 2020, FRONT PUBLIC HEALTH, V8, DOI 10.3389/fpubh.2020.574968
   Zhao JH, 2022, FRONT ENV SCI ENG, V16, DOI 10.1007/s11783-021-1469-4
NR 46
TC 10
Z9 10
U1 30
U2 34
PU MDPI
PI BASEL
PA MDPI AG, Grosspeteranlage 5, CH-4052 BASEL, SWITZERLAND
EI 2076-2607
J9 MICROORGANISMS
JI Microorganisms
PD SEP 5
PY 2025
VL 13
IS 9
AR 2073
DI 10.3390/microorganisms13092073
PG 14
WC Microbiology
WE Science Citation Index Expanded (SCI-EXPANDED)
SC Microbiology
GA 7VN2J
UT WOS:001580655900001
PM 41011405
OA Green Submitted, gold
DA 2026-05-21
ER

PT J
AU Fang, C
   Liu, KD
   Tian, FJ
   Li, JY
   Li, SJ
   Zhang, RM
   Sun, J
   Fang, LX
   Ren, H
   Wang, MG
   Liao, XP
AF Fang, Chang
   Liu, Kai-di
   Tian, Feng-jie
   Li, Jin-ying
   Li, Si-jie
   Zhang, Rong-min
   Sun, Jian
   Fang, Liang-xing
   Ren, Hao
   Wang, Min-ge
   Liao, Xiao-ping
TI Metagenomic analysis unveiled the response of microbial community and
   antimicrobial resistome in natural water body to duck farm sewage
SO ENVIRONMENTAL POLLUTION
LA English
DT Article
DE Duck farm sewage; Natural water body; Antimicrobial resistance genes;
   Microbial community; Metagenome
ID DISSEMINATION
AB Sewages from duck farms are often recognized as a major source of antimicrobial resistance and pathogenic bacteria discharged to natural water bodies, but few studies depicted the dynamic changes in resistome and microbial communities in the rivers under immense exposure of sewage discharge. In this study, we investigated the ecological and environmental risks of duck sewages to the rivers that geographically near to the duck farms with short-distance (<1 km) using 16S rRNA amplicon and metagenomic sequencing. The results showed that a total of 20 ARG types were identified with abundances ranged from 0.61 to 1.33 cpc. Of note, the genes modulate resistances against aminoglycoside, bacitracin and beta-lactam were the most abundant ARGs. Limnohabitans, Fluviibacter and Cyanobium were the top 3 predominant genera in the microbial community. The alpha diversity of overall microbial community decrease while the abundance of pathogen increase during the input of sewage within 200 m. Sul1 and bacA were the dominant ARGs brought from duck farm sewage. The community variations of ARGs and microbiome were primarily driven by pH and temperature. Total phosphorus was significantly correlated to alpha diversity and top 30 ARGs subtype. Stochastic processes was the dominated microbial assembly pattern and did not be altered by sewage. We also highlighted the ecological risk caused by blaGES which possibly could be mitigated by Cyanobacteria, and the natural water body can purify partial ARGs as well as microbiome from duck farms sewage. These findings expanded our knowledge regarding the ecological risks by wastes from the livestock farm, and underscoring the necessity to monitor ARGs in farm-surrounding water bodies.
C1 [Fang, Chang; Liu, Kai-di; Tian, Feng-jie; Li, Jin-ying; Li, Si-jie; Zhang, Rong-min; Sun, Jian; Fang, Liang-xing; Ren, Hao; Wang, Min-ge; Liao, Xiao-ping] South China Agr Univ, Natl Risk Assessment Lab Antimicrobial Resistance, Guangzhou, Peoples R China.
   [Fang, Chang; Liu, Kai-di; Tian, Feng-jie; Li, Jin-ying; Li, Si-jie; Zhang, Rong-min; Sun, Jian; Fang, Liang-xing; Ren, Hao; Wang, Min-ge; Liao, Xiao-ping] South China Agr Univ, Coll Vet Med, Lab Vet Pharmacol, Guangzhou 510642, Peoples R China.
   [Sun, Jian; Fang, Liang-xing] Guangdong Lab Lingnan Modern Agr, Guangzhou 510642, Peoples R China.
   [Wang, Min-ge] Liaocheng Univ, Phage Res Ctr, Liaocheng 252000, Peoples R China.
   [Fang, Chang] South China Agr Univ, Coll Marine Sci, Guangzhou 510642, Peoples R China.
C3 South China Agricultural University; South China Agricultural
   University; Guangdong Laboratory for Lingnan Modern Agriculture;
   Liaocheng University; South China Agricultural University
RP Liao, XP (corresponding author), South China Agr Univ, Natl Risk Assessment Lab Antimicrobial Resistance, Guangzhou, Peoples R China.
EM xpliao@scau.edu.cn
RI ; liu, kaidi/HMP-3812-2023; Rachmad, Yoesoep Edhie/GRE-6442-2022
OI Ren, Hao/0000-0003-4182-8886; Fang, Chang/0000-0003-0601-2080; Rachmad,
   Yoesoep Edhie/0000-0001-6414-3252
FU Foundation for Innovative Research Groups of the National Natural
   Science Foundation of China [32121004]; Local Innovative and Research
   Teams Project of Guangdong Pearl River Talents Program [2019BT02N054];
   The 111 Center [D20008]; Special Funds for the Cultivation of Guangdong
   College Students' Scientific and Technological Innovation [pdjh
   2022a0075]
FX This work is jointly supported by the Foundation for Innovative Research
   Groups of the National Natural Science Foundation of China (32121004) ,
   the Local Innovative and Research Teams Project of Guangdong Pearl River
   Talents Program (2019BT02N054) , the "111 Center" (D20008) and Special
   Funds for the Cultivation of Guangdong College Students' Scientific and
   Technological Innovation (pdjh 2022a0075) . The authors show sincere
   appreciation to Si-zhan Lin from South China Agricultural University for
   generous assistance.
CR Bai H, 2022, ENVIRON INT, V158, DOI 10.1016/j.envint.2021.106927
   Bates ST, 2011, ISME J, V5, P908, DOI 10.1038/ismej.2010.171
   Berthet A, 2021, LAND USE POLICY, V109, DOI 10.1016/j.landusepol.2021.105654
   Bolyen E, 2019, NAT BIOTECHNOL, V37, P852, DOI 10.1038/s41587-019-0209-9
   Bonnin RA, 2013, ANTIMICROB AGENTS CH, V57, P183, DOI 10.1128/AAC.01384-12
   Borrego C, 2020, SCI REP-UK, V10, DOI 10.1038/s41598-020-67774-0
   [柴静茹 Chai Jingru], 2020, [大连海洋大学学报, Journal of Dalian Ocean University], V35, P755
   Chen C, 2020, GENOME MED, V12, DOI 10.1186/s13073-020-00807-5
   Chen DQ, 2023, FEMS MICROBIOL ECOL, V99, DOI 10.1093/femsec/fiad155
   Cheng WX, 2013, ENVIRON INT, V61, P1, DOI 10.1016/j.envint.2013.08.023
   Cheng XS, 2023, ENVIRON RES, V216, DOI 10.1016/j.envres.2022.114767
   Deng JM, 2023, WATER RES, V236, DOI 10.1016/j.watres.2023.119946
   Dodds WK, 2016, INLAND WATERS, V6, P155, DOI 10.5268/IW-6.2.909
   El-Badawy M, 2021, INFECT DRUG RESIST, V14, P4739, DOI 10.2147/IDR.S324707
   Fang C, 2024, J HAZARD MATER, V472, DOI 10.1016/j.jhazmat.2024.134387
   Fang C, 2023, J HAZARD MATER, V458, DOI 10.1016/j.jhazmat.2023.131813
   Galperin MY, 2015, NUCLEIC ACIDS RES, V43, pD261, DOI 10.1093/nar/gku1223
   Gao FZ, 2020, ENVIRON INT, V136, DOI 10.1016/j.envint.2020.105484
   HARVEY PH, 1983, ANNU REV ECOL SYST, V14, P189, DOI 10.1146/annurev.es.14.110183.001201
   He LY, 2019, SCI TOTAL ENVIRON, V685, P197, DOI 10.1016/j.scitotenv.2019.05.369
   He YK, 2022, SCI TOTAL ENVIRON, V817, DOI 10.1016/j.scitotenv.2022.153004
   Hong JS, 2016, ANTIMICROB AGENTS CH, V60, P7216, DOI 10.1128/AAC.01601-16
   Huerta-Cepas J, 2019, NUCLEIC ACIDS RES, V47, pD309, DOI 10.1093/nar/gky1085
   Jebri S, 2021, J APPL MICROBIOL, V130, P688, DOI 10.1111/jam.14851
   Jezbera J, 2013, PLOS ONE, V8, DOI 10.1371/journal.pone.0058527
   Jiang CX, 2024, WATER RES, V249, DOI 10.1016/j.watres.2023.120911
   Jo H, 2021, ENVIRON POLLUT, V276, DOI 10.1016/j.envpol.2021.116764
   Ke YC, 2023, SCI TOTAL ENVIRON, V862, DOI 10.1016/j.scitotenv.2022.160887
   Kim MJ, 2023, ENVIRON INT, V181, DOI 10.1016/j.envint.2023.108268
   LewisOscar F, 2018, MICROB PATHOGENESIS, V114, P107, DOI 10.1016/j.micpath.2017.11.048
   Li H, 2021, J HAZARD MATER, V419, DOI 10.1016/j.jhazmat.2021.126465
   Li X, 2023, DRUG RESIST UPDATE, V69, DOI 10.1016/j.drup.2023.100973
   Liu KD, 2023, MICROBIOL RES, V270, DOI 10.1016/j.micres.2023.127348
   Liu SF, 2023, WATER RES, V247, DOI 10.1016/j.watres.2023.120829
   Lu L, 2022, SCI TOTAL ENVIRON, V830, DOI 10.1016/j.scitotenv.2022.154739
   Luiken REC, 2019, J ANTIMICROB CHEMOTH, V74, P2596, DOI 10.1093/jac/dkz235
   McDaniel EA, 2021, WATER RES, V205, DOI 10.1016/j.watres.2021.117608
   Mishra S, 2023, SCI TOTAL ENVIRON, V897, DOI 10.1016/j.scitotenv.2023.165253
   Murdock A, 2024, MICROBIOL SPECTR, V12, DOI 10.1128/spectrum.03141-23
   Newton RJ, 2011, MICROBIOL MOL BIOL R, V75, P14, DOI 10.1128/MMBR.00028-10
   Ohkubo S, 2017, ISME J, V11, P2368, DOI 10.1038/ismej.2017.98
   Pärnänen K, 2018, NAT COMMUN, V9, DOI 10.1038/s41467-018-06393-w
   Partridge SR, 2009, FEMS MICROBIOL REV, V33, P757, DOI 10.1111/j.1574-6976.2009.00175.x
   Pastore AI, 2021, NAT ECOL EVOL, V5, DOI 10.1038/s41559-020-01383-y
   Peerakietkhajorn S, 2016, ENVIRON MICROBIOL, V18, P2366, DOI 10.1111/1462-2920.12919
   Quast C, 2013, NUCLEIC ACIDS RES, V41, pD590, DOI 10.1093/nar/gks1219
   Rofner C, 2016, ENVIRON MICROBIOL, V18, P4782, DOI 10.1111/1462-2920.13368
   Roguet A, 2015, FEMS MICROBIOL ECOL, V91, DOI 10.1093/femsec/fiv125
   Sarmah AK, 2006, CHEMOSPHERE, V65, P725, DOI 10.1016/j.chemosphere.2006.03.026
   Shankar C, 2019, BMC MICROBIOL, V19, DOI 10.1186/s12866-019-1513-8
   Simek K, 2010, APPL ENVIRON MICROB, V76, P631, DOI 10.1128/AEM.02203-09
   Srathongneam T, 2024, SCI TOTAL ENVIRON, V908, DOI 10.1016/j.scitotenv.2023.167867
   Suda W, 2021, MICROBIOL RESOUR ANN, V10, DOI 10.1128/MRA.01474-20
   Sun J, 2020, NAT COMMUN, V11, DOI 10.1038/s41467-020-15222-y
   Tian HY, 2023, SCI TOTAL ENVIRON, V893, DOI 10.1016/j.scitotenv.2023.164710
   Tong CH, 2022, SCI TOTAL ENVIRON, V808, DOI 10.1016/j.scitotenv.2021.152157
   Van Boeckel TP, 2019, SCIENCE, V365, P1266, DOI 10.1126/science.aaw1944
   Volk A, 2023, ENVIRON RES, V216, DOI 10.1016/j.envres.2022.114612
   Wang F, 2024, INNOVATION-AMSTERDAM, V5, DOI 10.1016/j.xinn.2024.100612
   Wang F, 2023, SCI TOTAL ENVIRON, V873, DOI 10.1016/j.scitotenv.2023.162440
   Wang MG, 2021, FRONT MICROBIOL, V12, DOI 10.3389/fmicb.2021.677633
   Wang MG, 2021, J ANTIMICROB CHEMOTH, V76, P322, DOI 10.1093/jac/dkaa433
   Wang XR, 2021, SCI TOTAL ENVIRON, V771, DOI 10.1016/j.scitotenv.2020.144828
   Wang Y, 2017, NAT MICROBIOL, V2, DOI 10.1038/nmicrobiol.2016.260
   Wang ZY, 2020, ENVIRON INT, V144, DOI 10.1016/j.envint.2020.106034
   Xiong WG, 2023, ECOTOX ENVIRON SAFE, V262, DOI 10.1016/j.ecoenv.2023.115191
   Xu M, 2022, CHEMOSPHERE, V307, DOI 10.1016/j.chemosphere.2022.135596
   Yan YY, 2022, MICROBIOL RES, V254, DOI 10.1016/j.micres.2021.126895
   Yang JT, 2023, SCI TOTAL ENVIRON, V882, DOI 10.1016/j.scitotenv.2023.163511
   Yin XL, 2018, BIOINFORMATICS, V34, P2263, DOI 10.1093/bioinformatics/bty053
   Yue YH, 2024, MICROB ECOL, V87, DOI 10.1007/s00248-023-02327-2
   Zhang H, 2020, GLOBAL CHANGE BIOL, V26, P2435, DOI 10.1111/gcb.15005
   Zhou JZ, 2017, MICROBIOL MOL BIOL R, V81, DOI 10.1128/MMBR.00002-17
   Zhou ZC, 2023, J ENVIRON MANAGE, V347, DOI 10.1016/j.jenvman.2023.119092
   Zhu SM, 2023, ENVIRON SCI-WAT RES, V9, P3325, DOI [10.1039/D3EW00664F, 10.1039/d3ew00664f]
NR 75
TC 11
Z9 11
U1 11
U2 64
PU ELSEVIER SCI LTD
PI London
PA 125 London Wall, London, ENGLAND
SN 0269-7491
EI 1873-6424
J9 ENVIRON POLLUT
JI Environ. Pollut.
PD NOV 15
PY 2024
VL 361
AR 124784
DI 10.1016/j.envpol.2024.124784
EA SEP 2024
PG 12
WC Environmental Sciences
WE Science Citation Index Expanded (SCI-EXPANDED)
SC Environmental Sciences & Ecology
GA F4P1U
UT WOS:001309645800001
PM 39182818
DA 2026-05-21
ER

PT J
AU O'Brien, E
   Munir, M
   Marsh, T
   Heran, M
   Lesage, G
   Tarabara, VV
   Xagoraraki, I
AF O'Brien, Evan
   Munir, Mariya
   Marsh, Terence
   Heran, Marc
   Lesage, Geoffroy
   Tarabara, Volodymyr V.
   Xagoraraki, Irene
TI Diversity of DNA viruses in effluents of membrane bioreactors in
   Traverse City, MI (USA) and La Grande Motte (France)
SO WATER RESEARCH
LA English
DT Article
DE Membrane bioreactor; Metagenomics; Viruses; Wastewater treatment
ID WATER TREATMENT-PLANT; HUMAN ENTERIC VIRUSES; TREATED WASTE-WATER;
   MICROBIAL INDICATORS; METAGENOMIC ANALYSIS; HUMAN ADENOVIRUSES; VIRAL
   COMMUNITIES; SEWAGE-SLUDGE; REMOVAL; QUANTIFICATION
AB This study assesses diversity of DNA viruses in the effluents of two membrane bioreactor (MBR) wastewater treatment plants (WWTPs): an MBR in the United States and an MBR in France. Viral diversity of these effluents is compared to that of a conventional activated sludge WWTP in the U.S. Diversity analysis indicates Herpesvirales to be the most abundant order of potentially pathogenic human DNA viruses in wastewater treated effluent in all utilities. Other potentially pathogenic human viruses detected include Adenoviridae, Parvoviridae, and Polyomaviridae. Bacteriophage order Caudovirales comprises the majority of DNA virus sequences in the effluent of all utilities. The choice of treatment process (MBR versus activated sludge reactor) utilized had no impact on effluent DNA viral diversity. In contrast, the type of disinfection applied had an impact on the viral diversity present in the effluent. (C) 2017 Elsevier Ltd. All rights reserved.
C1 [O'Brien, Evan; Munir, Mariya; Tarabara, Volodymyr V.; Xagoraraki, Irene] Michigan State Univ, Dept Civil & Environm Engn, E Lansing, MI 48823 USA.
   [Marsh, Terence] Michigan State Univ, Dept Microbiol & Mol Genet, E Lansing, MI 48823 USA.
   [Heran, Marc; Lesage, Geoffroy] Univ Montpellier, ENSCM, CNRS, Inst Europeen Membranes IEM,UMR 5635, Pl Eugene Bataillon, F-34095 Montpellier, France.
C3 Michigan State University; Michigan State University; Centre National de
   la Recherche Scientifique (CNRS); CNRS - Institute of Chemistry (INC);
   Universite de Montpellier; Ecole nationale superieure de chimie de
   Montpellier
RP Xagoraraki, I (corresponding author), Michigan State Univ, A124 Engn Res Complex, E Lansing, MI 48824 USA.
EM xagorara@msu.edu
RI Heran, Marc/K-6518-2012; Lesage, Geoffroy/G-9396-2016; Tarabara,
   Volodymyr/D-3048-2016; Marsh, Terence/LIC-2664-2024
OI Heran, Marc/0000-0001-9036-207X; Xagoraraki, Irene/0000-0002-8173-430X;
   Lesage, Geoffroy/0000-0002-5951-4730; Tarabara,
   Volodymyr/0000-0002-8031-1954; 
FU National Science Foundation [CBET-1236393]; Center for European,
   Russian, and Eurasian Studies at Michigan State University; Office Of
   The Director; Office Of Internatl Science &Engineering [1243433] Funding
   Source: National Science Foundation
FX This material is based upon work supported in part by the National
   Science Foundation under Grant CBET-1236393 and in part by a strategic
   partnership grant from the Center for European, Russian, and Eurasian
   Studies at Michigan State University. We would like to thank the
   managers of the wastewater treatment plants in East Lansing (Michigan,
   USA), Traverse City (Michigan, USA), and La Grande Motte
   (Languedoc-Roussillon-Midi-Pyrenees, France) for providing samples and
   information needed for this study. A very special thanks to the Research
   Technology Support Facility for assistance in sequencing and the
   Bioinformatics Center for Education and Productivity at the Institute
   for Cyber-Enabled Research at Michigan State University for the
   bioinformatics support and assistance provided.
CR Alhamlan FS, 2013, J MICROBIOL METH, V92, P183, DOI 10.1016/j.mimet.2012.11.016
   [Anonymous], MAN METH VIR
   Arbuckle JH, 2010, P NATL ACAD SCI USA, V107, P5563, DOI 10.1073/pnas.0913586107
   Aw TG, 2014, J VIROL METHODS, V210, P15, DOI 10.1016/j.jviromet.2014.09.017
   Bibby K, 2011, LETT APPL MICROBIOL, V52, P386, DOI 10.1111/j.1472-765X.2011.03014.x
   Bibby K, 2013, TRENDS BIOTECHNOL, V31, P11, DOI 10.1016/j.tibtech.2013.01.016
   Bibby K, 2013, ENVIRON SCI TECHNOL, V47, P1945, DOI 10.1021/es305181x
   Bofill-Mas S, 2010, VIROL J, V7, DOI 10.1186/1743-422X-7-141
   Bofill-Mas S, 2006, APPL ENVIRON MICROB, V72, P7894, DOI 10.1128/AEM.00965-06
   Bolger AM, 2014, BIOINFORMATICS, V30, P2114, DOI 10.1093/bioinformatics/btu170
   Cantalupo PG, 2011, MBIO, V2, DOI 10.1128/mBio.00180-11
   Díaz-Muñoz SL, 2014, ADV APPL MICROBIOL, V89, P135, DOI 10.1016/B978-0-12-800259-9.00004-4
   Francy DS, 2012, WATER RES, V46, P4164, DOI 10.1016/j.watres.2012.04.044
   Gerba CP, 2002, APPL ENVIRON MICROB, V68, P5167, DOI 10.1128/AEM.68.10.5167-5169.2002
   Gomez-Alvarez V, 2012, APPL ENVIRON MICROB, V78, P6095, DOI 10.1128/AEM.01018-12
   Haramoto E, 2007, J APPL MICROBIOL, V103, P2153, DOI 10.1111/j.1365-2672.2007.03453.x
   Hata A, 2013, J APPL MICROBIOL, V114, P545, DOI 10.1111/jam.12051
   Hewitt J, 2011, WATER RES, V45, P6267, DOI 10.1016/j.watres.2011.09.029
   Jacangelo JG, 2003, WATER SCI TECHNOL, V47, P193, DOI 10.2166/wst.2003.0522
   Katayama H, 2008, WATER RES, V42, P1441, DOI 10.1016/j.watres.2007.10.029
   Kim Y, 2015, ENVIRON SCI TECHNOL, V49, P8396, DOI 10.1021/acs.est.5b01633
   Kuo DHW, 2010, WATER RES, V44, P1520, DOI 10.1016/j.watres.2009.10.039
   La Rosa G, 2010, ANN I SUPER SANITA, V46, P266, DOI 10.4415/ANN_10_03_07
   McAuliffe Olivia, 2007, P1
   Noguchi H, 2008, DNA RES, V15, P387, DOI 10.1093/dnares/dsn027
   Okoh AI, 2010, INT J ENV RES PUB HE, V7, P2620, DOI 10.3390/ijerph7062620
   Peng Y, 2012, BIOINFORMATICS, V28, P1420, DOI 10.1093/bioinformatics/bts174
   Petrinca AR, 2009, J APPL MICROBIOL, V106, P1608, DOI 10.1111/j.1365-2672.2008.04128.x
   Prado T, 2014, BRAZ J MICROBIOL, V45, P343, DOI 10.1590/S1517-83822014000100049
   Prado T, 2011, WATER RES, V45, P1287, DOI 10.1016/j.watres.2010.10.012
   Rosario K, 2009, ENVIRON MICROBIOL, V11, P2806, DOI 10.1111/j.1462-2920.2009.01964.x
   Roux S, 2014, BMC BIOINFORMATICS, V15, DOI 10.1186/1471-2105-15-76
   Schlindwein AD, 2010, WATER SCI TECHNOL, V61, P537, DOI 10.2166/wst.2010.845
   Sedmak G, 2005, APPL ENVIRON MICROB, V71, P1042, DOI 10.1128/AEM.71.2.1042-1050.2005
   Shapiro OH, 2010, ISME J, V4, P327, DOI 10.1038/ismej.2009.118
   Sidhu JPS, 2008, J WATER HEALTH, V6, P255, DOI 10.2166/wh.2008.029
   Sima LC, 2011, APPL ENVIRON MICROB, V77, P5170, DOI 10.1128/AEM.00583-11
   Simmons FJ, 2011, WATER RES, V45, P2739, DOI 10.1016/j.watres.2011.02.001
   Simmons FJ, 2011, WATER RES, V45, P3590, DOI 10.1016/j.watres.2011.04.001
   Stirling C, 2010, BMC HEALTH SERV RES, V10, DOI 10.1186/1472-6963-10-122
   Tamaki H, 2012, ENVIRON MICROBIOL, V14, P441, DOI 10.1111/j.1462-2920.2011.02630.x
   Toze S, 1999, WATER RES, V33, P3545, DOI 10.1016/S0043-1354(99)00071-8
   Toze S., 1997, Microbial Pathogens in Wastewater: Literature Review for Urban Water Systems Multi-Divisional Research Program
   Wommack K.E., 2011, Metagenomic Contrasts Viruses Soil Aquat. Environ
   Wommack KE, 2000, MICROBIOL MOL BIOL R, V64, P69, DOI 10.1128/MMBR.64.1.69-114.2000
   Xagoraraki I, 2007, APPL ENVIRON MICROB, V73, P7874, DOI 10.1128/AEM.01239-07
   Xagoraraki I, 2014, J ENVIRON ENG, V140, DOI 10.1061/(ASCE)EE.1943-7870.0000827
   Yin ZQ, 2015, J MEMBRANE SCI, V482, P120, DOI 10.1016/j.memsci.2015.02.028
NR 48
TC 34
Z9 40
U1 0
U2 73
PU PERGAMON-ELSEVIER SCIENCE LTD
PI OXFORD
PA THE BOULEVARD, LANGFORD LANE, KIDLINGTON, OXFORD OX5 1GB, ENGLAND
SN 0043-1354
EI 1879-2448
J9 WATER RES
JI Water Res.
PD MAR 15
PY 2017
VL 111
BP 338
EP 345
DI 10.1016/j.watres.2017.01.014
PG 8
WC Engineering, Environmental; Environmental Sciences; Water Resources
WE Science Citation Index Expanded (SCI-EXPANDED)
SC Engineering; Environmental Sciences & Ecology; Water Resources
GA EM3MI
UT WOS:000395218900035
PM 28107747
DA 2026-05-21
ER

PT J
AU Martiny, HM
   Munk, P
   Fuschi, A
   Becsei, A
   Pyrounakis, N
   Brinch, C
   Larsson, DGJ
   Koopmans, M
   Zaatout, N
   Rees, C
   Jiang, GM
   Shi, JH
   Benka, B
   Allerberger, F
   Koeberl-Jelovcan, S
   Abdulla, KH
   Thani, AB
   Begum, A
   Worrell, C
   Dougnon, TV
   Soria, F
   Mazalica, N
   Rahube, T
   Martins, AF
   Tagliati, CA
   de Souza, LCR
   Nzouankeu, A
   Rehman, MA
   Gauthier, J
   Levesque, RC
   Workman, SD
   Yost, C
   Nakashima, AA
   Opazo, A
   Gonzales, G
   Yu, YJ
   Donado-Godoy, P
   Youssouf, T
   Rivera-Navarro, PC
   Jergovic, M
   Hrenovic, J
   Karpiskova, R
   Coulibaly, JK
   Calero-Cáceres, W
   Abouelnaga, M
   Hokajärvi, AM
   Heikinheimo, A
   Guyader, SL
   Nitsche, A
   Brinkmann, A
   Schubert, S
   Berendonk, T
   Klümper, U
   Bonah, E
   Sefa, SA
   Camilleri, A
   Saba, CKS
   Sedor, VB
   Mellou, K
   Sideroglou, T
   Kotzamanidis, C
   Henriksen, JPB
   Moller, M
   Thorsteinsdottir, TR
   Hatha, AAM
   Mohammad, S
   Shamurad, B
   Faraj, HA
   Morris, D
   O'Connor, L
   Moran-Gilad, J
   Orletti, R
   Rosa, GL
   Iaconelli, M
   Battisti, A
   Decastelli, L
   Napoleoni, M
   de Cesare, A
   Corno, G
   Avsejenko, J
   Matar, GM
   Penny, C
   Samison, LH
   Banda, DL
   Rajandas, H
   Parimannan, S
   Haber, MV
   Santchurn, SJ
   Carrillo-Reyes, J
   Sanchez-Lara, JO
   Arredondo-Hernández, R
   Vujacic, A
   Djurovic, D
   Pal, P
   Campos, CJA
   Pattis, I
   Chambers, S
   Jeunen, GJ
   Elikwu, C
   Osuolale, O
   Ndahi, M
   Abiodun-Adewusi, O
   Ekhosuehi, A
   Afolayan, A
   Fashae, K
   Aworh, MK
   Ahmed, AO
   Raufu, IA
   Odetokun, I
   Chiroma, SM
   Mitchell, C
   Holmstad, R
   Weiler, N
   Wasyl, D
   Zajac, M
   Cardoso, E
   Manaia, C
   Campos, MJ
   Hur, HG
   Song, MJ
   Yoon, S
   Burduniuc, O
   Hong, PY
   Radosavljevic, V
   Cokro, AA
   Gavacová, D
   Trkov, M
   Abubakar, RH
   Keddy, K
   Martínez-Alcalá, I
   Cerdà-Cuéllar, M
   Cañas, A
   Gonzalez-Candelas, F
   Sabiel, YA
   Heijden, TVD
   Hong, YP
   Medardus, JJ
   Nagassar, RP
   Kürekci, C
   McNamara, P
   Wong, LS
   Fuhrmeister, E
   Meschke, JS
   Beck, N
   Maile-Moskowitz, A
   Thomsen, J
   Obaidi, O
   Paterson, B
   Leonard, A
   Zhang, LH
   Chau, K
   Remondini, D
   Csabai, I
   Aarestrup, FM
AF Martiny, Hannah-Marie
   Munk, Patrick
   Fuschi, Alessandro
   Becsei, Agnes
   Pyrounakis, Nikiforos
   Brinch, Christian
   Joakim Larsson, D. G.
   Koopmans, Marion
   Zaatout, Nawel
   Rees, Catherine
   Jiang, Guangming
   Shi, Jiahua
   Benka, Bernhard
   Allerberger, Franz
   Koeberl-Jelovcan, Sandra
   Abdulla, Khalil Hasan
   Thani, Ali Bin
   Begum, Anowara
   Worrell, Carlon
   Dougnon, Tamegnon Victorien
   Soria, Freddy
   Mazalica, Natasa
   Rahube, Teddie
   Martins, Andreza Francisco
   Tagliati, Carlos Alberto
   Souza, Larissa Camila Ribeiro de
   Nzouankeu, Ariane
   Rehman, Muhammad Attiq
   Gauthier, Jeff
   Levesque, Roger C.
   Workman, Sean D.
   Yost, Christopher
   Nakashima, Aiko Adell
   Opazo, Andres
   Gonzales, Gerardo
   Yu, Yongjie
   Donado-Godoy, Pilar
   Youssouf, Tadjidine
   Rivera-Navarro, Pablo-Cesar
   Jergovic, Matijana
   Hrenovic, Jasna
   Karpiskova, Renata
   Coulibaly, Julien Kalpy
   Calero-Caceres, William
   Abouelnaga, Mohamed
   Hokajarvi, Anna-Maria
   Heikinheimo, Annamari
   Guyader, Soizick Le
   Nitsche, Andreas
   Brinkmann, Annika
   Schubert, Sara
   Berendonk, Thomas
   Klumper, Uli
   Bonah, Ernest
   Sefa, Solomon Asante
   Camilleri, Andrew
   Setsoafia Saba, Courage Kosi
   Sedor, Victoria Bernice
   Mellou, Kassiani
   Sideroglou, Theologia
   Kotzamanidis, Charalampos
   Henriksen, Jens-Peter B.
   Moller, Mie
   Thorsteinsdottir, Thorunn Rafnar
   Hatha, A. A. Mohamed
   Mohammad, Sima
   Shamurad, Burhan
   Faraj, Hiwa Ali
   Morris, Dearbhaile
   O'Connor, Louise
   Moran-Gilad, Jacob
   Orletti, Roberta
   Rosa, Giuseppina La
   Iaconelli, Marcello
   Battisti, Antonio
   Decastelli, Lucia
   Napoleoni, Maira
   de Cesare, Alessandra
   Corno, Gianluca
   Avsejenko, Jelena
   Matar, Ghassan M.
   Penny, Christian
   Samison, Luc Herve
   Banda, Daniel L.
   Rajandas, Heera
   Parimannan, Sivachandran
   Haber, Malcolm Vella
   Santchurn, Sunita J.
   Carrillo-Reyes, Julian
   Sanchez-Lara, Julian Osvaldo
   Arredondo-Hernandez, Rene
   Vujacic, Aleksandar
   Djurovic, Dijana
   Pal, Pushkar
   Campos, Carlos J. A.
   Pattis, Isabelle
   Chambers, Stephen
   Jeunen, Gert-Jan
   Elikwu, Charles
   Osuolale, Olayinka
   Ndahi, Mwapu
   Abiodun-Adewusi, Oluwadamilola
   Ekhosuehi, Amen
   Afolayan, Ayorinde
   Fashae, Kayode
   Aworh, Mabel Kamweli
   Ahmed, Akeem Olayiwola
   Raufu, Ibrahim Adisa
   Odetokun, Ismail
   Chiroma, Samaila Musa
   Mitchell, Claire
   Holmstad, Rune
   Weiler, Natalie
   Wasyl, Dariusz
   Zajac, Magdalena
   Cardoso, Eugenia
   Manaia, Celia
   Campos, Maria Jorge
   Hur, Hor-Gil
   Song, Min Joon
   Yoon, Sukhwan
   Burduniuc, Olga
   Hong, Peiying
   Radosavljevic, Vladimir
   Cokro, Angel Anika
   Gavacova, Dagmar
   Trkov, Marija
   Abubakar, Rukayya Hussain
   Keddy, Karen
   Martinez-Alcala, Isabel
   Cerda-Cuellar, Marta
   Canas, Ana
   Gonzalez-Candelas, Fernando
   Sabiel, Yahia Ali
   Der Heijden, Tanja Van
   Hong, Yu-ping
   Medardus, Julius John
   Nagassar, Rajeev P.
   Kurekci, Cemil
   McNamara, Patrick
   Wong, Lisa
   Fuhrmeister, Erica
   Meschke, John Scott
   Beck, Nicola
   Maile-Moskowitz, Ayella
   Thomsen, Jens
   Obaidi, Ouidiane
   Paterson, Bruce
   Leonard, Anne
   Zhang, Lihong
   Chau, Kevin
   Remondini, Daniel
   Csabai, Istvan
   Aarestrup, Frank M.
TI Geographics and bacterial networks differently shape the acquired and
   latent global sewage resistomes
SO NATURE COMMUNICATIONS
LA English
DT Article
ID ANTIBIOTIC-RESISTANCE; BETA-DIVERSITY; GUT MICROBIOME; DISTANCE-DECAY;
   BIOGEOGRAPHY; SIMILARITY; ORDINATION; RESERVOIR
AB Antimicrobial resistance genes (ARGs) have rapidly emerged and spread globally, but the pathways driving their spread remain poorly understood. We analyzed 1240 sewage samples from 351 cities across 111 countries, comparing ARGs known to be mobilized with those identified through functional metagenomics (FG). FG ARGs showed stronger associations with bacterial taxa than the acquired ARGs. Network analyses further confirmed this and showed potential for source attribution of both known and novel ARGs. The FG resistome was more evenly dispersed globally, whereas the acquired resistome followed distinct geographical patterns. City-wise distance-decay analyses revealed that the FG ARGs showed significant decay within countries but not across regions or globally. In contrast, acquired ARGs showed decay at both national and regional scales. At the variant level, both ARG groups had significant national and regional distance-decay effects, but only FG ARGs at a global scale. Additionally, we observed stronger distance effects in Sub-Saharan Africa and East Asia compared to North America. Our findings suggest that differential selection and niche competition, rather than dispersal, shape the global resistome patterns. A limited number of bacterial taxa may act as reservoirs of latent FG ARGs, highlighting the need of targeted surveillance to mitigate future resistance threats.
C1 [Martiny, Hannah-Marie; Munk, Patrick; Pyrounakis, Nikiforos; Brinch, Christian; Aarestrup, Frank M.] Tech Univ Denmark, Res Grp Genom Epidemiol, Lyngby, Denmark.
   [Fuschi, Alessandro; Remondini, Daniel] Univ Bologna, Dept Phys & Astron DIFA, Bologna, Italy.
   [Becsei, Agnes; Csabai, Istvan] Eotvos Lorand Univ, Dept Phys Complex Syst, Budapest, Hungary.
   [Joakim Larsson, D. G.] Univ Gothenburg, Inst Biomed, Dept Infect Dis, Gothenburg, Sweden.
   [Joakim Larsson, D. G.] Ctr Antibiot Resistance Res Gothenburg, Gothenburg, Sweden.
   [Koopmans, Marion] Erasmus MC, Rotterdam, Netherlands.
   [Zaatout, Nawel] Univ Batna 2, Batna, Algeria.
   [Rees, Catherine] Melbourne Water Corp, Melbourne, Vic, Australia.
   [Jiang, Guangming] Univ Wollongong, Sch Civil Min Environm & Architectural Engn, Wollongong, NSW, Australia.
   [Shi, Jiahua] Univ Wollongong, Wollongong, NSW, Australia.
   [Benka, Bernhard; Allerberger, Franz; Koeberl-Jelovcan, Sandra] Austrian Agcy Hlth & Food Safety AGES, Vienna, Austria.
   [Abdulla, Khalil Hasan] Supreme Council Environm SCE Bahrain, Manama, Bahrain.
   [Thani, Ali Bin] Univ Bahrain, Sakhir, Bahrain.
   [Begum, Anowara] Univ Dhaka, Dhaka, Bangladesh.
   [Worrell, Carlon] Environm Protect Dept, Bridgetown, St Michael, Barbados.
   [Dougnon, Tamegnon Victorien] Polytech Sch Abomey Calavi, Abomey Calavi, Benin.
   [Soria, Freddy] Univ Catolica Boliviana San Pablo, La Paz, Bolivia.
   [Mazalica, Natasa] Publ Hlth Inst Republ Srpska, Banja Luka, Bosnia & Herceg.
   [Rahube, Teddie] Botswana Int Univ Sci & Technol, Palapye, Botswana.
   [Martins, Andreza Francisco] Univ Fed Rio Grande do Sul, Porto Alegre, Brazil.
   [Tagliati, Carlos Alberto] Univ Fed Minas Gerais, Belo Horizonte, Brazil.
   [Nzouankeu, Ariane] Ctr Pasteur Cameroun, Yaounde, Cameroon.
   [Rehman, Muhammad Attiq] Res & Productiv Council, Fredericton, NB, Canada.
   [Gauthier, Jeff; Levesque, Roger C.] Univ Laval, Quebec City, PQ, Canada.
   [Workman, Sean D.; Yost, Christopher] Univ Regina, Regina, SK, Canada.
   [Nakashima, Aiko Adell] Univ Andres Bello, Escuela Med Vet, Fac Ciencias Vida, Santiago, Chile.
   [Opazo, Andres; Gonzales, Gerardo] Univ Concepcion, Concepcion, Chile.
   [Yu, Yongjie] Nanjing Univ Informat Sci Technol, Nanjing, Peoples R China.
   [Donado-Godoy, Pilar] Corp Colombiana Invest Agr AGROSAVIA, Global Hlth Res Unit Genom Surveillance Antimicrob, CI Tibaitata, Funza, Colombia.
   [Youssouf, Tadjidine] Lab Natl Reference Hosp, Moroni, Comoros.
   [Rivera-Navarro, Pablo-Cesar] Univ Costa Rica, San Jose, Costa Rica.
   [Jergovic, Matijana] Andrija Stampar Teaching Inst Publ Hlth, Zagreb, Croatia.
   [Hrenovic, Jasna] Univ Zagreb, Zagreb, Croatia.
   [Karpiskova, Renata] Vet Res Inst, Brno, Czech Republic.
   [Coulibaly, Julien Kalpy] Inst Pasteur Cote dIvoire, Abidjan, Cote Ivoire.
   [Calero-Caceres, William] Univ Tecn Ambato, Dept Food & Biotechnol Sci & Engn, UTA RAM One Hlth, Grp Universal Adv Biosci, Ambato, Ecuador.
   [Abouelnaga, Mohamed] Suez Canal Univ, Ismailia, Egypt.
   [Hokajarvi, Anna-Maria] Tampere Univ, Tampere, Finland.
   [Heikinheimo, Annamari] Univ Helsinki, Helsinki, Finland.
   [Guyader, Soizick Le] French Inst Search exploitat LaMer Ifremer, Nantes, France.
   [Nitsche, Andreas; Brinkmann, Annika] Robert Koch Inst, Berlin, Germany.
   [Schubert, Sara; Berendonk, Thomas; Klumper, Uli] Tech Univ Dresden, Inst Hydrobiol, Dresden, Germany.
   [Bonah, Ernest] Food & Drugs Author, Accra, Ghana.
   [Sefa, Solomon Asante] Ghana Hlth Serv, Publ Hlth Lab, Takoradi, Ghana.
   [Camilleri, Andrew; Setsoafia Saba, Courage Kosi] Univ Dev Studies, Tamale, Ghana.
   [Sedor, Victoria Bernice] Minist Food & Agr, Vet Serv Dept, Natl Food Safety Lab, Accra, Ghana.
   [Mellou, Kassiani; Sideroglou, Theologia] Natl Publ Hlth Org EODY, Athens, Greece.
   [Kotzamanidis, Charalampos] Hellen Agr Org DEMETER, Vet Res Inst Thessaloniki, Thermi, Greece.
   [Henriksen, Jens-Peter B.] Kommuneqarfik Sermersooq, Nuuk, Greenland.
   [Moller, Mie] Peqqik, Nuuk, Greenland.
   [Thorsteinsdottir, Thorunn Rafnar] Univ Iceland, Reykjavik, Iceland.
   [Hatha, A. A. Mohamed] Cochin Univ Sci & Technol, Cochin, India.
   [Mohammad, Sima] Shahid Beheshti Univ, Tehran, Iran.
   [Shamurad, Burhan; Faraj, Hiwa Ali] Univ Sulaimani, Sulaymaniyah, Iraq.
   [Morris, Dearbhaile] Natl Univ Ireland, Galway, Ireland.
   [Moran-Gilad, Jacob] BenGurion Univ Negev, Beer Sheva, Israel.
   [Moran-Gilad, Jacob] Minist Hlth, Beer Sheva, Israel.
   [Orletti, Roberta] Ambiente, Marche, Italy.
   [Rosa, Giuseppina La; Iaconelli, Marcello] Ist Super Sanita, Rome, Italy.
   [Battisti, Antonio] Ist Zooprofilatt Sperimentale Lazio & Toscana, Rome, Italy.
   [Decastelli, Lucia] Ist Zooprofilatt Sperimentale Piemonte, Liguria, Italy.
   [Decastelli, Lucia] Ist Zooprofilatt Sperimentale Piemonte, Valle Daosta, Italy.
   [Napoleoni, Maira] Ist Zooprofilatt Sperimentale Umbria & Marche Togo, Perugia, Italy.
   Univ Bologna, Bologna, Italy.
   [Corno, Gianluca] Natl Res Council CNR, Water Res Inst, Verbania, Italy.
   [Avsejenko, Jelena] Inst Food Safety, Riga, Latvia.
   [Matar, Ghassan M.] Amer Univ Beirut, Beirut, Lebanon.
   [Penny, Christian] Luxembourg Inst Sci & Technol, Belvaux, Luxembourg.
   [Samison, Luc Herve] Univ Antananarivo, Ctr Infectiol Charles Merieux, Antananarivo, Madagascar.
   [Banda, Daniel L.] Univ Malawi, Blantyre, Malawi.
   [Rajandas, Heera; Parimannan, Sivachandran] AIMST Univ, COMBio, Kedah, Malaysia.
   [Haber, Malcolm Vella] Environm Hlth Directorate, St Venera, Malta.
   [Santchurn, Sunita J.] Univ Mauritius, Reduit, Mauritius.
   [Carrillo-Reyes, Julian; Sanchez-Lara, Julian Osvaldo; Arredondo-Hernandez, Rene] Univ Nacl Autonoma Mexico, Mexico City, Mexico.
   [Vujacic, Aleksandar; Djurovic, Dijana] Inst Publ Hlth Montenegro, Podgorica, Montenegro.
   [Pal, Pushkar] Agr & Forestry Univ, Kathmandu, Nepal.
   [Campos, Carlos J. A.] Cawthron Inst, Nelson, New Zealand.
   [Pattis, Isabelle] Inst Environm Sci & Res Ltd ESR, Christchurch, New Zealand.
   [Chambers, Stephen] Univ Otago, Christchurch, New Zealand.
   [Jeunen, Gert-Jan] Univ Otago, Dunedin, New Zealand.
   [Elikwu, Charles] Babcock Univ, Teaching Hosp, Ilishan Remo, Nigeria.
   [Osuolale, Olayinka] Elizade Univ, Ilara Mokin, Nigeria.
   [Ndahi, Mwapu] Fed Minist Agr & Rural Dev, Abuja, Nigeria.
   [Abiodun-Adewusi, Oluwadamilola] Nigeria Field Epidemiol & Lab Training Program, Abuja, Nigeria.
   [Ekhosuehi, Amen] Univ Benin, Benin, Nigeria.
   [Afolayan, Ayorinde; Fashae, Kayode; Aworh, Mabel Kamweli] Univ Ibadan, Ibadan, Nigeria.
   [Ahmed, Akeem Olayiwola; Raufu, Ibrahim Adisa; Odetokun, Ismail] Univ Ilorin, Ilorin, Nigeria.
   [Chiroma, Samaila Musa] Univ Maiduguri, Maiduguri, Nigeria.
   [Mitchell, Claire] Dept Agr Environm & Rural Affairs, Belfast, North Ireland.
   [Holmstad, Rune] VEAS, Slemmestad, Norway.
   [Weiler, Natalie] Lab Cent Salud Publ, Dept Bacteriol, Asuncion, Paraguay.
   [Wasyl, Dariusz; Zajac, Magdalena] Natl Vet Res Inst, Pulawy, Poland.
   [Cardoso, Eugenia] SGPS SA, Aguas Portugal, Lisbon, Portugal.
   [Manaia, Celia] Univ Catolica Portuguesa, Ctr Biotechnol & Fine Chem CBQF, Porto, Portugal.
   [Campos, Maria Jorge] Inst Politecn Leiria IPLeiria, Escola Super Turismo & Tecnol Mar, Peniche, Portugal.
   [Hur, Hor-Gil] Gwangju Inst Sci & Technol, Gwangju, South Korea.
   [Song, Min Joon; Yoon, Sukhwan] Korea Adv Inst Sci & Technol, Daejeon, South Korea.
   [Burduniuc, Olga] Natl Agcy Publ Hlth, Kishinev, Moldova.
   [Hong, Peiying] King Abdullah Univ Sci & Technol, Thuwal, Saudi Arabia.
   [Radosavljevic, Vladimir] Inst Vet Med Serbia, Belgrade, Serbia.
   [Cokro, Angel Anika] Nanyang Technol Univ, Nanyang, Singapore.
   [Gavacova, Dagmar] Publ Hlth Author Slovak Republic, Bratislava, Slovakia.
   [Trkov, Marija] Natl Lab Hlth Environm & Food, Ljubljana, Slovenia.
   [Abubakar, Rukayya Hussain] Univ Pretoria, Fac Vet Sci, Onderstepoort, South Africa.
   [Martinez-Alcala, Isabel] Catholic Univ Murcia, Murcia, Spain.
   [Cerda-Cuellar, Marta] Univ Autonoma Barcelona, IRTA UAB, Ctr Recerca Sanitat Anim CReSA, Bellaterra, Spain.
   [Canas, Ana] Inst Salud Carlos III, Madrid, Spain.
   [Gonzalez-Candelas, Fernando] Univ Valencia, Valencia, Spain.
   [Sabiel, Yahia Ali] Sudan Univ Sci & Technol, Khartoum, Sudan.
   [Der Heijden, Tanja Van] ARA Reg Bern AG, Herrenschwanden, Switzerland.
   [Hong, Yu-ping] Ctr Dis Control, Taipei, Taiwan.
   [Medardus, Julius John] Sokoine Univ Agr, Morogoro, Tanzania.
   [Nagassar, Rajeev P.] Eastern Reg Hlth Author, Sangre Grande, Trinidad Tobago.
   [Kurekci, Cemil] Mustafa Kemal Univ, Hatay, Turkiye.
   Marquette Univ, Milwaukee, WI USA.
   [Wong, Lisa] Massachusetts Water Resources Author, Boston, MA USA.
   [Fuhrmeister, Erica] Tufts Univ, Medford, MA USA.
   [Meschke, John Scott; Beck, Nicola] Univ Washington, Seattle, WA USA.
   [Maile-Moskowitz, Ayella] Virginia Tech, Blacksburg, VA USA.
   [Thomsen, Jens] Abu Dhabi Publ Hlth Ctr, Abu Dhabi, U Arab Emirates.
   [Obaidi, Ouidiane] WWTP Al Aweer, Dubai Municipal, Dubai, U Arab Emirates.
   [Paterson, Bruce] Scottish Environm Protect Agcy, Stirling, Scotland.
   [Leonard, Anne; Zhang, Lihong] Univ Exeter, Med Sch, Cornwall, England.
   [Chau, Kevin] Univ Oxford, Oxford, England.
C3 Technical University of Denmark; University of Bologna; Eotvos Lorand
   University; University of Gothenburg; Erasmus University Rotterdam;
   Erasmus MC; University of Batna 2; Melbourne Water Corporation;
   University of Wollongong; University of Wollongong; University of
   Bahrain; University of Dhaka; University of Abomey Calavi; Universidade
   Federal do Rio Grande do Sul; Universidade Federal de Minas Gerais;
   Centre Pasteur du Cameroun; Laval University; University of Regina;
   Universidad Andres Bello; Universidad de Concepcion; Nanjing University
   of Information Science & Technology; Corporacion Colombiana de
   Investigacion Agropecuaria, AGROSAVIA; Universidad Costa Rica;
   University of Zagreb; University of Zagreb; Czech Veterinary Research
   Institute; Institut Pasteur de Cote d'Ivoire; Universidad Tecnica de
   Ambato; Egyptian Knowledge Bank (EKB); Suez Canal University; Tampere
   University; University of Helsinki; Robert Koch Institute; Technische
   Universitat Dresden; Ghana Health Service; University for Development
   Studies; University of Iceland; Cochin University Science & Technology;
   Shahid Beheshti University; University of Sulaimani; Ollscoil na
   Gaillimhe-University of Galway; Ben-Gurion University of the Negev;
   Ministry of Health - Israel; Istituto Superiore di Sanita (ISS); IZS
   Lazio e Toscana; IZS Piemonte Liguria e Valle D'aosta; IZS Piemonte
   Liguria e Valle D'aosta; University of Bologna; Consiglio Nazionale
   delle Ricerche (CNR); Istituto di Ricerca sulle Acque (IRSA-CNR);
   American University of Beirut; Luxembourg Institute of Science &
   Technology; University Antananarivo; University of Malawi; AIMST
   University; University of Mauritius; Universidad Nacional Autonoma de
   Mexico; Cawthron Institute; Institute of Environmental Science &
   Research (ESR) - New Zealand; University of Otago; University of Otago;
   University of Benin; University of Ibadan; University of Ilorin;
   National Veterinary Institute - National Research Institute;
   Universidade Catolica Portuguesa; Gwangju Institute of Science &
   Technology (GIST); Korea Advanced Institute of Science & Technology
   (KAIST); King Abdullah University of Science & Technology; Nanyang
   Technological University; University of Pretoria; Universidad Catolica
   de Murcia; IRTA; Autonomous University of Barcelona; Instituto de Salud
   Carlos III; University of Valencia; Centers For Disease Control -
   Taiwan; Sokoine University of Agriculture; Hatay Mustafa Kemal
   University; Marquette University; Tufts University; University of
   Washington; University of Washington Seattle; Virginia Polytechnic
   Institute & State University; Dubai Municipality; University of Exeter;
   University of Oxford
RP Martiny, HM; Munk, P (corresponding author), Tech Univ Denmark, Res Grp Genom Epidemiol, Lyngby, Denmark.
EM pmun@food.dtu.dk; hanmar@food.dtu.dk
RI ; Afolayan, Ayorinde/PDX-2329-2025; Martiny, Hannah-Marie/GRY-4412-2022;
   Kotzamanidis, Charalampos/ABC-9457-2020; Yu, Yongjie/HKO-8599-2023;
   TAGLIATI, CARLOS/B-4948-2015; Calero-Caceres, William/K-8827-2015; Munk,
   Patrick/AAY-7132-2021; Attiq Rehman, Muhammad/L-1283-2019; Hrenovic,
   Jasna/K-5394-2012; Decastelli, Lucia/K-7586-2016; AWORH,
   MABEL/S-8923-2018; Manaia, Celia/AAZ-3407-2021; Hong,
   Peiying/A-4813-2009; Levesque, Roger/ABD-8407-2021; /ABF-4640-2020;
   Shamurad, Burhan/KXQ-8500-2024; Odetokun, Ismail/A-5431-2018; Rahube,
   Teddie/E-9616-2010; Moran-Gilad, Jacob/NZO-4811-2025; Jiang,
   Guangming/F-8611-2011; /AAQ-9243-2021; SIderoglou,
   Theologia/ABG-5856-2021; BONAH, ERNEST/ABM-7208-2022; Martins,
   Andreza/J-5720-2014; Cerdà-Cuéllar, Marta/U-4534-2018; Jeunen,
   Gert-Jan/AEO-3471-2022; Abiodun-Adewusi, Oluwadamilola/HCH-6368-2022;
   Yoon, Sukhwan/I-1605-2014; Ahmed, Akeem/ITR-9596-2023; Iaconelli,
   Marcello/I-7542-2018; Corno, Gianluca/K-1658-2018; Banda,
   Daniel/HOA-4950-2023; Karpiskova, Renata/AAJ-5432-2020; Campos,
   Carlos/AAP-6897-2020; Carrillo-Reyes, Julian/ABC-2081-2020; Larsson,
   D.G./E-5243-2011; Raufu, Ibrahim/ITU-2023-2023; Parimannan,
   Sivachandran/K-7805-2019; Burduniuc, Olga/GQI-4300-2022; Csabai,
   Istvan/F-6045-2011; kurekci, Cemil/JTT-4713-2023; Martinez-Alcalá,
   Isabel/C-6936-2013; JOHN MEDARDUS, JULIUS/NXX-7306-2025; Soria,
   Freddy/AAV-2368-2021; Campos, Maria Jorge/E-5591-2014; Aarestrup,
   Frank/ADZ-9570-2022; CORNO, GIANLUCA/K-1658-2018; Osuolale,
   Olayinka/L-5391-2013; Heikinheimo, Annamari/LXW-8097-2024; Brinch,
   Christian/G-5157-2015; Ribeiro de Souza, Larissa Camila/HJZ-4310-2023;
   Fuschi, Alessandro/MXK-8854-2025; Remondini, Daniel/ABA-9971-2020;
   Radosavljevic, Vladimir/AAG-8482-2019
OI Schubert, Sara/0000-0003-1054-8080; Afolayan,
   Ayorinde/0000-0003-1405-2365; Martiny, Hannah-Marie/0000-0001-6733-7888;
   Kotzamanidis, Charalampos/0000-0002-8804-239X; Pyrounakis,
   Georgios-Nikiforos/0009-0005-1510-8852; Yu, Yongjie/0000-0002-6454-8986;
   TAGLIATI, CARLOS/0000-0002-1049-6754; Calero-Caceres,
   William/0000-0003-3819-9206; Morris, Dearbháile/0000-0002-9942-7455;
   Berendonk, Thomas/0000-0002-9301-1803; Munk,
   Patrick/0000-0001-8813-4019; Attiq Rehman, Muhammad/0000-0002-2062-1969;
   Klümper, Uli/0000-0002-4169-6548; Becsei, Ágnes/0000-0001-8567-9216;
   Martinez-Alcalá, Isabel/0000-0002-4109-3253; JOHN MEDARDUS,
   JULIUS/0000-0002-2077-0948; Soria, Freddy/0000-0003-1951-950X; Campos,
   Maria Jorge/0000-0002-0883-0610; Aarestrup, Frank/0000-0002-7116-2723;
   CORNO, GIANLUCA/0000-0002-7423-8797; Napoleoni,
   Maira/0000-0001-6011-2301; Osuolale, Olayinka/0000-0001-6525-8502;
   Heikinheimo, Annamari/0000-0002-6559-5442; Brinch,
   Christian/0000-0002-5074-7183; Ribeiro de Souza, Larissa
   Camila/0000-0001-6779-4130; Pal, Pushkar/0000-0002-2240-0641; Fuschi,
   Alessandro/0000-0002-9524-5785; Remondini, Daniel/0000-0003-3185-7456;
   Begum, Anowara/0000-0001-9915-3311; Köberl-Jelovcan,
   Sana/0000-0002-5623-8726; Radosavljevic, Vladimir/0000-0002-8072-4169
FU Novo Nordisk Fonden (Novo Nordisk Foundation) [NNF16OC0021856: Global
   Surveillance of Antimicrobial Resistance]; EC | EU Framework Programme
   for Research and Innovation H2020 | H2020 Excellent Science (H2020
   Priority Excellent Science) [874735]
FX We want to extend our gratitude to everyone who has helped with
   sampling, shipping, and the logistics of transporting sewage to Denmark.
   A special thanks to the laboratory technicians at DTU that has organized
   the sample collection, material transfer, sequencing and logistics.
   Lastly, we would like to thank the Novo Nordisk Foundation (Grant:
   NNF16OC0021856: Global Surveillance of Antimicrobial Resistance) and the
   European Union's Horizon H2020 research and innovation programme (Grant:
   No. 874735) for funding the work.
CR AITCHISON J, 1983, BIOMETRIKA, V70, P57
   Almeida A, 2021, NAT BIOTECHNOL, V39, P105, DOI 10.1038/s41587-020-0603-3
   Anthony WE, 2021, J INFECT DIS, V223, pS209, DOI 10.1093/infdis/jiaa497
   Becsei A, 2024, NAT COMMUN, V15, DOI 10.1038/s41467-024-51957-8
   Bell G, 2001, SCIENCE, V293, P2413, DOI 10.1126/science.293.5539.2413
   Bengtsson-Palme J, 2023, ENVIRON INT, V178, DOI 10.1016/j.envint.2023.108089
   Berglund F, 2023, COMMUN BIOL, V6, DOI 10.1038/s42003-023-04676-7
   Bhullar K, 2012, PLOS ONE, V7, DOI 10.1371/journal.pone.0034953
   Bortolaia V, 2020, J ANTIMICROB CHEMOTH, V75, P3491, DOI 10.1093/jac/dkaa345
   BRAY JR, 1957, ECOL MONOGR, V27, P326, DOI 10.2307/1942268
   Brinch C., 2025, Bitbucket
   Chen SF, 2018, BIOINFORMATICS, V34, P884, DOI 10.1093/bioinformatics/bty560
   Clausen PTLC, 2018, BMC BIOINFORMATICS, V19, DOI 10.1186/s12859-018-2336-6
   Collignon P, 2018, LANCET PLANET HEALTH, V2, pE398, DOI 10.1016/S2542-5196(18)30186-4
   D'Costa VM, 2011, NATURE, V477, P457, DOI 10.1038/nature10388
   Daruka L, 2025, NAT MICROBIOL, V10, DOI 10.1038/s41564-024-01891-8
   Djordjevic SP, 2024, NAT REV GENET, V25, P142, DOI 10.1038/s41576-023-00649-y
   Eckburg PB, 2005, SCIENCE, V308, P1635, DOI 10.1126/science.1110591
   Edgar RC, 2010, BIOINFORMATICS, V26, P2460, DOI 10.1093/bioinformatics/btq461
   Finley RL, 2013, CLIN INFECT DIS, V57, P704, DOI 10.1093/cid/cit355
   Garcillán PP, 2003, J VEG SCI, V14, P859, DOI 10.1111/j.1654-1103.2003.tb02219.x
   Gloor GB, 2017, FRONT MICROBIOL, V8, DOI 10.3389/fmicb.2017.02224
   Gómez S, 2009, PHYS REV E, V80, DOI 10.1103/PhysRevE.80.016114
   Gschwind R, 2023, NUCLEIC ACIDS RES, V51, pW493, DOI 10.1093/nar/gkad384
   Hendriksen RS, 2019, NAT COMMUN, V10, DOI 10.1038/s41467-019-08853-3
   Horner-Devine MC, 2004, NATURE, V432, P750, DOI 10.1038/nature03073
   Hubbell S. P., 2001, The Unified Neutral Theory of Biodiversity and Biogeography (MPB-32)
   Hunter JD, 2007, COMPUT SCI ENG, V9, P90, DOI 10.1109/MCSE.2007.55
   Inda-Díaz JS, 2023, MICROBIOME, V11, DOI 10.1186/s40168-023-01479-0
   Jespersen ML, 2023, COMMUN BIOL, V6, DOI 10.1038/s42003-023-05083-8
   Jordahl K., GeoPandas: Python tools for geographic data
   Klümper U, 2024, COMMUN BIOL, V7, DOI 10.1038/s42003-024-06338-8
   Knudsen BE, 2016, MSYSTEMS, V1, DOI 10.1128/mSystems.00095-16
   Köster J, 2012, BIOINFORMATICS, V28, P2520, DOI 10.1093/bioinformatics/bts480
   Koliada A, 2017, BMC MICROBIOL, V17, DOI 10.1186/s12866-017-1027-1
   Konopka T., 2023, umap: Uniform Manifold Approximation and Projection
   Lam KN, 2015, FRONT MICROBIOL, V6, DOI 10.3389/fmicb.2015.01196
   Larsson DGJ, 2022, NAT REV MICROBIOL, V20, P257, DOI 10.1038/s41579-021-00649-x
   Legendre P, 2001, OECOLOGIA, V129, P271, DOI 10.1007/s004420100716
   Lenth R. V., 2024, emmeans: estimated marginal means, aka least-squares means
   Liu C, 2023, J ENVIRON SCI, V127, P421, DOI 10.1016/j.jes.2022.06.024
   Louca S, 2022, ISME J, V16, P159, DOI 10.1038/s41396-021-01069-8
   Luz Calle M., 2019, Genomics & Informatics, V17, pe6, DOI [10.5808/gi.2019.17.1.e6, 10.5808/GI.2019.17.1.e6]
   Magne F, 2020, NUTRIENTS, V12, DOI 10.3390/nu12051474
   MANTEL N, 1967, CANCER RES, V27, P209
   Martín-Fernández JA, 2003, MATH GEOL, V35, P253, DOI 10.1023/A:1023866030544
   Martínez JL, 2015, NAT REV MICROBIOL, V13, P116, DOI 10.1038/nrmicro3399
   Martiny H. M., 2025, Zenodo, DOI [10.5281/ZENODO.17249256, DOI 10.5281/ZENODO.17249256]
   Martiny HM, 2024, BIOINFORMATICS, V40, DOI 10.1093/bioinformatics/btae086
   Martiny HM, 2022, MSYSTEMS, V7, DOI 10.1128/msystems.00105-22
   Martiny JBH, 2006, NAT REV MICROBIOL, V4, P102, DOI 10.1038/nrmicro1341
   Martiny JBH, 2011, P NATL ACAD SCI USA, V108, P7850, DOI 10.1073/pnas.1016308108
   McInnes L, 2020, Arxiv, DOI [10.21105/joss.00861, arXiv:1802.03426, DOI 10.21105/JOSS.00861, 10.21105/joss.00861, 10.48550/arXiv.1802.03426]
   Milanese A., 2021, mOTUs database, DOI [10.5281/zenodo.5140350, DOI 10.5281/ZENODO.5140350]
   Milobedzka A, 2022, J HAZARD MATER, V424, DOI 10.1016/j.jhazmat.2021.127407
   Molder Felix, 2021, F1000Res, V10, P33, DOI 10.12688/f1000research.29032.1
   Morlon H, 2008, ECOL LETT, V11, P904, DOI 10.1111/j.1461-0248.2008.01202.x
   Munk P, 2022, NAT COMMUN, V13, DOI 10.1038/s41467-022-34312-7
   Naghavi M, 2024, LANCET, V404, P1199, DOI 10.1016/S0140-6736(24)01867-1
   Nekola JC, 1999, J BIOGEOGR, V26, P867, DOI 10.1046/j.1365-2699.1999.00305.x
   Nielsen TK, 2022, GIGASCIENCE, V11, DOI 10.1093/gigascience/giac072
   Njage PMK, 2023, LANCET PLANET HEALTH, V7, pE888, DOI 10.1016/S2542-5196(23)00213-9
   Nurk S, 2017, GENOME RES, V27, P824, DOI 10.1101/gr.213959.116
   Oksanen J., 2022, Vegan: Community Ecology Package
   One Health Global Leaders Group on Antimicrobial Resistance, 2024, GLG Report: Towards Specific Commitments and Action in the Response to Antimicrobial Resistance
   Pebesma E, 2018, R J, V10, P439
   Pehrsson EC, 2013, FRONT MICROBIOL, V4, DOI 10.3389/fmicb.2013.00145
   Qin JJ, 2010, NATURE, V464, P59, DOI 10.1038/nature08821
   Ramette A, 2007, P NATL ACAD SCI USA, V104, P2761, DOI 10.1073/pnas.0610671104
   Ruscheweyh HJ, 2022, MICROBIOME, V10, DOI 10.1186/s40168-022-01410-z
   SHANNON CE, 1948, BELL SYST TECH J, V27, P623, DOI 10.1002/j.1538-7305.1948.tb00917.x
   Sommer MOA, 2009, SCIENCE, V325, P1128, DOI 10.1126/science.1176950
   Thorn AV, 2024, MICROBIOL SPECTR, V12, DOI 10.1128/spectrum.02413-23
   Toth M, 2010, J AM CHEM SOC, V132, P816, DOI 10.1021/ja908850p
   Turnbaugh PJ, 2006, NATURE, V444, P1027, DOI 10.1038/nature05414
   Van Goethem MW, 2018, MICROBIOME, V6, DOI 10.1186/s40168-018-0424-5
   Van Rossum G., 2009, CreateSpace
   Wagenlehner FME, 2022, EUR UROL, V82, P658, DOI 10.1016/j.eururo.2022.08.023
   Waskom M.L., 2021, J. Open Source Softw., V2021, P3021, DOI [10.21105/joss.03021, 10.21105/joss.03021, DOI 10.21105/JOSS.03021]
   Watanabe Kohei, 2024, CRAN, DOI 10.32614/CRAN.package.proxyC
   Zhu GB, 2021, ISME J, V15, P270, DOI 10.1038/s41396-020-00780-2
NR 81
TC 6
Z9 6
U1 36
U2 36
PU NATURE PORTFOLIO
PI BERLIN
PA HEIDELBERGER PLATZ 3, BERLIN, 14197, GERMANY
EI 2041-1723
J9 NAT COMMUN
JI Nat. Commun.
PD NOV 21
PY 2025
VL 16
IS 1
AR 10278
DI 10.1038/s41467-025-66070-7
PG 12
WC Multidisciplinary Sciences
WE Science Citation Index Expanded (SCI-EXPANDED)
SC Science & Technology - Other Topics
GA C8615
UT WOS:001620952400022
PM 41271719
OA Green Published, Green Submitted, gold
DA 2026-05-21
ER

PT J
AU Wang, CZ
   -Calderon, DM
   Xiong, YH
   Alkahtani, M
   Bashawri, YM
   Al Qarni, H
   Hong, PY
AF Wang, Changzhi
   -Calderon, David Mantilla
   Xiong, Yanghui
   Alkahtani, Mohsen
   Bashawri, Yasir M.
   Al Qarni, Hamed
   Hong, Pei-Ying
TI Investigation of Antibiotic Resistome in Hospital Wastewater during the
   COVID-19 Pandemic: Is the Initial Phase of the Pandemic Contributing to
   Antimicrobial Resistance?
SO ENVIRONMENTAL SCIENCE & TECHNOLOGY
LA English
DT Article
DE Antibiotic; antimicrobial resistance (AMR); SARS-CoV-2; metagenomics;
   One-Health
ID SPECTRUM BETA-LACTAMASES; ACINETOBACTER-BAUMANNII; GENES; SURVEILLANCE;
   LAGOONS; SEWAGE
AB Since the COVID-19 pandemic started, there has been much speculation about how COVID-19 and antimicrobial resistance may be interconnected. In this study, untreated wastewater was sampled from Hospital A designated to treat COVID-19 patients during the first wave of the COVID-19 pandemic alongside Hospital B that did not receive any COVID-19 patients. Metagenomics was used to determine the relative abundance and mobile potential of antibiotic resistant genes (ARGs), prior to determining the correlation of ARGs with time/incidence of COVID-19. Our findings showed that ARGs resistant to macrolides, sulfonamides, and tetracyclines were positively correlated with time in Hospital A but not in Hospital B. Likewise, minor extended spectrum beta-lactamases (ESBLs) and carbapenemases of classes B and D were positively correlated with time, suggesting the selection of rare and/or carbapenem-resistant genes in Hospital A. Non-carbapenemase bla(VEB) also positively correlated with both time and intI1 and was copresent with other ARGs including carbapenem-resistant genes in 6 metagenome-assembled genomes (MAGs). This study highlighted concerns related to the dissemination of antimicrobial resistance (AMR) during the COVID-19 pandemic that may arise from antibiotic use and untreated hospital wastewater.
C1 [Wang, Changzhi; Hong, Pei-Ying] King Abdullah Univ Sci & Technol KAUST, Bioengn Program Biol & Environm Sci & Engn Div, Thuwal 239556900, Saudi Arabia.
   [Xiong, Yanghui; Alkahtani, Mohsen; Hong, Pei-Ying] King Abdullah Univ Sci & Technol KAUST, Biol & Environm Sci & Engn Div, Environm Sci & Engn, Thuwal 239556900, Saudi Arabia.
   [Wang, Changzhi; -Calderon, David Mantilla; Xiong, Yanghui; Hong, Pei-Ying] King Abdullah Univ Sci & Technol KAUST, Water Desalinat & Reuse Ctr, Div Biol & Environm Sci & Engn, Thuwal 239556900, Saudi Arabia.
   [Bashawri, Yasir M.; Al Qarni, Hamed] Minist Hlth, Gen Directorate Environm Hlth, Riyadh 11461, Saudi Arabia.
C3 King Abdullah University of Science & Technology; King Abdullah
   University of Science & Technology; King Abdullah University of Science
   & Technology
RP Hong, PY (corresponding author), King Abdullah Univ Sci & Technol KAUST, Bioengn Program Biol & Environm Sci & Engn Div, Thuwal 239556900, Saudi Arabia.; Hong, PY (corresponding author), King Abdullah Univ Sci & Technol KAUST, Biol & Environm Sci & Engn Div, Environm Sci & Engn, Thuwal 239556900, Saudi Arabia.; Hong, PY (corresponding author), King Abdullah Univ Sci & Technol KAUST, Water Desalinat & Reuse Ctr, Div Biol & Environm Sci & Engn, Thuwal 239556900, Saudi Arabia.
EM peiying.hong@kaust.edu.sa
RI Hong, Peiying/A-4813-2009
OI Hong, Peiying/0000-0002-4474-6600; Wang, Changzhi/0000-0002-9488-8789
FU KAUST [BAS/1/1033-01-01]
FX This study is supported by KAUST baseline funding BAS/1/1033-01-01
   awarded to P.-Y.H. We thank Mr. Fras Baasher for performing a portion of
   the solid phase extraction and Mr. Xiang Zhao at the KAUST Bioscience
   Core Lab for technical assistance in sequencing. The authors are
   grateful to the KAUST Supercomputing Laboratory (KSL) for the computa-
   tional resources and technical support provided to complete this study.
CR Aarestrup FM, 2020, SCIENCE, V367, P630, DOI 10.1126/science.aba3432
   Abelenda-Alonso G, 2020, INFECT CONT HOSP EP, V41, P1371, DOI 10.1017/ice.2020.381
   Alcock BP, 2020, NUCLEIC ACIDS RES, V48, pD517, DOI 10.1093/nar/gkz935
   Amarsy R, 2021, AM J INFECT CONTROL, V49, P1324, DOI 10.1016/j.ajic.2021.07.004
   Andrews A, 2021, ANTIBIOTICS-BASEL, V10, DOI 10.3390/antibiotics10070841
   Andrews S., 2017, FASTQC QUALITY CONTR
   [Anonymous], 2013, LANG ENV STAT COMP, DOI DOI 10.1890/0012-9658(2002)083[3097:CFHIWS]2.0.CO;2
   [Anonymous], 2020, GLASS Report: Early Implementation
   Augusto MR, 2022, J ENVIRON CHEM ENG, V10, DOI 10.1016/j.jece.2022.107478
   Baasher F, 2022, FRONT ENV SCI-SWITZ, V10, DOI 10.3389/fenvs.2022.845448
   Beghini F, 2021, ELIFE, V10, DOI 10.7554/eLife.65088
   Bolger AM, 2014, BIOINFORMATICS, V30, P2114, DOI 10.1093/bioinformatics/btu170
   Bouvier M, 2005, EMBO J, V24, P4356, DOI 10.1038/sj.emboj.7600898
   Brown CT, 2015, NATURE, V523, P208, DOI 10.1038/nature14486
   Butler CC, 2021, LANCET RESP MED, V9, P1010, DOI 10.1016/S2213-2600(21)00310-6
   Butler CC, 2021, LANCET, V397, P1063, DOI 10.1016/S0140-6736(21)00461-X
   Camacho C, 2009, BMC BIOINFORMATICS, V10, DOI 10.1186/1471-2105-10-421
   Castanheira M, 2021, JAC-ANTIMICROB RESIS, V3, DOI 10.1093/jacamr/dlab092
   Castro-Lopes A, 2021, ANTIBIOTICS-BASEL, V10, DOI 10.3390/antibiotics10070778
   Chaumeil PA, 2020, BIOINFORMATICS, V36, P1925, DOI 10.1093/bioinformatics/btz848
   Chee-Sanford JC, 2001, APPL ENVIRON MICROB, V67, P1494, DOI 10.1128/AEM.67.4.1494-1502.2001
   Clancy CJ, 2020, JAC-ANTIMICROB RESIS, V2, DOI 10.1093/jacamr/dlaa049
   Clancy CJ, 2020, CLIN INFECT DIS, V71, P2736, DOI 10.1093/cid/ciaa524
   Collignon P, 2020, JAC-ANTIMICROB RESIS, V2, DOI 10.1093/jacamr/dlaa051
   De Meyer S, 2020, INT J INFECT DIS, V97, P7, DOI 10.1016/j.ijid.2020.05.085
   Dong LY, 2020, DRUG DISCOV THER, V14, P58, DOI 10.5582/ddt.2020.01012
   Eren AM, 2015, PEERJ, V3, DOI 10.7717/peerj.1319
   Evans BA, 2014, CLIN MICROBIOL REV, V27, P241, DOI 10.1128/CMR.00117-13
   Gautret P, 2020, INT J ANTIMICROB AG, V56, DOI [10.1016/j.ijantimicag.2020.105949, 10.1016/j.ijantimicag.2020.106063]
   Gillings MR, 2015, ISME J, V9, P1269, DOI 10.1038/ismej.2014.226
   Girlich D, 2002, CLIN INFECT DIS, V34, P603, DOI 10.1086/338786
   Gonzalez-Zorn B, 2021, CLIN MICROBIOL INFEC, V27, P646, DOI 10.1016/j.cmi.2020.09.055
   Grau S, 2021, ANTIBIOTICS-BASEL, V10, DOI 10.3390/antibiotics10020132
   Hong PY, 2021, ENVIRON RES, V195, DOI 10.1016/j.envres.2021.110748
   Hong PY, 2018, WATER-SUI, V10, DOI 10.3390/w10030244
   Hong PY, 2013, APPL ENVIRON MICROB, V79, P2620, DOI 10.1128/AEM.03760-12
   Huang HW, 2019, J ENVIRON MANAGE, V231, P494, DOI 10.1016/j.jenvman.2018.10.051
   Jalal K, 2022, SCI REP-UK, V12, DOI 10.1038/s41598-021-03988-0
   Khan WA, 2013, PLOS ONE, V8, DOI 10.1371/journal.pone.0064097
   Khouja T, 2022, J ANTIMICROB CHEMOTH, V77, P1491, DOI 10.1093/jac/dkac028
   Koike S, 2007, APPL ENVIRON MICROB, V73, P4813, DOI 10.1128/AEM.00665-07
   Kotloff KL, 2018, LANCET, V391, P801, DOI 10.1016/S0140-6736(17)33296-8
   Kumari A., 2020, CURRENT DEV BIOTECHN, P549, DOI [10.1016/B978-0-12-819722-6.00015-8, DOI 10.1016/B978-0-12-819722-6.00015-8]
   Kwok KO, 2022, J INFECTION, V84, pE129, DOI 10.1016/j.jinf.2022.02.014
   Langford BJ, 2021, CLIN MICROBIOL INFEC, V27, P520, DOI 10.1016/j.cmi.2020.12.018
   Langmead B, 2012, NAT METHODS, V9, P357, DOI [10.1038/NMETH.1923, 10.1038/nmeth.1923]
   Li DH, 2015, BIOINFORMATICS, V31, P1674, DOI 10.1093/bioinformatics/btv033
   Li RC, 2016, ANTIMICROB AGENTS CH, V60, P6965, DOI 10.1128/AAC.01749-16
   Liu JX, 2020, MICROBIOME, V8, DOI 10.1186/s40168-020-00861-6
   Majlander J, 2021, J HOSP INFECT, V117, P157, DOI 10.1016/j.jhin.2021.09.008
   Mamun AA, 2021, OPEN FORUM INFECT DI, V8, DOI 10.1093/ofid/ofab185
   Murray CJL, 2022, LANCET, V399, P629, DOI 10.1016/S0140-6736(21)02724-0
   Naas T, 2008, CLIN MICROBIOL INFEC, V14, P42, DOI 10.1111/j.1469-0691.2007.01861.x
   Naas T, 2006, J ANTIMICROB CHEMOTH, V58, P178, DOI 10.1093/jac/dkl178
   Naas T, 2017, J ENZYM INHIB MED CH, V32, P917, DOI 10.1080/14756366.2017.1344235
   Olm MR, 2017, ISME J, V11, P2864, DOI 10.1038/ismej.2017.126
   Organization M. o. H, 2020, SAUD MOH PROT PAT SU
   Parks DH, 2015, GENOME RES, V25, P1043, DOI 10.1101/gr.186072.114
   Pärnänen K, 2018, NAT COMMUN, V9, DOI 10.1038/s41467-018-06393-w
   Perez S, 2020, MMWR-MORBID MORTAL W, V69, P1827, DOI 10.15585/mmwr.mm6948e1
   Perry M, 2019, LANCET, V394, P1
   Poirel L, 1999, ANTIMICROB AGENTS CH, V43, P573, DOI 10.1128/AAC.43.3.573
   Prouzet-Mauléon V, 2006, EMERG INFECT DIS, V12, P307
   Ruiz J, 2021, J HOSP INFECT, V107, P114, DOI 10.1016/j.jhin.2020.11.010
   Schneider KD, 2009, BIOCHEMISTRY-US, V48, P11840, DOI 10.1021/bi901690r
   Shaikh S, 2015, SAUDI J BIOL SCI, V22, P90, DOI 10.1016/j.sjbs.2014.08.002
   Srinivasan A., 2020, The intersection of antibiotic resistance (AR), antibiotic use (AU), and COVID-19
   Wang CZ, 2020, WATER-SUI, V12, DOI 10.3390/w12123477
   Wilkins D., 2019, gggenes: Draw Gene Arrow Maps in ggplot2. R package version 0.4.0
   Xu J, 2015, CHEMOSPHERE, V119, P1379, DOI 10.1016/j.chemosphere.2014.02.040
   Yates PA, 2020, THER ADV RESPIR DIS, V14, DOI 10.1177/1753466620951053
NR 71
TC 59
Z9 68
U1 9
U2 103
PU AMER CHEMICAL SOC
PI WASHINGTON
PA 1155 16TH ST, NW, WASHINGTON, DC 20036 USA
SN 0013-936X
EI 1520-5851
J9 ENVIRON SCI TECHNOL
JI Environ. Sci. Technol.
PD NOV 1
PY 2022
VL 56
IS 21
BP 15007
EP 15018
DI 10.1021/acs.est.2c01834
PG 12
WC Engineering, Environmental; Environmental Sciences
WE Science Citation Index Expanded (SCI-EXPANDED)
SC Engineering; Environmental Sciences & Ecology
GA 5Z3FF
UT WOS:000879861300001
PM 35918059
OA Green Submitted
DA 2026-05-21
ER

PT J
AU Lobb, B
   Hodgson, R
   Lynch, MDJ
   Mansfield, MJ
   Cheng, JJ
   Charles, TC
   Neufeld, JD
   Craig, PM
   Doxey, AC
AF Lobb, Briallen
   Hodgson, Rhiannon
   Lynch, Michael D. J.
   Mansfield, Michael J.
   Cheng, Jiujun
   Charles, Trevor C.
   Neufeld, Josh D.
   Craig, Paul M.
   Doxey, Andrew C.
TI Time Series Resolution of the Fish Necrobiome Reveals a Decomposer
   Succession Involving Toxigenic Bacterial Pathogens
SO MSYSTEMS
LA English
DT Article
DE necrobiome; microbiome; decomposition; wastewater; rainbow darter;
   Aeromonas; aerolysin; community profiling; fish; metagenomics;
   thanatomicrobiome; toxins
ID POLYCYCLIC AROMATIC-HYDROCARBONS; CARP CTENOPHARYNGODON-IDELLA;
   LAUTROPIA-MIRABILIS; ARCOBACTER-BUTZLERI; WATER; RIVER; BIOACCUMULATION;
   POPULATIONS; MICROFLORA; CARCASSES
AB Despite progress understanding microbial communities involved in terrestrial vertebrate decomposition, little is known about the microbial decomposition of aquatic vertebrates from a functional and environmental context. Here, we analyzed temporal changes in the "necrobiome" of rainbow darters, which are common North American fish that are sensitive indicators of water quality. By combining 16S rRNA gene and shotgun metagenomic sequence data from four time points, we studied the progression of decomposers from both taxonomic and functional perspectives. The 16S rRNA gene profiles revealed strong community succession, with early decomposition stages associated with Aeromonas and Clostridium taxa and later stages dominated by members of the Rikenellaceae (i.e., Alistipes/Acetobacteroides genera). These results were reproducible and independent of environmental perturbation, given that exposure to wastewater treatment plant effluent did not substantially influence the necrobiome composition of fish or the associated water sample microbiota. Metagenomic analysis revealed significant changes throughout decomposition in degradation pathways for amino acids, carbohydrates/glycans, and other compounds, in addition to putrefaction pathways for production of putrescine, cadaverine, and indole. Binning of contigs confirmed a predominance of Aeromonas genome assemblies, including those from novel strains related to the pathogen Aeromonas veronii. These bins of Aeromonas genes also encoded known hemolysin toxins (e.g., aerolysin) that were particularly abundant early in the process, potentially contributing to host cell lysis during decomposition. Overall, our results demonstrate that wild-caught fish have a reproducible decomposer succession and that the fish necrobiome serves as a potential source of putative pathogens and toxigenic bacteria.
   IMPORTANCE The microbial decomposition of animal tissues is an important ecological process that impacts nutrient cycling in natural environments. We studied the microbial decomposition of a common North American fish (rainbow darters) over four time points, combining 16S rRNA gene and shotgun metagenomic sequence data to obtain both taxonomic and functional perspectives. Our data revealed a strong community succession that was reproduced across different fish and environments. Decomposition time point was the main driver of community composition and functional potential; fish environmental origin (upstream or downstream of a wastewater treatment plant) had a secondary effect. We also identified strains related to the putative pathogen Aeromonas veronii as dominant members of the decomposition community. These bacteria peaked early in decomposition and coincided with the metagenomic abundance of hemolytic toxin genes. Our work reveals a strong decomposer succession in wild-caught fish, providing functional and taxonomic insights into the vertebrate necrobiome.
C1 [Lobb, Briallen; Hodgson, Rhiannon; Lynch, Michael D. J.; Mansfield, Michael J.; Cheng, Jiujun; Charles, Trevor C.; Neufeld, Josh D.; Craig, Paul M.; Doxey, Andrew C.] Univ Waterloo, Dept Biol, Waterloo, ON, Canada.
   [Lynch, Michael D. J.; Cheng, Jiujun; Charles, Trevor C.] Metagenom Bio Life Sci Inc, Waterloo, ON, Canada.
C3 University of Waterloo
RP Craig, PM; Doxey, AC (corresponding author), Univ Waterloo, Dept Biol, Waterloo, ON, Canada.
EM paul.craig@uwaterloo.ca; acdoxey@uwaterloo.ca
RI Craig, Paul/J-4058-2015; Charles, Trevor/A-5014-2010; Cheng,
   Jiujun/AAG-8193-2019; Mansfield, Michael/AAW-7700-2020
OI Lynch, Michael/0000-0002-9332-747X; Charles, Trevor/0000-0002-0344-5932;
   Doxey, Anew/0000-0003-2015-099X; Neufeld, Josh/0000-0002-8722-8571;
   Mansfield, Michael/0000-0003-4717-4721
FU Natural Sciences and Engineering Research Council of Canada (NSERC)
   [RGPIN-2019-04266, RGPIN-2015-05643]; Canada Foundation for Innovation
   [CFI 34317]; Grants-in-Aid for Scientific Research [20F20760] Funding
   Source: KAKEN
FX This work was supported by the Natural Sciences and Engineering Research
   Council of Canada (NSERC) through Discovery Grants awarded to A.C.D.
   (RGPIN-2019-04266) and P.M.C. (RGPIN-2015-05643) as well as the Canada
   Foundation for Innovation (CFI 34317).
CR BenDekhil SM, 1997, J CLIN MICROBIOL, V35, P1024, DOI 10.1128/JCM.35.4.1024-1026.1997
   Bolyen E, 2019, NAT BIOTECHNOL, V37, P852, DOI 10.1038/s41587-019-0209-9
   Burcham ZM, 2019, FRONT MICROBIOL, V10, DOI 10.3389/fmicb.2019.00745
   Burkepile DE, 2006, ECOLOGY, V87, P2821, DOI 10.1890/0012-9658(2006)87[2821:CMCBMA]2.0.CO;2
   Callahan B J., 2016, NUCLEIC ACIDS RES, V13, P581, DOI [DOI 10.1093/nar/gks1219, 10.1038/nmeth.3869, DOI 10.1007/s11165-024-10193-2, 10.1093/nar/gks1219]
   Callahan BJ, 2016, NAT METHODS, V13, P581, DOI [10.1007/s00253-019-10333-z, 10.1038/NMETH.3869, 10.1038/nmeth.3869]
   Campbell JH, 2013, P NATL ACAD SCI USA, V110, P5540, DOI 10.1073/pnas.1303090110
   Can I, 2014, J MICROBIOL METH, V106, P1, DOI 10.1016/j.mimet.2014.07.026
   Carey RO, 2009, ENVIRON MANAGE, V44, P205, DOI 10.1007/s00267-009-9309-5
   Carter DO, 2007, NATURWISSENSCHAFTEN, V94, P12, DOI 10.1007/s00114-006-0159-1
   Chertkov O, 2011, STAND GENOMIC SCI, V5, P112, DOI 10.4056/sigs.2184986
   Cobaugh KL, 2015, PLOS ONE, V10, DOI 10.1371/journal.pone.0130201
   DAdamo R, 1997, MAR CHEM, V56, P45, DOI 10.1016/S0304-4203(96)00042-4
   Dhariwal A, 2017, NUCLEIC ACIDS RES, V45, pW180, DOI 10.1093/nar/gkx295
   Diergaardt SM, 2004, WATER RES, V38, P2589, DOI 10.1016/j.watres.2004.03.004
   Dong HT, 2017, J FISH DIS, V40, P1395, DOI 10.1111/jfd.12617
   Enzmann F, 2018, AMB EXPRESS, V8, DOI 10.1186/s13568-017-0531-x
   Eren AM, 2015, PEERJ, V3, DOI 10.7717/peerj.1319
   French JRP, 2001, J GREAT LAKES RES, V27, P300, DOI 10.1016/S0380-1330(01)70645-4
   Fuzzen MLM, 2015, AQUAT TOXICOL, V160, P106, DOI 10.1016/j.aquatox.2015.01.009
   Goldschmidt-Clermont E, 2008, J FISH DIS, V31, P353, DOI 10.1111/j.1365-2761.2008.00912.x
   González-Serrano CJ, 2002, J APPL MICROBIOL, V93, P414, DOI 10.1046/j.1365-2672.2002.01705.x
   Guillette LJ, 2001, REPRODUCTION, V122, P857, DOI 10.1530/reprod/122.6.857
   Guo JJ, 2016, SCI REP-UK, V6, DOI 10.1038/srep24197
   Haritash AK, 2009, J HAZARD MATER, V169, P1, DOI 10.1016/j.jhazmat.2009.03.137
   Hicks KA, 2017, RIVER RES APPL, V33, P1016, DOI 10.1002/rra.3161
   Hyde ER, 2015, INT J LEGAL MED, V129, P661, DOI 10.1007/s00414-014-1128-4
   Jacob J, 1998, ZBL HYG UMWELTMED, V201, P189
   Janda JM, 2016, CLIN MICROBIOL REV, V29, P349, DOI 10.1128/CMR.00103-15
   Javan GT, 2016, SCI REP-UK, V6, DOI 10.1038/srep29598
   Jiang Y, 2011, AQUAC RES, V42, P499, DOI 10.1111/j.1365-2109.2010.02645.x
   JOSEPH SW, 1991, J CLIN MICROBIOL, V29, P565, DOI 10.1128/JCM.29.3.565-569.1991
   Kanehisa M, 2016, J MOL BIOL, V428, P726, DOI 10.1016/j.jmb.2015.11.006
   Kaur H, 2017, FRONT MICROBIOL, V8, DOI 10.3389/fmicb.2017.02166
   Kozinska A, 2007, J FISH DIS, V30, P293, DOI 10.1111/j.1365-2761.2007.00813.x
   Lee Y, 2019, SCI REP-UK, V9, DOI 10.1038/s41598-018-36165-x
   Letunic I, 2019, NUCLEIC ACIDS RES, V47, pW256, DOI 10.1093/nar/gkz239
   Li TT, 2015, MICROB ECOL, V69, P25, DOI 10.1007/s00248-014-0480-8
   Liu B, 2019, NUCLEIC ACIDS RES, V47, pD687, DOI 10.1093/nar/gky1080
   Mansfield MJ, 2018, PATHOG DIS, V76, DOI 10.1093/femspd/fty040
   Martins LM, 2002, FEMS IMMUNOL MED MIC, V32, P237, DOI 10.1111/j.1574-695X.2002.tb00559.x
   Meador JP, 1995, REV ENVIRON CONTA<D>, V143, P79
   Mehdi H, 2018, COMP BIOCHEM PHYS B, V224, P270, DOI 10.1016/j.cbpb.2017.11.011
   Metcalf JL, 2016, SCIENCE, V351, P158, DOI 10.1126/science.aad2646
   Metcalf JL, 2013, ELIFE, V2, DOI 10.7554/eLife.01104
   MINSHALL GW, 1991, CAN J FISH AQUAT SCI, V48, P191, DOI 10.1139/f91-026
   Molinari Ligia Maria, 2003, Acta Scientiarum Biological Sciences, V25, P267
   Mrowiec B, 2014, WATER SCI TECHNOL, V69, P128, DOI 10.2166/wst.2013.563
   Murphy EC, 2013, FEMS MICROBIOL REV, V37, P520, DOI 10.1111/1574-6976.12005
   Nayak SK, 2010, AQUAC RES, V41, P1553, DOI 10.1111/j.1365-2109.2010.02546.x
   Pechal JL, 2016, ENVIRON MICROBIOL, V18, P1511, DOI 10.1111/1462-2920.13187
   Pechal JL, 2014, INT J LEGAL MED, V128, P193, DOI 10.1007/s00414-013-0872-1
   Petrenko P, 2015, BMC BIOL, V13, DOI 10.1186/s12915-015-0195-4
   Potasman I, 2002, CLIN INFECT DIS, V35, P921, DOI 10.1086/342330
   Premke K, 2010, ANN LIMNOL-INT J LIM, V46, P157, DOI 10.1051/limn/2010017
   Rahman M, 2002, APPL ENVIRON MICROB, V68, P650, DOI 10.1128/AEM.68.2.650-655.2002
   Ran C, 2018, ENVIRON MICROBIOL, V20, P3442, DOI 10.1111/1462-2920.14390
   Rice EW, 1999, LETT APPL MICROBIOL, V28, P31, DOI 10.1046/j.1365-2672.1999.00483.x
   Ringo Einar, 1994, Aquaculture and Fisheries Management, V25, P623, DOI 10.1111/j.1365-2109.1994.tb00726.x
   Rossmann SN, 1998, J CLIN MICROBIOL, V36, P1756, DOI 10.1128/JCM.36.6.1756-1760.1998
   Su XL, 2014, INT J SYST EVOL MICR, V64, P2986, DOI 10.1099/ijs.0.063917-0
   SUGITA H, 1985, B JPN SOC SCI FISH, V51, P1325
   SUGITA H, 1995, APPL ENVIRON MICROB, V61, P4128, DOI 10.1128/AEM.61.11.4128-4130.1995
   Sun DL, 2013, APPL ENVIRON MICROB, V79, P5962, DOI 10.1128/AEM.01282-13
   Takahashi S, 2014, PLOS ONE, V9, DOI 10.1371/journal.pone.0105592
   Tarnecki AM, 2017, J APPL MICROBIOL, V123, P2, DOI 10.1111/jam.13415
   Tomás-Gallardo L, 2014, MICROB BIOTECHNOL, V7, P100, DOI 10.1111/1751-7915.12096
   TRUST TJ, 1979, J FISH RES BOARD CAN, V36, P1174, DOI 10.1139/f79-169
   Turner LA, 2019, J EXP BIOL, V222, DOI 10.1242/jeb.209882
   Uhlik O, 2012, PLOS ONE, V7, DOI 10.1371/journal.pone.0040653
NR 70
TC 18
Z9 19
U1 3
U2 22
PU AMER SOC MICROBIOLOGY
PI WASHINGTON
PA 1752 N ST NW, WASHINGTON, DC 20036-2904 USA
EI 2379-5077
J9 MSYSTEMS
JI mSystems
PD MAR-APR
PY 2020
VL 5
IS 2
DI 10.1128/mSystems.00145-20
PG 15
WC Microbiology
WE Science Citation Index Expanded (SCI-EXPANDED)
SC Microbiology
GA LK7YM
UT WOS:000531077500025
PM 32345738
OA Green Submitted, gold
DA 2026-05-21
ER

PT J
AU Silvester, R
   Perry, WB
   Webster, G
   Rushton, L
   Baldwin, A
   Pass, DA
   Byrnes, NA
   Farkas, K
   Heginbothom, M
   Craine, N
   Cross, G
   Kille, P
   Kasprzyk-Hordern, B
   Weightman, AJ
   Jones, DL
AF Silvester, Reshma
   Perry, William B.
   Webster, Gordon
   Rushton, Laura
   Baldwin, Amy
   Pass, Daniel A.
   Byrnes, Neil Andrew
   Farkas, Kata
   Heginbothom, Margaret
   Craine, Noel
   Cross, Gareth
   Kille, Peter
   Kasprzyk-Hordern, Barbara
   Weightman, Andrew J.
   Jones, Davey L.
TI Metagenomic profiling of hospital wastewater: A comprehensive national
   scale analysis of antimicrobial resistance genes and opportunistic
   pathogens
SO JOURNAL OF INFECTION
LA English
DT Article
DE Antimicrobial Resistance; Antibiotics; Wastewater-Based Epidemiology;
   Metagenomics; Microbial pathogens; Hospital
ID EFFLUENTS; SEASONALITY
AB Background: Healthcare settings are recognised as potential hotspots for the emergence and spread of antimicrobial resistance (AMR). Method: Metagenomic sequencing was conducted on a national scale using wastewater from hospitals across Wales to screen for antimicrobial resistance genes (ARGs) and opportunistic pathogens. Results: The total abundance and diversity of ARGs varied significantly across the hospitals. Genes conferring resistance to aminoglycosides, beta-lactams, and Macrolide-Lincosamide-Streptogramin-class antibiotics were predominant, with distinct resistome patterns emerging spatially. OXA-type beta-lactamases were the dominant ARG types. Spatial variability was observed in the distribution of the "big five" carbapenemases (KPC, IMP, VIM, NDM, OXA-48-like) and mcr genes, as well as WHO-listed fungal priority pathogens and Enterococcus faecium, Staphylococcus aureus, Klebsiella pneumoniae, Acinetobacter baumannii, Pseudomonas aeruginosa, Enterobacter spp., and Escherichia coli (ESKAPEE) pathogens. Furthermore, antibiotic concentrations in the effluents often exceeded risk quotients, posing a substantial risk for AMR emergence. Conclusions: Overall, the study highlights the effectiveness of combining wastewater-based epidemiology with metagenomics to gain critical insights into the distinct resistome and microbiome profiles in hospital settings. Tailored strategies are essential to mitigate the spread of antibiotics, clinically relevant ARGs and pathogens in these settings. This study underscores the necessity of implementing pre-treatment processes for hospital effluents before release into community sewers and environmental waters to curb the spread of these micro-pollutants. (c) 2025 The Author(s). Published by Elsevier Ltd on behalf of The British Infection Association. This is an open access article under the CC BY license (http://creativecommons.org/licenses/by/4.0/).
C1 [Silvester, Reshma; Farkas, Kata; Jones, Davey L.] Bangor Univ, Sch Environm & Nat Sci, Bangor LL57 2UW, Gwynedd, Wales.
   [Perry, William B.; Webster, Gordon; Rushton, Laura; Baldwin, Amy; Kille, Peter; Weightman, Andrew J.] Cardiff Univ, Sch Biosci, Cardiff CF10 3AX, Wales.
   [Pass, Daniel A.] Compass Bioinformat, 17 Habershon St, Cardiff CF24 2DU, Wales.
   [Byrnes, Neil Andrew; Kasprzyk-Hordern, Barbara] Univ Bath, Dept Chem, Bath BA2 7AY, England.
   [Byrnes, Neil Andrew] Monash Univ, Australian Ctr Res Separat Sci, Sch Chem, Wellington Rd, Clayton, VIC 3800, Australia.
   [Farkas, Kata; Jones, Davey L.] Verily Life Sci LLC, San Francisco, CA 94080 USA.
   [Heginbothom, Margaret] Publ Hlth Wales, Cardiff CF10 4BZ, Wales.
   [Craine, Noel] Publ Hlth Wales, Microbiol Dept, Bangor LL57 2PW, Gwynedd, Wales.
   [Cross, Gareth] Welsh Govt, Hlth & Social Serv Grp, Sci Evidence Advice Div, Cathays Pk, Cardiff CF10 3NQ, Wales.
   [Kasprzyk-Hordern, Barbara] Univ Bath, Ctr Excellence Water Based Early Warning Syst Hlth, Bath BA2 7AY, England.
C3 Bangor University; Cardiff University; University of Bath; Monash
   University; University of Bath
RP Silvester, R (corresponding author), Bangor Univ, Sch Environm & Nat Sci, Bangor LL57 2UW, Gwynedd, Wales.
EM r.silvester@bangor.ac.uk
RI ; Farkas, Kata/NRY-3615-2025; Byrnes, Neil/PCT-5287-2025; Kille,
   Peter/A-4337-2010; Webster, Gordon/A-1877-2008; Kasprzyk-Hordern,
   Barbara/D-4351-2011; Perry, William/IQT-8522-2023; jones,
   davey/C-7411-2011; Weightman, Andrew/W-8681-2019; Silvester,
   Reshma/H-3520-2019
OI Baldwin, Amy/0000-0002-2162-3771; Byrnes, Neil Anew/0000-0002-3303-5360;
   CROSS, GARETH/0009-0005-9053-9337; Farkas, Kata/0000-0002-7068-3228;
   Webster, Gordon/0000-0002-9530-7835; Kasprzyk-Hordern,
   Barbara/0000-0002-6809-2875; Silvester, Reshma/0000-0001-6182-6031
FU HM Treasury Shared Outcome Fund under the Pathogen Surveillance in
   Agriculture, Food and Environment (PATH-SAFE) program; Welsh Government
   under the Wastewater Monitoring Programme in Wales programme
   [C525/2021-2024]; EPSRC Digital Health Hub for Antimicrobial Resistance
   Grant [EP/X031276/1]
FX The project was funded by the HM Treasury Shared Outcome Fund under the
   Pathogen Surveillance in Agriculture, Food and Environment (PATH-SAFE)
   program Workstream 2a, the Welsh Government under the Wastewater
   Monitoring Programme in Wales<STRONG> </STRONG>programme (Contract
   Number C525/2021-2024) and EPSRC Digital Health Hub for Antimicrobial
   Resistance Grant (EP/X031276/1) . This work would not have been possible
   without the help of the estate departments at the eight hospitals
   evaluated in this study, the Health Boards, and the support of Robin
   Howe from Public Health Wales. The graphical abstract was created with
   BioRender.com .
CR Allen HK, 2010, NAT REV MICROBIOL, V8, P251, DOI 10.1038/nrmicro2312
   [Anonymous], 2017, WHO publishes list of bacteria for which new antibiotics are urgently needed
   [Anonymous], 2019, Critically Important Antimicrobials for Human Medicine-6th Revision 2018
   [Anonymous], 2022, WHO fungal priority pathogens list to guide research, development and public health action
   Aranega-Bou P, 2021, MICROORGANISMS, V9, DOI 10.3390/microorganisms9091868
   Azuma T, 2022, ANTIBIOTICS-BASEL, V11, DOI 10.3390/antibiotics11020210
   Bastian Mathieu, 2009, [No title captured], V3, P361
   Bello-López E, 2024, FRONT MICROBIOL, V15, DOI 10.3389/fmicb.2024.1412775
   Bergstrom CT, 2004, P NATL ACAD SCI USA, V101, P13285, DOI 10.1073/pnas.0402298101
   Breathnach AS, 2012, J HOSP INFECT, V82, P19, DOI 10.1016/j.jhin.2012.06.007
   Bucardo F, 2011, PLOS ONE, V6, DOI 10.1371/journal.pone.0025962
   Budd E, 2019, J ANTIMICROB CHEMOTH, V74, P3384, DOI 10.1093/jac/dkz321
   Byrnes NA, 2024, Environ Int, DOI [10.2139/ssrn.5152339, DOI 10.2139/SSRN.5152339]
   Carraro E, 2016, J ENVIRON MANAGE, V168, P185, DOI 10.1016/j.jenvman.2015.11.021
   Chartier Y., 2014, Safe management of wastes from health-care activities
   Chatterjee A, 2018, LANCET INFECT DIS, V18, pE368, DOI 10.1016/S1473-3099(18)30296-2
   Chen LL, 2022, FRONT CELL INFECT MI, V12, DOI 10.3389/fcimb.2022.942460
   Csardi M.G., 2013, Last accessed
   Danecek P, 2021, GIGASCIENCE, V10, DOI 10.1093/gigascience/giab008
   Di Tommaso P, 2017, NAT BIOTECHNOL, V35, P316, DOI 10.1038/nbt.3820
   Dijkshoorn L, 2007, NAT REV MICROBIOL, V5, P939, DOI 10.1038/nrmicro1789
   Djordjevic SP, 2024, NAT REV GENET, V25, P142, DOI 10.1038/s41576-023-00649-y
   Ewels P, 2016, BIOINFORMATICS, V32, P3047, DOI 10.1093/bioinformatics/btw354
   Galarde-López M, 2022, ANTIBIOTICS-BASEL, V11, DOI 10.3390/antibiotics11050601
   Guan JY, 2022, MICROBIOL SPECTR, V10, DOI 10.1128/spectrum.01127-22
   Harrell FE., 2019, CRAN2018, P235
   Hayes A, 2022, ENVIRON INT, V169, DOI 10.1016/j.envint.2022.107488
   Healthcare Associated Infection Antimicrobial Resistance and Prescribing Programme, 2023, Antimicrobial Resistance in Blood Cultures Wales in 2016-2023 (Version 1)
   Hocquet D, 2016, J HOSP INFECT, V93, P395, DOI 10.1016/j.jhin.2016.01.010
   Kehl K, 2022, SCI TOTAL ENVIRON, V806, DOI 10.1016/j.scitotenv.2021.151339
   Khan MT, 2021, J WATER PROCESS ENG, V41, DOI 10.1016/j.jwpe.2021.101990
   Kraupner N, 2021, ENVIRON INT, V150, DOI 10.1016/j.envint.2021.106436
   Kuemmerer K., 2008, P3, DOI 10.1007/978-3-540-74664-5_1
   Langmead B, 2012, NAT METHODS, V9, P357, DOI [10.1038/NMETH.1923, 10.1038/nmeth.1923]
   Lepper HC, 2023, SCI TOTAL ENVIRON, V902, DOI 10.1016/j.scitotenv.2023.165978
   Liao WC, 2022, INT J ANTIMICROB AG, V59, DOI 10.1016/j.ijantimicag.2022.106573
   Louis VR, 2005, APPL ENVIRON MICROB, V71, P85, DOI 10.1128/AEM.71.1.85-92.2005
   Lu J, 2017, PEERJ COMPUT SCI, DOI 10.7717/peerj-cs.104
   Madhogaria B, 2024, INFECT MED-UK, V3, DOI 10.1016/j.imj.2024.100092
   Majumder A, 2021, J ENVIRON CHEM ENG, V9, DOI 10.1016/j.jece.2020.104812
   Malnick Stephen, 2015, World J Gastrointest Pathophysiol, V6, P79, DOI [10.4291/wjgp.v6.i3.79, 10.4291/wjgp.v6.i3.79]
   Miller WR, 2024, NAT REV MICROBIOL, V22, P598, DOI 10.1038/s41579-024-01054-w
   Milleville R, 2024, J GLOB ANTIMICROB RE, V39, P247, DOI 10.1016/j.jgar.2024.10.260
   Mosaka Thabang B. M., 2024, Environmental Science and Pollution Research International, V31, P49811, DOI [10.1007/s11356-024-34475-4, 10.1007/s11356-024-34475-4]
   Nordmann P, 2012, TRENDS MOL MED, V18, P263, DOI 10.1016/j.molmed.2012.03.003
   Owojori GO, 2024, ENVIRON SCI POLLUT R, V31, P10785, DOI 10.1007/s11356-024-31829-w
   Paireau J, 2016, LANCET GLOB HEALTH, V4, pE370, DOI 10.1016/S2214-109X(16)30064-X
   Pallares C, 2022, BMC INFECT DIS, V22, DOI 10.1186/s12879-022-07410-6
   Paradis E, 2004, BIOINFORMATICS, V20, P289, DOI [10.1093/bioinformatics/bty633, 10.1093/bioinformatics/btg412]
   Perry MR, 2021, FRONT MICROBIOL, V12, DOI 10.3389/fmicb.2021.703560
   Perry WB, 2024, ENVIRON POLLUT, V343, DOI 10.1016/j.envpol.2023.123225
   PHW, 2015, A Report from Public Health Wales Antimicrobial Resistance Programme Surveillance Unit: Antibacterial Usage in Secondary Care in Wales 2005-2014
   Ramos B, 2024, SCI TOTAL ENVIRON, V946, DOI 10.1016/j.scitotenv.2024.174272
   Raza S, 2022, WATER RES, V208, DOI 10.1016/j.watres.2021.117882
   Rosello A, 2018, EPIDEMIOL INFECT, V146, P37, DOI 10.1017/S095026881700259X
   Rowe WPM, 2017, J ANTIMICROB CHEMOTH, V72, P1617, DOI 10.1093/jac/dkx017
   Rozman SD, 2024, FEMS MICROBIOL ECOL, V100, DOI 10.1093/femsec/fiae081
   Schmiege D, 2024, INT J HYG ENVIR HEAL, V259, DOI 10.1016/j.ijheh.2024.114379
   Schwartz DJ, 2020, GENOME MED, V12, DOI 10.1186/s13073-020-00782-x
   Silvester Reshma, 2025, Science of The Total Environment, V961, P178403, DOI [10.1016/j.scitotenv.2025.178403, 10.1016/j.scitotenv.2025.178403]
   Sims N, 2023, ENVIRON POLLUT, V333, DOI 10.1016/j.envpol.2023.122020
   Siri Y, 2024, SCI TOTAL ENVIRON, V908, DOI 10.1016/j.scitotenv.2023.168453
   Sundermann AJ, 2024, medRxiv
   Szekeres E, 2017, ENVIRON POLLUT, V225, P304, DOI 10.1016/j.envpol.2017.01.054
   Tacconelli E, 2009, LANCET INFECT DIS, V9, P546, DOI 10.1016/S1473-3099(09)70150-1
   Talat A, 2023, MICROBIOL SPECTR, V11, DOI 10.1128/spectrum.04102-22
   Tóth R, 2019, CLIN MICROBIOL REV, V32, DOI 10.1128/CMR.00111-18
   Tydeman F, 2021, J ANTIMICROB CHEMOTH, V76, P2437, DOI 10.1093/jac/dkab204
   UKHSA, 2023, Bloodstream infection due to Candida (and species formerly part of the Candida genus) in England: 2022
   Versporten A, 2018, LANCET GLOB HEALTH, V6, pE619, DOI [10.1016/S2214-109X(18)30186-4, 10.1016/s2214-109x(18)30186-4]
   Webster G, 2003, J MICROBIOL METH, V55, P155, DOI 10.1016/S0167-7012(03)00140-4
   WHO Collaborating Centre (WHOCC) for Drug Statistics Methodology, 2003, ATC/DDD Index 2023
   Xu LK, 2024, WATER RES, V257, DOI 10.1016/j.watres.2024.121665
   Yan Q, 2024, WATER RES, V252, DOI 10.1016/j.watres.2024.121208
   Yin XL, 2023, ENVIRON SCI TECHNOL, V57, P9713, DOI 10.1021/acs.est.3c00159
   Yuan TT, 2023, FRONT ENV SCI-SWITZ, V10, DOI 10.3389/fenvs.2022.1091734
   Zhang SC, 2020, FRONT PUBLIC HEALTH, V8, DOI 10.3389/fpubh.2020.574968
NR 77
TC 15
Z9 17
U1 17
U2 35
PU W B SAUNDERS CO LTD
PI LONDON
PA 32 JAMESTOWN RD, LONDON NW1 7BY, ENGLAND
SN 0163-4453
EI 1532-2742
J9 J INFECTION
JI J. Infect.
PD JUN
PY 2025
VL 90
IS 6
AR 106503
DI 10.1016/j.jinf.2025.106503
EA MAY 2025
PG 15
WC Infectious Diseases
WE Science Citation Index Expanded (SCI-EXPANDED)
SC Infectious Diseases
GA 3BB2G
UT WOS:001496081800001
PM 40368038
OA Green Submitted, gold
DA 2026-05-21
ER

PT J
AU Njage, PMK
   Becsei, A
   Marques, ARP
   Muchiri, BW
   Pedersen, JLM
   Otani, S
   Avot, BJP
   Pruden, A
   Calarco, J
   Harwood, V
   Meschke, JS
   Gonzalez, R
   Sozzi, E
   Sobsey, M
   Mcnamara, P
   Beck, N
   Clark, K
   Ballash, G
   Mollenkopf, D
   Wittum, T
   Smith, B
   Maile-Moskowitz, A
   Kang, S
   Capone, D
   Aarestrup, FM
AF Njage, Patrick Murigu Kamau
   Becsei, Agnes
   Marques, Ana Rita Pinheiro
   Muchiri, Beatrice Wamuyu
   Pedersen, Jolene Lee Masters
   Otani, Saria
   Avot, Baptiste Jacques Philippe
   Pruden, Amy
   Calarco, Jeanette
   Harwood, Valerie
   Meschke, John Scott
   Gonzalez, Raul
   Sozzi, Emanuele
   Sobsey, Mark
   Mcnamara, Patrick
   Beck, Nicola
   Clark, Kelly
   Ballash, Gregory
   Mollenkopf, Dixie
   Wittum, Thomas
   Smith, Bruce
   Maile-Moskowitz, Ayella
   Kang, Sanghoon
   Capone, Drew
   Aarestrup, Frank M.
TI Sociodemographic and Health Factors Are Associated with Antimicrobial
   Resistance across Eight States in the United States
SO ENVIRONMENTAL SCIENCE & TECHNOLOGY
LA English
DT Article
DE antimicrobial resistance; metagenomics; sewage; health; social,
   socioeconomic; sociodemographicfactors; tipping point; boosted
   regression trees; spatial autocorrelation
AB Recent studies suggest that country-level socioeconomic factors may explain antimicrobial resistance (AMR) patterns better than antimicrobial usage (AMU), but it remains unclear whether this holds for sociodemographic and health variation within countries. We used metagenomic analysis of untreated sewage to cross-sectionally characterize the bacterial resistome as a proxy for AMR at 44 wastewater treatment plants across eight USA states between 2019 and 2020. We examined associations between AMR with site-specific sociodemographic and health indicators and AMU. Spatial autocorrelation analyses were used to identify clusters of AMR. Gradient-boosted multivariate regression trees were applied to evaluate individual and joint predictor effects on AMR. Outpatient AMU explained negligible variation in AMR, whereas predictors related to economy, income, preventive health care, access to health care, social welfare, housing, and racial/ethnic composition showed the strongest associations. These relationships were observed across individual resistance classes and their combinations and predicted AMR nonlinearly, with thresholds where AMR shows sharp increases (risk factors) or decreases (protective factors). Significant interannual differences in resistome and bacteriome composition were observed between 2019 and 2020. Although causal inference is limited, the findings suggest that local-level indicators of health, economic conditions, well-being, and development may play an important role in shaping AMR within countries.
C1 [Njage, Patrick Murigu Kamau; Muchiri, Beatrice Wamuyu; Pedersen, Jolene Lee Masters; Otani, Saria; Avot, Baptiste Jacques Philippe; Aarestrup, Frank M.] Tech Univ Denmark, Natl Food Inst, Res Grp Genom Epidemiol, DK-2800 Lyngby, Denmark.
   [Becsei, Agnes] Eotvos Lorand Univ, Dept Phys Complex Syst, H-1053 Budapest, Hungary.
   [Marques, Ana Rita Pinheiro] City Univ Hong Kong, Dept Infect Dis & Publ Hlth, Kowloon, Hong Kong 999077, Peoples R China.
   [Marques, Ana Rita Pinheiro] Univ Copenhagen, Fac Hlth & Med Sci, Dept Vet & Anim Sci, DK-1870 Frederiksberg C, Denmark.
   [Pruden, Amy; Maile-Moskowitz, Ayella] Virginia Tech, Dept Civil & Environm Engn, Blacksburg, VA 24061 USA.
   [Calarco, Jeanette; Harwood, Valerie] Univ S Florida, Coll Arts & Sci, Dept Integrat Biol, Tampa, FL 33620 USA.
   [Meschke, John Scott; Beck, Nicola] Univ Washington, Dept Environm & Occupat Hlth Sci, Seattle, WA 98195 USA.
   [Gonzalez, Raul] Hampton Rd Sanitat Dist, Virginia Beach, VA 23455 USA.
   [Sozzi, Emanuele; Sobsey, Mark] Univ North Carolina Chapel Hill, Gillings Sch Global Publ Hlth, Dept Environm Sci & Engn, Chapel Hill, NC 27599 USA.
   [Mcnamara, Patrick] Marquette Univ, Dept Civil Construct & Environm Engn, Milwaukee, WI 53201 USA.
   [Ballash, Gregory; Mollenkopf, Dixie; Wittum, Thomas] Ohio State Univ, Dept Vet Prevent Med, Columbus, OH 43210 USA.
   [Smith, Bruce] Metropolitan Sewer Dist Greater Cincinnati, Regulatory Compliance & Safety Div, Cincinnati, OH 45204 USA.
   [Clark, Kelly; Kang, Sanghoon] Eastern Illinois Univ, Dept Biol Sci, Charleston, IL 61920 USA.
   [Capone, Drew] Indiana Univ, Sch Publ Hlth, Dept Environm & Occupat Hlth, Bloomington, IN 47405 USA.
C3 Technical University of Denmark; Eotvos Lorand University; City
   University of Hong Kong; University of Copenhagen; Virginia Polytechnic
   Institute & State University; State University System of Florida;
   University of South Florida; University of Washington; University of
   Washington Seattle; University of North Carolina; University of North
   Carolina Chapel Hill; University of North Carolina School of Medicine;
   Marquette University; University System of Ohio; Ohio State University;
   Eastern Illinois University; Indiana University System; Indiana
   University Bloomington
RP Njage, PMK (corresponding author), Tech Univ Denmark, Natl Food Inst, Res Grp Genom Epidemiol, DK-2800 Lyngby, Denmark.
EM panj@food.dtu.dk
RI ; Aarestrup, Frank/ADZ-9570-2022; Njage, Patrick Murigu
   Kamau/KHT-3727-2024; Muchiri, Beatrice/LDF-4313-2024; Capone,
   Drew/ABC-4505-2021; Calarco, Jeanette/LOS-6488-2024; Harwood,
   Valerie/AAM-2600-2021; Otani, Saria/GSO-3572-2022
OI Pinheiro Marques, Ana Rita/0000-0002-6480-1881; Aarestrup,
   Frank/0000-0002-7116-2723; Njage, Patrick Murigu
   Kamau/0000-0002-4364-5314; Otani, Saria/0000-0002-2538-8086; Clark,
   Kelly/0009-0005-2232-8423
FU H2020 Health [874735]; Novo Nordisk Fonden [NNF16OC0021856]
FX This work was supported by the Novo Nordisk Foundation (NNF16OC0021856:
   Global Surveillance of Antimicrobial Resistance) and the European
   Union's Horizon 2020 Research and Innovation program (Grant: 874735).
CR Allel K, 2020, REV PANAM SALUD PUBL, V44, DOI 10.26633/RPSP.2020.30
   ANSELIN L, 1995, GEOGR ANAL, V27, P93, DOI 10.1111/j.1538-4632.1995.tb00338.x
   Anselin L., LOCAL INDICATOR OFMU
   Berthe F. C. J., PULLING TOGETHER BEA
   Bivand R., 2013, Use R, P1
   Bushnell B., 2014, BBMAP FAST ACCURATES
   Cipriano P, 2024, LANCET GLOB HEALTH, V12, pe1389, DOI 10.1016/S2214-109X(24)00309-7
   Clausen PTLC, 2018, BMC BIOINFORMATICS, V19, DOI 10.1186/s12859-018-2336-6
   Collignon P, 2019, ANTIBIOTICS-BASEL, V8, DOI 10.3390/antibiotics8030086
   Collignon P, 2018, LANCET PLANET HEALTH, V2, pE398, DOI 10.1016/S2542-5196(18)30186-4
   County Health Rankings and Roadmaps, 2023, RANKINGS DATA DOCUME
   FREUND Y, 1995, INFORM COMPUT, V121, P256, DOI 10.1006/inco.1995.1136
   Friedman JH, 2001, ANN STAT, V29, P1189, DOI [10.1093/molbev/msy096, 10.1021/acs.jmedchem.5b00104]
   Friedman JH, 2003, STAT MED, V22, P1365, DOI 10.1002/sim.1501
   Fuhrmeister ER, 2023, LANCET MICROBE, V4, pE591, DOI 10.1016/S2666-5247(23)00137-4
   Hendriksen RS, 2019, NAT COMMUN, V10, DOI 10.1038/s41467-019-08853-3
   Hutinel M, 2019, EUROSURVEILLANCE, V24, P6, DOI 10.2807/1560-7917.ES.2019.24.37.1800497
   JMP, 2024, HOUSEHOLD WASH DATA
   Jonas O. B., 2017, HNPAGRICULTURE GLOBA
   Ju F, 2019, ISME J, V13, P346, DOI 10.1038/s41396-018-0277-8
   Levy S. B., 1992, ANTIBIOTIC PARADOX, DOI [10.1007/978-1-4899-6042-9, DOI 10.1007/978-1-4899-6042-9]
   MacFadden DR, 2018, NAT CLIM CHANGE, V8, P510, DOI 10.1038/s41558-018-0161-6
   Miller PJ, 2016, PSYCHOL METHODS, V21, P583, DOI 10.1037/met0000087
   Miller-Petrie M., 2017, SOCIOECONOMICSANTIMI
   Munk P, 2022, NAT COMMUN, V13, DOI 10.1038/s41467-022-34312-7
   Murray CJL, 2022, LANCET, V399, P629, DOI 10.1016/S0140-6736(21)02724-0
   Newton RJ, 2015, MBIO, V6, DOI 10.1128/mBio.02574-14
   Njage PMK, 2023, LANCET PLANET HEALTH, V7, pE888, DOI 10.1016/S2542-5196(23)00213-9
   O'Neill J., 2016, REV ANTIMICROBIAL RE
   Oksanen J., 2019, VEGANCOMMUNITY ECOLO
   Olesen SW, 2018, EMERG INFECT DIS, V24, P2126, DOI 10.3201/eid2411.180762
   Osakunor DNM, 2020, COMMUN BIOL, V3, DOI 10.1038/s42003-020-0859-7
   Papageorgiou SN, 2022, J ORTHOD, V49, P359, DOI 10.1177/14653125221076142
   Pärnänen KMM, 2019, SCI ADV, V5, DOI 10.1126/sciadv.aau9124
   Pehrsson EC, 2016, NATURE, V533, P212, DOI 10.1038/nature17672
   Poulsen CS, 2021, MICROBIOL SPECTR, V9, DOI 10.1128/Spectrum.01387-21
   Stedman E, 2025, OPEN FORUM INFECT DI, V12, DOI 10.1093/ofid/ofaf296
   U.S. Census Bureau, 2023, QUICK FACTS
   U.S. Environmental Protection Agency (EPA), PRETREATMENTSTANDARD
   WHO, 2014, ANT RES GLOB REP SUR
   Wolf J, 2019, INT J HYG ENVIR HEAL, V222, P270, DOI 10.1016/j.ijheh.2018.11.005
   Zhou RW, 2023, COMPUT STRUCT BIOTEC, V21, P4804, DOI 10.1016/j.csbj.2023.10.001
NR 42
TC 0
Z9 0
U1 3
U2 3
PU AMER CHEMICAL SOC
PI WASHINGTON
PA 1155 16TH ST, NW, WASHINGTON, DC 20036 USA
SN 0013-936X
EI 1520-5851
J9 ENVIRON SCI TECHNOL
JI Environ. Sci. Technol.
PD JAN 13
PY 2026
VL 60
IS 1
BP 141
EP 156
DI 10.1021/acs.est.5c07425
EA DEC 2025
PG 16
WC Engineering, Environmental; Environmental Sciences
WE Science Citation Index Expanded (SCI-EXPANDED)
SC Engineering; Environmental Sciences & Ecology
GA CA3CE
UT WOS:001652197000001
PM 41476341
OA Green Submitted, hybrid
DA 2026-05-21
ER

PT J
AU Child, HT
   Airey, G
   Maloney, DM
   Parker, A
   Wild, J
   McGinley, S
   Evens, N
   Porter, J
   Templeton, K
   Paterson, S
   van Aerle, R
   Wade, MJ
   Jeffries, AR
   Bassano, I
AF Child, Harry T.
   Airey, George
   Maloney, Daniel M.
   Parker, Abby
   Wild, Jonathan
   McGinley, Suzie
   Evens, Nicholas
   Porter, Jonathan
   Templeton, Kate
   Paterson, Steve
   van Aerle, Ronny
   Wade, Matthew J.
   Jeffries, Aaron R.
   Bassano, Irene
TI Comparison of metagenomic and targeted methods for sequencing human
   pathogenic viruses from wastewater
SO MBIO
LA English
DT Article
DE wastewater; sequencing; metagenomics; SARS-CoV-2; virus; epidemiology;
   hybrid capture
ID HEPATITIS-A VIRUS; SEWAGE; ENTEROVIRUSES; SURVEILLANCE; CORONAVIRUS;
   RHINOVIRUS; INFLUENZA; SAMPLES; TOOL; RNA
AB Wastewater-based epidemiology is a powerful tool for monitoring the emergence and spread of viral pathogens at the population scale. Typical polymerase chain reaction (PCR)-based methods of quantitative and genomic monitoring of viruses in wastewater provide high sensitivity and specificity. However, these methods are limited to the surveillance of target viruses in a single assay and require prior knowledge of the target genome(s). Metagenomic sequencing methods may represent a target-agnostic approach to viral wastewater monitoring, allowing for the detection of a broad range of target viruses, including potentially novel and emerging pathogens. In this study, targeted and untargeted metagenomic sequencing methods were compared with tiled-PCR sequencing for the detection and genotyping of viral pathogens in wastewater samples. Deep shotgun metagenomic sequencing was unable to generate sufficient genome coverage of human pathogenic viruses for robust genomic epidemiology, with samples dominated by bacteria. Hybrid-capture enrichment of shotgun libraries for respiratory viruses led to significant increases in genome coverage for a range of targets. Tiled-PCR sequencing led to further improvements in genome coverage compared to hybrid capture for severe acute respiratory syndrome coronavirus 2, enterovirus D68, norovirus GII, and human adenovirus F41 in wastewater samples. In conclusion, untargeted shotgun sequencing was unsuitable for genomic monitoring of the low virus concentrations in wastewater samples analyzed in this study. Hybrid-capture enrichment represented a viable method for simultaneous genomic epidemiology of a range of viral pathogens, while tiled-PCR sequencing provided the optimal genome coverage for individual viruses with the minimum sequencing depth.
   IMPORTANCE Most public health initiatives that monitor viruses in wastewater have utilized quantitative polymerase chain reaction (PCR) and whole genome PCR sequencing, mirroring techniques used for viral epidemiology in individuals. These techniques require prior knowledge of the target viral genome and are limited to monitoring individual or small groups of viruses. Metagenomic sequencing may offer an alternative strategy for monitoring a broad spectrum of viruses in wastewater, including novel and emerging pathogens. In this study, while amplicon sequencing gave high viral genome coverage, untargeted shotgun sequencing of total nucleic acid samples was unable to detect human pathogenic viruses with enough sensitivity for use in genomic epidemiology. Enrichment of shotgun libraries for respiratory viruses using hybrid-capture technology provided genotypic information on a range of viruses simultaneously, indicating strong potential for wastewater surveillance. This type of targeted metagenomics could be used for monitoring diverse targets, such as pathogens or antimicrobial resistance genes, in environmental samples.
C1 [Child, Harry T.; Jeffries, Aaron R.] Univ Exeter, Fac Hlth & Life Sci, Biosci, Exeter, Devon, England.
   [Airey, George; Paterson, Steve] Univ Liverpool, Inst Infect Vet & Ecol Sci, Liverpool, Merseyside, England.
   [Maloney, Daniel M.] Univ Edinburgh, Inst Ecol & Evolut, Edinburgh, Midlothian, Scotland.
   [Parker, Abby; Wild, Jonathan; McGinley, Suzie; Templeton, Kate] Royal Infirm Edinburgh NHS Trust, NHS Lothian, Viral Genotyping Reference Lab Edinburgh, Edinburgh, Midlothian, Scotland.
   [Evens, Nicholas; Porter, Jonathan] Starcross, Natl Monitoring, Environm Agcy, Exeter, Devon, England.
   [van Aerle, Ronny] Cefas, Int Ctr Excellence Aquat Anim Hlth, Weymouth, England.
   [van Aerle, Ronny; Wade, Matthew J.] Univ Exeter, Ctr Sustainable Aquaculture Futures, Exeter, Devon, England.
   [Bassano, Irene] UK Hlth Secur Agcy, Analyt & Data Sci Directorate, London, England.
   [Child, Harry T.] Univ Exeter, Geog, Exeter, Devon, England.
   [Bassano, Irene] Imperial Coll London, Dept Infect Dis, London, England.
C3 University of Exeter; University of Liverpool; University of Edinburgh;
   Royal Infirmary of Edinburgh; University of Edinburgh; Centre for
   Environment Fisheries & Aquaculture Science; University of Exeter; UK
   Health Security Agency (UKHSA); University of Exeter; Imperial College
   London
RP Child, HT (corresponding author), Univ Exeter, Fac Hlth & Life Sci, Biosci, Exeter, Devon, England.; Child, HT (corresponding author), Univ Exeter, Geog, Exeter, Devon, England.
EM h.child@exeter.ac.uk
RI Child, Harry/KFR-5370-2024; Jeffries, Aaron/D-1256-2014; van Aerle,
   Ronny/C-5148-2009; Paterson, Steve/D-2154-2009; Wade,
   Matthew/Q-3951-2018
OI Child, Harry/0000-0002-9127-2647; Porter, Jonathan/0000-0003-3204-5257;
   Wade, Matthew/0000-0001-9824-7121
FU Department of Health and Social Care, UK [2020_097]
FX Department of Health and Social Care, UK 2020_097 Matthew J. Wade
CR Adriaenssens EM, 2018, MSYSTEMS, V3, DOI [10.1128/mSystems.00025-18, 10.1128/msystems.00025-18]
   Agency UHS., 2022, Week 23 report: data to week
   Allayeh AK, 2022, VIRUSES-BASEL, V14, DOI 10.3390/v14102192
   Amman F, 2022, NAT BIOTECHNOL, V40, DOI 10.1038/s41587-022-01387-y
   [Anonymous], 2022, Prime minister sets out plan for living with COVID
   [Anonymous], 2022, EMHP Wastewater Monitoring of SARS-CoV-2 in England: 15 July 2020 to 30 March 2022
   Arena C, 2012, VIROL J, V9, DOI 10.1186/1743-422X-9-116
   Bibby K, 2013, ENVIRON SCI TECHNOL, V47, P1945, DOI 10.1021/es305181x
   Boehm A.B., 2022, Infectious Diseases (except HIV/AIDS), DOI DOI 10.1101/2022.09.22.22280218
   Boehm AB, 2023, LANCET MICROBE, V4, pE340, DOI 10.1016/S2666-5247(22)00386-X
   Breitwieser FP, 2020, BIOINFORMATICS, V36, P1303, DOI 10.1093/bioinformatics/btz715
   Briese T, 2015, MBIO, V6, DOI 10.1128/mBio.01491-15
   Brunner FS, 2022, WATER RES, V226, DOI 10.1016/j.watres.2022.119306
   Brunner FS., 2023, Public and global health, DOI [10.1101/2023.02.15.23285942, DOI 10.1101/2023.02.15.23285942]
   Cantalupo PG, 2011, MBIO, V2, DOI 10.1128/mBio.00180-11
   Caucci S, 2016, FEMS MICROBIOL ECOL, V92, DOI 10.1093/femsec/fiw060
   Chan KH, 2004, EMERG INFECT DIS, V10, P294, DOI 10.3201/eid1002.030610
   Chen SF, 2018, BIOINFORMATICS, V34, P884, DOI 10.1093/bioinformatics/bty560
   Child HT, 2023, PLOS ONE, V18, DOI 10.1371/journal.pone.0284211
   Crits-Christoph A, 2021, MBIO, V12, DOI 10.1128/mBio.02703-20
   Elliott P, 2022, SCIENCE, V375, P1406, DOI 10.1126/science.abn8347
   Espigares M, 1999, ENVIRON TOXICOL, V14, P391, DOI 10.1002/(SICI)1522-7278(1999)14:4<391::AID-TOX3>3.3.CO;2-F
   Fernandez-Cassi X, 2018, SCI TOTAL ENVIRON, V618, P870, DOI 10.1016/j.scitotenv.2017.08.249
   Florensa AF, 2022, MICROB GENOMICS, V8, DOI 10.1099/mgen.0.000748
   Fumian TM, 2010, J VIROL METHODS, V170, P42, DOI 10.1016/j.jviromet.2010.08.017
   Graham KE, 2021, ENVIRON SCI TECHNOL, V55, P488, DOI 10.1021/acs.est.0c06191
   Gregory DA, 2021, VIRUSES-BASEL, V13, DOI 10.3390/v13081647
   Grubaugh ND, 2019, GENOME BIOL, V20, DOI 10.1186/s13059-018-1618-7
   Guajardo-Leiva S, 2020, VIRUSES-BASEL, V12, DOI 10.3390/v12091050
   Harvala H, 2012, J MED VIROL, V84, P536, DOI 10.1002/jmv.23203
   Heijnen L, 2011, J WATER HEALTH, V9, P434, DOI 10.2166/wh.2011.019
   Hellmér M, 2014, APPL ENVIRON MICROB, V80, P6771, DOI 10.1128/AEM.01981-14
   Hendriksen RS, 2019, NAT COMMUN, V10, DOI 10.1038/s41467-019-08853-3
   Hillary LS, 2021, WATER RES, V200, DOI 10.1016/j.watres.2021.117214
   Hjelmso MH, 2017, PLOS ONE, V12, DOI 10.1371/journal.pone.0170199
   Hughes B, 2022, ENVIRON SCI TECH LET, V9, P173, DOI 10.1021/acs.estlett.1c00963
   Jahn K, 2022, NAT MICROBIOL, V7, P1151, DOI 10.1038/s41564-022-01185-x
   Karkman A, 2020, COMMUN BIOL, V3, DOI 10.1038/s42003-020-01439-6
   Karthikeyan S., 2022, NATURE, DOI DOI 10.1038/s41586-022-05049-6
   Katayama H, 2008, WATER RES, V42, P1441, DOI 10.1016/j.watres.2007.10.029
   Klapsa D, 2022, LANCET, V400, P1531, DOI 10.1016/S0140-6736(22)01804-9
   Kroneman A, 2011, J CLIN VIROL, V51, P121, DOI 10.1016/j.jcv.2011.03.006
   Larsen EMH, 2023, CHEM SCI, V14, P266, DOI 10.1039/d2sc05201f
   Li H, 2018, BIOINFORMATICS, V34, P3094, DOI 10.1093/bioinformatics/bty191
   Li H, 2009, BIOINFORMATICS, V25, P2078, DOI [10.1093/bioinformatics/btp352, 10.1016/j.chemosphere.2024.143287]
   Lin X, 2021, MSYSTEMS, V6, DOI 10.1128/mSystems.01068-21
   Lu J, 2022, NAT PROTOC, V17, P2815, DOI 10.1038/s41596-022-00738-y
   Manor Y, 2014, EUROSURVEILLANCE, V19, P31, DOI 10.2807/1560-7917.ES2014.19.7.20708
   Manor Y, 1999, J CLIN MICROBIOL, V37, P1670, DOI 10.1128/JCM.37.6.1670-1675.1999
   Martin J, 2020, VIRUSES-BASEL, V12, DOI 10.3390/v12101144
   Martínez-Puchol S, 2020, SCI TOTAL ENVIRON, V713, DOI 10.1016/j.scitotenv.2020.136604
   Medema G, 2020, ENVIRON SCI TECH LET, V7, P511, DOI 10.1021/acs.estlett.0c00357
   Mercier E, 2022, SCI REP-UK, V12, DOI 10.1038/s41598-022-20076-z
   Morvan M, 2022, NAT COMMUN, V13, DOI 10.1038/s41467-022-31753-y
   Novo A, 2013, WATER RES, V47, P1875, DOI 10.1016/j.watres.2013.01.010
   Pärnänen KMM, 2019, SCI ADV, V5, DOI 10.1126/sciadv.aau9124
   Peccia J, 2020, NAT BIOTECHNOL, V38, P1164, DOI 10.1038/s41587-020-0684-z
   Pedersen BS, 2018, BIOINFORMATICS, V34, P867, DOI 10.1093/bioinformatics/btx699
   Randazzo W, 2020, WATER RES, V181, DOI 10.1016/j.watres.2020.115942
   Reyne MI, 2023, SCI TOTAL ENVIRON, V857, DOI 10.1016/j.scitotenv.2022.159579
   Sims N, 2020, ENVIRON INT, V139, DOI 10.1016/j.envint.2020.105689
   Su JQ, 2017, MICROBIOME, V5, DOI 10.1186/s40168-017-0298-y
   Terry FFN, 2012, J VIROL, V86, P12161, DOI 10.1128/JVI.00869-12
   Tyson JR, 2020, bioRxiv, DOI [10.1101/2020.09.04.283077, 10.1101/2020.09.04.283077, DOI 10.1101/2020.09.04.283077, DOI 10.1101/2020.09.04.283077V1]
   UK Health Security Agency, 2022, Technical briefing 3
   Walker DI., 2022, Generic protocol version 1.0 quantification of SARS-CoV-2 in wastewater
   Wigginton KR, 2015, ENVIRON SCI-WAT RES, V1, P735, DOI [10.1039/c5ew00125k, 10.1039/C5EW00125K]
   Wolfe MK, 2022, ENVIRON SCI TECH LET, V9, P687, DOI 10.1021/acs.estlett.2c00350
   Wood DE, 2019, GENOME BIOL, V20, DOI 10.1186/s13059-019-1891-0
   Xu Y, 2020, NAT MED, V26, P502, DOI 10.1038/s41591-020-0817-4
   Ye YY, 2016, ENVIRON SCI TECHNOL, V50, P5077, DOI 10.1021/acs.est.6b00876
NR 71
TC 36
Z9 42
U1 6
U2 38
PU AMER SOC MICROBIOLOGY
PI WASHINGTON
PA 1752 N ST NW, WASHINGTON, DC 20036-2904 USA
SN 2150-7511
J9 MBIO
JI mBio
PD DEC 19
PY 2023
VL 14
IS 6
AR e01468-23
DI 10.1128/mbio.01468-23
PG 19
WC Microbiology
WE Science Citation Index Expanded (SCI-EXPANDED)
SC Microbiology
GA EZ3U0
UT WOS:001142727700014
PM 37877702
OA Green Submitted, Green Published, gold
DA 2026-05-21
ER

PT J
AU Knight, ME
   Farkas, K
   Wade, M
   Webster, G
   Pass, DA
   Perry, W
   Kille, P
   Singer, A
   Jones, DL
AF Knight, Margaret E.
   Farkas, Kata
   Wade, Matthew
   Webster, Gordon
   Pass, Daniel A.
   Perry, William
   Kille, Peter
   Singer, Andrew
   Jones, Davey L.
TI Wastewater-based analysis of antimicrobial resistance at UK airports:
   Evaluating the potential opportunities and challenges
SO ENVIRONMENT INTERNATIONAL
LA English
DT Article
DE Wastewater based epidemiology; Cross-border transmission; Global
   biosecurity; One health; Public health surveillance; Transboundary
   passenger movement
ID EPIDEMIOLOGY; GENES
AB With 40 million annual passenger flights, airports are key hubs for microbial communities from diverse geographic origins to converge, mix, and distribute. Wastewater derived from airports and aircraft represent both a potential route for the global dispersion of antimicrobial resistant (AMR) organisms and an under-utilised resource for strengthening global AMR surveillance. This study investigates the abundance and diversity of antimicrobial resistance genes (ARGs) in wastewater samples collected from airport terminals (n = 132), aircraft (n = 25), and a connected wastewater treatment plant (n =11) at three international airports in the UK (London Heathrow, Edinburgh and Bristol). A total of 76 ARGs were quantified using high throughput qPCR (HT-qPCR) while a subset of samples (n = 30) was further analysed by metagenomic sequencing. Our findings reveal that aircraft wastewater resistomes were compositionally distinct from those observed at airport terminals, despite their similar diversity. Notably, flights originating from Asia and Africa carried a higher number of unique ARGs compared to those from Europe and North America. However, clustering of the ARG profile displayed no overall association with geography. Edinburgh terminal and pumping station wastewater had compositionally comparable resistomes to that of the connected urban wastewater treatment plant, though further research is needed to determine the relative contributions of the local population and international travellers. This study provides the first comprehensive investigation of AMR in wastewater from both aircraft and terminals across multiple international airports. Our results highlight aircraft wastewater as a potential route for cross-border AMR transmission and a valuable tool for global AMR surveillance. However, the findings also underscore the limitations and need for standardised approaches for AMR monitoring in airport environments, to effectively mitigate the global spread of AMR and enhance public health surveillance strategies.
C1 [Knight, Margaret E.; Farkas, Kata; Jones, Davey L.] Bangor Univ, Sch Environm & Nat Sci, Bangor LL57 2UW, Wales.
   [Wade, Matthew] UK Hlth Secur Agcy, London E14 4PU, England.
   [Webster, Gordon; Perry, William; Kille, Peter] Cardiff Univ, Sch Biosci, Organisms & Environm Div, Microbiomes Microbes & Informat Grp, Museum Ave, Cardiff CF10 3AX, Wales.
   [Pass, Daniel A.] Compass Bioinformat, 17 Habershon St, Cardiff CF24 2DU, Wales.
   [Singer, Andrew] UK Ctr Ecol & Hydrol, Wallingford, England.
   [Farkas, Kata; Jones, Davey L.] Verily Life Sci LLC, South San Francisco, CA 94080 USA.
C3 Bangor University; UK Health Security Agency (UKHSA); Cardiff
   University; UK Centre for Ecology & Hydrology (UKCEH)
RP Knight, ME (corresponding author), Bangor Univ, Sch Environm & Nat Sci, Bangor LL57 2UW, Wales.
EM maggie.knight@bangor.ac.uk
RI Perry, William/IQT-8522-2023; jones, davey/C-7411-2011; Singer,
   Andrew/B-3398-2010; Webster, Gordon/A-1877-2008; Wade,
   Matthew/Q-3951-2018; Kille, Peter/A-4337-2010; Farkas, Kata/H-3665-2019
OI Singer, Andrew/0000-0003-4705-6063; Webster, Gordon/0000-0002-9530-7835;
   Knight, Margaret/0009-0006-6875-3254; Wade, Matthew/0000-0001-9824-7121;
   Kille, Peter/0000-0001-6023-5221; Farkas, Kata/0000-0002-7068-3228
FU Gareth Cross at Welsh Government
FX We thank Daphne Beniston (Accelerated Capability Environment, Homeland
   Security Group, UK) for her contribution towards organising the project.
   We thank 20/30 Labs (UK) , Veolia (UK) and Aqua Enviro (UK) for
   performing the sampling and sample transport. We thank the management
   and field staff at Bristol, Edinburgh and London Heathrow airports for
   their logistical support. We also recognise the support of Margaret
   Heginbothom and Robin Howe at Public Health Wales for helping shortlist
   the HT-qPCR ARG targets and Gareth Cross at Welsh Government for
   financially supporting the laboratory infrastructure.
CR A4A, 2024, Air travelers in America: Key findings of a survey conducted by Ipsos
   Ahmed W, 2022, ENVIRON INT, V158, DOI 10.1016/j.envint.2021.106938
   Alkhawaldeh R, 2022, FRONT PHARMACOL, V13, DOI 10.3389/fphar.2022.1058669
   [Anonymous], 2021, Situation of Antimicrobial Resistance 20002021
   [Anonymous], 2023, R Foundation for Statistical Computing
   Arcilla MS, 2017, LANCET INFECT DIS, V17, P78, DOI 10.1016/S1473-3099(16)30319-X
   Armitage P., 2002, Statistical Methods in Medical Research, DOI [10.1002/9780470773666, DOI 10.1002/9780470773666]
   Bastian Mathieu, 2009, [No title captured], V3, P361
   Beltran de Heredia I., 1987, Spatio-seasonal patterns of the impact of wastewater treatment plant effluents on antibiotic resistance in river sediments
   Bengtsson-Palme J, 2015, ANTIMICROB AGENTS CH, V59, P6551, DOI 10.1128/AAC.00933-15
   Bokhary H, 2021, TROP MED INFECT DIS, V6, DOI 10.3390/tropicalmed6010011
   Bonin N, 2023, NUCLEIC ACIDS RES, V51, pD744, DOI 10.1093/nar/gkac1047
   Büchs M, 2021, TRAVEL BEHAV SOC, V25, P92, DOI 10.1016/j.tbs.2021.05.008
   Burton N C, 2000, Appl Occup Environ Hyg, V15, P803
   Bustin SA, 2009, CLIN CHEM, V55, P611, DOI 10.1373/clinchem.2008.112797
   Caa, 2023, International passenger movements at UK airports by country of embarkation or landing: 2012 to 2022
   Cottalorda A, 2022, SCI REP-UK, V12, DOI 10.1038/s41598-022-09234-5
   D'Souza AW, 2021, GENOME MED, V13, DOI 10.1186/s13073-021-00893-z
   Driver EM, 2024, SCI TOTAL ENVIRON, V940, DOI 10.1016/j.scitotenv.2024.173315
   Eurocontrol, 2024, Daily UK Flight Data
   Farkas K, 2023, PLOS GLOB PUBL HLTH, V3, DOI 10.1371/journal.pgph.0001346
   Feng J, 2018, ENVIRON MICROBIOL, V20, P355, DOI 10.1111/1462-2920.14009
   Frost I, 2019, J TRAVEL MED, V26, DOI 10.1093/jtm/taz036
   Gössling S, 2020, GLOBAL ENVIRON CHANG, V65, DOI 10.1016/j.gloenvcha.2020.102194
   Graf J, 2012, DTSCH ARZTEBL INT, V109, P591, DOI 10.3238/arztebl.2012.0591
   Graham M, 2023, J MED ETHICS, V49, P515, DOI 10.1136/medethics-2021-107464
   Hendriksen RS, 2019, NAT COMMUN, V10, DOI 10.1038/s41467-019-08853-3
   Hess S, 2019, ENVIRON SCI TECHNOL, V53, P13898, DOI 10.1021/acs.est.9b03236
   Hillary LS, 2021, WATER RES, V200, DOI 10.1016/j.watres.2021.117214
   Holmes JD, 2009, EPIDEMIOL INFECT, V137, P441, DOI 10.1017/S0950268808001027
   Hou J, 2023, J HAZARD MATER, V442, DOI 10.1016/j.jhazmat.2022.130042
   Jin S., 2024, PLOS Global Public Health, V4, DOI [10.1371/journal.pgph.0003010, DOI 10.1371/JOURNAL.PGPH.0003010]
   Jones DL, 2023, SCI TOTAL ENVIRON, V856, DOI 10.1016/j.scitotenv.2022.159162
   Kalkman S, 2022, J MED ETHICS, V48, P3, DOI 10.1136/medethics-2019-105651
   Knight ME, 2024, WATER RES, V262, DOI 10.1016/j.watres.2024.121989
   Lacey SE, 2010, IND HEALTH, V48, P123, DOI 10.2486/indhealth.48.123
   Lai FY, 2021, ENVIRON POLLUT, V287, DOI 10.1016/j.envpol.2021.117651
   Larsson DGJ, 2023, NAT MICROBIOL, V8, P754, DOI 10.1038/s41564-023-01351-9
   Maal-Bared R, 2023, SCI TOTAL ENVIRON, V905, DOI 10.1016/j.scitotenv.2023.167128
   Mohapatra Sarita, 2022, Access Microbiol, V4, P000321, DOI [10.1099/acmi.0.000321, 10.1099/acmi.0.000321]
   Munk P, 2022, NAT COMMUN, V13, DOI 10.1038/s41467-022-34312-7
   Murray CJL, 2022, LANCET, V399, P629, DOI 10.1016/S0140-6736(21)02724-0
   Muziasari WI, 2017, FRONT MICROBIOL, V7, DOI 10.3389/fmicb.2016.02137
   Nguyen AQ, 2021, SCI TOTAL ENVIRON, V783, DOI 10.1016/j.scitotenv.2021.146964
   O'Neill J., 2016, Review on antimicrobial resistance: tackling drug-resistant infections globally: final report and recommendations
   Perry WB, 2024, ENVIRON POLLUT, V343, DOI 10.1016/j.envpol.2023.123225
   Petersen TN, 2015, SCI REP-UK, V5, DOI 10.1038/srep11444
   Post AS, 2022, ANTIMICROB RESIST IN, V11, DOI 10.1186/s13756-022-01142-7
   Quintela-Baluja M, 2019, WATER RES, V162, P347, DOI 10.1016/j.watres.2019.06.075
   Qvesel AG, 2023, EMERG INFECT DIS, V29, P2559, DOI 10.3201/eid2912.230717
   Rodríguez-Molina D, 2022, INT J ENV RES PUB HE, V19, DOI 10.3390/ijerph19084758
   Sabri NA, 2020, J ENVIRON CHEM ENG, V8, DOI 10.1016/j.jece.2018.03.004
   Salam MA, 2023, HEALTHCARE-BASEL, V11, DOI 10.3390/healthcare11131946
   Shingleton JW, 2023, PLOS GLOB PUBL HLTH, V3, DOI 10.1371/journal.pgph.0001975
   Smith WJM, 2024, HUM GENOMICS, V18, DOI 10.1186/s40246-024-00617-5
   Statista, 2023, Total number of passengers transported by airlines based in the United Kingdom (UK) from 2013 to 2023
   STEFFEN R, 1983, JAMA-J AM MED ASSOC, V249, P1176
   Steffen R, 2017, J TRAVEL MED, V24, pS2, DOI 10.1093/jtm/taw072
   Tang KWK, 2023, BRIT J BIOMED SCI, V80, DOI 10.3389/bjbs.2023.11387
   Tang MHE, 2024, HELIYON, V10, DOI 10.1016/j.heliyon.2024.e29703
   Tartari E, 2024, ANTIMICROB RESIST IN, V13, DOI 10.1186/s13756-024-01374-9
   Tay M, 2024, J TRAVEL MED, V31, DOI 10.1093/jtm/taae074
   Tipper HJ, 2024, WATER RES, V260, DOI 10.1016/j.watres.2024.121952
   Wagner AL, 2023, VALUE HEALTH, V26, P1301, DOI 10.1016/j.jval.2023.01.015
   Webster G, 2003, J MICROBIOL METH, V55, P155, DOI 10.1016/S0167-7012(03)00140-4
   Wei ZY, 2021, ENVIRON SCI TECHNOL, V55, P11824, DOI 10.1021/acs.est.1c01250
   Wood DE, 2019, GENOME BIOL, V20, DOI 10.1186/s13059-019-1891-0
   Yan YX, 2024, ENVIRON POLLUT, V343, DOI 10.1016/j.envpol.2023.123283
NR 68
TC 9
Z9 9
U1 4
U2 23
PU PERGAMON-ELSEVIER SCIENCE LTD
PI OXFORD
PA THE BOULEVARD, LANGFORD LANE, KIDLINGTON, OXFORD OX5 1GB, ENGLAND
SN 0160-4120
EI 1873-6750
J9 ENVIRON INT
JI Environ. Int.
PD JAN
PY 2025
VL 195
AR 109260
DI 10.1016/j.envint.2025.109260
EA JAN 2025
PG 12
WC Environmental Sciences
WE Science Citation Index Expanded (SCI-EXPANDED)
SC Environmental Sciences & Ecology
GA W6J5A
UT WOS:001419613200001
PM 39813953
OA Green Submitted, gold
DA 2026-05-21
ER

PT J
AU Punch, R
   Azani, R
   Ellison, C
   Majury, A
   Hynds, PD
   Payne, SJ
   Brown, RS
AF Punch, Rhiannon
   Azani, Rayane
   Ellison, Claire
   Majury, Anna
   Hynds, Paul D.
   Payne, Sarah Jane
   Brown, R. Stephen
TI The surveillance of antimicrobial resistance in wastewater from a one
   health perspective: A global scoping and temporal review (2014-2024)
SO ONE HEALTH
LA English
DT Review
DE Antimicrobial resistance; Wastewater surveillance; One health;
   Antibiotic resistant organisms; Antibiotic resistant genes; Wastewater
   treatment plants
ID ANTIBIOTIC-RESISTANCE; TREATMENT-PLANT; METAGENOMIC ANALYSIS; GENES;
   MUNICIPAL; INCREASES; BIOSOLIDS; EFFLUENT; BACTERIA; REMOVAL
AB Surveillance of antimicrobial resistance (AMR) via a One Health approach must consider the interconnectivity between humans, animals, and the environment. Traditionally, AMR surveillance has relied upon patient-based surveillance in healthcare settings. Wastewater surveillance (WWS) has recently been demonstrated for monitoring AMR to and/or from wastewater treatment plants (WWTPs) which represent a point of intersection between humans, animals and the environment. WWS can be associated with AMR presence and dissemination across entire communities or WWTP catchments, as well as the transfer of AMR to agricultural lands and receiving waters via genes and/or organisms. In this review, the various methodologies used for WWS of AMR and their interpretative significance are identified and discussed, in addition to the potential approaches and outcomes associated with AMR monitoring within WWTPs. A total of 177 reports were identified covering the period 2014 to October 2024, with 136 (76.8 %) appearing after 2019. These recent papers show a distinct emphasis on qPCR and sequencing-based approaches. Surveillance is now global in scope, albeit with a current emphasis on WWTPs in high-income countries. To achieve more effective, global WWS of AMR under a One Health lens, all relevant sectors must understand the principles and capabilities of available methodologies and technologies. Overall, this review seeks to illuminate the diverse interpretations that can be made from WWS of AMR in a One Health context and identify how best to inform future directions regarding AMR monitoring and prevention efforts.
C1 [Punch, Rhiannon; Azani, Rayane; Majury, Anna; Hynds, Paul D.; Brown, R. Stephen] Queens Univ, Sch Environm Studies, Kingston, ON, Canada.
   [Ellison, Claire; Payne, Sarah Jane] Queens Univ, Dept Civil Engn, Kingston, ON, Canada.
   [Ellison, Claire; Majury, Anna; Payne, Sarah Jane; Brown, R. Stephen] Queens Univ, Beaty Water Res Ctr, Kingston, ON, Canada.
   [Majury, Anna] Publ Hlth Ontario, Kingston, ON, Canada.
   [Hynds, Paul D.] Technol Univ Dublin, Sustainabil & Hlth Res Hub, Dublin, Ireland.
C3 Queens University - Canada; Queens University - Canada; Queens
   University - Canada; Public Health Ontario
RP Brown, RS (corresponding author), Queens Univ, Kingston, ON K7L 3N6, Canada.
EM stephen.brown@chem.queensu.ca
RI Brown, Robert/NTQ-7294-2025
CR Agrillo B, 2020, INT J MOL SCI, V21, DOI 10.3390/ijms21186952
   Ahmad J, 2021, J ENVIRON MANAGE, V298, DOI 10.1016/j.jenvman.2021.113486
   Al-Jassim N, 2015, WATER RES, V73, P277, DOI 10.1016/j.watres.2015.01.036
   Al-Mustapha AI, 2024, ONE HEALTH-AMSTERDAM, V19, DOI 10.1016/j.onehlt.2024.100881
   Alexander J, 2020, SCI REP-UK, V10, DOI [10.1186/s42055-020-00032-3, 10.1038/s41598-020-65635-4]
   Amato M, 2021, AGR WATER MANAGE, V256, DOI 10.1016/j.agwat.2021.107097
   An XL, 2018, APPL ENVIRON MICROB, V84, DOI 10.1128/AEM.02766-17
   Andrade L, 2020, WATER RES, V170, DOI 10.1016/j.watres.2019.115360
   Araújo S, 2021, SCI TOTAL ENVIRON, V782, DOI 10.1016/j.scitotenv.2021.146892
   Arnold KE, 2024, LANCET PLANET HEALTH, V8, pe124, DOI 10.1016/S2542-5196(23)00278-4
   Bergeron S, 2017, INT BIODETER BIODEGR, V124, P3, DOI 10.1016/j.ibiod.2017.05.024
   Berglund B, 2015, ENVIRON TOXICOL CHEM, V34, P192, DOI 10.1002/etc.2784
   Bijlsma L, 2024, SCI TOTAL ENVIRON, V926, DOI 10.1016/j.scitotenv.2024.171996
   Brinch C, 2020, MSYSTEMS, V5, DOI 10.1128/mSystems.00841-20
   Brown CL, 2021, SCI REP-UK, V11, DOI 10.1038/s41598-021-83081-8
   Buelow E, 2018, FEMS MICROBIOL ECOL, V94, DOI 10.1093/femsec/fiy087
   Burzio C, 2022, J HAZARD MATER, V438, DOI 10.1016/j.jhazmat.2022.129528
   Bydalek F, 2024, WATER RES, V254, DOI 10.1016/j.watres.2024.121408
   Bydalek F, 2023, WATER RES, V235, DOI 10.1016/j.watres.2023.119936
   Cacace D, 2019, WATER RES, V162, P320, DOI 10.1016/j.watres.2019.06.039
   Calderón-Franco D, 2021, WATER RES, V189, DOI 10.1016/j.watres.2020.116592
   Celik DD, 2024, HELIYON, V10, DOI 10.1016/j.heliyon.2024.e36243
   Chau KK, 2022, ENVIRON INT, V162, DOI 10.1016/j.envint.2022.107171
   Chau KK, 2023, MICROB GENOMICS, V9, DOI 10.1099/mgen.0.000983
   Che Y, 2019, MICROBIOME, V7, DOI 10.1186/s40168-019-0663-0
   Chen Wei-Yu, 2024, Heliyon, V10, pe38723, DOI [10.1016/j.heliyon.2024.e38723, 10.1016/j.heliyon.2024.e38723]
   Chen Y, 2020, ECOTOX ENVIRON SAFE, V206, DOI 10.1016/j.ecoenv.2020.111371
   Cheng H, 2024, APPL ENVIRON MICROB, V90, DOI 10.1128/aem.02253-23
   Cheng XX, 2021, CHEMOSPHERE, V271, DOI 10.1016/j.chemosphere.2021.129563
   Chiemchaisri W, 2023, ENVIRON TECHNOL INNO, V31, DOI 10.1016/j.eti.2023.103161
   Chisholm JM, 2023, MICROBIOL SPECTR, V11, DOI 10.1128/spectrum.03582-22
   Conforti S, 2024, MSPHERE, V9, DOI 10.1128/msphere.00760-23
   Delgado-Blas JF, 2022, MSYSTEMS, V7, DOI 10.1128/msystems.01019-21
   Dhama K, 2020, CLIN MICROBIOL REV, V33, DOI 10.1128/CMR.00028-20
   Di Cesare A, 2024, ENVIRON POLLUT, V359, DOI 10.1016/j.envpol.2024.124598
   Duarte DJ, 2023, SCI TOTAL ENVIRON, V905, DOI 10.1016/j.scitotenv.2023.167439
   Dyvik E., 2024, World Population by Continent 2024
   Egle K, 2022, INT J MOL SCI, V23, DOI 10.3390/ijms23137407
   Elshayeb AA, 2017, ANN CLIN MICROB ANTI, V16, DOI 10.1186/s12941-017-0247-4
   Erler T, 2024, SCI TOTAL ENVIRON, V950, DOI 10.1016/j.scitotenv.2024.175344
   European Commission, 2022, Proposal for a Revised Urban Wastewater Treatment Directive
   Fakayode IB, 2018, INT BIODETER BIODEGR, V133, P151, DOI 10.1016/j.ibiod.2018.07.004
   Fakruddin Md, 2013, ISRN Microbiol, V2013, P703813, DOI 10.1155/2013/703813
   Ferraro GB, 2024, SCI TOTAL ENVIRON, V933, DOI 10.1016/j.scitotenv.2024.173217
   Flach CF, 2021, WATER RES, V200, DOI 10.1016/j.watres.2021.117261
   Gao X, 2024, PLOS ONE, V19, DOI 10.1371/journal.pone.0299740
   Gheorghe-Barbu I, 2024, HELIYON, V10, DOI 10.1016/j.heliyon.2024.e33372
   Gholipour S, 2024, SCI TOTAL ENVIRON, V908, DOI 10.1016/j.scitotenv.2023.168056
   Gomi R, 2024, WATER RES, V248, DOI 10.1016/j.watres.2023.120830
   Gorr SU, 2019, PLOS ONE, V14, DOI 10.1371/journal.pone.0216669
   Grevskott DH, 2024, J HOSP INFECT, V145, P165, DOI 10.1016/j.jhin.2023.12.020
   Grevskott DH, 2021, ECOTOX ENVIRON SAFE, V226, DOI 10.1016/j.ecoenv.2021.112788
   Guo JH, 2017, WATER RES, V123, P468, DOI 10.1016/j.watres.2017.07.002
   Guo MT, 2015, ENVIRON SCI TECHNOL, V49, P5771, DOI 10.1021/acs.est.5b00644
   Guo XY, 2018, SCI TOTAL ENVIRON, V612, P119, DOI 10.1016/j.scitotenv.2017.08.229
   Harrington A, 2022, SCI TOTAL ENVIRON, V853, DOI 10.1016/j.scitotenv.2022.158577
   Hasani K., 2023, J. Microbiol., DOI [10.18502/ijm.v15i4.13506, DOI 10.18502/IJM.V15I4.13506]
   Hassen B, 2020, ENVIRON SCI POLLUT R, V27, P44368, DOI 10.1007/s11356-020-10326-w
   He DH, 2024, SCI TOTAL ENVIRON, V926, DOI 10.1016/j.scitotenv.2024.171806
   Heljanko V, 2024, ANTIMICROB RESIST IN, V13, DOI 10.1186/s13756-024-01370-z
   Hendriksen RS, 2019, NAT COMMUN, V10, DOI 10.1038/s41467-019-08853-3
   Honda R, 2023, NPJ CLEAN WATER, V6, DOI 10.1038/s41545-023-00261-x
   Hubeny J, 2021, PLOS ONE, V16, DOI 10.1371/journal.pone.0252691
   Hutinel M, 2022, SCI TOTAL ENVIRON, V812, DOI 10.1016/j.scitotenv.2021.151433
   Igwaran A, 2018, INT J ENV RES PUB HE, V15, DOI 10.3390/ijerph15061237
   Karkman A, 2020, COMMUN BIOL, V3, DOI 10.1038/s42003-020-01439-6
   Karkman A, 2016, FEMS MICROBIOL ECOL, V92, DOI 10.1093/femsec/fiw014
   Kleywegt S, 2016, ENVIRON TOXICOL CHEM, V35, P850, DOI 10.1002/etc.3124
   Knight ME, 2024, WATER RES, V262, DOI 10.1016/j.watres.2024.121989
   Korzeniewska E, 2018, SCI TOTAL ENVIRON, V639, P304, DOI 10.1016/j.scitotenv.2018.05.165
   Kucukunsal S, 2020, WATER ENVIRON RES, V92, P911, DOI 10.1002/wer.1286
   Kunhikannan S, 2021, MICROBIOLOGYOPEN, V10, DOI 10.1002/mbo3.1197
   Larsson DGJ, 2023, NAT REV MICROBIOL, V21, P213, DOI 10.1038/s41579-022-00835-5
   Larsson DGJ, 2022, NAT REV MICROBIOL, V20, P257, DOI 10.1038/s41579-021-00649-x
   Lee J, 2023, ISME J, V17, P1993, DOI 10.1038/s41396-023-01506-w
   Lee J, 2022, WATER RES, V208, DOI 10.1016/j.watres.2021.117827
   Lepper HC, 2023, SCI TOTAL ENVIRON, V902, DOI 10.1016/j.scitotenv.2023.165978
   Leroy-Freitas D, 2022, SCI TOTAL ENVIRON, V842, DOI 10.1016/j.scitotenv.2022.156773
   Li WX, 2022, ENVIRON INT, V163, DOI 10.1016/j.envint.2022.107185
   Liguori K, 2023, ANTIBIOTICS-BASEL, V12, DOI 10.3390/antibiotics12081252
   Lin LC, 2024, J HAZARD MATER, V479, DOI 10.1016/j.jhazmat.2024.135730
   Lin XJ, 2021, ECOTOXICOLOGY, V30, P1586, DOI 10.1007/s10646-020-02306-0
   Liu HZ, 2021, ENVIRON POLLUT, V270, DOI 10.1016/j.envpol.2020.116261
   Liu MM, 2024, SCI TOTAL ENVIRON, V949, DOI 10.1016/j.scitotenv.2024.175046
   Liu SS, 2018, WATER RES, V136, P131, DOI 10.1016/j.watres.2018.02.036
   Loudermilk EM, 2022, WATER RES, V213, DOI 10.1016/j.watres.2022.118151
   Ludden C, 2017, MICROB GENOMICS, V3, DOI 10.1099/mgen.0.000114
   Ma D, 2022, ACS EST WATER, V2, P2084, DOI 10.1021/acsestwater.2c00055
   Ma XL, 2022, FRONT MICROBIOL, V13, DOI 10.3389/fmicb.2022.848167
   Machado EC, 2023, SCI TOTAL ENVIRON, V857, DOI 10.1016/j.scitotenv.2022.159376
   Macrì M, 2024, ENVIRON POLLUT, V363, DOI 10.1016/j.envpol.2024.125051
   Madhukar MK, 2024, ENVIRON RES, V252, DOI 10.1016/j.envres.2024.118556
   Maestre-Carballa L, 2024, ENVIRON MICROBIOME, V19, DOI 10.1186/s40793-024-00557-6
   Maheshwari M, 2016, J GLOB ANTIMICROB RE, V6, P142, DOI 10.1016/j.jgar.2016.04.009
   Majeed HJ, 2021, FRONT MICROBIOL, V12, DOI 10.3389/fmicb.2021.657954
   Majhi A, 2015, J INFECT DEV COUNTR, V9, P702, DOI 10.3855/jidc.4711
   Majlander J, 2021, J HOSP INFECT, V117, P157, DOI 10.1016/j.jhin.2021.09.008
   Makuwa S, 2023, WATER AIR SOIL POLL, V234, DOI 10.1007/s11270-023-06484-5
   Martinenghi LD, 2020, BIOMOLECULES, V10, DOI 10.3390/biom10060900
   McEwen SA, 2018, MICROBIOL SPECTR, V6, DOI [10.1128/microbiolspec.ARBA-0009-2017, 10.1128/9781555819804.ch24]
   Milobedzka A, 2022, J HAZARD MATER, V424, DOI 10.1016/j.jhazmat.2021.127407
   Mogessie H, 2024, BMC MICROBIOL, V24, DOI 10.1186/s12866-024-03302-8
   Moradi S, 2023, DESALIN WATER TREAT, V281, P137, DOI 10.5004/dwt.2023.29127
   Mtetwa HN, 2021, ANTIBIOTICS-BASEL, V10, DOI 10.3390/antibiotics10111362
   Mukherjee M, 2021, FRONT MICROBIOL, V12, DOI 10.3389/fmicb.2021.657353
   Munk P., Nat. Commun
   Naghavi M, 2024, LANCET, V404, P1199, DOI 10.1016/S0140-6736(24)01867-1
   Niang M, 2023, J OCCUP ENVIRON HYG, V20, P219, DOI 10.1080/15459624.2023.2205485
   O'Neill J., 2016, Review on antimicrobial resistance: tackling drug-resistant infections globally: final report and recommendations
   O’Keeffe J, 2021, Environmental Health Review, V64, P44, DOI [10.5864/d2021-015, 10.5864/d2021-015, DOI 10.5864/D2021-015]
   Olaniran AO, 2015, BMC MICROBIOL, V15, DOI 10.1186/s12866-015-0570-x
   Ortega A, 2015, IET NANOBIOTECHNOL, V9, P342, DOI 10.1049/iet-nbt.2014.0078
   Ousmane S, 2023, AM J TROP MED HYG, V109, P725, DOI 10.4269/ajtmh.23-0204
   Pallares-Vega R, 2021, WATER RES, V190, DOI 10.1016/j.watres.2020.116752
   Pallares-Vega R, 2019, WATER RES, V161, P319, DOI 10.1016/j.watres.2019.05.100
   Park JH, 2024, MICROORGANISMS, V12, DOI 10.3390/microorganisms12061119
   Pärnänen KMM, 2019, SCI ADV, V5, DOI 10.1126/sciadv.aau9124
   Pastor-Lopez EJ, 2024, WATER RES, V261, DOI 10.1016/j.watres.2024.122038
   Rivera-Sánchez SP, 2020, MOLECULES, V25, DOI 10.3390/molecules25215035
   Paulus GK, 2019, INT J HYG ENVIR HEAL, V222, P635, DOI 10.1016/j.ijheh.2019.01.004
   Pazda M, 2020, MOLECULES, V25, DOI 10.3390/molecules25122851
   Pei S, 2021, P NATL ACAD SCI USA, V118, DOI 10.1073/pnas.2111190118
   Perry MR, 2021, FRONT MICROBIOL, V12, DOI 10.3389/fmicb.2021.703560
   Peters MDJ, 2020, JBI EVID SYNTH, V18, P2119, DOI 10.11124/JBIES-20-00167
   Pillay L, 2016, ENVIRON MONIT ASSESS, V188, DOI 10.1007/s10661-016-5232-4
   Prestinaci F, 2015, PATHOG GLOB HEALTH, V109, P309, DOI 10.1179/2047773215Y.0000000030
   Pulami D, 2023, SCI TOTAL ENVIRON, V859, DOI 10.1016/j.scitotenv.2022.160182
   Puljko A, 2024, ENVIRON RES, V243, DOI 10.1016/j.envres.2023.117792
   Puljko A, 2022, J HAZARD MATER, V427, DOI 10.1016/j.jhazmat.2021.128155
   Qin XC, 2022, ENVIRON POLLUT, V301, DOI 10.1016/j.envpol.2022.119029
   Radisic V, 2023, INT J HYG ENVIR HEAL, V248, DOI 10.1016/j.ijheh.2022.114075
   Rajabi A, 2022, WATER ENVIRON RES, V94, DOI 10.1002/wer.10750
   Ramos B, 2024, SCI TOTAL ENVIRON, V946, DOI 10.1016/j.scitotenv.2024.174272
   Read DS, 2024, WATER RES, V264, DOI 10.1016/j.watres.2024.122204
   Riquelme MVP, 2022, ENVIRON SCI TECHNOL, V56, P14982, DOI 10.1021/acs.est.1c08673
   Rodrigues A, 2017, J ADV RES, V8, P55, DOI 10.1016/j.jare.2016.12.001
   Rodríguez EA, 2021, FRONT CELL INFECT MI, V11, DOI 10.3389/fcimb.2021.686472
   Rodríguez EA, 2021, ENVIRON POLLUT, V276, DOI 10.1016/j.envpol.2021.116736
   Rodriguez-Melcon C, 2022, BIOLOGY-BASEL, V11, DOI 10.3390/biology11010046
   Rolbiecki D, 2021, INT J HYG ENVIR HEAL, V237, DOI 10.1016/j.ijheh.2021.113831
   Roncevic T, 2022, ACTA BIOMATER, V146, P131, DOI 10.1016/j.actbio.2022.04.025
   Ross J, 2015, APPL ENVIRON MICROB, V81, P7905, DOI 10.1128/AEM.02363-15
   Sabri NA, 2020, J ENVIRON CHEM ENG, V8, DOI 10.1016/j.jece.2018.03.004
   Sakkas H, 2019, ANTIBIOTICS-BASEL, V8, DOI 10.3390/antibiotics8030085
   Sambaza SS, 2023, J GLOB ANTIMICROB RE, V34, P23, DOI 10.1016/j.jgar.2023.05.010
   Sanderson H, 2020, BMC MICROBIOL, V20, DOI 10.1186/s12866-019-1683-4
   Sanderson H, 2019, MICROORGANISMS, V7, DOI 10.3390/microorganisms7120626
   Sanz C, 2024, SCI TOTAL ENVIRON, V953, DOI 10.1016/j.scitotenv.2024.176078
   Saravolatz SN, 2014, ANTIMICROB AGENTS CH, V58, P3133, DOI 10.1128/AAC.02685-13
   Sarekoski A, 2024, ENVIRON INT, V191, DOI 10.1016/j.envint.2024.108973
   Sarker MAR, 2022, ENVIRON POLLUT, V311, DOI 10.1016/j.envpol.2022.120015
   Sarker MAR, 2022, CHEMOSPHERE, V297, DOI 10.1016/j.chemosphere.2022.134157
   Savin M, 2022, ANTIBIOTICS-BASEL, V11, DOI 10.3390/antibiotics11040435
   Schmiege D, 2021, SCI TOTAL ENVIRON, V785, DOI 10.1016/j.scitotenv.2021.147269
   Sebastian N, 2020, J HAZARD MATER, V394, DOI 10.1016/j.jhazmat.2020.122544
   Sekizuka T, 2022, INFECT DRUG RESIST, V15, P4763, DOI 10.2147/IDR.S370669
   Shamsizadeh Z, 2024, HELIYON, V10, DOI 10.1016/j.heliyon.2024.e29601
   Shen WT, 2022, J ENVIRON MANAGE, V317, DOI 10.1016/j.jenvman.2022.115362
   Shi B, 2023, SCI TOTAL ENVIRON, V870, DOI 10.1016/j.scitotenv.2023.162031
   Shibuki R, 2023, J GLOB ANTIMICROB RE, V32, P145, DOI 10.1016/j.jgar.2023.02.002
   Shukla R, 2024, J ENVIRON CHEM ENG, V12, DOI 10.1016/j.jece.2023.111654
   Sims N, 2023, ENVIRON POLLUT, V333, DOI 10.1016/j.envpol.2023.122020
   Siri Y, 2024, ENVIRON POLLUT, V361, DOI 10.1016/j.envpol.2024.124771
   Smith AM, 2024, PLOS ONE, V19, DOI 10.1371/journal.pone.0309409
   Soni K, 2024, J ENVIRON MANAGE, V351, DOI 10.1016/j.jenvman.2023.119938
   Sorinolu AJ, 2021, CHEMOSPHERE, V265, DOI 10.1016/j.chemosphere.2020.129032
   Srathongneam T, 2024, SCI TOTAL ENVIRON, V908, DOI 10.1016/j.scitotenv.2023.167867
   Sresung M, 2024, SCI TOTAL ENVIRON, V954, DOI 10.1016/j.scitotenv.2024.176569
   Steenbeek R, 2022, J WATER HEALTH, V20, P1157, DOI 10.2166/wh.2022.021
   Su HN, 2024, SCI TOTAL ENVIRON, V912, DOI 10.1016/j.scitotenv.2023.169144
   Sun SJ, 2022, CHEMOSPHERE, V291, DOI 10.1016/j.chemosphere.2021.132833
   Tabrizi AMA, 2022, PROCESS SAF ENVIRON, V168, P32, DOI 10.1016/j.psep.2022.09.067
   Taucer-Kapteijn M, 2016, INT J HYG ENVIR HEAL, V219, P437, DOI 10.1016/j.ijheh.2016.04.007
   Tavares RDS, 2024, WATER RES, V258, DOI 10.1016/j.watres.2024.121784
   Teban-Man A, 2022, MICROBIOL SPECTR, V10, DOI 10.1128/spectrum.02711-21
   Teixeira AM, 2023, WATER RES, V247, DOI 10.1016/j.watres.2023.120761
   Teshome A, 2020, J ENVIRON PUBLIC HEA, V2020, DOI 10.1155/2020/2796365
   Tiwari A, 2022, FRONT MICROBIOL, V13, DOI 10.3389/fmicb.2022.977106
   Urase T, 2020, J WATER HEALTH, V18, P899, DOI 10.2166/wh.2020.014
   Verburg I, 2021, MICROORGANISMS, V9, DOI 10.3390/microorganisms9040718
   Versporten A, 2018, LANCET GLOB HEALTH, V6, pE619, DOI [10.1016/S2214-109X(18)30186-4, 10.1016/s2214-109x(18)30186-4]
   Victoria NS, 2022, MAR POLLUT BULL, V175, DOI 10.1016/j.marpolbul.2021.113123
   Vilela PB, 2021, SCI TOTAL ENVIRON, V801, DOI 10.1016/j.scitotenv.2021.149599
   Bich VTN, 2019, ANTIMICROB RESIST IN, V8, DOI 10.1186/s13756-019-0645-9
   Wan MT, 2015, INT J ENV RES PUB HE, V12, P6249, DOI 10.3390/ijerph120606249
   Wang JL, 2015, SCI TOTAL ENVIRON, V526, P366, DOI 10.1016/j.scitotenv.2015.05.046
   Wang Q, 2023, SCI TOTAL ENVIRON, V871, DOI 10.1016/j.scitotenv.2023.162035
   Wang XH, 2014, PLOS ONE, V9, DOI 10.1371/journal.pone.0093422
   Wen LY, 2024, J ENVIRON SCI, V146, P241, DOI 10.1016/j.jes.2023.09.012
   2015, MICROBE, V10, P354, DOI 10.1128/microbe.10.354.1
   Woksepp H, 2023, SCI TOTAL ENVIRON, V886, DOI 10.1016/j.scitotenv.2023.163997
   Woolhouse M, 2015, PHILOS T R SOC B, V370, DOI 10.1098/rstb.2014.0083
   Xu CY, 2024, ENVIRON POLLUT, V349, DOI 10.1016/j.envpol.2024.123910
   XU HS, 1982, MICROBIAL ECOL, V8, P313, DOI 10.1007/BF02010671
   Yanagimoto K, 2020, PATHOGENS, V9, DOI 10.3390/pathogens9010052
   Yang FX, 2020, SCI REP-UK, V10, DOI 10.1038/s41598-020-72149-6
   Yang FX, 2019, SCI TOTAL ENVIRON, V683, P308, DOI 10.1016/j.scitotenv.2019.05.251
   Yang FX, 2016, PLOS ONE, V11, DOI [10.1371/journal.pone.0162561, 10.1371/journal.pone.0156383]
   Yang L, 2018, SOIL BIOL BIOCHEM, V122, P131, DOI 10.1016/j.soilbio.2018.04.017
   Yin XL, 2019, ENVIRON INT, V133, DOI 10.1016/j.envint.2019.105270
   Yu ZF, 2024, ENVIRON INT, V183, DOI 10.1016/j.envint.2023.108351
   Zahra Q, 2023, ONE HEALTH-AMSTERDAM, V17, DOI 10.1016/j.onehlt.2023.100642
   Zhai WC, 2016, ENVIRON SCI POLLUT R, V23, P12030, DOI 10.1007/s11356-016-6350-9
   Zhang B, 2016, PLOS ONE, V11, DOI 10.1371/journal.pone.0167422
   Zhang DW, 2021, FRONT MICROBIOL, V12, DOI 10.3389/fmicb.2021.712843
   Zhao Fuzheng, 2023, Int J Environ Res Public Health, V20, DOI [10.3390/ijerph20043593, 10.3390/ijerph20043593]
   Zielinski W, 2022, SCI TOTAL ENVIRON, V827, DOI 10.1016/j.scitotenv.2022.154354
   Zielinski W, 2021, ENVIRON INT, V156, DOI 10.1016/j.envint.2021.106641
   Zielinski W, 2020, ENVIRON INT, V143, DOI 10.1016/j.envint.2020.105914
NR 209
TC 15
Z9 15
U1 8
U2 16
PU ELSEVIER
PI AMSTERDAM
PA RADARWEG 29, 1043 NX AMSTERDAM, NETHERLANDS
EI 2352-7714
J9 ONE HEALTH-AMSTERDAM
JI One Health
PD DEC
PY 2025
VL 21
AR 101139
DI 10.1016/j.onehlt.2025.101139
EA JUL 2025
PG 17
WC Public, Environmental & Occupational Health; Infectious Diseases
WE Science Citation Index Expanded (SCI-EXPANDED)
SC Public, Environmental & Occupational Health; Infectious Diseases
GA 6AU0F
UT WOS:001548916200001
PM 40727444
OA Green Submitted, gold
DA 2026-05-21
ER

PT J
AU Brinch, C
   Leekitcharoenphon, P
   Duarte, ASR
   Svendsen, CA
   Jensen, JD
   Aarestrup, FM
AF Brinch, Christian
   Leekitcharoenphon, Pimlapas
   Duarte, Ana S. R.
   Svendsen, Christina A.
   Jensen, Jacob D.
   Aarestrup, Frank M.
TI Long-Term Temporal Stability of the Resistome in Sewage from Copenhagen
SO MSYSTEMS
LA English
DT Article
DE metagenomics; antimicrobial resistance; microbiome; sewage
ID ANTIBIOTIC-RESISTANCE
AB Antimicrobial resistance (AMR) is a major threat to global health, and it is crucial to understand the epidemiological aspects in order to predict the emergence and propagation of AMR genes. The aim of this study was to assess the variability and medium-term AMR trends within the mostly healthy human population of a single city. We monitored over 36 months (November 2015 to November 2018) the AMR level in the city of Copenhagen, Denmark, by taking bi-weekly sewage samples from the inlets of the three main water treatment plants, extracting the DNA, performing metagenomic sequencing, and read-mapping against a database of known AMR genes. We found that the AMR level was surprisingly stable with no periodic variability and no signs of drift over the measured period. We found, however, that the seemingly random variations at each site correlate in time with each other, suggesting that the variations we see are due to real environmental changes in the occurrence of AMR.
   IMPORTANCE The Copenhagen sewage resistome is surprisingly stable in time. The implication is that, at least for cities that are comparable to Copenhagen in terms of sewer infrastructure, few or even single samples provide a robust picture of the resistome within a city.
C1 [Brinch, Christian; Leekitcharoenphon, Pimlapas; Duarte, Ana S. R.; Svendsen, Christina A.; Jensen, Jacob D.; Aarestrup, Frank M.] Tech Univ Denmark, Natl Food Inst, Res Grp Genom Epidemiol, Lyngby, Denmark.
C3 Technical University of Denmark
RP Brinch, C (corresponding author), Tech Univ Denmark, Natl Food Inst, Res Grp Genom Epidemiol, Lyngby, Denmark.
EM cbri@food.dtu.dk
RI ; Leekitcharoenphon, Pimlapas/AAB-5487-2021; Brinch,
   Christian/D-9622-2014; Aarestrup, Frank/ADZ-9570-2022
OI Ribeiro Duarte, Ana Sofia/0000-0002-8794-0542; Leekitcharoenphon,
   Pimlapas/0000-0002-5674-0142; Brinch, Christian/0000-0002-5074-7183;
   Aarestrup, Frank/0000-0002-7116-2723; Aaby Svendsen,
   Christina/0000-0002-2532-6854
FU Novo Nordisk Foundation [NNF16OC0021856]; Novo Nordisk Fonden
   [NNF16OC0021856] Funding Source: researchfish
FX This study has received funding from the Novo Nordisk Foundation
   (NNF16OC0021856: Global Surveillance of Antimicrobial Resistance).
   F.M.A. conceived the experiment and secured the funding, J.D.J.
   collected samples, C.A.S. did sample preparation and sequencing, P.L.
   and C.B. did the bioinformatics, C.B. and A.S.R.D. analyzed the data,
   and C.B. and F.M.A. wrote the paper. All authors reviewed the
   manuscript.
CR Aarestrup FM, 2008, EXPERT REV ANTI-INFE, V6, P733, DOI 10.1586/14787210.6.5.733
   Aarestrup FM, 2015, PHILOS T R SOC B, V370, DOI 10.1098/rstb.2014.0085
   [Anonymous], 2014, ANT RES GLOB REP SUR
   Berendonk TU, 2015, NAT REV MICROBIOL, V13, P310, DOI 10.1038/nrmicro3439
   Bushnell B., 2014, BBMAP
   Clausen PTLC, 2018, BMC BIOINFORMATICS, V19, DOI 10.1186/s12859-018-2336-6
   Gloor GB, 2017, FRONT MICROBIOL, V8, DOI 10.3389/fmicb.2017.02224
   González-Plaza JJ, 2019, ENVIRON INT, V130, DOI 10.1016/j.envint.2019.04.007
   Guardabassi L, 1998, APPL ENVIRON MICROB, V64, P3499
   Hendriksen RS, 2019, NAT COMMUN, V10, DOI 10.1038/s41467-019-08853-3
   Joseph SM, 2019, MSYSTEMS, V4, DOI 10.1128/mSystems.00327-19
   McNally L., 2018, FOCUSING RESISTANCE, DOI [10.1101/498329, DOI 10.1101/498329]
   Pärnänen KMM, 2019, SCI ADV, V5, DOI 10.1126/sciadv.aau9124
   Statens Serum Institut, 2019, DANMAP
   Tank AMGK, 2002, INT J CLIMATOL, V22, P1441, DOI 10.1002/joc.773
   Zankari E, 2012, J ANTIMICROB CHEMOTH, V67, P2640, DOI 10.1093/jac/dks261
NR 16
TC 21
Z9 24
U1 0
U2 12
PU AMER SOC MICROBIOLOGY
PI WASHINGTON
PA 1752 N ST NW, WASHINGTON, DC 20036-2904 USA
SN 2379-5077
J9 MSYSTEMS
JI mSystems
PD SEP-OCT
PY 2020
VL 5
IS 5
AR e00841-20
DI 10.1128/mSystems.00841-20
PG 10
WC Microbiology
WE Science Citation Index Expanded (SCI-EXPANDED)
SC Microbiology
GA TU3SW
UT WOS:000680960500006
PM 33082278
OA Green Submitted, gold
DA 2026-05-21
ER

PT J
AU Martin, C
   Stebbins, B
   Ajmani, A
   Comendul, A
   Hamner, S
   Hasan, NA
   Colwell, R
   Ford, T
AF Martin, Cristina
   Stebbins, Brooke
   Ajmani, Asha
   Comendul, Arianna
   Hamner, Steve
   Hasan, Nur A.
   Colwell, Rita
   Ford, Timothy
TI Nanopore-based metagenomics analysis reveals prevalence of mobile
   antibiotic and heavy metal resistome in wastewater
SO ECOTOXICOLOGY
LA English
DT Article
DE Resistome; Mobilome; Wastewater; Metagenome; MinION
ID RESISTANCE GENES; ANTIMICROBIAL RESISTANCE; TREATMENT PLANTS; BACTERIA;
   PLASMID; DISSEMINATION; EFFLUENTS; SECONDARY; DATASETS; STRAINS
AB In-depth studies of the microbiome and mobile resistome profile of different environments is central to understanding the role of the environment in antimicrobial resistance (AMR), which is one of the urgent threats to global public health. In this study, we demonstrated the use of a rapid (and easily portable) sequencing approach coupled with user-friendly bioinformatics tools, the MinION (Oxford Nanopore Technologies), on the evaluation of the microbial as well as mobile metal and antibiotic resistome profile of semi-rural wastewater. A total of 20 unique phyla, 43 classes, 227 genera, and 469 species were identified in samples collected from the Amherst Wastewater Treatment Plant, both from primary and secondary treated wastewater. Alpha diversity indices indicated that primary samples were significantly richer and more microbially diverse than secondary samples. A total of 1041 ARGs, 68 MRGs, and 17 MGEs were detected in this study. There were more classes of AMR genes in primary than secondary wastewater, but in both cases multidrug, beta-lactam and peptide AMR predominated. Of note, OXA beta-lactamases, some of which are also carbapenemases, were enriched in secondary samples. Metal resistance genes against arsenic, copper, zinc and molybdenum were the dominant MRGs in the majority of the samples. A larger proportion of resistome genes were located in chromosome-derived sequences except for mobilome genes, which were predominantly located in plasmid-derived sequences. Genetic elements related to transposase were the most common MGEs in all samples. Mobile or MGE/plasmid-associated resistome genes that confer resistance to last resort antimicrobials such as carbapenems and colistin were detected in most samples. Worryingly, several of these potentially transferable genes were found to be carried by clinically-relevant hosts including pathogenic bacterial species in the orders Aeromonadales, Clostridiales, Enterobacterales and Pseudomonadales. This study demonstrated that the MinION can be used as a metagenomics approach to evaluate the microbiome, resistome, and mobilome profile of primary and secondary wastewater.
C1 [Stebbins, Brooke] Portland Water Bur, Portland, OR 97227 USA.
   [Ajmani, Asha] Univ Massachusetts, Amherst, MA 01003 USA.
   [Comendul, Arianna] Partners Hlth, Boston, MA 02199 USA.
   [Hamner, Steve] Gonzaga Univ, Spokane, WA 99258 USA.
   [Hasan, Nur A.; Colwell, Rita] Univ Maryland, Ctr Bioinformat & Computat Biol, College Pk, MD 20742 USA.
   [Ford, Timothy] Univ Massachusetts Lowell, Lowell, MA 01854 USA.
C3 University of Massachusetts System; University of Massachusetts Amherst;
   Mass General Brigham; Gonzaga University; University System of Maryland;
   University of Maryland College Park; University of Massachusetts System;
   University of Massachusetts Lowell
RP Ford, T (corresponding author), Univ Massachusetts Lowell, Lowell, MA 01854 USA.
EM timothy_ford@uml.edu
RI Hasan, Nur A/AAX-3881-2021
OI Hasan, Nur A/0000-0003-0175-8879; , Arianna
   Comendul/0009-0009-4194-7675; Ford, Timothy/0000-0001-5194-5459
FU Uniting for Health Innovation
FX This research was funded in part by Uniting for Health Innovation, an
   "independent, nonprofit organization that unites government, industry,
   and local communities in the Americas to advance innovation in public
   health."
CR Afgan E, 2016, NUCLEIC ACIDS RES, V44, pW3, DOI 10.1093/nar/gkw343
   Amador PP, 2015, J ENVIRON SCI HEAL A, V50, P26, DOI 10.1080/10934529.2015.964602
   An XL, 2018, APPL ENVIRON MICROB, V84, DOI 10.1128/AEM.02766-17
   Antonelli A, 2015, J ANTIMICROB CHEMOTH, V70, P2749, DOI 10.1093/jac/dkv181
   Antunes NT, 2014, ANTIMICROB AGENTS CH, V58, P2119, DOI 10.1128/AAC.02522-13
   Arango-Argoty GA, 2019, MICROBIOME, V7, DOI 10.1186/s40168-019-0703-9
   Arango-Argoty G, 2018, MICROBIOME, V6, DOI 10.1186/s40168-018-0401-z
   Ashbolt NJ, 2013, ENVIRON HEALTH PERSP, V121, P993, DOI 10.1289/ehp.1206316
   Ben WW, 2017, CHEMOSPHERE, V172, P392, DOI 10.1016/j.chemosphere.2017.01.041
   Berendonk TU, 2015, NAT REV MICROBIOL, V13, P310, DOI 10.1038/nrmicro3439
   Buchfink B, 2015, NAT METHODS, V12, P59, DOI 10.1038/nmeth.3176
   Cantón R, 2012, FRONT MICROBIOL, V3, DOI 10.3389/fmicb.2012.00110
   Chahal C, 2016, ADV APPL MICROBIOL, V97, P63, DOI 10.1016/bs.aambs.2016.08.001
   Che Y, 2019, MICROBIOME, V7, DOI 10.1186/s40168-019-0663-0
   Cuecas A, 2017, PLOS ONE, V12, DOI 10.1371/journal.pone.0173961
   Cydzik-Kwiatkowska A, 2016, WORLD J MICROB BIOT, V32, DOI 10.1007/s11274-016-2012-9
   Czekalski N, 2012, FRONT MICROBIOL, V3, DOI 10.3389/fmicb.2012.00106
   D'Costa VM, 2011, NATURE, V477, P457, DOI 10.1038/nature10388
   De Coster W, 2018, BIOINFORMATICS, V34, P2666, DOI 10.1093/bioinformatics/bty149
   Fernandes AD, 2014, MICROBIOME, V2, DOI 10.1186/2049-2618-2-15
   Fouz N, 2020, TROP MED INFECT DIS, V5, DOI 10.3390/tropicalmed5010033
   FRIEDRICH M, 2016, JAMA-J AM MED ASSOC, V315, P242
   Gillings MR, 2015, ISME J, V9, P1269, DOI 10.1038/ismej.2014.226
   Gloor GB, 2017, FRONT MICROBIOL, V8, DOI 10.3389/fmicb.2017.02224
   Gloor GB, 2016, CAN J MICROBIOL, V62, P692, DOI 10.1139/cjm-2015-0821
   Hall AR, 2015, EVOL APPL, V8, P261, DOI 10.1111/eva.12187
   Harnisz M, 2018, SCI TOTAL ENVIRON, V626, P377, DOI 10.1016/j.scitotenv.2018.01.100
   Herbst FA, 2019, PROTEOMES, V7, DOI 10.3390/proteomes7020016
   Higgins PG, 2018, WATER RES, V140, P261, DOI 10.1016/j.watres.2018.04.057
   Hultman J, 2018, FEMS MICROBIOL ECOL, V94, DOI 10.1093/femsec/fiy038
   IACG, 2018, SURV MON ANT US RES, P1
   Jain M, 2016, GENOME BIOL, V17, DOI 10.1186/s13059-016-1103-0
   Kielbasa SM, 2011, GENOME RES, V21, P487, DOI 10.1101/gr.113985.110
   Kim D, 2016, GENOME RES, V26, P1721, DOI 10.1101/gr.210641.116
   Kraemer SA, 2019, MICROORGANISMS, V7, DOI 10.3390/microorganisms7060180
   Krawczyk PS, 2018, NUCLEIC ACIDS RES, V46, DOI 10.1093/nar/gkx1321
   Lamba M, 2017, CHEMOSPHERE, V188, P249, DOI 10.1016/j.chemosphere.2017.08.133
   LaPara TM, 2011, ENVIRON SCI TECHNOL, V45, P9543, DOI 10.1021/es202775r
   Leonard AFC, 2018, ENVIRON INT, V114, P326, DOI 10.1016/j.envint.2017.11.003
   Li AD, 2015, FRONT MICROBIOL, V6, DOI 10.3389/fmicb.2015.01025
   Li H, 2018, BIOINFORMATICS, V34, P3094, DOI 10.1093/bioinformatics/bty191
   Liu YY, 2016, LANCET INFECT DIS, V16, P161, DOI 10.1016/S1473-3099(15)00424-7
   Luo G, 2017, ENVIRON SCI TECHNOL, V51, P4069, DOI 10.1021/acs.est.6b05100
   Ma LP, 2016, ENVIRON SCI TECHNOL, V50, P420, DOI 10.1021/acs.est.5b03522
   Makowska N, 2020, WATER RES, V170, DOI 10.1016/j.watres.2019.115277
   Mataseje LF, 2014, J ANTIMICROB CHEMOTH, V69, P637, DOI 10.1093/jac/dkt445
   McArthur AG, 2013, ANTIMICROB AGENTS CH, V57, P3348, DOI 10.1128/AAC.00419-13
   Mongan AE, 2020, J HUM GENET, V65, P35, DOI 10.1038/s10038-019-0675-4
   Morrison L, 2020, Gastrointestinal Endoscopy Clinics of North America, V30, P619, DOI [10.1016/j.giec.2020.06.004, 10.1016/j.giec.2020.06.004, DOI 10.1016/J.GIEC.2020.06.004]
   Newton RJ, 2015, MBIO, V6, DOI 10.1128/mBio.02574-14
   Ng C, 2019, FRONT MICROBIOL, V10, DOI 10.3389/fmicb.2019.00172
   Nhu NTK, 2016, SCI REP-UK, V6, DOI 10.1038/srep28291
   Niestepski S, 2019, ENVIRON INT, V124, P408, DOI 10.1016/j.envint.2018.12.056
   Numberger D, 2019, SCI REP-UK, V9, DOI 10.1038/s41598-019-46015-z
   ONeil J., 2014, REV ANTIMICROB RESIS, DOI DOI 10.1038/510015A
   Osinska A, 2017, SCI TOTAL ENVIRON, V577, P367, DOI 10.1016/j.scitotenv.2016.10.203
   Pal C, 2014, NUCLEIC ACIDS RES, V42, pD737, DOI 10.1093/nar/gkt1252
   Pehrsson EC, 2016, NATURE, V533, P212, DOI 10.1038/nature17672
   Ph.D. Scholar Jaipur National University Jaipur., 2017, International Journal of Advanced Research, V5, P1410, DOI 10.21474/ijar01/3957
   Quach-Cu J, 2018, WATER-SUI, V10, DOI 10.3390/w10010037
   Rynn L., 2008, Morbidity and Mortality Weekly Report, V57, P1
   Slizovskiy IB, 2020, FRONT MICROBIOL, V11, DOI 10.3389/fmicb.2020.01376
   Stokes HW, 2011, FEMS MICROBIOL REV, V35, P790, DOI 10.1111/j.1574-6976.2011.00273.x
   Urban, 2015, 019281 BIORXIV, DOI 10.1101/019281
   Vigil-Stenman T, 2017, ISME J, V11, P2611, DOI 10.1038/ismej.2017.114
   von Wintersdorff CJH, 2016, FRONT MICROBIOL, V7, DOI 10.3389/fmicb.2016.00173
   Wick RR, 2018, PLOS COMPUT BIOL, V14, DOI 10.1371/journal.pcbi.1006583
   Xia Y, 2017, FRONT MICROBIOL, V8, DOI 10.3389/fmicb.2017.02105
   Zhang AN, 2018, MICROBIOME, V6, DOI 10.1186/s40168-018-0516-2
   Zhao S, 2016, APPL ENVIRON MICROB, V82, P459, DOI 10.1128/AEM.02873-15
NR 70
TC 25
Z9 29
U1 5
U2 86
PU SPRINGER
PI DORDRECHT
PA VAN GODEWIJCKSTRAAT 30, 3311 GZ DORDRECHT, NETHERLANDS
SN 0963-9292
EI 1573-3017
J9 ECOTOXICOLOGY
JI Ecotoxicology
PD OCT
PY 2021
VL 30
IS 8
SI SI
BP 1572
EP 1585
DI 10.1007/s10646-020-02342-w
EA JAN 2021
PG 14
WC Ecology; Environmental Sciences; Toxicology
WE Science Citation Index Expanded (SCI-EXPANDED)
SC Environmental Sciences & Ecology; Toxicology
GA UO7VY
UT WOS:000608658300001
PM 33459951
DA 2026-05-21
ER

PT J
AU Cha, GYHY
   Zhu, KJ
   Fischer, JM
   Flores, CI
   Brown, J
   Pinto, A
   Hatt, JK
   Konstantinidis, KT
   Graham, KE
AF Cha, Gyuhyon
   Zhu, Kevin J.
   Fischer, Jamie M.
   Flores, Camryn I.
   Brown, Joe
   Pinto, Ameet
   Hatt, Janet K.
   Konstantinidis, Konstantinos T.
   Graham, Katherine E.
TI Metagenomic evaluation of the performance of passive Moore swabs for
   sewage monitoring relative to composite sampling over time resolved
   deployments
SO WATER RESEARCH
LA English
DT Article
DE Wastewater -based epidemiology; Passive sampling; Metagenomics; Optimal
   deployment duration
ID SARS-COV-2; GENOMES
AB Moore swabs have re-emerged as a versatile tool in the field of wastewater -based epidemiology during the COVID-19 pandemic and offer unique advantages for monitoring pathogens in sewer systems, especially at the neighborhood -level. However, whether Moore swabs provide comparable results to more commonly used composite samples remains to be rigorously tested including the optimal duration of Moore swab deployment. This study provides new insights into these issues by comparing the results from Moore swab samples to those of paired composite samples collected from the same sewer lines continuously over six to seventy-two hours postdeployment, during low COVID-19 prevalence periods. Our results show that Moore swabs accumulated approximately 10 -fold higher PMMoV concentrations (on a basis of mL of Moore swab squeezed filtrate to mL of composite sewage) and showed comparable trends in terms of bacterial species abundance when compared to composite samples. Moore swabs also generally captured higher SARS-CoV-2 N1/N2 RNA concentrations than composite samples. Moore swabs showed comparable trends in terms of abundance dynamics of the sewage microbiome to composite samples and variable signs of saturation over time that were site and/or microbial population -specific. Based on our dual ddRT-PCR and shotgun metagenomic approach, we find that Moore swabs at our sites were optimally deployed for 6 h at a time at two sites.
C1 [Cha, Gyuhyon; Fischer, Jamie M.; Flores, Camryn I.; Pinto, Ameet; Hatt, Janet K.; Konstantinidis, Konstantinos T.; Graham, Katherine E.] Georgia Inst Technol, Sch Civil & Environm Engn, Atlanta, GA 30332 USA.
   [Zhu, Kevin J.; Brown, Joe] Univ North Carolina Chapel Hill, Gillings Sch Global Publ Hlth, Dept Environm Sci & Engn, Chapel Hill, NC 27599 USA.
C3 University System of Georgia; Georgia Institute of Technology;
   University of North Carolina; University of North Carolina Chapel Hill;
   University of North Carolina School of Medicine
RP Graham, KE (corresponding author), Georgia Inst Technol, Sch Civil & Environm Engn, Atlanta, GA 30332 USA.
EM katherine.graham@ce.gatech.edu
RI ; Konstantinidis, Konstantinos/ABE-7113-2020; Hatt, Janet/HME-2512-2023;
   Cha, Gyuhyon/LJL-7676-2024
OI Graham, Katherine/0000-0002-4148-1395; Konstantinidis,
   Konstantinos/0000-0002-0954-4755; Hatt, Janet/0000-0002-5666-0994; Cha,
   Gyuhyon/0000-0002-0217-769X
FU Georgia Institute of Technology, Office of the Executive Vice President
   for Administration and Finance; US Environmental Protection Agency
   [84020301]; US National Science Foundation [CBET-2228300]
FX We thank William Smith for assisting with overall sewage sampling work
   and Andrew Udell for manufacturing the necessary equipment for securing
   autosamplers in the field. Funding for this work was provided by the
   Georgia Institute of Technology, Office of the Executive Vice President
   for Administration and Finance, the US Environmental Protection Agency
   grant #84020301, and the US National Science Foundation grant
   #CBET-2228300 (to K.T.K.) . The funding agencies had no role in the
   study design, data collection and analysis, decision to publish, or
   preparation of the manuscript.
CR Ai YA, 2021, SCI TOTAL ENVIRON, V801, DOI 10.1016/j.scitotenv.2021.149757
   Alygizakis N, 2021, TRAC-TREND ANAL CHEM, V134, DOI 10.1016/j.trac.2020.116125
   Anderson ML, 2014, AFTER PHRENOLOGY: NEURAL REUSE AND THE INTERACTIVE BRAIN, P1
   [Anonymous], 2022, RSTUDIO INT DEV R
   Arts PJ, 2023, MSPHERE, V8, DOI 10.1128/msphere.00132-23
   Benler S, 2021, MICROBIOME, V9, DOI 10.1186/s40168-021-01017-w
   Benoit G, 2016, PEERJ COMPUT SCI, DOI 10.7717/peerj-cs.94
   Bivins A, 2022, SCI TOTAL ENVIRON, V835, DOI 10.1016/j.scitotenv.2022.155347
   Bivins A, 2021, ENVIRON SCI-WAT RES, V8, P173, DOI 10.1039/d1ew00496d
   Buchfink B, 2021, NAT METHODS, V18, P366, DOI 10.1038/s41592-021-01101-x
   Cha GYHY, 2023, SCI TOTAL ENVIRON, V866, DOI 10.1016/j.scitotenv.2022.161101
   Corchis-Scott R, 2021, MICROBIOL SPECTR, V9, DOI 10.1128/Spectrum.00792-21
   Curran PA, 2015, Arxiv, DOI [arXiv:1411.3816, DOI 10.48550/ARXIV.1411.3816]
   Curtis K., 2020, medRxiv
   D'Aoust PM, 2021, WATER RES, V188, DOI 10.1016/j.watres.2020.116560
   Edwards RA, 2019, NAT MICROBIOL, V4, P1727, DOI 10.1038/s41564-019-0494-6
   Ernst J, 2006, BMC BIOINFORMATICS, V7, DOI 10.1186/1471-2105-7-191
   Gao YH, 2023, WATER RES, V228, DOI 10.1016/j.watres.2022.119398
   Graham KE, 2021, ENVIRON SCI TECHNOL, V55, P488, DOI 10.1021/acs.est.0c06191
   Grijalva LM, 2022, ACS EST WATER, DOI 10.1021/acsestwater.2c00061
   Guerin E, 2018, CELL HOST MICROBE, V24, P653, DOI 10.1016/j.chom.2018.10.002
   Habtewold J, 2022, ENVIRON RES, V204, DOI 10.1016/j.envres.2021.112058
   Hayes EK, 2021, ENVIRON SCI-WAT RES, V7, P1576, DOI [10.1039/d1ew00207d, 10.1039/D1EW00207D]
   Jones DL, 2022, WATER-SUI, V14, DOI 10.3390/w14213568
   Kang DWD, 2019, PEERJ, V7, DOI 10.7717/peerj.7359
   Karthikeyan S, 2021, MSYSTEMS, V6, DOI 10.1128/mSystems.00045-21
   Kevill JL, 2022, SCI TOTAL ENVIRON, V838, DOI 10.1016/j.scitotenv.2022.156580
   Li JY, 2022, ACS EST WATER, DOI 10.1021/acsestwater.1c00406
   Li JY, 2022, WATER RES, V218, DOI 10.1016/j.watres.2022.118481
   Lindner BG, 2022, WATER RES, V210, DOI 10.1016/j.watres.2021.117993
   Liu PB, 2022, SCI TOTAL ENVIRON, V807, DOI 10.1016/j.scitotenv.2021.151047
   Lo CC, 2014, BMC BIOINFORMATICS, V15, DOI 10.1186/s12859-014-0366-2
   Lu J, 2017, PEERJ COMPUT SCI, DOI 10.7717/peerj-cs.104
   MOORE B, 1952, J HYG-CAMBRIDGE, V50, P137, DOI 10.1017/S0022172400019501
   Moore B., 1948, Monthly Bulletin of the Ministry of Health and the Emergency Public Health Laboratory Service, V7, P241
   Nayfach S, 2015, GENOME BIOL, V16, DOI 10.1186/s13059-015-0611-7
   Nurk S, 2017, GENOME RES, V27, P824, DOI 10.1101/gr.213959.116
   Oksanen J., 2013, COMMUNITY ECOLOGY PA, V2, P1
   Olm MR, 2017, ISME J, V11, P2864, DOI 10.1038/ismej.2017.126
   Parks DH, 2015, GENOME RES, V25, P1043, DOI 10.1101/gr.186072.114
   Peng Y, 2012, BIOINFORMATICS, V28, P1420, DOI 10.1093/bioinformatics/bts174
   Privon GC, 2020, ASTROPHYS J, V893, DOI 10.3847/1538-4357/ab8015
   Rodriguez-R L.M., 2015, Archaea Bacter, P1
   Rodriguez-R LM, 2018, NUCLEIC ACIDS RES, V46, pW282, DOI 10.1093/nar/gky467
   Rodriguez-R LM, 2018, MSYSTEMS, V3, DOI [10.1128/mSystems.00039-18, 10.1128/msystems.00039-18]
   Rodriguez-R LM, 2014, ISME J, V8, P2349, DOI 10.1038/ismej.2014.76
   Roux S, 2017, PEERJ, V5, DOI 10.7717/peerj.3817
   Schang C, 2021, ENVIRON SCI TECHNOL, V55, P10432, DOI 10.1021/acs.est.1c01530
   Sieber CMK, 2018, NAT MICROBIOL, V3, P836, DOI 10.1038/s41564-018-0171-1
   Wang YK, 2022, SCI TOTAL ENVIRON, V821, DOI 10.1016/j.scitotenv.2022.153291
   Wickham H., 2016, ggplot2: Elegant graphics for data analysis, V3
   Wilson M, 2022, PATHOGENS, V11, DOI 10.3390/pathogens11030359
   Wood DE, 2019, GENOME BIOL, V20, DOI 10.1186/s13059-019-1891-0
   Wu FQ, 2021, WATER RES, V202, DOI 10.1016/j.watres.2021.117400
   Wu YW, 2016, BIOINFORMATICS, V32, P605, DOI 10.1093/bioinformatics/btv638
NR 55
TC 7
Z9 10
U1 4
U2 38
PU PERGAMON-ELSEVIER SCIENCE LTD
PI OXFORD
PA THE BOULEVARD, LANGFORD LANE, KIDLINGTON, OXFORD OX5 1GB, ENGLAND
SN 0043-1354
EI 1879-2448
J9 WATER RES
JI Water Res.
PD APR 1
PY 2024
VL 253
AR 121269
DI 10.1016/j.watres.2024.121269
EA FEB 2024
PG 11
WC Engineering, Environmental; Environmental Sciences; Water Resources
WE Science Citation Index Expanded (SCI-EXPANDED)
SC Engineering; Environmental Sciences & Ecology; Water Resources
GA LR8H3
UT WOS:001188615600001
PM 38359595
DA 2026-05-21
ER

PT J
AU Burzio, C
   Ekholm, J
   Modin, O
   Falas, P
   Svahn, O
   Persson, F
   van Erp, T
   Gustavsson, DJI
   Wilen, BM
AF Burzio, Cecilia
   Ekholm, Jennifer
   Modin, Oskar
   Falas, Per
   Svahn, Ola
   Persson, Frank
   van Erp, Tim
   Gustavsson, David J. I.
   Wilen, Britt -Marie
TI Removal of organic micropollutants from municipal wastewater by aerobic
   granular sludge and conventional activated sludge
SO JOURNAL OF HAZARDOUS MATERIALS
LA English
DT Article
DE AGS; CAS; Biofilm; Full-scale WWTP; Organic micropollutants;
   Pharmaceuticals; Antimicrobial resistance genes
ID PERSONAL CARE PRODUCTS; TREATMENT PLANTS; ANTIBIOTIC-RESISTANCE;
   SECONDARY-TREATMENT; NITRIFYING MBBRS; PHARMACEUTICALS; FATE;
   BIOTRANSFORMATION; BIODIVERSITY; TRIMETHOPRIM
AB Removal performances of organic micropollutants by conventional activated sludge (CAS) and aerobic granular sludge (AGS) were investigated at a full-scale wastewater treatment plant. Lab-scale kinetic experiments were performed to assess the micropollutant transformation rates under oxic and anoxic conditions. Transformation rates were used to model the micropollutant removal in the full-scale processes. Metagenomic sequencing was used to compare the microbial communities and antimicrobial resistance genes of the CAS and AGS systems. Higher transformation ability was observed for CAS compared to AGS for most compounds, both at the full-scale plant and in the complementary batch experiments. Oxic conditions supported the transformation of several micropollutants with faster and/or comparable rates compared to anoxic conditions. The estimated transformation rates from batch experiments adequately predicted the removal for most micropollutants in the fullscale processes. While the compositions in microbial communities differed between AGS and CAS, the full-scale biological reactors shared similar resistome profiles. Even though granular biomass showed lower potential for micropollutant transformation, AGS systems had somewhat higher gene cluster diversity compared to CAS, which could be related to a higher functional diversity. Micropollutant exposure to biomass or mass transfer limitations, therefore played more important roles in the observed differences in OMP removal.
C1 [Burzio, Cecilia; Ekholm, Jennifer; Modin, Oskar; Persson, Frank; Wilen, Britt -Marie] Chalmers Univ Technol, Dept Architecture & Civil Engn, S-41296 Gothenburg, Sweden.
   [Falas, Per] Lund Univ, Dept Chem Engn, POB 124, S-22100 Lund, Sweden.
   [Svahn, Ola] Kristianstad Univ, Dept Environm Sci & Biosci, S-29139 Kristianstad, Sweden.
   [van Erp, Tim] Wastewater Treatment Plant Osterrod, S-45233 Stromstad, Sweden.
   [Gustavsson, David J. I.] VA SYD, S-20121 Malmo, Sweden.
   [Gustavsson, David J. I.] Sweden Water Res, S-22370 Lund, Sweden.
C3 Chalmers University of Technology; Lund University; Kristianstad
   University
RP Burzio, C (corresponding author), Chalmers Univ Technol, Dept Architecture & Civil Engn, S-41296 Gothenburg, Sweden.
EM burzio@chalmers.se
RI Persson, Frank/F-7209-2016; Modin, Oskar/D-8440-2014
FU SVU; Swedish Water and Waste- water Association [20-103]; FORMAS;
   Swedish Research Council for Environment, Agricultural Science and
   Spatial Planning [2016-00990]; Formas [2016-00990] Funding Source:
   Formas
FX This study was supported by SVU, the Swedish Water and Waste- water
   Association (Contract 20-103) and FORMAS, the Swedish Research Council
   for Environment, Agricultural Science and Spatial Planning (Contract
   2016-00990) .
CR Adler A, 2020, FRONT MICROBIOL, V11, DOI 10.3389/fmicb.2020.574361
   Albertsen M, 2016, FRONT MICROBIOL, V7, DOI 10.3389/fmicb.2016.01033
   Alcock BP, 2020, NUCLEIC ACIDS RES, V48, pD517, DOI 10.1093/nar/gkz935
   Alvarino T, 2018, REV ENVIRON SCI BIO, V17, P447, DOI 10.1007/s11157-018-9472-3
   Anderson MJ, 2001, AUSTRAL ECOL, V26, P32, DOI 10.1111/j.1442-9993.2001.01070.pp.x
   [Anonymous], 2021, 451231 BIORXIV, DOI [10.1101/2021.07.06.451231, 10.1101/2021.07.06.451231, DOI 10.1101/2021.07.06.451231, 10.1101/2021.07.06.451231v1]
   Ashfaq M, 2017, WATER RES, V123, P655, DOI 10.1016/j.watres.2017.07.014
   Bengtsson S, 2019, ENVIRON TECHNOL, V40, P2769, DOI 10.1080/09593330.2018.1452985
   Bengtsson-Palme J, 2016, SCI TOTAL ENVIRON, V572, P697, DOI 10.1016/j.scitotenv.2016.06.228
   Bengtsson-Palme J, 2016, ENVIRON INT, V86, P140, DOI 10.1016/j.envint.2015.10.015
   Berendonk TU, 2015, NAT REV MICROBIOL, V13, P310, DOI 10.1038/nrmicro3439
   Buchfink B, 2015, NAT METHODS, V12, P59, DOI 10.1038/nmeth.3176
   Casas ME, 2017, WATER RES, V121, P213, DOI 10.1016/j.watres.2017.05.031
   Chen SF, 2018, BIOINFORMATICS, V34, P884, DOI 10.1093/bioinformatics/bty560
   Cydzik-Kwiatkowska A, 2016, WORLD J MICROB BIOT, V32, DOI 10.1007/s11274-016-2012-9
   Edefell E, 2021, J HAZARD MATER, V414, DOI 10.1016/j.jhazmat.2021.125535
   Edefell E, 2021, SCI TOTAL ENVIRON, V754, DOI 10.1016/j.scitotenv.2020.142103
   Eren AM, 2021, NAT MICROBIOL, V6, P3, DOI 10.1038/s41564-020-00834-3
   Falås P, 2013, WATER RES, V47, P4498, DOI 10.1016/j.watres.2013.05.010
   Falås P, 2012, WATER SCI TECHNOL, V66, P783, DOI 10.2166/wst.2012.243
   Falås P, 2016, WATER RES, V95, P240, DOI 10.1016/j.watres.2016.03.009
   Fernandez-Fontaina E, 2012, WATER RES, V46, P5434, DOI 10.1016/j.watres.2012.07.037
   Göbel A, 2007, SCI TOTAL ENVIRON, V372, P361, DOI 10.1016/j.scitotenv.2006.07.039
   Guimerà X, 2016, WATER RES, V102, P551, DOI 10.1016/j.watres.2016.07.009
   Helbling DE, 2015, WATER RES, V70, P471, DOI 10.1016/j.watres.2014.12.013
   Helbling DE, 2012, ENVIRON SCI TECHNOL, V46, P10579, DOI 10.1021/es3019012
   Horn H, 2006, CHEM ENG SCI, V61, P1347, DOI 10.1016/j.ces.2005.08.027
   Hyatt D, 2010, BMC BIOINFORMATICS, V11, DOI 10.1186/1471-2105-11-119
   Jewell KS, 2016, WATER RES, V105, P559, DOI 10.1016/j.watres.2016.08.002
   Jewell KS, 2016, WATER RES, V88, P550, DOI 10.1016/j.watres.2015.10.026
   Johnson DR, 2015, APPL ENVIRON MICROB, V81, P666, DOI 10.1128/AEM.03286-14
   Joss A, 2004, ENVIRON SCI TECHNOL, V38, P3047, DOI 10.1021/es0351488
   Joss A, 2006, WATER RES, V40, P1686, DOI 10.1016/j.watres.2006.02.014
   Jost L, 2006, OIKOS, V113, P363, DOI 10.1111/j.2006.0030-1299.14714.x
   Kent J, 2019, SCI TOTAL ENVIRON, V652, P1270, DOI 10.1016/j.scitotenv.2018.10.301
   Kim KY, 2020, J HAZARD MATER, V396, DOI 10.1016/j.jhazmat.2020.122622
   Lajeunesse A, 2012, WATER RES, V46, P5600, DOI 10.1016/j.watres.2012.07.042
   Langmead B, 2012, NAT METHODS, V9, P357, DOI [10.1038/NMETH.1923, 10.1038/nmeth.1923]
   Leiviskä T, 2022, ENVIRON POLLUT, V292, DOI 10.1016/j.envpol.2021.118433
   Li DH, 2015, BIOINFORMATICS, V31, P1674, DOI 10.1093/bioinformatics/btv033
   Li ZH, 2019, ENVIRON TECHNOL, V40, P3622, DOI 10.1080/09593330.2018.1483971
   Li ZF, 2020, FRONT MICROBIOL, V11, DOI 10.3389/fmicb.2020.00930
   Lindberg RH, 2006, ENVIRON SCI TECHNOL, V40, P1042, DOI 10.1021/es0516211
   Lindberg RH, 2010, WATER RES, V44, P649, DOI 10.1016/j.watres.2009.10.034
   Liu YC, 2021, ACS EST WATER, V1, P167, DOI 10.1021/acsestwater.0c00060
   Menzel P, 2016, NAT COMMUN, V7, DOI 10.1038/ncomms11257
   Mery-Araya C, 2019, BIORESOURCE TECHNOL, V290, DOI 10.1016/j.biortech.2019.121705
   Modin O, 2020, MICROBIOME, V8, DOI 10.1186/s40168-020-00909-7
   Murray KJ, 2017, WATER SCI TECHNOL, V75, P2680, DOI 10.2166/wst.2017.100
   Nguyen PY, 2021, WATER RES, V188, DOI 10.1016/j.watres.2020.116446
   Pallares-Vega R, 2021, WATER RES, V190, DOI 10.1016/j.watres.2020.116752
   Peng XZ, 2012, SCI TOTAL ENVIRON, V426, P311, DOI 10.1016/j.scitotenv.2012.03.067
   Petrie B, 2014, WATER RES, V62, P180, DOI 10.1016/j.watres.2014.05.036
   Pronk M, 2015, WATER RES, V84, P207, DOI 10.1016/j.watres.2015.07.011
   Rattier M, 2014, WATER RES, V54, P89, DOI 10.1016/j.watres.2014.01.030
   Rizzo L, 2013, SCI TOTAL ENVIRON, V447, P345, DOI 10.1016/j.scitotenv.2013.01.032
   Sabri NA, 2020, SCI TOTAL ENVIRON, V741, DOI 10.1016/j.scitotenv.2020.140199
   Seabold S., 2010, 9 PYTH SCI C, P57, DOI DOI 10.25080/MAJORA-92BF1922-011
   SIEGRIST H, 1985, WATER RES, V19, P1369, DOI 10.1016/0043-1354(85)90303-3
   SMITH PG, 1983, WATER RES, V17, P595, DOI 10.1016/0043-1354(83)90120-3
   Spasov E, 2020, ISME J, V14, P1857, DOI 10.1038/s41396-020-0650-2
   Speirs LBM, 2019, FRONT MICROBIOL, V10, DOI 10.3389/fmicb.2019.02015
   Spieck E, 2021, APPL MICROBIOL BIOT, V105, P7123, DOI 10.1007/s00253-021-11487-5
   Stadler LB, 2018, MICROB BIOTECHNOL, V11, P995, DOI 10.1111/1751-7915.12870
   Stadler LB, 2016, WATER RES, V104, P189, DOI 10.1016/j.watres.2016.08.001
   Stadler LB, 2015, J HAZARD MATER, V282, P106, DOI 10.1016/j.jhazmat.2014.08.002
   Suarez S, 2010, WATER RES, V44, P3214, DOI 10.1016/j.watres.2010.02.040
   Svahn O, 2019, APPL SCI-BASEL, V9, DOI 10.3390/app9071509
   Svahn O, 2019, MOLECULES, V24, DOI 10.3390/molecules24071426
   Svahn O, 2016, J CHROMATOGR B, V1033, P128, DOI 10.1016/j.jchromb.2016.07.015
   Svahn O, 2015, J CHROMATOGR A, V1415, P73, DOI 10.1016/j.chroma.2015.08.061
   Tang K, 2021, J HAZARD MATER, V403, DOI 10.1016/j.jhazmat.2020.123536
   Ternes TA, 2004, WATER RES, V38, P4075, DOI 10.1016/j.watres.2004.07.015
   Torresi E, 2019, SCI TOTAL ENVIRON, V663, P496, DOI 10.1016/j.scitotenv.2019.01.283
   Torresi E, 2016, ENVIRON SCI TECHNOL, V50, P9279, DOI 10.1021/acs.est.6b02007
   van den Berg L, 2023, ENVIRON TECHNOL, V44, P1985, DOI 10.1080/09593330.2021.2017492
   van den Berg L, 2020, BIOTECHNOL BIOENG, V117, P3809, DOI 10.1002/bit.27522
   van Dongen S., 2000, GRAPH CLUSTERING FLO
   Verlicchi P, 2012, SCI TOTAL ENVIRON, V429, P123, DOI 10.1016/j.scitotenv.2012.04.028
   Virtanen P, 2020, NAT METHODS, V17, P261, DOI 10.1038/s41592-019-0686-2
   Vuono DC, 2016, ENVIRON SCI TECHNOL, V50, P6299, DOI 10.1021/acs.est.6b00247
   Wei ZS, 2019, WATER RES, V160, P10, DOI 10.1016/j.watres.2019.05.057
   Wilén BM, 2018, APPL MICROBIOL BIOT, V102, P5005, DOI 10.1007/s00253-018-8990-9
   Winkler MKH, 2013, APPL MICROBIOL BIOT, V97, P7447, DOI 10.1007/s00253-012-4472-7
   Wolff D, 2021, WATER RES, V202, DOI 10.1016/j.watres.2021.117441
   Wolff D, 2018, WATER RES, V143, P313, DOI 10.1016/j.watres.2018.06.033
   Xue WC, 2010, WATER RES, V44, P5999, DOI 10.1016/j.watres.2010.07.052
   Young B, 2017, BIOPROC BIOSYST ENG, V40, P731, DOI 10.1007/s00449-017-1739-5
   Yu K, 2012, PLOS ONE, V7, DOI 10.1371/journal.pone.0038183
   Yu ZD, 2020, J HAZARD MATER, V394, DOI 10.1016/j.jhazmat.2020.122583
   Zhang HQ, 2018, ENVIRON SCI TECHNOL, V52, P6476, DOI 10.1021/acs.est.8b00568
   Zheng YM, 2005, PROCESS BIOCHEM, V40, P645, DOI 10.1016/j.procbio.2004.01.056
NR 92
TC 46
Z9 52
U1 9
U2 109
PU ELSEVIER
PI AMSTERDAM
PA RADARWEG 29, 1043 NX AMSTERDAM, NETHERLANDS
SN 0304-3894
EI 1873-3336
J9 J HAZARD MATER
JI J. Hazard. Mater.
PD SEP 15
PY 2022
VL 438
AR 129528
DI 10.1016/j.jhazmat.2022.129528
EA JUL 2022
PG 13
WC Engineering, Environmental; Environmental Sciences
WE Science Citation Index Expanded (SCI-EXPANDED)
SC Engineering; Environmental Sciences & Ecology
GA 3G1SM
UT WOS:000831135800006
PM 35999740
OA Green Submitted, hybrid
DA 2026-05-21
ER

PT J
AU Rampuria, A
   Gupta, AB
   Kulshreshtha, NM
   Brighu, U
AF Rampuria, Aakanksha
   Gupta, Akhilendra Bhushan
   Kulshreshtha, Niha Mohan
   Brighu, Urmila
TI Microbiological Analysis of Two Deep Constructed Wetlands with Special
   Emphasis on the Removal of Pathogens and Antibiotic-Resistant Bacteria
SO WATER AIR AND SOIL POLLUTION
LA English
DT Article
DE Constructed wetland; Antibiotic-resistant bacteria (ARB); Pathogen;
   Extended spectrum beta lactamase (ESBL); Carbapenem-resistant
   Enterobacteriaceae (CRE)
ID MUNICIPAL WASTE-WATER; MICROBIAL COMMUNITY; INDICATOR BACTERIA;
   NEW-DELHI; GENES; PERFORMANCE; SEWAGE; TRANSFORMATION; SURVEILLANCE;
   RHODOCOCCUS
AB With the global concern on the role of wastewater treatment technologies in manifesting the emergence and dissemination of antibiotic-resistant bacteria (ARB), it has now become imperative to analyze the emerging technologies for handling them. This study assesses the efficiency of two deep constructed wetlands (CWs) receiving partially treated sewage from a residential complex and a hospital designed for the removal of organics and pathogens. These systems were further analyzed for the presence of major ARB to identify the role of CWs in mitigating antibiotic resistance among microbial communities. The bacterial community responsible for metabolic conversions was analyzed by metagenomic sequencing. Finally, the efficiencies of deep CWs were analyzed for the removal of specific bacteria resistant to three antibiotics-piperacillin, colistin (polymixin E), and cefoperazone. The overall removal of extended spectrum beta lactamase producers and carbapenemase producers was also studied. Our results indicate that CWs offer decent BOD and COD removal efficiencies of 74.04-78.71% and 53.85-64.37% respectively. However, a zero-order reaction between loading rate and removal rate was obtained after loading rate of 170 g/m(2).day indicating the organic loading capacity of the system. Metagenomic analysis revealed the presence of bacteria with diverse metabolic potentials for substrate conversion. Removal of fecal coliforms was high in the CWs, but the most interesting observation was the attenuation in ARB, which was found to be comparable to, or even better, than the reported values from conventional moving bed bioreactor. This observation may be attributed to the high retention times offered by CWs compared to that of conventional systems making them an attractive future alternative for treating domestic as well as hospital sewage for emerging pollutants.
C1 [Rampuria, Aakanksha; Gupta, Akhilendra Bhushan; Kulshreshtha, Niha Mohan; Brighu, Urmila] Malaviya Natl Inst Technol, Dept Civil Engn, Jaipur 302017, Rajasthan, India.
C3 National Institute of Technology (NIT System); Malaviya National
   Institute of Technology Jaipur
RP Rampuria, A (corresponding author), Malaviya Natl Inst Technol, Dept Civil Engn, Jaipur 302017, Rajasthan, India.
EM aakanksha.rampuria@gmail.com
RI Kulshreshtha, Niha Mohan/HPF-8154-2023
OI Kulshreshtha, Niha Mohan/0000-0003-1880-8174; Brighu,
   Urmila/0000-0002-2980-1843
FU Department of Science and Technology, Govt of India
   [DST/TM/WTI/WIC/2K17/83]
FX The financial support was provided by the Department of Science and
   Technology, Govt of India (Grant no. DST/TM/WTI/WIC/2K17/83).
CR Anderson JC, 2013, CHEM CENT J, V7, DOI 10.1186/1752-153X-7-54
   [Anonymous], 2005, STANDARD METHODS EXA, V21st, DOI DOI 10.2105/AJPH.51.6.940-A
   [Anonymous], 2016, PERFORMANCE STANDARD, V26th
   [Anonymous], 2014, PERFORMANCE STANDARD, V24th
   [Anonymous], 2017, Prioritization of pathogens to guide discovery, research and development of new antibiotics for drug-resistant bacterial infections, including tuberculosis
   [Anonymous], 2013, Threat Report, P50
   Appling D, 2013, WATER-SUI, V5, P1141, DOI 10.3390/w5031141
   Arenskötter M, 2004, APPL ENVIRON MICROB, V70, P3195, DOI 10.1128/AEM.70.6.3195-3204.2004
   Arias CA, 2003, WATER SCI TECHNOL, V48, P35, DOI 10.2166/wst.2003.0274
   Auvinen H, 2016, NATURAL CONSTRUCTED, P179
   Barancheshme F, 2018, FRONT MICROBIOL, V8, DOI 10.3389/fmicb.2017.02603
   Berendonk TU, 2015, NAT REV MICROBIOL, V13, P310, DOI 10.1038/nrmicro3439
   Börjesson S, 2010, J APPL MICROBIOL, V108, P1244, DOI 10.1111/j.1365-2672.2009.04515.x
   Brown DG, 2001, ENVIRON SCI TECHNOL, V35, P3877, DOI 10.1021/es010577w
   Chandy SJ, 2013, J ANTIMICROB CHEMOTH, V68, P229, DOI 10.1093/jac/dks355
   Chen J, 2016, SCI TOTAL ENVIRON, V565, P240, DOI 10.1016/j.scitotenv.2016.04.176
   Coates Anthony R M, 2012, Handb Exp Pharmacol, P167, DOI 10.1007/978-3-642-28951-4_11
   Coenen S, 2009, J ANTIMICROB CHEMOTH, V64, P200, DOI 10.1093/jac/dkp135
   Collado L, 2011, INT J SYST EVOL MICR, V61, P2155, DOI 10.1099/ijs.0.025668-0
   Costa S, 2017, WATER-SUI, V9, DOI 10.3390/w9020108
   Cydzik-Kwiatkowska A, 2016, WORLD J MICROB BIOT, V32, DOI 10.1007/s11274-016-2012-9
   Cyprowski M, 2018, INT ARCH OCC ENV HEA, V91, P571, DOI 10.1007/s00420-018-1307-6
   Dires S, 2018, J ENVIRON CHEM ENG, V6, P4265, DOI 10.1016/j.jece.2018.06.034
   Frazer-Williams R.A.D., 2010, J CHEM ENG, V25, P29, DOI DOI 10.3329/JCE.V25I0.7237
   Gandra S, 2018, WELLCOME TRUST
   García M, 2008, ECOL ENG, V32, P238, DOI 10.1016/j.ecoleng.2007.11.012
   Gómez P, 2016, ENVIRON POLLUT, V212, P71, DOI 10.1016/j.envpol.2016.01.038
   Gonzalez-Martinez A, 2016, SCI REP-UK, V6, DOI 10.1038/srep18786
   Guan W, 2015, ENVIRON SCI POLLUT R, V22, P16202, DOI 10.1007/s11356-015-5160-9
   Hayward JL, 2018, SCI TOTAL ENVIRON, V642, P1415, DOI 10.1016/j.scitotenv.2018.06.083
   He YJ, 2018, SCI TOTAL ENVIRON, V631-632, P1572, DOI 10.1016/j.scitotenv.2018.03.083
   Kadlec R. H., 2008, TREATMENT WETLANDS, P508
   Karathanasis AD, 2003, ECOL ENG, V20, P157, DOI 10.1016/S0925-8574(03)00011-9
   Kickuth R., 1977, Utilization of manure by land spreading, P335
   King TLB, 2020, SCI TOTAL ENVIRON, V712, DOI 10.1016/j.scitotenv.2019.135550
   Knowlton MF, 2002, WETLANDS, V22, P522, DOI 10.1672/0277-5212(2002)022[0522:IPOAHC]2.0.CO;2
   Kotwani A, 2012, J CLIN PHARM THER, V37, P308, DOI 10.1111/j.1365-2710.2011.01293.x
   Kotwani A, 2011, BMC INFECT DIS, V11, DOI 10.1186/1471-2334-11-99
   Kümmerer K, 2009, CHEMOSPHERE, V75, P417, DOI 10.1016/j.chemosphere.2008.11.086
   Kumar A, 2018, J ENVIRON CHEM ENG, V6, P52, DOI 10.1016/j.jece.2017.11.059
   Lamba M, 2017, WATER RES, V127, P172, DOI 10.1016/j.watres.2017.10.025
   Lamba M, 2017, CHEMOSPHERE, V188, P249, DOI 10.1016/j.chemosphere.2017.08.133
   Langergraber G, 2010, WATER SCI TECHNOL, V61, P1341, DOI 10.2166/wst.2010.024
   Liao XB, 2013, PROCESS BIOCHEM, V48, P312, DOI 10.1016/j.procbio.2012.12.016
   Liu L, 2013, CHEMOSPHERE, V91, P1088, DOI 10.1016/j.chemosphere.2013.01.007
   Liu WZ, 2016, BIOTECHNOL BIOFUELS, V9, DOI 10.1186/s13068-016-0493-2
   Luczkiewicz A, 2010, WATER RES, V44, P5089, DOI 10.1016/j.watres.2010.08.007
   Ma XN, 2018, ARCHAEA, V2018, DOI 10.1155/2018/7819840
   Mai Xiao-bei, 2015, Huanjing Kexue, V36, P1776
   Marano R.B., 2017, ANTIMICROBIAL RESIST, P129, DOI [10.1002/9781119192428.ch8, DOI 10.1002/9781119192428.CH8]
   McLain JE, 2016, J ENVIRON QUAL, V45, P432, DOI 10.2134/jeq2015.06.0317
   McLeod MP, 2006, P NATL ACAD SCI USA, V103, P15582, DOI 10.1073/pnas.0607048103
   Morató J, 2014, SCI TOTAL ENVIRON, V481, P81, DOI 10.1016/j.scitotenv.2014.01.068
   Nascimento AL, 2018, FRONT MICROBIOL, V9, DOI 10.3389/fmicb.2018.01462
   Negreanu Y, 2012, ENVIRON SCI TECHNOL, V46, P4800, DOI 10.1021/es204665b
   Nolvak H, 2013, SCI TOTAL ENVIRON, V461, P636, DOI 10.1016/j.scitotenv.2013.05.052
   Olson MR, 2004, J VIROL METHODS, V122, P147, DOI 10.1016/j.jviromet.2004.08.010
   Pandey N, 2016, EUR J SOIL BIOL, V75, P142, DOI 10.1016/j.ejsobi.2016.05.007
   Pruden A, 2006, ENVIRON SCI TECHNOL, V40, P7445, DOI 10.1021/es060413l
   Rampuria A, 2020, BIORESOURCE TECHNOL, V314, DOI 10.1016/j.biortech.2020.123737
   Sidrach-Cardona R, 2013, ECOL ENG, V50, P107, DOI 10.1016/j.ecoleng.2012.01.001
   SINTON LW, 1993, NEW ZEAL J MAR FRESH, V27, P101, DOI 10.1080/00288330.1993.9516549
   Solyanikova I, 2011, MICROBIOLOGY+, V80, P591, DOI 10.1134/S0026261711050158
   Stevik TK, 2004, WATER RES, V38, P1355, DOI 10.1016/j.watres.2003.12.024
   Tunçsiper B, 2012, ENVIRON ENG MANAG J, V11, P1873, DOI 10.30638/eemj.2012.233
   Tzouvelekis LS, 2012, CLIN MICROBIOL REV, V25, P682, DOI 10.1128/CMR.05035-11
   Ulrich H, 2005, WATER RES, V39, P4849, DOI 10.1016/j.watres.2004.07.020
   Van Boeckel TP, 2014, LANCET INFECT DIS, V14, P742, DOI 10.1016/S1473-3099(14)70780-7
   Winward GP, 2008, ECOL ENG, V32, P187, DOI 10.1016/j.ecoleng.2007.11.001
   Wu SB, 2016, SCI TOTAL ENVIRON, V541, P8, DOI 10.1016/j.scitotenv.2015.09.047
   Zhang B, 2018, AMB EXPRESS, V8, DOI 10.1186/s13568-018-0714-0
   Zhang T, 2011, CRIT REV ENV SCI TEC, V41, P951, DOI 10.1080/10643380903392692
   Zhao RX, 2019, WATER RES, V151, P388, DOI 10.1016/j.watres.2018.12.034
NR 73
TC 11
Z9 12
U1 3
U2 46
PU SPRINGER INT PUBL AG
PI CHAM
PA GEWERBESTRASSE 11, CHAM, CH-6330, SWITZERLAND
SN 0049-6979
EI 1573-2932
J9 WATER AIR SOIL POLL
JI Water Air Soil Pollut.
PD MAY
PY 2021
VL 232
IS 5
AR 174
DI 10.1007/s11270-021-05121-3
PG 15
WC Environmental Sciences; Meteorology & Atmospheric Sciences; Water
   Resources
WE Science Citation Index Expanded (SCI-EXPANDED)
SC Environmental Sciences & Ecology; Meteorology & Atmospheric Sciences;
   Water Resources
GA RP6RH
UT WOS:000641853300001
DA 2026-05-21
ER

PT J
AU Inyinbor, AA
   Bello, OS
   Fadiji, AE
   Inyinbor, HE
AF Inyinbor, Adejumoke Abosede
   Bello, Olugbenga Solomon
   Fadiji, Ayomide Emmanuel
   Inyinbor, Henry Eromosele
TI Threats from antibiotics: A serious environmental concern
SO JOURNAL OF ENVIRONMENTAL CHEMICAL ENGINEERING
LA English
DT Article
DE Antibiotics; ARB; ARG; Ecosystems; Contamination; Environment
ID MUNICIPAL WASTE-WATER; RESISTANT ESCHERICHIA-COLI; ADVANCED OXIDATION
   PROCESSES; TREATMENT PLANTS; SURFACE-WATER; HETEROTROPHIC BACTERIA;
   ANTIBACTERIAL ACTIVITY; METAGENOMIC ANALYSIS; MICROBIAL COMMUNITY; GENES
AB Antibiotics are bioactive substances, used as human and animal medicines for illness prevention, disease treatment and growth promotion. They are considered to be pseudo persistent given their continuous input in the environment. Antibiotics enter agro ecosystems through several routes such as wastewater irrigation, soil application, animal manures or bio-solids which are mostly biologically active thus creating potential risks to the environment. They are present in different environmental matrices at low concentrations as residues. Antibiotic residues enter the environment primarily via urine, feces and manure from humans and animals after they have taken the medication, as well as from manufacturing wastewater. These residues contaminate the soil, surface water, and groundwater by leaching or runoff and ultimately breed antibiotic-resistant bacteria (ARB) and genes (ARG). These triune threat viz antibiotics, ARB and ARG have not been effectively removed by various treatment in wastewater treatment plants. Here, we put together existing knowledge and aim at providing in-depth knowledge to the extent to which a wide range of treatment processes determine the ultimate fate of antibiotic bred threats (ARB and ARG) in conventional and advanced wastewater treatment. The use of antibiotics is inevitable, hence studies focusing on minimizing their discharge into the environment viz-a-viz support future regulatory measures are of great importance.
C1 [Inyinbor, Adejumoke Abosede] Landmark Univ, Dept Phys Sci, Ind Chem Programme, PMB 1001, Omu Aran, Kwara State, Nigeria.
   [Bello, Olugbenga Solomon] Ladoke Akintola Univ Technol, Dept Pure & Appl Chem, PMB 4000, Ogbomosho, Oyo State, Nigeria.
   [Fadiji, Ayomide Emmanuel] Ladoke Akintola Univ Technol, Dept Pure & Appl Biol, PMB 4000, Ogbomosho, Oyo State, Nigeria.
   [Inyinbor, Henry Eromosele] Fed Med Ctr, Dept Med Microbiol, PMB 14, Bida, Niger State, Niger.
C3 Landmark University
RP Inyinbor, AA (corresponding author), Landmark Univ, Dept Phys Sci, Ind Chem Programme, PMB 1001, Omu Aran, Kwara State, Nigeria.
EM inyinbor.adejumoke@landmarkuniversity.edu.ng
RI Bello, Olugbenga/AEF-0201-2022; Fadiji, Ayomide/LGY-6559-2024;
   Adejumoke, Inyinbor/M-7415-2017
OI Fadiji, Ayomide/0000-0002-2893-6658; Adejumoke,
   Inyinbor/0000-0001-8321-3148
CR Al-Jassim N, 2015, WATER RES, V73, P277, DOI 10.1016/j.watres.2015.01.036
   Alexander J, 2015, SCI TOTAL ENVIRON, V512, P316, DOI 10.1016/j.scitotenv.2015.01.046
   Aminov RI, 2001, APPL ENVIRON MICROB, V67, P22, DOI 10.1128/AEM.67.1.22-32.2001
   [Anonymous], 2014, ANT RES GLOB REP SUR
   Araújo S, 2017, INT J FOOD MICROBIOL, V257, P192, DOI 10.1016/j.ijfoodmicro.2017.06.020
   Bai XH, 2015, SCI TOTAL ENVIRON, V533, P24, DOI 10.1016/j.scitotenv.2015.06.082
   Beaudequin D, 2015, ENVIRON INT, V84, P131, DOI 10.1016/j.envint.2015.08.001
   Ben Said L, 2015, SCI TOTAL ENVIRON, V530, P11, DOI 10.1016/j.scitotenv.2015.05.091
   Beyki MH, 2017, CARBOHYD POLYM, V174, P128, DOI 10.1016/j.carbpol.2017.06.056
   Borkowski A, 2015, APPL BIOCHEM BIOTECH, V175, P1448, DOI 10.1007/s12010-014-1374-4
   Breazeal MVR, 2013, WATER RES, V47, P130, DOI 10.1016/j.watres.2012.09.044
   Burch TR, 2014, ENVIRON SCI TECHNOL, V48, P5620, DOI 10.1021/es501098g
   Calero-Cáceres W, 2017, ENVIRON POLLUT, V223, P384, DOI 10.1016/j.envpol.2017.01.035
   Chang J, 2017, J CLEAN PROD, V141, P728, DOI 10.1016/j.jclepro.2016.09.131
   Ferro G, 2017, J HAZARD MATER, V323, P426, DOI 10.1016/j.jhazmat.2016.03.014
   Ferro G, 2016, SCI TOTAL ENVIRON, V560, P29, DOI 10.1016/j.scitotenv.2016.04.047
   Ferro G, 2015, APPL CATAL B-ENVIRON, V178, P65, DOI 10.1016/j.apcatb.2014.10.043
   Fiorentino A, 2015, J PHOTOCH PHOTOBIO B, V148, P43, DOI 10.1016/j.jphotobiol.2015.03.029
   Goldstein RER, 2014, SCI TOTAL ENVIRON, V466, P404, DOI 10.1016/j.scitotenv.2013.07.039
   Guo CS, 2017, J HAZARD MATER, V323, P710, DOI 10.1016/j.jhazmat.2016.10.041
   Guo JH, 2017, WATER RES, V123, P468, DOI 10.1016/j.watres.2017.07.002
   Guo MT, 2017, CHEMOSPHERE, V183, P197, DOI 10.1016/j.chemosphere.2017.04.145
   Guo MT, 2013, CHEMOSPHERE, V93, P2864, DOI 10.1016/j.chemosphere.2013.08.068
   Guo MT, 2013, WATER RES, V47, P6388, DOI 10.1016/j.watres.2013.08.012
   Han XM, 2016, ENVIRON POLLUT, V211, P48, DOI 10.1016/j.envpol.2015.12.033
   Hocquet D, 2016, J HOSP INFECT, V93, P395, DOI 10.1016/j.jhin.2016.01.010
   Huang HN, 2017, SCI TOTAL ENVIRON, V580, P380, DOI 10.1016/j.scitotenv.2016.11.186
   Huang HN, 2016, BIORESOURCE TECHNOL, V218, P1284, DOI 10.1016/j.biortech.2016.07.097
   Huang JJ, 2012, ENVIRON INT, V42, P31, DOI 10.1016/j.envint.2011.03.001
   Huang JJ, 2011, WATER RES, V45, P2775, DOI 10.1016/j.watres.2011.02.026
   Ismail RA, 2015, MAT SCI ENG C-MATER, V53, P286, DOI 10.1016/j.msec.2015.04.047
   Jia SY, 2017, WATER RES, V124, P259, DOI 10.1016/j.watres.2017.07.061
   Ju F, 2016, WATER RES, V91, P1, DOI 10.1016/j.watres.2015.11.071
   Li N, 2017, WATER RES, V111, P204, DOI 10.1016/j.watres.2017.01.010
   Luo Y., 2014, ENV SCI TECHNOL LETT, V1
   Luprano ML, 2016, SCI TOTAL ENVIRON, V571, P809, DOI 10.1016/j.scitotenv.2016.07.055
   Mahmoud IY, 2013, APCBEE PROC, V5, P363, DOI 10.1016/j.apcbee.2013.05.062
   Makowska N, 2016, CHEMOSPHERE, V144, P1665, DOI 10.1016/j.chemosphere.2015.10.044
   Mao DQ, 2015, WATER RES, V85, P458, DOI 10.1016/j.watres.2015.09.010
   Matai I, 2014, COLLOID SURFACE B, V115, P359, DOI 10.1016/j.colsurfb.2013.12.005
   McArdell CS, 2003, ENVIRON SCI TECHNOL, V37, P5479, DOI 10.1021/es034368i
   Michael I, 2012, WATER RES, V46, P5621, DOI 10.1016/j.watres.2012.07.049
   Michael-Kordatou I, 2017, J HAZARD MATER, V323, P414, DOI 10.1016/j.jhazmat.2016.02.023
   Michael-Kordatou I, 2015, WATER RES, V85, P346, DOI 10.1016/j.watres.2015.08.050
   Miranda AC, 2016, SCI TOTAL ENVIRON, V554, P1, DOI 10.1016/j.scitotenv.2016.02.189
   Moghayedi M, 2017, COLLOID SURFACE B, V159, P366, DOI 10.1016/j.colsurfb.2017.08.001
   Moreira FC, 2016, WATER RES, V105, P251, DOI 10.1016/j.watres.2016.08.036
   Moreira NFF, 2016, WATER RES, V94, P10, DOI 10.1016/j.watres.2016.02.003
   Muñoz I, 2009, TRAC-TREND ANAL CHEM, V28, P676, DOI 10.1016/j.trac.2009.03.007
   Nations S, 2011, CHEMOSPHERE, V83, P1053, DOI 10.1016/j.chemosphere.2011.01.061
   Nogueira V, 2012, SCI TOTAL ENVIRON, V424, P344, DOI 10.1016/j.scitotenv.2012.02.041
   Oh J, 2014, J ENVIRON SCI, V26, P1238, DOI 10.1016/S1001-0742(13)60594-X
   Pal S, 2006, ENVIRON SCI TECHNOL, V40, P6091, DOI 10.1021/es060708z
   Palacios OA, 2017, AGR WATER MANAGE, V184, P19, DOI 10.1016/j.agwat.2017.01.001
   Rafraf ID, 2016, ENVIRON POLLUT, V219, P353, DOI 10.1016/j.envpol.2016.10.062
   Rizzo L, 2013, SCI TOTAL ENVIRON, V447, P345, DOI 10.1016/j.scitotenv.2013.01.032
   Rizzo L, 2012, SCI TOTAL ENVIRON, V427, P263, DOI 10.1016/j.scitotenv.2012.03.062
   Singh S, 2015, POWDER TECHNOL, V269, P513, DOI 10.1016/j.powtec.2014.09.032
   Sousa JM, 2017, J HAZARD MATER, V323, P434, DOI 10.1016/j.jhazmat.2016.03.096
   Stoll C, 2012, ENVIRON SCI TECHNOL, V46, P9716, DOI 10.1021/es302020s
   Tang H, 2013, CHEM ENG J, V234, P124, DOI 10.1016/j.cej.2013.08.096
   Tang JY, 2016, ECOTOX ENVIRON SAFE, V132, P260, DOI 10.1016/j.ecoenv.2016.06.016
   Teixeira P, 2016, MAR POLLUT BULL, V110, P75, DOI 10.1016/j.marpolbul.2016.06.086
   Turolla A, 2017, CHEMOSPHERE, V185, P480, DOI 10.1016/j.chemosphere.2017.07.032
   Xiong P, 2013, WATER RES, V47, P4547, DOI 10.1016/j.watres.2013.04.056
   Yu F, 2016, CHEMOSPHERE, V153, P365, DOI 10.1016/j.chemosphere.2016.03.083
   Zanotto C, 2016, CHEMOSPHERE, V164, P627, DOI 10.1016/j.chemosphere.2016.08.040
   Zhang BL, 2013, MAT SCI ENG C-MATER, V33, P4401, DOI 10.1016/j.msec.2013.06.038
   Zhang SH, 2015, CHEMOSPHERE, V135, P138, DOI 10.1016/j.chemosphere.2015.04.001
   Zhang YY, 2016, SCI TOTAL ENVIRON, V571, P479, DOI 10.1016/j.scitotenv.2016.07.014
   Zhang YY, 2016, SCI TOTAL ENVIRON, V550, P184, DOI 10.1016/j.scitotenv.2016.01.078
   Zhang YY, 2015, SCI TOTAL ENVIRON, V512, P125, DOI 10.1016/j.scitotenv.2015.01.028
   Zhou ZN, 2016, J MATER SCI TECHNOL, V32, P950, DOI 10.1016/j.jmst.2016.06.023
NR 73
TC 67
Z9 76
U1 2
U2 101
PU ELSEVIER SCI LTD
PI OXFORD
PA THE BOULEVARD, LANGFORD LANE, KIDLINGTON, OXFORD OX5 1GB, OXON, ENGLAND
EI 2213-3437
J9 J ENVIRON CHEM ENG
JI J. Environ. Chem. Eng.
PD FEB
PY 2018
VL 6
IS 1
BP 784
EP 793
DI 10.1016/j.jece.2017.12.056
PG 10
WC Engineering, Environmental; Engineering, Chemical
WE Science Citation Index Expanded (SCI-EXPANDED)
SC Engineering
GA GI8MB
UT WOS:000434777800085
DA 2026-05-21
ER

PT J
AU López-González, JA
   Estrella-González, MJ
   Lerma-Moliz, R
   Jurado, MM
   Suárez-Estrella, F
   López, MJ
AF Lopez-Gonzalez, Juan A.
   Estrella-Gonzalez, Maria J.
   Lerma-Moliz, Rosario
   Jurado, Macarena M.
   Suarez-Estrella, Francisca
   Lopez, Maria J.
TI Industrial Composting of Sewage Sludge: Study of the Bacteriome,
   Sanitation, and Antibiotic-Resistant Strains
SO FRONTIERS IN MICROBIOLOGY
LA English
DT Article
DE biosolids; fecal contamination; metagenomics; antibiotic resistance;
   compost; enterobacteria; clostridia; fecal enterococci
ID GENES; SANITIZATION; COMMUNITIES; SURVIVAL; QUALITY
AB Wastewater treatment generates a huge amount of sewage sludge, which is a source of environmental pollution. Among the alternatives for the management of this waste, industrial composting stands out as one of the most relevant. The objective of this study was to analyze the bacterial population linked to this process and to determine its effectiveness for the reduction, and even elimination, of microorganisms and pathogens present in these organic wastes. For this purpose, the bacteriome and the fecal bacteria contamination of samples from different sewage sludge industrial composting facilities were evaluated. In addition, fecal bacteria indicators and pathogens, such as Salmonella, were isolated from samples collected at key stages of the process and characterized for antibiotic resistance to macrolide, beta-lactam, quinolone, and aminoglycoside families. 16S rRNA phylogeny data revealed that the process clearly evolved toward a prevalence of Firmicutes and Actinobacteria phyla, removing the fecal load. Moreover, antibiotic-resistant microorganisms present in the raw materials were reduced, since these were isolated only in the bio-oxidative phase. Therefore, industrial composting of sewage sludge results in a bio-safe final product suitable for use in a variety of applications.
C1 [Lopez-Gonzalez, Juan A.; Estrella-Gonzalez, Maria J.; Lerma-Moliz, Rosario; Jurado, Macarena M.; Suarez-Estrella, Francisca; Lopez, Maria J.] Univ Almeria, CIAIMBITAL, Agrifood Campus Int Excellence CeiA3, Unit Microbiol,Dept Biol & Geol,CITE II B, Almeria, Spain.
C3 Universidad de Almeria; Center for Research in Mediterranean Intensive
   Agrosystems & Agri-Food Biotechnology (CIAIMBITAL)
RP López-González, JA (corresponding author), Univ Almeria, CIAIMBITAL, Agrifood Campus Int Excellence CeiA3, Unit Microbiol,Dept Biol & Geol,CITE II B, Almeria, Spain.
EM lgj132@ual.es
RI López-González, Juan Antonio/AAM-3935-2020; Jurado, Macarena
   M./AAV-6319-2020; Suárez-Estrella, Francisca/H-3924-2015; Estrella
   Gonzalez, Maria Jose/CAA-1686-2022; Lopez, Maria J/I-2933-2016
OI López-González, Juan Antonio/0000-0001-8502-5407; Lerma-Moliz,
   Rosario/0000-0003-0042-1318; Estrella Gonzalez, Maria
   Jose/0000-0003-2972-9519; Lopez, Maria J/0000-0002-3153-3227
FU Spanish Ministerio de Economia y Competitividad [AGL201564512R]
FX This work was financially supported by the Spanish Ministerio de
   Economia y Competitividad through the project AGL201564512R.
CR Abadi ATB, 2019, BIONANOSCIENCE, V9, P778, DOI 10.1007/s12668-019-00658-4
   Abusoglu A, 2017, J CLEAN PROD, V142, P1684, DOI 10.1016/j.jclepro.2016.11.121
   Andrews S., 1973, Soil, DOI DOI 10.1016/0038-0717(73)90093-X
   Arthurson V, 2008, APPL ENVIRON MICROB, V74, P5267, DOI 10.1128/AEM.00438-08
   Awasthi MK, 2014, BIORESOURCE TECHNOL, V168, P214, DOI 10.1016/j.biortech.2014.01.048
   Azim K., 2018, Organic Agriculture, V8, P141, DOI [10.1007/s13165-017-0180-z, 10.1007/s13165-017-0180-z]
   BAUER AW, 1966, AM J CLIN PATHOL, V45, P493
   Bilung LM, 2018, BIOMED RES INT, V2018, DOI 10.1155/2018/3067494
   Bolyen E, 2019, NAT BIOTECHNOL, V37, P852, DOI 10.1038/s41587-019-0209-9
   Cai LL, 2018, PLOS ONE, V13, DOI 10.1371/journal.pone.0207494
   Callahan BJ, 2016, NAT METHODS, V13, P581, DOI [10.1007/s00253-019-10333-z, 10.1038/NMETH.3869, 10.1038/nmeth.3869]
   Cao LL, 2021, SCI TOTAL ENVIRON, V773, DOI 10.1016/j.scitotenv.2021.145561
   Chang RX, 2019, J ENVIRON SCI, V80, P306, DOI 10.1016/j.jes.2017.10.004
   Chen Z, 2021, SCI TOTAL ENVIRON, V784, DOI 10.1016/j.scitotenv.2021.146950
   Chowdhury AMMB, 2015, J CLEAN PROD, V93, P94, DOI 10.1016/j.jclepro.2015.01.029
   Eid EM, 2018, FOOD ENERGY SECUR, V7, DOI 10.1002/fes3.142
   El Hayany B, 2021, ENVIRON TECHNOL INNO, V21, DOI 10.1016/j.eti.2020.101268
   Estrella-González MJ, 2020, BIORESOURCE TECHNOL, V313, DOI 10.1016/j.biortech.2020.123557
   Estrella-González MJ, 2020, BIORESOURCE TECHNOL, V303, DOI 10.1016/j.biortech.2020.122945
   Estrella-González MJ, 2019, J ENVIRON MANAGE, V248, DOI 10.1016/j.jenvman.2019.109312
   Fatunla K, 2017, INT J RECYCLING ORG, V6, P301, DOI 10.1007/s40093-017-0177-3
   Fialho LL, 2010, BIORESOURCE TECHNOL, V101, P1927, DOI 10.1016/j.biortech.2009.10.039
   Gao NB, 2020, PROG ENERG COMBUST, V79, DOI 10.1016/j.pecs.2020.100843
   Gholipour S, 2020, FOOD CONTROL, V108, DOI 10.1016/j.foodcont.2019.106843
   He Y, 2020, NPJ CLEAN WATER, V3, DOI 10.1038/s41545-020-0051-0
   Jurado MM, 2020, J ENVIRON MANAGE, V265, DOI 10.1016/j.jenvman.2020.110528
   Kacprzak M, 2017, ENVIRON RES, V156, P39, DOI 10.1016/j.envres.2017.03.010
   Karkman A, 2018, TRENDS MICROBIOL, V26, P220, DOI 10.1016/j.tim.2017.09.005
   Lamastra L, 2018, CHEM BIOL TECHNOL AG, V5, DOI 10.1186/s40538-018-0122-3
   Lasaridi KE, 2018, SUSTAINABILITY-BASEL, V10, DOI 10.3390/su10082618
   Li CN, 2019, BIORESOURCE TECHNOL, V289, DOI 10.1016/j.biortech.2019.121653
   Li K, 2020, FRONT MICROBIOL, V11, DOI 10.3389/fmicb.2020.592592
   Liu N, 2021, J HAZARD MATER, V401, DOI 10.1016/j.jhazmat.2020.123391
   López-González JA, 2015, BIORESOURCE TECHNOL, V175, P406, DOI 10.1016/j.biortech.2014.10.123
   Luque-Sastre L, 2018, ANTIMICROBIAL RESISTANCE IN BACTERIA FROM LIVESTOCK AND COMPANION ANIMALS, P237, DOI [10.1128/microbiolspec.arba-0031-2017, 10.1128/9781555819804.ch11, 10.1128/microbiolspec.ARBA-0031-2017]
   Huong LQ, 2014, INT J HYG ENVIR HEAL, V217, P785, DOI 10.1016/j.ijheh.2014.04.004
   Lv BY, 2015, APPL MICROBIOL BIOT, V99, P10703, DOI 10.1007/s00253-015-6884-7
   Ma CF, 2020, BIORESOURCE TECHNOL, V314, DOI 10.1016/j.biortech.2020.123731
   Magoc T, 2011, BIOINFORMATICS, V27, P2957, DOI 10.1093/bioinformatics/btr507
   Manga M, 2021, INT J HYG ENVIR HEAL, V232, DOI 10.1016/j.ijheh.2020.113670
   Matiz-Villamil A, 2021, HELIYON, V7, DOI 10.1016/j.heliyon.2020.e05884
   Moreno J, 2021, SCI TOTAL ENVIRON, V773, DOI 10.1016/j.scitotenv.2021.145587
   Ozdemir S, 2020, J KING SAUD UNIV SCI, V32, P443, DOI 10.1016/j.jksus.2018.07.004
   Bernal MP, 2017, ADV AGRON, V144, P143, DOI 10.1016/bs.agron.2017.03.002
   Prodan A, 2020, PLOS ONE, V15, DOI 10.1371/journal.pone.0227434
   Raheem A, 2018, CHEM ENG J, V337, P616, DOI 10.1016/j.cej.2017.12.149
   Razza F., 2018, Designing Sustainable Technologies, Products and Policies: From Science to Innovation, DOI [10.1007/978-3-319-66981-6, DOI 10.1007/978-3-319-66981-6, DOI 10.1007/978-3-319-66981-6_16]
   Rubin EM, 2008, NATURE, V454, P841, DOI 10.1038/nature07190
   Santos AF, 2020, MICROORGANISMS, V8, DOI 10.3390/microorganisms8030376
   Siles-Castellano AB, 2020, BIORESOURCE TECHNOL, V316, DOI 10.1016/j.biortech.2020.123946
   Silva MEF, 2016, WASTE MANAGE, V50, P20, DOI 10.1016/j.wasman.2016.02.023
   Sodhi KK, 2021, J WATER PROCESS ENG, V39, DOI 10.1016/j.jwpe.2020.101858
   Soobhany N, 2017, WASTE MANAGE, V64, P51, DOI 10.1016/j.wasman.2017.03.003
   Su JQ, 2015, ENVIRON SCI TECHNOL, V49, P7356, DOI 10.1021/acs.est.5b01012
   Sun CX, 2019, ENVIRON INT, V133, DOI 10.1016/j.envint.2019.105156
   Tang ZR, 2021, ENVIRON POLLUT, V291, DOI 10.1016/j.envpol.2021.118155
   Urra J, 2019, SCI TOTAL ENVIRON, V647, P1410, DOI 10.1016/j.scitotenv.2018.08.092
   Ventola C Lee, 2015, P T, V40, P277, DOI 10.24911/ijmdc.51-1549060699
   Wang C, 2017, MICROBIOME, V5, DOI 10.1186/s40168-017-0324-0
   Wang K, 2018, BIORESOURCE TECHNOL, V249, P527, DOI 10.1016/j.biortech.2017.10.034
   Wei HW, 2020, SCI TOTAL ENVIRON, V729, DOI 10.1016/j.scitotenv.2020.138990
   Wei HW, 2020, BIORESOURCE TECHNOL, V297, DOI 10.1016/j.biortech.2019.122513
   WITTER E, 1987, BIOL AGRIC HORTIC, V5, P1
   Wu N, 2020, SCI TOTAL ENVIRON, V744, DOI 10.1016/j.scitotenv.2020.140920
   Yadav S, 2019, SCI TOTAL ENVIRON, V692, P1155, DOI 10.1016/j.scitotenv.2019.07.267
   Youngquist CP, 2016, J ENVIRON QUAL, V45, P537, DOI 10.2134/jeq2015.05.0256
   Zainudin MH, 2020, WASTE MANAGE, V106, P240, DOI 10.1016/j.wasman.2020.03.029
   Zhang J, 2019, SCI TOTAL ENVIRON, V649, P396, DOI 10.1016/j.scitotenv.2018.08.212
   Zhang LL, 2018, FRONT MICROBIOL, V9, DOI 10.3389/fmicb.2018.01131
   Zhang M, 2020, ENVIRON INT, V136, DOI 10.1016/j.envint.2020.105458
   Zhang Y, 2016, BIORESOURCE TECHNOL, V221, P276, DOI 10.1016/j.biortech.2016.09.057
   Zhu PC, 2021, SCI TOTAL ENVIRON, V798, DOI 10.1016/j.scitotenv.2021.149288
   Zhu YL, 2016, J AIR WASTE MANAGE, V66, P930, DOI 10.1080/10962247.2016.1188865
   Zittel R, 2020, SCI TOTAL ENVIRON, V699, DOI 10.1016/j.scitotenv.2019.134377
NR 74
TC 15
Z9 15
U1 2
U2 42
PU FRONTIERS MEDIA SA
PI LAUSANNE
PA AVENUE DU TRIBUNAL FEDERAL 34, LAUSANNE, CH-1015, SWITZERLAND
EI 1664-302X
J9 FRONT MICROBIOL
JI Front. Microbiol.
PD DEC 24
PY 2021
VL 12
AR 784071
DI 10.3389/fmicb.2021.784071
PG 13
WC Microbiology
WE Science Citation Index Expanded (SCI-EXPANDED)
SC Microbiology
GA YH6PA
UT WOS:000743286100001
PM 35003014
OA Green Submitted, gold
DA 2026-05-21
ER

PT J
AU Bradshaw, A
AF Bradshaw, Aaron
TI Mobile genetic elements and wastewater treatment: contaminants of
   emerging concern, climate change, and trophic transmission
SO FRONTIERS IN MICROBIOLOGY
LA English
DT Review
DE MGE; HGT; PFAS; microplastics; contaminants of emerging concern; WWTP;
   AMR
ID METAGENOMIC ANALYSIS REVEALS; TREATMENT-PLANT EFFLUENT;
   ACTIVATED-SLUDGE; MICROPLASTIC POLLUTION; BIODEGRADATION GENES;
   RESISTANCE; REMOVAL
AB This minireview focuses on recent developments regarding mobile genetic elements (MGEs) and horizontal gene transfer (HGT) in wastewater treatment plants (WWTPs) and proximal environments. WWTPs are often discussed as hotspots and bioreactors for the evolution of MGEs and ARGs and their horizontal transfer. Firstly, the article reviews the effects of emerging contaminants on HGT and MGEs with a specific focus on microplastics and per- and polyfluoroalkyl substances (PFAS). Secondly, the review focuses on how extreme weather and climate change can overwhelm WWTPs, increase the input of diverse genetic elements, and alter the dynamics of HGT. Finally, the trophic connections between the WWTP microbiota and external ecosystems underscore the potential for wider transmission of MGEs. Here, the focus is on transfer of MGEs to larger organisms in the vicinity of WWTPs. In sum, the review focuses on emerging areas of research that refine our understanding of the WWTP environment as a hotspot for HGT and dissemination of MGEs with potentially deleterious implications for human and wider ecosystem health.
C1 [Bradshaw, Aaron] Friedrich Alexander Univ Erlangen Nuremberg, Soc Environm Res Grp, Inst Geog, Erlangen, Germany.
C3 University of Erlangen Nuremberg
RP Bradshaw, A (corresponding author), Friedrich Alexander Univ Erlangen Nuremberg, Soc Environm Res Grp, Inst Geog, Erlangen, Germany.
EM aaron.bradshaw@fau.de
FU Deutsche Forschungsgemeinschaft (DFG) [556660619]
FX The author(s) declare financial support was received for the research
   and/or publication of this article. This research was funded by the
   Deutsche Forschungsgemeinschaft (DFG) Project number 556660619:
   "MicroFlows: Socio-Microbial Relations and Urban Water Metabolism in the
   Bacterial City."
CR Achmon Y, 2018, FRONT ECOL ENVIRON, V16, P354, DOI 10.1002/fee.1819
   Alderton I, 2021, EMERG CONTAM, V7, P160, DOI 10.1016/j.emcon.2021.07.001
   Arias-Andres M, 2018, ENVIRON POLLUT, V237, P253, DOI 10.1016/j.envpol.2018.02.058
   Arnold BJ, 2022, NAT REV MICROBIOL, V20, P206, DOI 10.1038/s41579-021-00650-4
   Bagra K., 2024, bioRxiv, DOI [10.1101/2024.10.31.621109, 10.1101/2024.10.31.621109, DOI 10.1101/2024, DOI 10.1101/2024.10.31.621109]
   Bagra K, 2024, MSPHERE, V9, DOI 10.1128/msphere.00573-23
   Barisci S, 2021, WATER SCI TECHNOL, V84, P3442, DOI 10.2166/wst.2021.484
   Beale DJ, 2022, SCI TOTAL ENVIRON, V838, DOI 10.1016/j.scitotenv.2022.156324
   Bradshaw A, 2024, GEO-GEOGR ENVIRON, V11, DOI 10.1002/geo2.148
   Bradshaw A, 2024, ANTHROPOCENE REV, V11, P26, DOI 10.1177/20530196231153925
   Brown CL, 2024, NAT COMMUN, V15, DOI 10.1038/s41467-024-49742-8
   Brunn H, 2023, ENVIRON SCI EUR, V35, DOI 10.1186/s12302-023-00721-8
   Cai L, 2013, APPL MICROBIOL BIOT, V97, P9579, DOI 10.1007/s00253-012-4678-8
   Carscadden KA, 2023, BIOL REV, V98, P1472, DOI 10.1111/brv.12963
   Cen TY, 2020, ENVIRON INT, V138, DOI 10.1016/j.envint.2020.105544
   Chen CL, 2023, WATER RES, V233, DOI 10.1016/j.watres.2023.119813
   Chen CL, 2022, WATER RES, V226, DOI 10.1016/j.watres.2022.119273
   Daubin V, 2016, CSH PERSPECT BIOL, V8, DOI 10.1101/cshperspect.a018036
   Davis BC, 2020, ENVIRON SCI TECHNOL, V54, P15108, DOI 10.1021/acs.est.0c05567
   Doud CW, 2014, MICROB ECOL, V67, P380, DOI 10.1007/s00248-013-0337-6
   Douziech M, 2018, ENVIRON SCI-PROC IMP, V20, P171, DOI 10.1039/c7em00493a
   Edo C, 2020, ENVIRON POLLUT, V259, DOI 10.1016/j.envpol.2019.113837
   Emamalipour M, 2020, FRONT CELL DEV BIOL, V8, DOI 10.3389/fcell.2020.00229
   Fang GY, 2024, SCI TOTAL ENVIRON, V912, DOI 10.1016/j.scitotenv.2023.168908
   Fang H, 2018, ENVIRON POLLUT, V243, P1206, DOI 10.1016/j.envpol.2018.09.080
   Fang H, 2013, BIORESOURCE TECHNOL, V129, P209, DOI 10.1016/j.biortech.2012.11.054
   Feng GQ, 2021, J HAZARD MATER, V420, DOI 10.1016/j.jhazmat.2021.126602
   Feng Y, 2023, J ENVIRON MANAGE, V336, DOI 10.1016/j.jenvman.2023.117632
   Ferreira C, 2022, J HAZARD MATER, V434, DOI 10.1016/j.jhazmat.2022.128933
   Ghaly TM, 2021, MICROORGANISMS, V9, DOI 10.3390/microorganisms9112212
   Gillings MR, 2017, ANN NY ACAD SCI, V1389, P20, DOI 10.1111/nyas.13213
   Gillings MR, 2014, ANTHROPOCENE, V5, P1, DOI 10.1016/j.ancene.2014.06.004
   Gillings MR, 2015, ISME J, V9, P1269, DOI 10.1038/ismej.2014.226
   Groussin M, 2021, CELL, V184, P2053, DOI 10.1016/j.cell.2021.02.052
   Guan YJ, 2022, J ENVIRON MANAGE, V318, DOI 10.1016/j.jenvman.2022.115521
   Guo JH, 2017, WATER RES, V123, P468, DOI 10.1016/j.watres.2017.07.002
   Guo ZF, 2023, WATER RES, V229, DOI 10.1016/j.watres.2022.119466
   Gwenzi W, 2021, ANTIBIOTICS-BASEL, V10, DOI 10.3390/antibiotics10010068
   Haraoui LP, 2022, TRENDS MICROBIOL, V30, P112, DOI 10.1016/j.tim.2021.09.011
   Horvat O, 2025, ANTIBIOTICS-BASEL, V14, DOI 10.3390/antibiotics14010038
   Hou LY, 2022, ENVIRON INT, V168, DOI 10.1016/j.envint.2022.107457
   Ilieva Z, 2024, INTEGR ENVIRON ASSES, V20, P59, DOI 10.1002/ieam.4778
   Jain R, 2003, MOL BIOL EVOL, V20, P1598, DOI 10.1093/molbev/msg154
   Johansson MHK, 2023, PLOS ONE, V18, DOI 10.1371/journal.pone.0293169
   Ju F, 2014, ENV MICROBIOL REP, V6, P80, DOI 10.1111/1758-2229.12110
   Junaid M, 2022, SCI TOTAL ENVIRON, V841, DOI 10.1016/j.scitotenv.2022.156805
   Köck-Schulmeyer M, 2011, CHEMOSPHERE, V82, P670, DOI 10.1016/j.chemosphere.2010.11.005
   Larsson DGJ, 2023, NAT MICROBIOL, V8, P754, DOI 10.1038/s41564-023-01351-9
   Laue HE, 2023, ENVIRON EPIDEMIOL, V7, DOI 10.1097/EE9.0000000000000238
   Lee J, 2023, ISME J, V17, P1993, DOI 10.1038/s41396-023-01506-w
   Lin H, 2019, SCI TOTAL ENVIRON, V695, DOI 10.1016/j.scitotenv.2019.133862
   Lin YF, 2020, SCI TOTAL ENVIRON, V739, DOI 10.1016/j.scitotenv.2020.139758
   Liu CC, 2023, WATER RES, V240, DOI 10.1016/j.watres.2023.120086
   Liu XW, 2022, J HAZARD MATER, V424, DOI 10.1016/j.jhazmat.2021.127285
   Liu YF, 2025, ECO-ENVIRON HEALTH, V4, DOI 10.1016/j.eehl.2025.100136
   Luo TY, 2023, WATER RES, V228, DOI 10.1016/j.watres.2022.119356
   Magnano San Lio Roberta, 2023, Int J Environ Res Public Health, V20, DOI 10.3390/ijerph20031681
   Mason SA, 2016, ENVIRON POLLUT, V218, P1045, DOI 10.1016/j.envpol.2016.08.056
   Mbanga J, 2021, FRONT VET SCI, V8, DOI 10.3389/fvets.2021.636715
   MCCABE BJ, 1961, J WATER POLLUT CON F, V33, P258
   Meinen Annika, 2023, J Health Monit, V8, P93, DOI 10.25646/11404
   Miguel ABR, 2020, WATER RES X, V9, DOI 10.1016/j.wroa.2020.100065
   Millar EN, 2022, ECOTOX ENVIRON SAFE, V241, DOI 10.1016/j.ecoenv.2022.113774
   Millar EN, 2022, SCI TOTAL ENVIRON, V809, DOI 10.1016/j.scitotenv.2021.151156
   Mukerji S, 2023, VET MICROBIOL, V280, DOI 10.1016/j.vetmic.2023.109702
   Onwugamba FC, 2018, TRAVEL MED INFECT DI, V22, P8, DOI 10.1016/j.tmaid.2018.02.007
   Pham DN, 2021, J HAZARD MATER LETT, V2, DOI 10.1016/j.hazl.2021.100014
   Price JR, 2018, SCI TOTAL ENVIRON, V613, P1104, DOI 10.1016/j.scitotenv.2017.09.162
   Ramsamy Y, 2022, SCI TOTAL ENVIRON, V806, DOI 10.1016/j.scitotenv.2021.150641
   Rawat N, 2023, SCI TOTAL ENVIRON, V858, DOI 10.1016/j.scitotenv.2022.159805
   Restivo VE, 2021, SCI TOTAL ENVIRON, V751, DOI 10.1016/j.scitotenv.2020.141724
   Reverter M, 2020, NAT COMMUN, V11, DOI 10.1038/s41467-020-15735-6
   Marcelino VR, 2018, bioRxiv, DOI [10.1101/462366, 10.1101/462366, DOI 10.1101/462366]
   Sambaza SS, 2023, J GLOB ANTIMICROB RE, V34, P23, DOI 10.1016/j.jgar.2023.05.010
   Saunders AM, 2016, ISME J, V10, P11, DOI 10.1038/ismej.2015.117
   Sen P, 2024, ENVIRON INT, V186, DOI 10.1016/j.envint.2024.108569
   Sharma P, 2025, ENVIRON RES, V269, DOI 10.1016/j.envres.2025.120814
   Shen HY, 2023, SCI TOTAL ENVIRON, V903, DOI 10.1016/j.scitotenv.2023.166580
   Suhadolnik MLS, 2022, SCI TOTAL ENVIRON, V806, DOI 10.1016/j.scitotenv.2021.150936
   Soucy SM, 2015, NAT REV GENET, V16, P472, DOI 10.1038/nrg3962
   Syranidou E, 2022, SCI TOTAL ENVIRON, V804, DOI 10.1016/j.scitotenv.2021.150141
   Tan QY, 2021, J HAZARD MATER, V416, DOI 10.1016/j.jhazmat.2021.126085
   Tian JH, 2022, FRONT MICROBIOL, V13, DOI 10.3389/fmicb.2022.958514
   Top EM, 2003, CURR OPIN BIOTECH, V14, P262, DOI 10.1016/S0958-1669(03)00066-1
   Vos M, 2020, INFECT GENET EVOL, V86, DOI 10.1016/j.meegid.2020.104611
   Wang HY, 2025, WATER RES, V287, DOI 10.1016/j.watres.2025.124274
   Wang HX, 2023, J HAZARD MATER, V459, DOI 10.1016/j.jhazmat.2023.132085
   Wang Z, 2021, ENVIRON SCI TECHNOL, V55, P15575, DOI 10.1021/acs.est.1c06896
   Wang ZQ, 2021, SCI TOTAL ENVIRON, V768, DOI 10.1016/j.scitotenv.2020.144663
   Woksepp H, 2023, SCI TOTAL ENVIRON, V886, DOI 10.1016/j.scitotenv.2023.163997
   Wu ZQ, 2022, WATER RES, V226, DOI 10.1016/j.watres.2022.119282
   Wyrsch ER, 2022, MSYSTEMS, V7, DOI 10.1128/msystems.00158-22
   Xiao BT, 2025, J HAZARD MATER, V492, DOI [10.1016/j.jhazmat.2025.138208, 10.1016/j.jhazmat.2025.138208]
   Xu M, 2024, J ENVIRON MANAGE, V360, DOI 10.1016/j.jenvman.2024.121090
   Xu ZX, 2024, CHEM ENG J, V498, DOI 10.1016/j.cej.2024.155500
   Xue X, 2021, ENVIRON POLLUT, V268, DOI 10.1016/j.envpol.2020.115796
   Yin H, 2023, SCI TOTAL ENVIRON, V856, DOI 10.1016/j.scitotenv.2022.158943
   Yin LC, 2023, APPL ENVIRON MICROB, V89, DOI 10.1128/aem.00533-23
   Yin XL, 2022, WATER RES, V209, DOI 10.1016/j.watres.2021.117885
   Yoo K, 2020, J MICROBIOL, V58, P123, DOI 10.1007/s12275-020-9309-y
   Yu K, 2012, PLOS ONE, V7, DOI 10.1371/journal.pone.0038183
   Yu QL, 2023, SCI TOTAL ENVIRON, V859, DOI 10.1016/j.scitotenv.2022.160324
   Zeballos-Gross D, 2021, FRONT MICROBIOL, V12, DOI 10.3389/fmicb.2021.703886
   Zhang K, 2021, ENVIRON POLLUT, V274, DOI 10.1016/j.envpol.2021.116554
   Zhang YX, 2022, WATER RES, V224, DOI 10.1016/j.watres.2022.119061
   Zhao YH, 2023, WATER RES, V244, DOI 10.1016/j.watres.2023.120520
   Zhou YY, 2024, MAR ENVIRON RES, V202, DOI 10.1016/j.marenvres.2024.106777
   Zhou ZY, 2022, MICROB DRUG RESIST, V28, P199, DOI 10.1089/mdr.2021.0057
   Ziajahromi S, 2016, WATER SCI TECHNOL, V74, P2253, DOI 10.2166/wst.2016.414
   Zuo XJ, 2022, ENVIRON POLLUT, V292, DOI 10.1016/j.envpol.2021.118470
NR 110
TC 0
Z9 0
U1 14
U2 14
PU FRONTIERS MEDIA SA
PI LAUSANNE
PA AVENUE DU TRIBUNAL FEDERAL 34, LAUSANNE, CH-1015, SWITZERLAND
EI 1664-302X
J9 FRONT MICROBIOL
JI Front. Microbiol.
PD NOV 10
PY 2025
VL 16
AR 1699325
DI 10.3389/fmicb.2025.1699325
PG 9
WC Microbiology
WE Science Citation Index Expanded (SCI-EXPANDED)
SC Microbiology
GA D1297
UT WOS:001621223500001
PM 41292681
OA Green Submitted, gold
DA 2026-05-21
ER

PT J
AU Raju, NP
   Ansari, A
   Patil, G
   Sheeraz, MS
   Kukade, S
   Kumar, S
   Kapley, A
   Qureshi, A
AF Raju, Neenu P.
   Ansari, Aamir
   Patil, Gandhali
   Sheeraz, Mohammed Shahique
   Kukade, Sushrut
   Kumar, Shailendra
   Kapley, Atya
   Qureshi, Asifa
TI Antibiotic Resistance Dissemination and Mapping in the Environment
   Through Surveillance of Wastewater
SO JOURNAL OF BASIC MICROBIOLOGY
LA English
DT Review
DE antibiotic resistance; bacteria; environment; genes; sewage system;
   surveillance
ID BACTERIAL COMMUNITY COMPOSITION; ANTIMICROBIAL RESISTANCE; METAGENOMIC
   ANALYSIS; TREATMENT PLANTS; GENE-TRANSFER; TETRACYCLINE; COLI; SLUDGE;
   ARGS; SOIL
AB Antibiotic resistance is one of the major health threat for humans, animals, and the environment, according to the World Health Organization (WHO) and the Global Antibiotic-Resistance Surveillance System (GLASS). In the last several years, wastewater/sewage has been identified as potential hotspots for the dissemination of antibiotic resistance and transfer of resistance genes. However, systematic approaches for mapping the antibiotic resistance situation in sewage are limited and underdeveloped. The present review has highlighted all possible perspectives by which the dynamics of ARBs/ARGs in the environment may be tracked, quantified and assessed spatio-temporally through surveillance of wastewater. Moreover, application of advanced methods like wastewater metagenomics for determining the community distribution of resistance at large has appeared to be promising. In addition, monitoring wastewater for antibiotic pollution at various levels, may serve as an early warning system and enable policymakers to take timely measures and build infrastructure to mitigate health crises. Thus, by understanding the alarming presence of antibiotic resistance in wastewater, effective action plans may be developed to address this global health challenge and its associated environmental risks.
C1 [Raju, Neenu P.; Ansari, Aamir; Patil, Gandhali; Sheeraz, Mohammed Shahique; Kukade, Sushrut; Kumar, Shailendra; Kapley, Atya; Qureshi, Asifa] CSIR Natl Environm Engn Res Inst NEERI, Environm Biotechnol & Genom Div, Nagpur, India.
C3 Council of Scientific & Industrial Research (CSIR) - India; CSIR -
   National Environmental Engineering Research Institute (NEERI)
RP Qureshi, A (corresponding author), CSIR Natl Environm Engn Res Inst NEERI, Environm Biotechnol & Genom Div, Nagpur, India.
EM a_qureshi@neeri.res.in
RI ; Raju, Neenu/PJS-5905-2026
OI Qureshi, Asifa/0000-0001-8719-4482; Raju, Neenu/0009-0008-8541-7492; 
FU CSIR-NEERI; Council of Scientific and Industrial Research (CSIR); 
   [CSIR-NEERI/KRC/2023/SEP/EBGD/2]
FX The authors are thankful to the Director, CSIR-National Environmental
   Engineering Research Institute (CSIR-NEERI), Nagpur, India for
   encouragement and support. The manuscript has been internally checked
   for plagiarism through iThenticate software (KRC No:
   CSIR-NEERI/KRC/2023/SEP/EBGD/2). The authors are grateful to CSIR-NEERI
   and Council of Scientific and Industrial Research (CSIR) for providing
   infrastructure facilities.
CR Adator EH, 2020, MICROORGANISMS, V8, DOI 10.3390/microorganisms8030448
   Ahmed Warish, 2020, Sci Total Environ, V728, P138764, DOI 10.1016/j.scitotenv.2020.138764
   Akinduti AP, 2022, ONE HEALTH-AMSTERDAM, V15, DOI 10.1016/j.onehlt.2022.100447
   Al-Tawfiq JA, 2017, INT J INFECT DIS, V54, P77, DOI 10.1016/j.ijid.2016.11.415
   Almansour AM, 2023, MICROORGANISMS, V11, DOI 10.3390/microorganisms11092127
   Amos GCA, 2014, VET MICROBIOL, V171, P441, DOI 10.1016/j.vetmic.2014.02.017
   [Anonymous], 2022, MEDICATION DATASHEET
   Anthony WE, 2022, CELL REP, V39, DOI 10.1016/j.celrep.2022.110649
   Araten AH, 2024, J ANTIBIOT, V77, P135, DOI 10.1038/s41429-023-00687-y
   Asaduzzaman M, 2022, SCI TOTAL ENVIRON, V831, DOI 10.1016/j.scitotenv.2022.154890
   Atashgahi S, 2018, SCIENCE, V360, P743, DOI 10.1126/science.aar3778
   Aurilio C, 2022, ANTIBIOTICS-BASEL, V11, DOI 10.3390/antibiotics11030421
   Avgustin JA, 2019, INT J SPELEOL, V48, P295, DOI 10.5038/1827-806X.48.3.2272
   Azargun R, 2020, T ROY SOC TROP MED H, V114, P770, DOI 10.1093/trstmh/traa041
   Berendsen BJA, 2015, TALANTA, V132, P258, DOI 10.1016/j.talanta.2014.09.022
   Berglund F, 2020, MICROB GENOMICS, V6, DOI 10.1099/mgen.0.000455
   Bhullar K, 2012, PLOS ONE, V7, DOI 10.1371/journal.pone.0034953
   Bonetta S, 2023, ENVIRON SCI POLLUT R, V30, P35294, DOI 10.1007/s11356-022-24650-w
   Bouki C, 2013, ECOTOX ENVIRON SAFE, V91, P1, DOI 10.1016/j.ecoenv.2013.01.016
   Boxall ABA, 2006, J AGR FOOD CHEM, V54, P2288, DOI 10.1021/jf053041t
   Brimacombe CA, 2015, J BACTERIOL, V197, P2653, DOI 10.1128/JB.00332-15
   Brown CL, 2021, SCI REP-UK, V11, DOI 10.1038/s41598-021-83081-8
   Brown PC, 2019, SCI TOTAL ENVIRON, V649, P1171, DOI 10.1016/j.scitotenv.2018.08.394
   Burmeister Alita R., 2015, Evolution Medicine and Public Health, P193, DOI [10.1093/emph/eov018, 10.1093/emph/eov018]
   Bush NG, 2020, MOLECULES, V25, DOI 10.3390/molecules25235662
   Cacace D, 2019, WATER RES, V162, P320, DOI 10.1016/j.watres.2019.06.039
   Calero-Cáceres W, 2014, ENVIRON SCI TECHNOL, V48, P7602, DOI 10.1021/es501851s
   Cantón R, 2012, FRONT MICROBIOL, V3, DOI 10.3389/fmicb.2012.00110
   Carattoli A, 2013, INT J MED MICROBIOL, V303, P298, DOI 10.1016/j.ijmm.2013.02.001
   Ceccarelli D, 2019, FRONT MICROBIOL, V10, DOI 10.3389/fmicb.2019.00076
   Center for Disease Control and Prevention, 2021, NATL WASTEWATER SURV
   Chambers Lindsey, 2015, PLoS One, V10, pe0133764, DOI 10.1371/journal.pone.0133764
   Chancey Scott T, 2015, Front Microbiol, V6, P26, DOI 10.3389/fmicb.2015.00026
   Chau KK, 2022, ENVIRON INT, V162, DOI 10.1016/j.envint.2022.107171
   Giang CND, 2015, PLOS ONE, V10, DOI 10.1371/journal.pone.0131855
   Che Y, 2019, MICROBIOME, V7, DOI 10.1186/s40168-019-0663-0
   Chen BW, 2013, ENVIRON SCI TECHNOL, V47, P12753, DOI 10.1021/es403818e
   Chen Q, 2021, EPIDEMIOL INFECT, V149, DOI 10.1017/S0950268821001254
   Cheng XX, 2021, CHEMOSPHERE, V271, DOI 10.1016/j.chemosphere.2021.129563
   Choi PM, 2018, TRAC-TREND ANAL CHEM, V105, P453, DOI 10.1016/j.trac.2018.06.004
   Colavecchio A, 2017, FRONT MICROBIOL, V8, DOI 10.3389/fmicb.2017.01108
   Collignon P, 2018, LANCET PLANET HEALTH, V2, pE398, DOI 10.1016/S2542-5196(18)30186-4
   Colomer-Lluch M, 2014, ENVIRON INT, V73, P167, DOI 10.1016/j.envint.2014.07.003
   Colomer-Lluch M, 2014, J ANTIMICROB CHEMOTH, V69, P1265, DOI 10.1093/jac/dkt528
   Cui GY, 2020, BIORESOURCE TECHNOL, V317, DOI 10.1016/j.biortech.2020.123974
   Czekalski N, 2014, ISME J, V8, P1381, DOI 10.1038/ismej.2014.8
   Czuppon P, 2023, PLOS COMPUT BIOL, V19, DOI 10.1371/journal.pcbi.1011364
   D'Costa VM, 2011, NATURE, V477, P457, DOI 10.1038/nature10388
   Daghrir R, 2013, ENVIRON CHEM LETT, V11, P209, DOI 10.1007/s10311-013-0404-8
   Dancer SJ, 2014, CLIN MICROBIOL REV, V27, P665, DOI 10.1128/CMR.00020-14
   Das BK, 2020, GENE, V758, DOI 10.1016/j.gene.2020.144951
   de la Torre A, 2012, SCI TOTAL ENVIRON, V414, P672, DOI 10.1016/j.scitotenv.2011.10.032
   Debroas D, 2019, ISME J, V13, P2856, DOI 10.1038/s41396-019-0478-9
   Di Cesare A, 2016, WATER RES, V94, P208, DOI 10.1016/j.watres.2016.02.049
   Domingues S, 2012, PLOS PATHOG, V8, DOI 10.1371/journal.ppat.1002837
   Duan ML, 2018, ECOTOX ENVIRON SAFE, V147, P637, DOI 10.1016/j.ecoenv.2017.09.023
   DUVALIFLAH Y, 1980, INFECT IMMUN, V28, P981
   Elizalde-Velazquez A., 2016, Environmental Health Risk - Hazardous Factors to Living Species, DOI [DOI 10.5772/62049, 10.5772/62049]
   Evans DR, 2020, ELIFE, V9, DOI 10.7554/eLife.53886
   Fahrenfeld N, 2016, ENVIRON SCI-WAT RES, V2, P788, DOI 10.1039/c6ew00158k
   Farkas K, 2020, CURR OPIN ENV SCI HL, V17, P14, DOI 10.1016/j.coesh.2020.06.001
   Felis E, 2020, EUR J PHARMACOL, V866, DOI 10.1016/j.ejphar.2019.172813
   Finley RL, 2013, CLIN INFECT DIS, V57, P704, DOI 10.1093/cid/cit355
   Flrez A. B., 2017, FRONT MICROBIOL, V8, P8
   Fongaro G, 2021, SCI TOTAL ENVIRON, V778, DOI 10.1016/j.scitotenv.2021.146198
   Forbes JD, 2017, FRONT MICROBIOL, V8, DOI 10.3389/fmicb.2017.01069
   Fouhy F, 2015, FRONT MICROBIOL, V6, DOI 10.3389/fmicb.2015.00172
   Furukawa T, 2022, J GLOB ANTIMICROB RE, V30, P340, DOI 10.1016/j.jgar.2022.07.008
   Galvin S, 2013, ANTIBIOTICS-BASEL, V2, P328, DOI 10.3390/antibiotics2030328
   Gao P, 2012, SCI TOTAL ENVIRON, V421, P173, DOI 10.1016/j.scitotenv.2012.01.061
   Ghosh A, 2023, ENVIRON RES COMMUN, V5, DOI 10.1088/2515-7620/acddbc
   Gibson MK, 2015, ISME J, V9, P207, DOI 10.1038/ismej.2014.106
   Graf FE, 2019, DRUG DEVELOP RES, V80, P19, DOI 10.1002/ddr.21457
   Graham KE, 2021, ENVIRON SCI TECHNOL, V55, P488, DOI 10.1021/acs.est.0c06191
   Griffith F, 1928, J HYG-CAMBRIDGE, V27, P113, DOI 10.1017/S0022172400031879
   Gschwind R, 2023, NUCLEIC ACIDS RES, V51, pW493, DOI 10.1093/nar/gkad384
   Gu YR, 2020, ECOTOX ENVIRON SAFE, V197, DOI 10.1016/j.ecoenv.2020.110567
   Guo XP, 2018, WATER RES, V129, P277, DOI 10.1016/j.watres.2017.11.029
   Gupta SK, 2014, ANTIMICROB AGENTS CH, V58, P212, DOI 10.1128/AAC.01310-13
   Haenni M, 2022, ENVIRON INT, V159, DOI 10.1016/j.envint.2021.107047
   Hall RJ, 2020, FRONT MICROBIOL, V11, DOI 10.3389/fmicb.2020.01569
   Han S, 2021, INT J ENV RES PUB HE, V18, DOI 10.3390/ijerph182010640
   Hanna N, 2023, LANCET PLANET HEALTH, V7, pE45, DOI 10.1016/S2542-5196(22)00254-6
   He Y, 2020, NPJ CLEAN WATER, V3, DOI 10.1038/s41545-020-0051-0
   Hembach N, 2017, FRONT MICROBIOL, V8, DOI 10.3389/fmicb.2017.01282
   Hetzer B, 2019, ANTIMICROB RESIST IN, V8, DOI 10.1186/s13756-019-0522-6
   Hormozi SF, 2018, EUR J TRANSL MYOL, V28, P304, DOI 10.4081/ejtm.2018.7594
   Hu YF, 2017, FRONT MED-PRC, V11, P161, DOI 10.1007/s11684-017-0531-x
   Hu YF, 2013, NAT COMMUN, V4, DOI 10.1038/ncomms3151
   Huddleston JR, 2014, INFECT DRUG RESIST, V7, P167, DOI 10.2147/IDR.S48820
   Huijbers PMC, 2020, ENVIRON POLLUT, V261, DOI 10.1016/j.envpol.2020.114200
   Hultman J, 2015, NATURE, V521, P208, DOI 10.1038/nature14238
   Hussain HI, 2021, MICROB PATHOGENESIS, V158, DOI 10.1016/j.micpath.2021.105040
   Im H, 2016, J MICROBIOL BIOTECHN, V26, P521, DOI 10.4014/jmb.1511.11053
   Jang JY, 2022, SCI TOTAL ENVIRON, V822, DOI 10.1016/j.scitotenv.2022.153360
   Jebri S, 2021, J APPL MICROBIOL, V130, P688, DOI 10.1111/jam.14851
   Ju F, 2019, ISME J, V13, P346, DOI 10.1038/s41396-018-0277-8
   Kalaiselvi K, 2016, J WATER HEALTH, V14, P942, DOI 10.2166/wh.2016.154
   Kapley A, 2023, ENVIRON POLLUT, V337, DOI 10.1016/j.envpol.2023.122586
   Karkman A, 2018, TRENDS MICROBIOL, V26, P220, DOI 10.1016/j.tim.2017.09.005
   Karslake J, 2016, PLOS COMPUT BIOL, V12, DOI 10.1371/journal.pcbi.1005098
   Khan MT, 2021, J WATER PROCESS ENG, V41, DOI 10.1016/j.jwpe.2021.101990
   Kim J, 2022, FOOD SCI BIOTECHNOL, V31, P1481, DOI 10.1007/s10068-022-01157-1
   Kim S, 2014, SCI TOTAL ENVIRON, V468, P813, DOI 10.1016/j.scitotenv.2013.08.100
   Konstantinidis T, 2020, BIOMEDICINES, V8, DOI 10.3390/biomedicines8110502
   Kotwani A, 2021, PHARM PRACT-GRANADA, V19, DOI 10.18549/PharmPract.2021.1.2206
   Kulik K, 2023, WATER-SUI, V15, DOI 10.3390/w15050975
   Kulkarni P, 2017, INT J ENV RES PUB HE, V14, DOI 10.3390/ijerph14060668
   Kunhikannan S, 2021, MICROBIOLOGYOPEN, V10, DOI 10.1002/mbo3.1197
   Kyselková M, 2013, CHEMOSPHERE, V93, P2413, DOI 10.1016/j.chemosphere.2013.08.058
   La Rosa G, 2020, SCI TOTAL ENVIRON, V736, DOI 10.1016/j.scitotenv.2020.139652
   Lien LTQ, 2017, INT J ENV RES PUB HE, V14, DOI 10.3390/ijerph14070699
   Längin A, 2009, CHEMOSPHERE, V75, P347, DOI 10.1016/j.chemosphere.2008.12.032
   Lakin SM, 2017, NUCLEIC ACIDS RES, V45, pD574, DOI 10.1093/nar/gkw1009
   Lamberte LE, 2022, CURR OPIN MICROBIOL, V68, DOI 10.1016/j.mib.2022.102150
   Larsson DGJ, 2022, NAT REV MICROBIOL, V20, P257, DOI 10.1038/s41579-021-00649-x
   Larsson DGJ, 2014, UPSALA J MED SCI, V119, P108, DOI 10.3109/03009734.2014.896438
   LEDERBERG J, 1946, NATURE, V158, P558, DOI 10.1038/158558a0
   Lee J, 2017, SCI TOTAL ENVIRON, V605, P906, DOI 10.1016/j.scitotenv.2017.06.250
   Li B, 2015, ISME J, V9, P2490, DOI 10.1038/ismej.2015.59
   Liu B, 2009, NUCLEIC ACIDS RES, V37, pD443, DOI 10.1093/nar/gkn656
   Liu K, 2019, ENVIRON POLLUT, V244, P28, DOI 10.1016/j.envpol.2018.10.022
   Liu Y, 2020, LANCET INFECT DIS, V20, P656, DOI [10.1007/978-981-15-7749-9_1, 10.1016/S1473-3099(20)30232-2, 10.1016/S1473-3099(15)00424-7]
   Lu J, 2022, FRONT ENV SCI ENG, V16, DOI 10.1007/s11783-021-1438-y
   Luchen CC, 2023, PLOS MED, V20, DOI 10.1371/journal.pmed.1004235
   Lund D, 2023, COMMUN BIOL, V6, DOI 10.1038/s42003-023-05174-6
   Ma X., 2022, FRONT MICROBIOL, V13, P13
   Ma XD, 2023, APPL ENVIRON MICROB, V89, DOI 10.1128/aem.01547-22
   Manaia CM, 2016, APPL MICROBIOL BIOT, V100, P1543, DOI 10.1007/s00253-015-7202-0
   Marano R., 2017, ANTIMICROBIAL RESIST
   Marathe NP, 2019, MICROBIOME, V7, DOI 10.1186/s40168-019-0710-x
   MARRS B, 1974, P NATL ACAD SCI USA, V71, P971, DOI 10.1073/pnas.71.3.971
   Marti E, 2014, CLIN MICROBIOL INFEC, V20, pO456, DOI 10.1111/1469-0691.12446
   Martin J, 2020, VIRUSES-BASEL, V12, DOI 10.3390/v12101144
   Mauri F, 2023, J GLOB ANTIMICROB RE, V33, P249, DOI 10.1016/j.jgar.2023.04.012
   McArthur AG, 2013, ANTIMICROB AGENTS CH, V57, P3348, DOI 10.1128/AAC.00419-13
   Michael I, 2013, WATER RES, V47, P957, DOI 10.1016/j.watres.2012.11.027
   Michael-Kordatou I, 2020, J ENVIRON CHEM ENG, V8, DOI 10.1016/j.jece.2020.104306
   Milobedzka A, 2022, J HAZARD MATER, V424, DOI 10.1016/j.jhazmat.2021.127407
   Mulvey MR, 2016, LANCET INFECT DIS, V16, P289, DOI [10.1016/s1473-3099(15)00540-x, 10.1016/S1473-3099(16)00067-0, 10.1016/S1473-3099(15)00540-X]
   Munk P, 2022, NAT COMMUN, V13, DOI 10.1038/s41467-022-34312-7
   Mutuku C, 2022, WORLD J MICROB BIOT, V38, DOI 10.1007/s11274-022-03334-0
   Negreanu Y, 2012, ENVIRON SCI TECHNOL, V46, P4800, DOI 10.1021/es204665b
   Nemudryi Artem, 2020, medRxiv, DOI [10.1016/j.xcrm.2020.100098, 10.1101/2020.04.15.20066746]
   Nesme J, 2014, CURR BIOL, V24, P1096, DOI 10.1016/j.cub.2014.03.036
   Nji E, 2021, SCI REP-UK, V11, DOI 10.1038/s41598-021-82693-4
   Novo A, 2013, WATER RES, V47, P1875, DOI 10.1016/j.watres.2013.01.010
   O'Neill J., 2015, TACKLING DRUG RESIST
   Obayiuwana A, 2020, WATER-SUI, V12, DOI 10.3390/w12071897
   Okubo T, 2019, TRANSBOUND EMERG DIS, V66, P317, DOI 10.1111/tbed.13024
   Oliveira M, 2020, WATER RES, V182, DOI 10.1016/j.watres.2020.116011
   Pal C, 2016, MICROBIOME, V4, DOI 10.1186/s40168-016-0199-5
   Paulus GK, 2019, INT J HYG ENVIR HEAL, V222, P635, DOI 10.1016/j.ijheh.2019.01.004
   Paun VI, 2021, SCI REP-UK, V11, DOI 10.1038/s41598-020-79754-5
   Peccia J, 2020, NAT BIOTECHNOL, V38, P1164, DOI 10.1038/s41587-020-0684-z
   Perron GG, 2015, PLOS ONE, V10, DOI 10.1371/journal.pone.0069533
   Pillay S, 2022, FRONT MICROBIOL, V13, DOI 10.3389/fmicb.2022.1066995
   Pires J, 2023, SCI TOTAL ENVIRON, V892, DOI 10.1016/j.scitotenv.2023.164708
   Polianciuc Svetlana Iuliana, 2020, Med Pharm Rep, V93, P231, DOI [10.15386/mpr-1742, 10.15386/mpr-1742, 10.15386/MPR-1742]
   Pommepuy M, 1996, APPL ENVIRON MICROB, V62, P4621, DOI 10.1128/AEM.62.12.4621-4626.1996
   Purohit MR, 2019, SCI REP-UK, V9, DOI 10.1038/s41598-019-43227-1
   Qian X, 2018, J HAZARD MATER, V344, P716, DOI 10.1016/j.jhazmat.2017.11.020
   Quirós P, 2014, ANTIMICROB AGENTS CH, V58, P606, DOI 10.1128/AAC.01684-13
   Raven KE, 2019, MICROB GENOMICS, V5, DOI 10.1099/mgen.0.000267
   Ravi SJ, 2020, BMJ GLOB HEALTH, V5, DOI 10.1136/bmjgh-2020-003648
   Reinthaler FF, 2013, J WATER HEALTH, V11, P13, DOI 10.2166/wh.2012.207
   Rodríguez-Beltrán J, 2021, NAT REV MICROBIOL, V19, P347, DOI 10.1038/s41579-020-00497-1
   Romandini A, 2021, ANTIBIOTICS-BASEL, V10, DOI 10.3390/antibiotics10040393
   Rozen Y, 2006, OCEANS AND HEALTH: PATHOGENS IN THE MARINE ENVIRONMENT, P93
   Saima S, 2020, ADV ENV POLL RES, V1, P99, DOI 10.1016/B978-0-12-818882-8.00006-1
   Samson R, 2023, SCI TOTAL ENVIRON, V872, DOI 10.1016/j.scitotenv.2023.162125
   Sarigül N, 2022, Mehmet Akif Ersoy Üniversitesi Fen Bilimleri Enstitüsü Dergisi, V13, P40, DOI [10.29048/makufebed.1056387, DOI 10.29048/MAKUFEBED.1056387]
   Sarmah AK, 2006, CHEMOSPHERE, V65, P725, DOI 10.1016/j.chemosphere.2006.03.026
   Serwecinska L, 2020, WATER-SUI, V12, DOI 10.3390/w12123313
   Shen MN, 2023, WATER-SUI, V15, DOI 10.3390/w15081587
   Shousha A, 2015, APPL ENVIRON MICROB, V81, P4600, DOI 10.1128/AEM.00872-15
   Singh AK, 2022, FRONT ENV SCI-SWITZ, V10, DOI 10.3389/fenvs.2022.830861
   Singh AK, 2018, PLOS ONE, V13, DOI 10.1371/journal.pone.0199179
   Siri Y, 2023, SCI TOTAL ENVIRON, V896, DOI 10.1016/j.scitotenv.2023.165229
   Sodhi KK, 2021, SN APPL SCI, V3, DOI 10.1007/s42452-020-04003-3
   Subramaniam G, 2020, INDIAN J PEDIATR, V87, P937, DOI 10.1007/s12098-019-03180-3
   Suhartono S, 2016, WATER RES, V103, P197, DOI 10.1016/j.watres.2016.07.035
   Suzuki S, 2022, J GLOB ANTIMICROB RE, V29, P360, DOI 10.1016/j.jgar.2022.04.024
   Tacconelli E, 2018, LANCET INFECT DIS, V18, pE99, DOI 10.1016/S1473-3099(17)30485-1
   Taneja N, 2019, INDIAN J MED RES, V149, P119, DOI 10.4103/ijmr.IJMR_331_18
   Tang JY, 2016, ECOTOX ENVIRON SAFE, V132, P260, DOI 10.1016/j.ecoenv.2016.06.016
   Tiwari A, 2022, FRONT MICROBIOL, V13, DOI 10.3389/fmicb.2022.977106
   Torres RT, 2021, ONE HEALTH-AMSTERDAM, V13, DOI 10.1016/j.onehlt.2021.100324
   Tule A, 2017, International Journal of Current Microbiology and Applied Sciences, V6, P1623, DOI [10.20546/ijcmas.2017.605.177, 10.20546/ijcmas.2017.605.177, DOI 10.20546/IJCMAS.2017.605.177]
   Uluseker C, 2021, FRONT MICROBIOL, V12, DOI 10.3389/fmicb.2021.717809
   Vaz-Moreira I, 2014, FEMS MICROBIOL REV, V38, P761, DOI 10.1111/1574-6976.12062
   von Wintersdorff CJH, 2014, EMERG INFECT DIS, V20, P649, DOI [10.3201/eid2004.131718, 10.3201/eid.2004.131718]
   Weber DJ, 2013, CURR OPIN INFECT DIS, V26, P338, DOI 10.1097/QCO.0b013e3283630f04
   Weber M, 2023, MICROB ECOL, V86, P1676, DOI 10.1007/s00248-023-02225-7
   Wepking C, 2017, P ROY SOC B-BIOL SCI, V284, DOI [10.1098/rspb.2016.2233, 10.1098]
   Westhaus S, 2021, SCI TOTAL ENVIRON, V751, DOI 10.1016/j.scitotenv.2020.141750
   WHO (World Health Organization), 2015, GLOBAL ACTION PLAN A
   Wistrand-Yuen E, 2018, NAT COMMUN, V9, DOI 10.1038/s41467-018-04059-1
   Wu HF, 2020, ANAL CHEM, V92, P8859, DOI 10.1021/acs.analchem.0c00455
   Xiao KQ, 2016, FEMS MICROBIOL ECOL, V92, DOI 10.1093/femsec/fiw023
   Yang Y, 2016, BIOINFORMATICS, V32, P2346, DOI 10.1093/bioinformatics/btw136
   Yao SJ, 2021, ENVIRON SCI POLLUT R, V28, P57321, DOI 10.1007/s11356-021-14735-3
   Yasir M, 2018, BRAZ J MICROBIOL, V49, P248, DOI 10.1016/j.bjm.2017.08.005
   Yin XL, 2018, BIOINFORMATICS, V34, P2263, DOI 10.1093/bioinformatics/bty053
   Yuan W, 2022, ENVIRON POLLUT, V293, DOI 10.1016/j.envpol.2021.118512
   Yushchuk O, 2020, FRONT MICROBIOL, V11, DOI 10.3389/fmicb.2020.01173
   Zaheer R, 2020, SCI REP-UK, V10, DOI 10.1038/s41598-020-61002-5
   Zamudio R, 2022, NAT COMMUN, V13, DOI 10.1038/s41467-022-34970-7
   Zankari E, 2012, J ANTIMICROB CHEMOTH, V67, P2640, DOI 10.1093/jac/dks261
   Zhang S., 2020, FRONT PUBLIC HEALTH, V8, P2296
   Zhang XY, 2021, FRONT MICROBIOL, V12, DOI 10.3389/fmicb.2021.716185
   Zhang Y, 2022, CHEMOSPHERE, V300, DOI 10.1016/j.chemosphere.2022.134529
   Zheng WL, 2020, ENVIRON INT, V135, DOI 10.1016/j.envint.2019.105372
   Zhou SYD, 2020, ENVIRON INT, V136, DOI 10.1016/j.envint.2019.105359
   ZINDER ND, 1952, J BACTERIOL, V64, P679, DOI 10.1002/path.1700640402
NR 215
TC 7
Z9 7
U1 7
U2 32
PU WILEY-V C H VERLAG GMBH
PI WEINHEIM
PA POSTFACH 101161, 69451 WEINHEIM, GERMANY
SN 0233-111X
EI 1521-4028
J9 J BASIC MICROB
JI J. Basic Microbiol.
PD MAR
PY 2025
VL 65
IS 3
SI SI
AR e2400330
DI 10.1002/jobm.202400330
EA DEC 2024
PG 15
WC Microbiology
WE Science Citation Index Expanded (SCI-EXPANDED)
SC Microbiology
GA Z3R1A
UT WOS:001377553700001
PM 39676299
OA Bronze
DA 2026-05-21
ER

PT J
AU Pruden, A
   Vikesland, PJ
   Davis, BC
   Husman, AMD
AF Pruden, Amy
   Vikesland, Peter J.
   Davis, Benjamin C.
   Husman, Ana Maria de Roda
TI Seizing the moment: now is the time for integrated global surveillance
   of antimicrobial resistance in wastewater environments
SO CURRENT OPINION IN MICROBIOLOGY
LA English
DT Review
ID ANTIBIOTIC-RESISTANCE; SEWAGE; RISK
AB Antimicrobial resistance (AMR) is a growing global health threat that requires coordinated action across One Health sectors (humans, animals, environment) to stem its spread. Environmental surveillance of AMR is largely behind the curve in current One Health surveillance programs, but recent momentum in the establishment of infrastructure for monitoring of the SARS-CoV-2 virus in sewage provides an impetus for analogous AMR monitoring. Simultaneous advances in research have identified striking trends in various AMR measures in wastewater and other impacted environments across global transects. Methodologies for tracking AMR, including metagenomics, are rapidly advancing, but need to be standardized and made modular for access by LMICs, while also developing systems for sample archiving and data sharing. Such efforts will help optimize effective global AMR policy.
C1 [Pruden, Amy; Vikesland, Peter J.; Davis, Benjamin C.] Virginia Tech, Dept Civil & Environm Engn, Blacksburg, VA 24060 USA.
   [Husman, Ana Maria de Roda] Natl Inst Publ Hlth & Environm RIVM, Ctr Infect Dis Control CIb, Bilthoven, Netherlands.
   [Husman, Ana Maria de Roda] Univ Utrecht, Inst Risk Assessment Sci IRAS, Utrecht, Netherlands.
C3 Virginia Polytechnic Institute & State University; Netherlands National
   Institute for Public Health & the Environment; Utrecht University
RP Pruden, A (corresponding author), Virginia Tech, Dept Civil & Environm Engn, Blacksburg, VA 24060 USA.; Husman, AMD (corresponding author), Natl Inst Publ Hlth & Environm RIVM, Ctr Infect Dis Control CIb, Bilthoven, Netherlands.; Husman, AMD (corresponding author), Univ Utrecht, Inst Risk Assessment Sci IRAS, Utrecht, Netherlands.
EM apruden@vt.edu; ana.maria.de.roda.husman@rivm.nl
RI ; Davis, Benjamin/PMS-1641-2026; Vikesland, Peter/B-3960-2013
OI Davis, Benjamin/0000-0002-8752-6608; Vikesland,
   Peter/0000-0003-2654-5132
FU U.S. National Science Foundation [1545756, 2004751, 2125798, 5052];
   Division Of Graduate Education; Directorate for STEM Education [2125798]
   Funding Source: National Science Foundation; Office of Advanced
   Cyberinfrastructure (OAC); Direct For Computer & Info Scie & Enginr
   [2004751] Funding Source: National Science Foundation
FX This work was supported in part by the U.S. National Science Foundation
   Awards 1545756, 2004751, and 2125798 and Water Research Foundation
   Project 5052.
CR Aarestrup FM, 2020, SCIENCE, V367, P630, DOI 10.1126/science.aba3432
   Alcock BP, 2020, NUCLEIC ACIDS RES, V48, pD517, DOI 10.1093/nar/gkz935
   [Anonymous], 2017, Commissions Communication of 29 June 2017  A European One Health Action Plan against AMR (the  2017 AMR Action Plan)
   [Anonymous], 2019, Overarching Strategic Research Agenda (OSRA)
   Arango-Argoty G, 2018, MICROBIOME, V6, DOI 10.1186/s40168-018-0401-z
   Ashbolt N., 2018, Water and Sanitation for the 21st Century: Health and Microbiological Aspects of Excreta and Wastewater Management (Global Water Pathogen Project)., DOI [10.14321/waterpathogens.29, DOI 10.14321/WATERPATHOGENS.29]
   Ashbolt NJ, 2013, ENVIRON HEALTH PERSP, V121, P993, DOI 10.1289/ehp.1206316
   Benschop KSM, 2017, APPL ENVIRON MICROB, V83, DOI [10.1128/AEM.00558-17, 10.1128/aem.00558-17]
   Berendonk TU, 2015, NAT REV MICROBIOL, V13, P310, DOI 10.1038/nrmicro3439
   Berman J, 2020, NAT REV MICROBIOL, V18, P319, DOI 10.1038/s41579-019-0322-2
   Blaak H, 2021, SCI TOTAL ENVIRON, V776, DOI 10.1016/j.scitotenv.2021.145925
   Burnham JP, 2019, INFECT CONT HOSP EP, V40, P112, DOI 10.1017/ice.2018.304
   Cantas L, 2013, FRONT MICROBIOL, V4, DOI 10.3389/fmicb.2013.00096
   Carvajal G, 2017, WATER RES, V109, P144, DOI 10.1016/j.watres.2016.11.008
   Centers for Disease Control and Prevention, DEV WAST SURV SAMPL, V20191-5
   Centers for Disease Control and Prevention Division of Health Informatics and Surveillance, 2019, NATL NOT DIS SURV SY
   Che Y, 2019, MICROBIOME, V7, DOI 10.1186/s40168-019-0663-0
   Collignon P, 2018, LANCET PLANET HEALTH, V2, pE398, DOI 10.1016/S2542-5196(18)30186-4
   Dantas G, 2012, CURR OPIN MICROBIOL, V15, P577, DOI 10.1016/j.mib.2012.07.004
   Davis BC, 2020, ENVIRON SCI TECHNOL, V54, P15108, DOI 10.1021/acs.est.0c05567
   Diemert S, 2019, APPL ENVIRON MICROB, V85, DOI 10.1128/AEM.00139-19
   Ebmeyer S, 2021, COMMUN BIOL, V4, DOI 10.1038/s42003-020-01545-5
   EU-JAMRAI Mader R, 2021, EUROSURVEILLANCE, V26, P1
   Fareed N, 2021, APPL CLIN INFORM, V12, P208, DOI 10.1055/s-0041-1723989
   Garland JL, 2019, DISTRIBUTION ANTIMIC
   Garner E, 2021, WATER RES, V194, DOI 10.1016/j.watres.2021.116907
   Gray JDA, 1929, BMJ-BRIT MED J, V1929, P142, DOI 10.1136/bmj.1.3551.142
   He Y, 2020, NPJ CLEAN WATER, V3, DOI 10.1038/s41545-020-0051-0
   Hendriksen RS, 2019, NAT COMMUN, V10, DOI 10.1038/s41467-019-08853-3
   Hovi T, 2012, EPIDEMIOL INFECT, V140, P1, DOI 10.1017/S095026881000316X
   Huijbers PMC, 2019, ENVIRON INT, V130, DOI 10.1016/j.envint.2019.05.074
   Jonas O.B., 2017, FINAL REPORT, V2
   Ju F, 2019, ISME J, V13, P346, DOI 10.1038/s41396-018-0277-8
   Kitajima M, 2020, SCI TOTAL ENVIRON, V739, DOI 10.1016/j.scitotenv.2020.139076
   La Rosa G, 2021, SCI TOTAL ENVIRON, V750, DOI 10.1016/j.scitotenv.2020.141711
   Laxminarayan R, 2013, LANCET INFECT DIS, V13, P1057, DOI 10.1016/S1473-3099(13)70318-9
   Lebov J, 2017, ONE HEALTH-AMSTERDAM, V3, P44, DOI 10.1016/j.onehlt.2017.03.004
   Lee K, 2020, MICROBIOME, V8, DOI [10.1186/s40168-019-0774-7, 10.1186/s40168-020-00881-2]
   Liang X, 2021, BMC BIOINFORMATICS, V22, DOI 10.1186/s12859-021-04035-5
   Lodder WJ, 2012, APPL ENVIRON MICROB, V78, P3800, DOI 10.1128/AEM.07972-11
   Martínez JL, 2018, MICROBIOL SPECTR, V6, DOI 10.1128/microbiolspec.MTBP-0006-2016
   Majeed HJ, 2021, FRONT MICROBIOL, V12, DOI 10.3389/fmicb.2021.657954
   Manaia CM, 2017, TRENDS MICROBIOL, V25, P173, DOI 10.1016/j.tim.2016.11.014
   Marano RBM, 2020, ENVIRON INT, V144, DOI 10.1016/j.envint.2020.106035
   Martínez JL, 2017, ANN NY ACAD SCI, V1388, P26, DOI 10.1111/nyas.13282
   Martínez JL, 2015, NAT REV MICROBIOL, V13, P116, DOI 10.1038/nrmicro3399
   McNamara LA, 2016, MMWR-MORBID MORTAL W, V65, P35, DOI 10.15585/mmwr.su6503a6
   Medema G, 2020, ENVIRON SCI TECH LET, V7, P511, DOI 10.1021/acs.estlett.0c00357
   Nijsingh N, 2019, ENVIRON HEALTH-GLOB, V18, DOI 10.1186/s12940-019-0531-1
   Oh M, 2018, FEMS MICROBIOL ECOL, V94, DOI 10.1093/femsec/fiy079
   Pärnänen KMM, 2019, SCI ADV, V5, DOI 10.1126/sciadv.aau9124
   Peccia J, 2020, NAT BIOTECHNOL, V38, P1164, DOI 10.1038/s41587-020-0684-z
   Prichard J, 2014, SCI TOTAL ENVIRON, V472, P550, DOI 10.1016/j.scitotenv.2013.11.039
   Pruden A, 2018, ENVIRON ENG SCI, V35, P1005, DOI 10.1089/ees.2017.0520
   Raza A, 2019, ENVIRON SCI TECH LET, V6, P624, DOI 10.1021/acs.estlett.9b00476
   Riquelme MV, 2021, MEDRXIV, V6, DOI DOI 10.1101/2021.06.01.21258164
   Tahmasebi P, 2020, ADV WATER RESOUR, V142, DOI 10.1016/j.advwatres.2020.103619
   United States, 2020, NATL ACT PLAN COMB A
   Vietnam Ministry of Health, 2013, NATL ACT PLAN COMB D
   Wellington EMH, 2013, LANCET INFECT DIS, V13, P155, DOI 10.1016/S1473-3099(12)70317-1
   2015, MICROBE, V10, P354, DOI 10.1128/microbe.10.354.1
   Who, 2017, ANTIMICROBIAL RESIST
   WHO, 2021, Global tricycle surveillance-ESBL E.coli-integrated global surveillance on ESBL-producing E. coli using a "One Health"approach: implementation and opportunities
   World Health Organization, 2003, GLOBAL POLIO ERADICA
   Yin XL, 2019, ENVIRON INT, V133, DOI 10.1016/j.envint.2019.105270
   Zhang M, 2020, PLOS ONE, V15, DOI 10.1371/journal.pone.0220427
NR 66
TC 102
Z9 113
U1 1
U2 42
PU CURRENT BIOLOGY LTD
PI LONDON
PA 84 THEOBALDS RD, LONDON WC1X 8RR, ENGLAND
SN 1369-5274
EI 1879-0364
J9 CURR OPIN MICROBIOL
JI Curr. Opin. Microbiol.
PD DEC
PY 2021
VL 64
BP 91
EP 99
DI 10.1016/j.mib.2021.09.013
PG 9
WC Microbiology
WE Science Citation Index Expanded (SCI-EXPANDED)
SC Microbiology
GA XE1JS
UT WOS:000723152300013
PM 34655936
OA Bronze
DA 2026-05-21
ER

PT J
AU Lai, KP
   Tsang, CF
   Li, L
   Yu, RMK
   Kong, RYC
AF Lai, Keng Po
   Tsang, Chau Fong
   Li, Lei
   Yu, Richard Man Kit
   Kong, Richard Yuen Chong
TI Microplastics act as a carrier for wastewater-borne pathogenic bacteria
   in sewage
SO CHEMOSPHERE
LA English
DT Article
DE Sewage; 16S metagenomic; Bacteria; Microplastics; Biofilm; Pathogen
ID SP NOV.; FATE; BIODIVERSITY; DIVERSITY
AB Microplastic pollution, a pressing global environmental problem, has a severe impact on both aquatic ecosystems and public health worldwide. Due to the small size of microplastics, they are able to pass through the filtration systems of municipal wastewater treatment works (WWTWs). In recent years, studies have focused on the environmental abundance and ecotoxicological effects of microplastics, but there are limited studies investigating the colonization of microplastics by bacteria, especially those pathogenic ones. In this study, we examined the colonization and composition of the bacterial communities on polyethylene microbeads after incubation in raw sewage collected from three municipal WWTWs in Hong Kong (Sha Tin Sewage Treatment Works, Stonecutters Island Sewage Treatment Works, and Shek Wu Hui Sewage Treatment Works). Scanning electron microscopy (SEM) results indicate that bacterial cells were colonized on the surfaces of the microbeads and formed biofilms after sewage incubation. Metagenomic sequencing data demonstrated an increase in bacterial diversity after 21 days of sewage incubation when compared to shorter incubation periods of 6, 11 and 16 days. Importantly, human and fish pathogens such as Arcobacter cryaerophilus, Aeromonas salmonicida, Vibrio areninigrae and Vibrio navarrensis were found in the resident bacterial communities. Taken together, our results demonstrate that microplastics could act as a carrier for wastewater-borne pathogenic bacteria in municipal sewage.
C1 [Lai, Keng Po] Guilin Med Univ, Lab Environm Pollut & Integrat Om, Guilin, Peoples R China.
   [Lai, Keng Po; Tsang, Chau Fong; Kong, Richard Yuen Chong] City Univ Hong Kong, Dept Chem, Hong Kong, Peoples R China.
   [Lai, Keng Po; Kong, Richard Yuen Chong] City Univ Hong Kong, State Key Lab Marine Pollut, Hong Kong, Peoples R China.
   [Li, Lei] Chinese Acad Sci, Shenzhen Inst Adv Technol,CAS Key Lab Brain Connec, Shenzhen Hong Kong Inst Brain Sci Shenzhen Fundame, Brain Cognit & Brain Dis Inst BCBDI,Guangdong Prov, Shenzhen 518055, Peoples R China.
   [Yu, Richard Man Kit] Univ Newcastle, Sch Environm & Life Sci, Callaghan, NSW, Australia.
C3 Guilin Medical University; City University of Hong Kong; City University
   of Hong Kong; Chinese Academy of Sciences; Shenzhen Institute of
   Advanced Technology, CAS; University of Newcastle
RP Lai, KP (corresponding author), Guilin Med Univ, Lab Environm Pollut & Integrat Om, Guilin, Peoples R China.; Lai, KP; Kong, RYC (corresponding author), City Univ Hong Kong, Dept Chem, Hong Kong, Peoples R China.; Yu, RMK (corresponding author), Univ Newcastle, Sch Environm & Life Sci, Callaghan, NSW, Australia.
EM kengplai@cityu.edu.hk; richard.yu@newcastle.edu.au; bhrkong@cityu.edu.hk
RI ; Yu, Richard Man Kit/G-8085-2013; LAI, Keng Po/F-2045-2013
OI Li, Lei/0000-0002-4485-1937; Yu, Richard Man Kit/0000-0003-1995-2880;
   LAI, Keng Po/0000-0001-8135-6030
FU National Natural Science Foundation of China [41977371, 82160282];
   Faculty Small Research Grant 2017, Faculty of Science; University of
   Newcastle; Key Collaborative Research Program of the Alliance of
   International Science Organizations [ANSO-CR-KP-2021-12]
FX This work was supported by grants from the National Natural Science
   Foundation of China to RYCK (41977371) and to KPL (82160282) , and
   Faculty Small Research Grant 2017, Faculty of Science, The University of
   Newcastle, to RMKY, and the Key Collaborative Research Program of the
   Alliance of International Science Organizations (Grant No.
   ANSO-CR-KP-2021-12) to KPL and to LL.
CR Abe K, 2020, FEMS MICROBIOL ECOL, V96, DOI 10.1093/femsec/fiaa031
   An WX, 2016, WATER RES, V102, P494, DOI 10.1016/j.watres.2016.06.058
   Auta HS, 2017, ENVIRON INT, V102, P165, DOI 10.1016/j.envint.2017.02.013
   Barboza K, 2017, REV INST MED TROP SP, V59, DOI [10.1590/S1678-9946201759072, 10.1590/s1678-9946201759072]
   Bayo J, 2020, CHEMOSPHERE, V238, DOI 10.1016/j.chemosphere.2019.124593
   Black EM, 2018, FRONT MICROBIOL, V9, DOI 10.3389/fmicb.2018.02061
   Chang HW, 2008, INT J SYST EVOL MICR, V58, P1903, DOI 10.1099/ijs.0.65726-0
   Di Pippo F, 2020, WATER RES, V187, DOI 10.1016/j.watres.2020.116429
   Du Y., COMPUT STRUCT BIOTEC, V20, P975
   Feng LM, 2020, CHEMOSPHERE, V252, DOI 10.1016/j.chemosphere.2020.126565
   Fernández-Bravo A, 2020, MICROORGANISMS, V8, DOI 10.3390/microorganisms8010129
   Ferreira S, 2016, CRIT REV MICROBIOL, V42, P364, DOI 10.3109/1040841X.2014.954523
   Flores-Vargas G, 2021, FRONT MICROBIOL, V12, DOI 10.3389/fmicb.2021.766242
   Fok L, 2017, ENVIRON POLLUT, V220, P407, DOI 10.1016/j.envpol.2016.09.079
   Fu Q, 2022, MAR BIOTECHNOL, V24, P97, DOI 10.1007/s10126-021-10089-6
   Galafassi S, 2021, WATER RES, V201, DOI 10.1016/j.watres.2021.117368
   Gladney LM, 2014, GENOME ANNOUNCEMENTS, V2, DOI 10.1128/genomeA.01188-14
   Gomila M, 2017, GENOME ANNOUNCEMENTS, V5, DOI [10.1128/genomea.00765-17, 10.1128/genomeA.00765-17]
   Harrison JP, 2014, BMC MICROBIOL, V14, DOI 10.1186/s12866-014-0232-4
   Hernández-Pérez A, 2021, J INVERTEBR PATHOL, V178, DOI 10.1016/j.jip.2020.107517
   Jambeck JR, 2015, SCIENCE, V347, P768, DOI 10.1126/science.1260352
   Jo JH, 2016, INT J SYST EVOL MICR, V66, P3519, DOI 10.1099/ijsem.0.001223
   Jones MK, 2009, INFECT IMMUN, V77, P1723, DOI 10.1128/IAI.01046-08
   Kelly JJ, 2021, PLOS ONE, V16, DOI 10.1371/journal.pone.0244443
   Kesy K, 2021, MICROORGANISMS, V9, DOI 10.3390/microorganisms9010076
   Kirstein IV, 2016, MAR ENVIRON RES, V120, P1, DOI 10.1016/j.marenvres.2016.07.004
   Kristensen JM, 2020, APPL ENVIRON MICROB, V86, DOI 10.1128/AEM.03044-19
   Mak CW, 2020, MAR POLLUT BULL, V157, DOI 10.1016/j.marpolbul.2020.111181
   Martínez-Campos S, 2021, SCI TOTAL ENVIRON, V757, DOI 10.1016/j.scitotenv.2020.143832
   Menanteau-Ledouble S, 2016, DIS AQUAT ORGAN, V120, P49, DOI 10.3354/dao03006
   Miao LZ, 2021, J HAZARD MATER, V403, DOI 10.1016/j.jhazmat.2020.123577
   Michielssen MR, 2016, ENVIRON SCI-WAT RES, V2, P1064, DOI [10.1039/c6ew00207b, 10.1039/C6EW00207B]
   Millar JA, 2017, PEERJ, V5, DOI 10.7717/peerj.3269
   Morris EK, 2014, ECOL EVOL, V4, P3514, DOI 10.1002/ece3.1155
   Murano C, 2021, ENVIRON SCI TECHNOL, V55, P7990, DOI 10.1021/acs.est.1c00618
   On SLW, 2019, FRONT MICROBIOL, V10, DOI 10.3389/fmicb.2019.01802
   Pärnänen KMM, 2019, SCI ADV, V5, DOI 10.1126/sciadv.aau9124
   Pham DN, 2021, J HAZARD MATER LETT, V2, DOI 10.1016/j.hazl.2021.100014
   Popovic NT, 2015, ECOTOX ENVIRON SAFE, V120, P235, DOI 10.1016/j.ecoenv.2015.06.011
   Ramsperger AFRM, 2020, WATER-SUI, V12, DOI 10.3390/w12113216
   Reith ME, 2008, BMC GENOMICS, V9, DOI 10.1186/1471-2164-9-427
   Rochman CM, 2015, ENVIRON SCI TECHNOL, V49, P10759, DOI 10.1021/acs.est.5b03909
   Romero PE, 2021, PLOS ONE, V16, DOI 10.1371/journal.pone.0250401
   Rummel CD, 2017, ENVIRON SCI TECH LET, V4, P258, DOI 10.1021/acs.estlett.7b00164
   Scholten E, 1999, INT J SYST BACTERIOL, V49, P1045, DOI 10.1099/00207713-49-3-1045
   Schwartz K, 2021, MICROBIOL RESOUR ANN, V10, DOI 10.1128/MRA.01435-20
   Schwartz K, 2017, FRONT MICROBIOL, V8, DOI 10.3389/fmicb.2017.01717
   Sharma S, 2017, ENVIRON SCI POLLUT R, V24, P21530, DOI 10.1007/s11356-017-9910-8
   Sun ZB, 2021, ANTON LEEUW INT J G, V114, P1307, DOI 10.1007/s10482-021-01603-w
   Thompson FL, 2004, MICROBIOL MOL BIOL R, V68, P403, DOI 10.1128/MMBR.68.3.403-431.2004
   Van Cauwenberghe L, 2014, ENVIRON POLLUT, V193, P65, DOI 10.1016/j.envpol.2014.06.010
   Vesilind P.A., 2003, WASTEWATER TREATMENT, V1st
   Viaroli S, 2022, SCI TOTAL ENVIRON, V824, DOI 10.1016/j.scitotenv.2022.153851
   Virsek MK, 2017, MAR POLLUT BULL, V125, P301, DOI 10.1016/j.marpolbul.2017.08.024
   Wagner BD, 2018, FRONT MICROBIOL, V9, DOI 10.3389/fmicb.2018.01037
   Wang T, 2021, ENVIRON SCI POLLUT R, V28, P60753, DOI 10.1007/s11356-021-14977-1
   Wang ZM, 2017, SCI TOTAL ENVIRON, V603, P616, DOI 10.1016/j.scitotenv.2017.06.047
   Webb HK, 2009, MICROBES ENVIRON, V24, P39, DOI 10.1264/jsme2.ME08538
   Yang CY, 2013, INT J SYST EVOL MICR, V63, P1621, DOI 10.1099/ijs.0.044271-0
   Yin W, 2019, INT J MOL SCI, V20, DOI 10.3390/ijms20143423
   Zacharow I, 2015, POL J VET SCI, V18, P63, DOI 10.1515/pjvs-2015-0008
   Zettler ER, 2013, ENVIRON SCI TECHNOL, V47, P7137, DOI 10.1021/es401288x
   Zhang SN, 2022, ACS APPL BIO MATER, V5, P1064, DOI 10.1021/acsabm.1c01116
   Zhang T, 2011, PLOS ONE, V6, DOI 10.1371/journal.pone.0026041
NR 64
TC 49
Z9 56
U1 11
U2 169
PU PERGAMON-ELSEVIER SCIENCE LTD
PI OXFORD
PA THE BOULEVARD, LANGFORD LANE, KIDLINGTON, OXFORD OX5 1GB, ENGLAND
SN 0045-6535
EI 1879-1298
J9 CHEMOSPHERE
JI Chemosphere
PD AUG
PY 2022
VL 301
AR 134692
DI 10.1016/j.chemosphere.2022.134692
EA MAY 2022
PG 9
WC Environmental Sciences
WE Science Citation Index Expanded (SCI-EXPANDED)
SC Environmental Sciences & Ecology
GA 1K0YA
UT WOS:000798335700002
PM 35504476
DA 2026-05-21
ER

PT J
AU Zhu, KY
   Amirali, A
   Auch, B
   Babler, KM
   Biswas, P
   Bowie, K
   Choudhary, S
   Currall, BB
   Grills, GS
   Healy, HG
   Liachko, I
   Lucaci, AG
   Mason, CE
   Sharkey, M
   Risse-Adams, OS
   Shukla, BS
   Sisson, Z
   Stevenson, M
   Williams, SL
   Zulli, A
   Peccia, J
   Solo-Gabriele, HM
AF Zhu, Kongyang
   Amirali, Ayaaz
   Auch, Benjamin
   Babler, Kristina M.
   Biswas, Pratim
   Bowie, Kate
   Choudhary, Shruti
   Currall, Benjamin B.
   Grills, George S.
   Healy, Hannah G.
   Liachko, Ivan
   Lucaci, Alexander G.
   Mason, Christopher E.
   Sharkey, Mark
   Shigeno Risse-Adams, Oona
   Shukla, Bhavarth S.
   Sisson, Zach
   Stevenson, Mario
   Williams, Sion L.
   Zulli, Alessandro
   Peccia, Jordan
   Solo-Gabriele, Helena M.
TI Proof-of-concept of host attribution of antimicrobial resistance genes
   using wastewater Hi-C metagenome sequencing
SO JOURNAL OF WATER AND HEALTH
LA English
DT Article
DE aminoglycoside; antimicrobial resistance genes (ARG); high-throughput
   chromosome conformation capture (Hi-C); quaternary ammonium compounds
   (QACs); stress genes; virulence genes
ID BACTERIA; MEGAHIT
AB The proliferation of antimicrobial resistance genes (ARGs) poses public health risks globally, with wastewater treatment plants (WWTPs) serving as dissemination hubs for horizontal gene transfer. In this study, we evaluated the potential of applying Hi-C sequencing coupled with metagenomic bioinformatics for surveillance of ARGs and other microbial fitness traits using samples from WWTPs. Hi-C sequencing has the advantage over other molecular approaches by directly associating genes conveying fitness to their host microbe, plus to their element type (in plasmids, phages, or within the core genome of its host microbe). Results from Hi-C analyses confirm results from more laborious approaches by showing that aminoglycoside resistance is disseminated by plasmids. Mercury resistance was found in Zoogloea bacteria. Resistance genes to quaternary ammonium compounds were found within bacteriophages. Results from this study provide proof-of-concept for the potential value of Hi-C metagenome sequencing in wastewater attribution studies by illustrating the breadth of information that can be obtained about the microbial community, the exchange of genes, and their interconnections. We believe that with further development, Hi-C sequencing can be integrated into routine monitoring of wastewater for the purpose of providing near-real-time information about the dissemination of fitness traits, including ARGs.HIGHLIGHTSMonthly wastewater samples analyzed via Hi-C sequencing for ARG attribution. Results indicate the origin of ARG as within the genome, plasmid, or phage-associated. Aminoglycoside resistance is found primarily in plasmids. Mercury resistance is found in plasmids of Zoogloea bacteria. Future applications may include identification of antibiotics to treat circulating infections.
C1 [Zhu, Kongyang; Amirali, Ayaaz; Babler, Kristina M.; Biswas, Pratim; Choudhary, Shruti; Solo-Gabriele, Helena M.] Univ Miami, Dept Chem Environm & Mat Engn, Coral Gables, FL 33146 USA.
   [Zhu, Kongyang] Univ Miami, Dept Ind & Syst Engn, Coral Gables, FL 33146 USA.
   [Auch, Benjamin; Liachko, Ivan; Sisson, Zach] Phase Genom, Seattle, WA 98109 USA.
   [Babler, Kristina M.] Utah Publ Hlth Lab, Taylorsville, UT 84129 USA.
   [Bowie, Kate; Zulli, Alessandro; Peccia, Jordan] Yale Univ, Dept Chem & Environm Engn, New Haven, CT 06511 USA.
   [Currall, Benjamin B.; Grills, George S.; Williams, Sion L.] Univ Miami, Miller Sch Med, Sylvester Comprehens Canc Ctr, Miami, FL 33136 USA.
   [Healy, Hannah G.] Harvard Univ, TH Chan Sch Publ Hlth, Dept Environm Hlth, Boston, MA 02115 USA.
   [Lucaci, Alexander G.; Mason, Christopher E.; Shigeno Risse-Adams, Oona] Weill Cornell Med, Dept Syst & Computat Biomed, New York, NY 10065 USA.
   [Mason, Christopher E.] Weill Cornell Med, HRH Prince Alwaleed Bin Talal Bin Abdulaziz, New York, NY 10021 USA.
   [Mason, Christopher E.] Weill Cornell Med, WorldQuant Initiat Quantitat Predict, New York, NY 10021 USA.
   [Sharkey, Mark; Shukla, Bhavarth S.; Stevenson, Mario] Univ Miami, Miller Sch Med, Dept Med, Miami, FL 33136 USA.
   [Zulli, Alessandro] Stanford Univ, Dept Civil & Environm Engn, Stanford, CA 94301 USA.
C3 University of Miami; University of Miami; Yale University; University of
   Miami; Harvard University; Harvard T.H. Chan School of Public Health;
   Cornell University; Weill Cornell Medicine; Cornell University; Weill
   Cornell Medicine; Cornell University; Weill Cornell Medicine; University
   of Miami; Stanford University
RP Solo-Gabriele, HM (corresponding author), Univ Miami, Dept Chem Environm & Mat Engn, Coral Gables, FL 33146 USA.
EM hmsolo@miami.edu
RI ; Greenwald, Hannah/GYU-8439-2022; Mason, Christopher/HCH-3977-2022
OI Zhu, Kongyang/0009-0005-4243-5349;
[truncated: 2,375,559 more chars]
